# Supplementary material for: Phylogeny of the SNARE vesicle fusion machinery yields insights into the conservation of the secretory pathway in fungi
Source: BMC Evol Biol. 2009 Jan 23;9:19. doi: 10.1186/1471-2148-9-19 (PMC2639358; doi:10.1186/1471-2148-9-19)
Supplement: Additional file 3 — Alignment and tree files. Detailed information to all sequences and trees are contained in a zipped file, which contains all phylogenetic trees in Nexus-format (.nex) and all alignments used to calculate the trees in Fasta-format (.fasta). In addition, a text file is provided ("id2information.txt") that allows to identify the sequences used for our analysis in the NCBI data base: listed is the sequence number & name used in our alignments & trees and the respective gi string. [file 1471-2148-9-19-S3.zip]

Archive with 35 entries (35 files):
- Qa.I.conserved.joinedInformation.nex
- Qa.II.conserved.joinedInformation.nex
- Qa.III.conserved.joinedInformation.nex
- Qa.IV.conserved.joinedInformation.nex
- Qb.I.conserved.joinedInformation.nex
- Qb.II.conserved.joinedInformation.nex
- Qb.III.conserved.joinedInformation.nex
- Qc.I.conserved.joinedInformation.nex
- Qc.II.conserved.joinedInformation.nex
- Qc.III.conserved.joinedInformation.nex
- R.I.conserved.joinedInformation.nex
- R.II.conserved.joinedInformation.nex
- R.III.conserved.joinedInformation.nex
- R.IV.conserved.joinedInformation.nex
- R.Reg.conserved.joinedInformation.nex
- SNAP.conserved.joinedInformation.nex
- combinedGroups.conserved.joinedInformation.nex
- Qa.I.conserved.fasta
- Qa.II.conserved.fasta
- Qa.III.conserved.fasta
- Qa.IV.conserved.fasta
- Qb.I.conserved.fasta
- Qb.II.conserved.fasta
- Qb.III.conserved.fasta
- Qc.I.conserved.fasta
- Qc.II.conserved.fasta
- Qc.III.conserved.fasta
- R.I.conserved.fasta
- R.II.conserved.fasta
- R.III.conserved.fasta
- R.IV.conserved.fasta
- R.Reg.conserved.fasta
- SNAP.conserved.fasta
- combinedGroups.conserved.fasta
- id2Information.txt
