# Supplementary material for: Phylogeny of the SNARE vesicle fusion machinery yields insights into the conservation of the secretory pathway in fungi
Source: BMC Evol Biol. 2009 Jan 23;9:19. doi: 10.1186/1471-2148-9-19 (PMC2639358; doi:10.1186/1471-2148-9-19)
Supplement: Additional file 3 — Alignment and tree files. Detailed information to all sequences and trees are contained in a zipped file, which contains all phylogenetic trees in Nexus-format (.nex) and all alignments used to calculate the trees in Fasta-format (.fasta). In addition, a text file is provided ("id2information.txt") that allows to identify the sequences used for our analysis in the NCBI data base: listed is the sequence number & name used in our alignments & trees and the respective gi string. [file 1471-2148-9-19-S3.zip › Qa.I.conserved.joinedInformation.nex]

#nexus

BEGIN Taxa;
DIMENSIONS ntax=65;
TAXLABELS
[1] 'DeHa_Ufe1'
[2] 'SaCe_Ufe1'
[3] 'KlWa_Ufe1'
[4] 'FuVe_Ufe1'
[5] 'ErGo_Ufe1'
[6] 'HiCa_Ufe1'
[7] 'PoAn_Ufe1'
[8] 'NeFi_Ufe1'
[9] 'ScPo_Ufe1'
[10] 'AsTe_Ufe1'
[11] 'TrVi_Ufe1'
[12] 'BaDe_Ufe1'
[13] 'SaCa_Ufe1'
[14] 'SaBa_Ufe1'
[15] 'AsNg_Ufe1'
[16] 'CrNe_Ufe1'
[17] 'AsFu_Ufe1'
[18] 'CoPo_Ufe1'
[19] 'CaGu_Ufe1'
[20] 'UnRe_Ufe1'
[21] 'CoIm_Ufe1'
[22] 'PaBr_Ufe1'
[23] 'SaKl_Ufe1'
[24] 'YaLi_Ufe1'
[25] 'NeCr_Ufe1'
[26] 'TrRe_Ufe1'
[27] 'CaLu_Ufe1'
[28] 'PoPl_Ufe1'
[29] 'MaGr_Ufe1fag'
[30] 'AsFl_Ufe1'
[31] 'MyGr_Ufe1'
[32] 'PhNo_Ufe1'
[33] 'AsOr_Ufe1'
[34] 'PiSt_Ufe1'
[35] 'TrAt_Ufe1'
[36] 'LoEl_Ufe1'
[37] 'PhBl_Ufe1'
[38] 'AsCl_Ufe1'
[39] 'CoCi_Ufe1'
[40] 'SaMi_Ufe1'
[41] 'LaBi_Ufe1'
[42] 'CaGl_Ufe1'
[43] 'CoHe_Ufe1'
[44] 'FuOx_Ufe1'
[45] 'CaAl_Ufe1'
[46] 'NeHa_Ufe1'
[47] 'PhCh_Ufe1'
[48] 'PuGr_Ufe1'
[49] 'MaGl_Ufe1'
[50] 'CaTr_Ufe1'
[51] 'ScSc_Ufe1'
[52] 'SaPa_Ufe1'
[53] 'SaKu_Ufe1'
[54] 'GiZe_Ufe1'
[55] 'PyTr_Ufe1'
[56] 'CaDu_Ufe1'
[57] 'VaPl_Ufe1'
[58] 'UsMa_Ufe1'
[59] 'MyFi_Ufe1'
[60] 'CaPa_Ufe1'
[61] 'ChGl_Ufe1'
[62] 'ScJp_Ufe1'
[63] 'AsNi_Ufe1'
[64] 'KlLa_Ufe1'
[65] 'RhOr_Ufe1'
;
END; [Taxa]

BEGIN Network;
DIMENSIONS ntax=65 nvertices=128 nedges=127;
DRAW to_scale;
TRANSLATE
2 'DeHa_Ufe1',
3 'CaLu_Ufe1',
4 'LoEl_Ufe1',
5 'CaPa_Ufe1',
6 'CaAl_Ufe1',
7 'CaDu_Ufe1',
8 'CaTr_Ufe1',
9 'PiSt_Ufe1',
10 'SaKl_Ufe1',
11 'ErGo_Ufe1',
12 'VaPl_Ufe1',
13 'SaBa_Ufe1',
14 'SaCe_Ufe1',
15 'SaPa_Ufe1',
16 'SaMi_Ufe1',
17 'SaKu_Ufe1',
18 'SaCa_Ufe1',
19 'CaGl_Ufe1',
20 'KlLa_Ufe1',
21 'KlWa_Ufe1',
22 'YaLi_Ufe1',
23 'ScSc_Ufe1',
24 'AsOr_Ufe1',
25 'AsFl_Ufe1',
26 'AsTe_Ufe1',
27 'AsNg_Ufe1',
28 'AsNi_Ufe1',
29 'PaBr_Ufe1',
30 'HiCa_Ufe1',
31 'CoPo_Ufe1',
32 'CoIm_Ufe1',
33 'UnRe_Ufe1',
34 'AsFu_Ufe1',
35 'NeFi_Ufe1',
36 'AsCl_Ufe1',
37 'MyFi_Ufe1',
38 'MyGr_Ufe1',
39 'CoHe_Ufe1',
40 'PyTr_Ufe1',
41 'PhNo_Ufe1',
42 'TrRe_Ufe1',
43 'TrVi_Ufe1',
44 'TrAt_Ufe1',
45 'GiZe_Ufe1',
46 'FuVe_Ufe1',
47 'FuOx_Ufe1',
48 'NeHa_Ufe1',
49 'MaGr_Ufe1fag',
50 'ChGl_Ufe1',
51 'PoAn_Ufe1',
52 'NeCr_Ufe1',
53 'CrNe_Ufe1',
54 'PuGr_Ufe1',
55 'CoCi_Ufe1',
56 'LaBi_Ufe1',
57 'PhCh_Ufe1',
58 'PoPl_Ufe1',
59 'MaGl_Ufe1',
60 'UsMa_Ufe1',
61 'RhOr_Ufe1',
62 'PhBl_Ufe1',
63 'BaDe_Ufe1',
64 'ScPo_Ufe1',
65 'ScJp_Ufe1',
66 'CaGu_Ufe1',
;
VERTICES
1 -0.37888 0.0 w=2 h=2 bg=0 0 0,
2 0.0 0.0 w=2 h=2 bg=0 0 0,
3 0.35192138 0.07086332 w=2 h=2 bg=0 0 0,
4 0.46143496 0.30448163 w=2 h=2 bg=0 0 0,
5 0.52152073 0.35013354 w=2 h=2 bg=0 0 0,
6 0.25074333 0.36202812 w=2 h=2 bg=0 0 0,
7 0.22336441 0.3569516 w=2 h=2 bg=0 0 0,
8 0.14186008 0.36067736 w=2 h=2 bg=0 0 0,
9 0.08108982 0.4132887 w=2 h=2 bg=0 0 0,
10 -0.8914036 0.7308128 w=2 h=2 bg=0 0 0,
11 -0.792514 0.89041984 w=2 h=2 bg=0 0 0,
12 -0.7864914 1.2668571 w=2 h=2 bg=0 0 0,
13 -0.74292445 1.7570924 w=2 h=2 bg=0 0 0,
14 -0.7535802 1.7741011 w=2 h=2 bg=0 0 0,
15 -0.7791787 1.722245 w=2 h=2 bg=0 0 0,
16 -0.7836915 1.7349285 w=2 h=2 bg=0 0 0,
17 -0.8138195 1.6443526 w=2 h=2 bg=0 0 0,
18 -0.96336544 1.6351861 w=2 h=2 bg=0 0 0,
19 -1.0300341 1.5224923 w=2 h=2 bg=0 0 0,
20 -1.2307451 1.1969299 w=2 h=2 bg=0 0 0,
21 -1.2978377 0.93152493 w=2 h=2 bg=0 0 0,
22 -2.482188 -0.20194265 w=2 h=2 bg=0 0 0,
23 -3.5807874 -1.2365443 w=2 h=2 bg=0 0 0,
24 -4.3157997 -1.135606 w=2 h=2 bg=0 0 0,
25 -4.3179917 -1.1327378 w=2 h=2 bg=0 0 0,
26 -4.369421 -1.1551697 w=2 h=2 bg=0 0 0,
27 -4.414309 -1.1850594 w=2 h=2 bg=0 0 0,
28 -4.427904 -1.2222899 w=2 h=2 bg=0 0 0,
29 -4.501496 -1.3253689 w=2 h=2 bg=0 0 0,
30 -4.5937195 -1.2927732 w=2 h=2 bg=0 0 0,
31 -4.568587 -1.3785223 w=2 h=2 bg=0 0 0,
32 -4.594032 -1.3729887 w=2 h=2 bg=0 0 0,
33 -4.511997 -1.4044386 w=2 h=2 bg=0 0 0,
34 -4.3119154 -1.5655961 w=2 h=2 bg=0 0 0,
35 -4.30772 -1.5676658 w=2 h=2 bg=0 0 0,
36 -4.4960747 -1.6220438 w=2 h=2 bg=0 0 0,
37 -4.4240985 -1.9873433 w=2 h=2 bg=0 0 0,
38 -4.441408 -2.04014 w=2 h=2 bg=0 0 0,
39 -4.0256486 -2.120555 w=2 h=2 bg=0 0 0,
40 -4.0142875 -2.1288893 w=2 h=2 bg=0 0 0,
41 -3.8866162 -2.073514 w=2 h=2 bg=0 0 0,
42 -3.6519434 -2.5194368 w=2 h=2 bg=0 0 0,
43 -3.6634717 -2.5450325 w=2 h=2 bg=0 0 0,
44 -3.6784868 -2.5713656 w=2 h=2 bg=0 0 0,
45 -3.5224905 -2.4845393 w=2 h=2 bg=0 0 0,
46 -3.5224903 -2.4845393 w=2 h=2 bg=0 0 0,
47 -3.531215 -2.5253203 w=2 h=2 bg=0 0 0,
48 -3.5045972 -2.5175252 w=2 h=2 bg=0 0 0,
49 -3.3999076 -2.5404985 w=2 h=2 bg=0 0 0,
50 -3.2951593 -2.5902002 w=2 h=2 bg=0 0 0,
51 -3.274796 -2.6101015 w=2 h=2 bg=0 0 0,
52 -3.2610862 -2.3760252 w=2 h=2 bg=0 0 0,
53 -1.7322471 -3.2643428 w=2 h=2 bg=0 0 0,
54 -1.4110335 -3.8536417 w=2 h=2 bg=0 0 0,
55 -1.2704287 -3.4914603 w=2 h=2 bg=0 0 0,
56 -1.3393313 -3.292094 w=2 h=2 bg=0 0 0,
57 -1.289302 -3.2983038 w=2 h=2 bg=0 0 0,
58 -1.2573345 -3.306042 w=2 h=2 bg=0 0 0,
59 0.2246151 -4.4688816 w=2 h=2 bg=0 0 0,
60 -0.7592508 -3.4428897 w=2 h=2 bg=0 0 0,
61 -1.4768994 -2.4322655 w=2 h=2 bg=0 0 0,
62 -1.4261608 -2.4211667 w=2 h=2 bg=0 0 0,
63 0.06421558 -2.8654206 w=2 h=2 bg=0 0 0,
64 -0.20961156 -2.317678 w=2 h=2 bg=0 0 0,
65 -0.47526106 -2.1736965 w=2 h=2 bg=0 0 0,
66 0.23262538 -0.06691104 w=2 h=2 bg=0 0 0,
67 -0.43127874 -0.0025345199 w=2 h=2 bg=0 0 0,
68 -0.54471374 -0.0025345199 w=2 h=2 bg=0 0 0,
69 -1.3401977 -0.23991118 w=2 h=2 bg=0 0 0,
70 -2.1181064 -1.1619473 w=2 h=2 bg=0 0 0,
71 -2.4778621 -1.6327504 w=2 h=2 bg=0 0 0,
72 -3.2086627 -1.8508252 w=2 h=2 bg=0 0 0,
73 -3.2865837 -1.8316194 w=2 h=2 bg=0 0 0,
74 -3.444483 -1.8007067 w=2 h=2 bg=0 0 0,
75 -3.5716171 -1.7559742 w=2 h=2 bg=0 0 0,
76 -3.9919233 -1.5606687 w=2 h=2 bg=0 0 0,
77 -2.3691535 -1.7388633 w=2 h=2 bg=0 0 0,
78 -1.1595438 0.42359707 w=2 h=2 bg=0 0 0,
79 -1.140072 0.48352504 w=2 h=2 bg=0 0 0,
80 -3.2817748 -2.0436058 w=2 h=2 bg=0 0 0,
81 -2.1946263 -1.9457262 w=2 h=2 bg=0 0 0,
82 -4.0143895 -1.5459502 w=2 h=2 bg=0 0 0,
83 -2.1321535 -2.0274827 w=2 h=2 bg=0 0 0,
84 -1.1224886 0.56309134 w=2 h=2 bg=0 0 0,
85 -1.0249242 0.9214278 w=2 h=2 bg=0 0 0,
86 -3.329788 -2.1299505 w=2 h=2 bg=0 0 0,
87 -1.9356798 -2.3437932 w=2 h=2 bg=0 0 0,
88 -0.99591494 1.0526966 w=2 h=2 bg=0 0 0,
89 -3.4282107 -2.2884052 w=2 h=2 bg=0 0 0,
90 -1.8713146 -2.4370422 w=2 h=2 bg=0 0 0,
91 -0.28831133 0.11660906 w=2 h=2 bg=0 0 0,
92 -0.97564524 1.1271435 w=2 h=2 bg=0 0 0,
93 -1.7481954 -2.598165 w=2 h=2 bg=0 0 0,
94 -0.18392403 0.15911067 w=2 h=2 bg=0 0 0,
95 -0.8175342 1.6137592 w=2 h=2 bg=0 0 0,
96 -4.0703626 -1.4857643 w=2 h=2 bg=0 0 0,
97 -4.247536 -1.4639165 w=2 h=2 bg=0 0 0,
98 -0.8066106 1.6425624 w=2 h=2 bg=0 0 0,
99 -3.4655573 -2.3741388 w=2 h=2 bg=0 0 0,
100 -1.4708086 -3.0447404 w=2 h=2 bg=0 0 0,
101 -0.0928292 0.20692092 w=2 h=2 bg=0 0 0,
102 -0.7987727 1.666685 w=2 h=2 bg=0 0 0,
103 -4.1090465 -1.4351401 w=2 h=2 bg=0 0 0,
104 -4.4551973 -1.4127326 w=2 h=2 bg=0 0 0,
105 -4.117285 -1.5667324 w=2 h=2 bg=0 0 0,
106 -3.7943447 -2.0064747 w=2 h=2 bg=0 0 0,
107 -3.6015635 -2.4748042 w=2 h=2 bg=0 0 0,
108 -3.5012884 -2.4464107 w=2 h=2 bg=0 0 0,
109 -3.2768848 -2.245911 w=2 h=2 bg=0 0 0,
110 0.19132264 0.25160065 w=2 h=2 bg=0 0 0,
111 0.17177951 0.32987776 w=2 h=2 bg=0 0 0,
112 -1.0941042 0.5329524 w=2 h=2 bg=0 0 0,
113 -0.7880122 1.695058 w=2 h=2 bg=0 0 0,
114 -4.315799 -1.135607 w=2 h=2 bg=0 0 0,
115 -4.118738 -1.446912 w=2 h=2 bg=0 0 0,
116 -4.418411 -1.3742347 w=2 h=2 bg=0 0 0,
117 -4.561583 -1.3809867 w=2 h=2 bg=0 0 0,
118 -4.288423 -1.5667324 w=2 h=2 bg=0 0 0,
119 -3.9808648 -1.8780959 w=2 h=2 bg=0 0 0,
120 -3.904025 -2.0640395 w=2 h=2 bg=0 0 0,
121 -3.6348398 -2.5142457 w=2 h=2 bg=0 0 0,
122 -3.5224898 -2.4845383 w=2 h=2 bg=0 0 0,
123 -3.280242 -2.3847973 w=2 h=2 bg=0 0 0,
124 -1.4221656 -3.1431286 w=2 h=2 bg=0 0 0,
125 -1.4037427 -3.132508 w=2 h=2 bg=0 0 0,
126 -1.1385874 -3.1382306 w=2 h=2 bg=0 0 0,
127 -1.7664326 -2.242578 w=2 h=2 bg=0 0 0,
128 -1.1057707 -2.0502594 w=2 h=2 bg=0 0 0,
;
VLABELS
2 'DeHa_Ufe1' f='Dialog-PLAIN-10',
3 'CaLu_Ufe1' f='Dialog-PLAIN-10',
4 'LoEl_Ufe1' f='Dialog-PLAIN-10',
5 'CaPa_Ufe1' f='Dialog-PLAIN-10',
6 'CaAl_Ufe1' f='Dialog-PLAIN-10',
7 'CaDu_Ufe1' f='Dialog-PLAIN-10',
8 'CaTr_Ufe1' f='Dialog-PLAIN-10',
9 'PiSt_Ufe1' f='Dialog-PLAIN-10',
10 'SaKl_Ufe1' f='Dialog-PLAIN-10',
11 'ErGo_Ufe1' f='Dialog-PLAIN-10',
12 'VaPl_Ufe1' f='Dialog-PLAIN-10',
13 'SaBa_Ufe1' f='Dialog-PLAIN-10',
14 'SaCe_Ufe1' f='Dialog-PLAIN-10',
15 'SaPa_Ufe1' f='Dialog-PLAIN-10',
16 'SaMi_Ufe1' f='Dialog-PLAIN-10',
17 'SaKu_Ufe1' f='Dialog-PLAIN-10',
18 'SaCa_Ufe1' f='Dialog-PLAIN-10',
19 'CaGl_Ufe1' f='Dialog-PLAIN-10',
20 'KlLa_Ufe1' f='Dialog-PLAIN-10',
21 'KlWa_Ufe1' f='Dialog-PLAIN-10',
22 'YaLi_Ufe1' f='Dialog-PLAIN-10',
23 'ScSc_Ufe1' f='Dialog-PLAIN-10',
24 'AsOr_Ufe1' f='Dialog-PLAIN-10',
25 'AsFl_Ufe1' f='Dialog-PLAIN-10',
26 'AsTe_Ufe1' f='Dialog-PLAIN-10',
27 'AsNg_Ufe1' f='Dialog-PLAIN-10',
28 'AsNi_Ufe1' f='Dialog-PLAIN-10',
29 'PaBr_Ufe1' f='Dialog-PLAIN-10',
30 'HiCa_Ufe1' f='Dialog-PLAIN-10',
31 'CoPo_Ufe1' f='Dialog-PLAIN-10',
32 'CoIm_Ufe1' f='Dialog-PLAIN-10',
33 'UnRe_Ufe1' f='Dialog-PLAIN-10',
34 'AsFu_Ufe1' f='Dialog-PLAIN-10',
35 'NeFi_Ufe1' f='Dialog-PLAIN-10',
36 'AsCl_Ufe1' f='Dialog-PLAIN-10',
37 'MyFi_Ufe1' f='Dialog-PLAIN-10',
38 'MyGr_Ufe1' f='Dialog-PLAIN-10',
39 'CoHe_Ufe1' f='Dialog-PLAIN-10',
40 'PyTr_Ufe1' f='Dialog-PLAIN-10',
41 'PhNo_Ufe1' f='Dialog-PLAIN-10',
42 'TrRe_Ufe1' f='Dialog-PLAIN-10',
43 'TrVi_Ufe1' f='Dialog-PLAIN-10',
44 'TrAt_Ufe1' f='Dialog-PLAIN-10',
45 'GiZe_Ufe1' f='Dialog-PLAIN-10',
46 'FuVe_Ufe1' f='Dialog-PLAIN-10',
47 'FuOx_Ufe1' f='Dialog-PLAIN-10',
48 'NeHa_Ufe1' f='Dialog-PLAIN-10',
49 'MaGr_Ufe1fag' f='Dialog-PLAIN-10',
50 'ChGl_Ufe1' f='Dialog-PLAIN-10',
51 'PoAn_Ufe1' f='Dialog-PLAIN-10',
52 'NeCr_Ufe1' f='Dialog-PLAIN-10',
53 'CrNe_Ufe1' f='Dialog-PLAIN-10',
54 'PuGr_Ufe1' f='Dialog-PLAIN-10',
55 'CoCi_Ufe1' f='Dialog-PLAIN-10',
56 'LaBi_Ufe1' f='Dialog-PLAIN-10',
57 'PhCh_Ufe1' f='Dialog-PLAIN-10',
58 'PoPl_Ufe1' f='Dialog-PLAIN-10',
59 'MaGl_Ufe1' f='Dialog-PLAIN-10',
60 'UsMa_Ufe1' f='Dialog-PLAIN-10',
61 'RhOr_Ufe1' f='Dialog-PLAIN-10',
62 'PhBl_Ufe1' f='Dialog-PLAIN-10',
63 'BaDe_Ufe1' f='Dialog-PLAIN-10',
64 'ScPo_Ufe1' f='Dialog-PLAIN-10',
65 'ScJp_Ufe1' f='Dialog-PLAIN-10',
66 'CaGu_Ufe1' f='Dialog-PLAIN-10',
;
EDGES
1 1 2 s=127 w=0.37888,
2 1 3 s=1 w=0.734229,
3 67 1 s=126 w=0.05246,
4 67 66 s=125 w=0.667018,
5 68 67 s=124 w=0.113435,
6 69 68 s=123 w=0.830146,
7 70 69 s=122 w=1.206355,
8 70 22 s=36 w=1.026725,
9 71 70 s=121 w=0.59252,
10 72 71 s=95 w=0.762644,
11 73 72 s=73 w=0.080253,
12 73 23 s=37 w=0.66383,
13 74 73 s=72 w=0.160897,
14 75 74 s=66 w=0.134774,
15 76 75 s=62 w=0.463467,
16 77 71 s=120 w=0.151913,
17 78 69 s=35 w=0.687662,
18 78 21 s=34 w=0.526418,
19 79 78 s=33 w=0.063012,
20 80 72 s=94 w=0.206179,
21 81 77 s=116 w=0.270651,
22 81 63 s=115 w=2.438894,
23 82 76 s=56 w=0.026858,
24 83 81 s=114 w=0.102893,
25 84 79 s=32 w=0.081486,
26 84 20 s=31 w=0.643017,
27 85 84 s=30 w=0.371381,
28 85 12 s=16 w=0.419728,
29 86 80 s=88 w=0.098796,
30 86 49 s=87 w=0.416493,
31 87 83 s=110 w=0.372363,
32 87 53 s=96 w=0.94276,
33 88 85 s=29 w=0.134436,
34 88 19 s=28 w=0.471033,
35 89 86 s=86 w=0.186534,
36 90 87 s=109 w=0.113306,
37 90 54 s=97 w=1.489501,
38 91 68 s=12 w=0.282732,
39 91 9 s=11 w=0.473789,
40 92 88 s=27 w=0.077157,
41 92 18 s=26 w=0.508191,
42 93 90 s=108 w=0.202778,
43 94 91 s=10 w=0.112708,
44 95 92 s=25 w=0.511658,
45 95 17 s=24 w=0.030818,
46 96 82 s=46 w=0.082191,
47 97 82 s=55 w=0.247158,
48 98 95 s=23 w=0.030805,
49 98 13 s=17 w=0.131046,
50 99 89 s=85 w=0.093515,
51 99 48 s=84 w=0.148606,
52 100 93 s=104 w=0.525712,
53 101 94 s=9 w=0.102879,
54 101 8 s=8 w=0.280571,
55 102 98 s=22 w=0.025364,
56 102 16 s=21 w=0.06989,
57 103 96 s=42 w=0.063712,
58 103 26 s=41 w=0.382333,
59 104 97 s=54 w=0.213876,
60 104 33 s=53 w=0.057402,
61 105 76 s=61 w=0.125508,
62 105 36 s=60 w=0.382807,
63 106 74 s=71 w=0.405886,
64 106 41 s=70 w=0.114054,
65 107 89 s=78 w=0.25455,
66 107 42 s=74 w=0.067307,
67 108 99 s=83 w=0.080622,
68 108 47 s=82 w=0.084394,
69 109 80 s=93 w=0.202364,
70 109 52 s=92 w=0.13107,
71 110 94 s=4 w=0.386477,
72 110 4 s=2 w=0.27524,
73 110 5 s=3 w=0.344586,
74 111 101 s=7 w=0.291781,
75 111 6 s=5 w=0.085258,
76 111 7 s=6 w=0.058258,
77 112 79 s=15 w=0.067499,
78 112 10 s=13 w=0.28326,
79 112 11 s=14 w=0.467696,
80 113 102 s=20 w=0.030345,
81 113 14 s=18 w=0.086217,
82 113 15 s=19 w=0.028586,
83 114 103 s=40 w=0.36396,
84 114 24 s=38 w=1.0E-6,
85 114 25 s=39 w=0.003611,
86 115 96 s=45 w=0.062046,
87 115 27 s=43 w=0.394878,
88 115 28 s=44 w=0.38215,
89 116 97 s=49 w=0.192979,
90 116 29 s=47 w=0.09639,
91 116 30 s=48 w=0.193311,
92 117 104 s=52 w=0.111021,
93 117 31 s=50 w=0.007425,
94 117 32 s=51 w=0.03342,
95 118 105 s=59 w=0.171138,
96 118 34 s=57 w=0.02352,
97 118 35 s=58 w=0.01932,
98 119 75 s=65 w=0.42708,
99 119 37 s=63 w=0.456499,
100 119 38 s=64 w=0.48822,
101 120 106 s=69 w=0.123869,
102 120 39 s=67 w=0.134113,
103 120 40 s=68 w=0.127919,
104 121 107 s=77 w=0.051604,
105 121 43 s=75 w=0.042043,
106 121 44 s=76 w=0.071887,
107 122 108 s=81 w=0.043626,
108 122 45 s=79 w=1.0E-6,
109 122 46 s=80 w=1.0E-6,
110 123 109 s=91 w=0.138927,
111 123 50 s=89 w=0.205944,
112 123 51 s=90 w=0.22537,
113 124 100 s=100 w=0.109756,
114 124 55 s=98 w=0.379946,
115 124 56 s=99 w=0.170447,
116 125 100 s=103 w=0.110458,
117 125 57 s=101 w=0.201457,
118 125 58 s=102 w=0.227045,
119 126 93 s=107 w=0.814428,
120 126 59 s=105 w=1.904981,
121 126 60 s=106 w=0.486532,
122 127 83 s=113 w=0.424285,
123 127 61 s=111 w=0.346137,
124 127 62 s=112 w=0.38429,
125 128 77 s=119 w=1.301193,
126 128 64 s=117 w=0.935208,
127 128 65 s=118 w=0.642479,
;
ELABELS
3 '0.18/0.81' ll=11 f='Dialog-PLAIN-10',
5 '0.68/0.81' ll=11 f='Dialog-PLAIN-10',
6 '0.97/0.81' ll=11 f='Dialog-PLAIN-10',
7 '1.00/0.81' ll=11 f='Dialog-PLAIN-10',
9 '0.87/0.81' ll=11 f='Dialog-PLAIN-10',
10 '0.98/0.81' ll=11 f='Dialog-PLAIN-10',
11 '0.19/0.81' ll=11 f='Dialog-PLAIN-10',
13 '0.53/0.81' ll=11 f='Dialog-PLAIN-10',
14 '0.36/0.81' ll=11 f='Dialog-PLAIN-10',
15 '0.95/0.81' ll=11 f='Dialog-PLAIN-10',
16 '0.26/0.50' ll=11 f='Dialog-PLAIN-10',
17 '0.93/0.81' ll=11 f='Dialog-PLAIN-10',
19 '0.13/0.27' ll=11 f='Dialog-PLAIN-10',
20 '0.85/0.81' ll=11 f='Dialog-PLAIN-10',
21 '0.32/0.81' ll=11 f='Dialog-PLAIN-10',
23 '0.18/0.01' ll=11 f='Dialog-PLAIN-10',
24 '0.80/0.81' ll=11 f='Dialog-PLAIN-10',
25 '0.39/0.27' ll=11 f='Dialog-PLAIN-10',
27 '0.59/0.81' ll=11 f='Dialog-PLAIN-10',
29 '0.73/0.81' ll=11 f='Dialog-PLAIN-10',
31 '0.85/0.81' ll=11 f='Dialog-PLAIN-10',
33 '0.43/0.77' ll=11 f='Dialog-PLAIN-10',
35 '0.68/0.81' ll=11 f='Dialog-PLAIN-10',
36 '0.28/0.54' ll=11 f='Dialog-PLAIN-10',
38 '0.66/0.81' ll=11 f='Dialog-PLAIN-10',
40 '0.56/0.80' ll=11 f='Dialog-PLAIN-10',
42 '0.42/0.80' ll=11 f='Dialog-PLAIN-10',
43 '0.38/0.80' ll=11 f='Dialog-PLAIN-10',
44 '0.95/0.81' ll=11 f='Dialog-PLAIN-10',
46 '0.77/0.81' ll=11 f='Dialog-PLAIN-10',
47 '0.72/0.81' ll=11 f='Dialog-PLAIN-10',
48 '0.28/0.81' ll=11 f='Dialog-PLAIN-10',
50 '0.69/0.81' ll=11 f='Dialog-PLAIN-10',
52 '1.00/0.81' ll=11 f='Dialog-PLAIN-10',
53 '0.58/0.81' ll=11 f='Dialog-PLAIN-10',
55 '0.33/0.81' ll=11 f='Dialog-PLAIN-10',
57 '0.21/0.41' ll=11 f='Dialog-PLAIN-10',
59 '0.90/0.81' ll=11 f='Dialog-PLAIN-10',
61 '0.72/0.81' ll=11 f='Dialog-PLAIN-10',
63 '0.99/0.81' ll=11 f='Dialog-PLAIN-10',
65 '0.97/0.81' ll=11 f='Dialog-PLAIN-10',
67 '0.72/0.81' ll=11 f='Dialog-PLAIN-10',
69 '0.82/0.81' ll=11 f='Dialog-PLAIN-10',
71 '0.72/0.81' ll=11 f='Dialog-PLAIN-10',
74 '0.63/0.81' ll=11 f='Dialog-PLAIN-10',
77 '0.61/0.37' ll=11 f='Dialog-PLAIN-10',
80 '0.55/0.81' ll=11 f='Dialog-PLAIN-10',
83 '0.98/0.81' ll=11 f='Dialog-PLAIN-10',
86 '0.73/0.81' ll=11 f='Dialog-PLAIN-10',
89 '0.79/0.81' ll=11 f='Dialog-PLAIN-10',
92 '0.63/0.81' ll=11 f='Dialog-PLAIN-10',
95 '1.00/0.81' ll=11 f='Dialog-PLAIN-10',
98 '0.98/0.81' ll=11 f='Dialog-PLAIN-10',
101 '0.71/0.81' ll=11 f='Dialog-PLAIN-10',
104 '0.57/0.81' ll=11 f='Dialog-PLAIN-10',
107 '1.00/0.81' ll=11 f='Dialog-PLAIN-10',
110 '0.57/0.81' ll=11 f='Dialog-PLAIN-10',
113 '0.56/0.80' ll=11 f='Dialog-PLAIN-10',
116 '0.64/0.81' ll=11 f='Dialog-PLAIN-10',
119 '0.72/0.81' ll=11 f='Dialog-PLAIN-10',
122 '0.94/0.81' ll=11 f='Dialog-PLAIN-10',
125 '1.00/0.81' ll=11 f='Dialog-PLAIN-10',
;
END; [Network]

BEGIN st_Assumptions;
	autolayoutnodelabels;
END; [st_Assumptions]
