# Supplementary material for: Phylogeny of the SNARE vesicle fusion machinery yields insights into the conservation of the secretory pathway in fungi
Source: BMC Evol Biol. 2009 Jan 23;9:19. doi: 10.1186/1471-2148-9-19 (PMC2639358; doi:10.1186/1471-2148-9-19)
Supplement: Additional file 3 — Alignment and tree files. Detailed information to all sequences and trees are contained in a zipped file, which contains all phylogenetic trees in Nexus-format (.nex) and all alignments used to calculate the trees in Fasta-format (.fasta). In addition, a text file is provided ("id2information.txt") that allows to identify the sequences used for our analysis in the NCBI data base: listed is the sequence number & name used in our alignments & trees and the respective gi string. [file 1471-2148-9-19-S3.zip › Qa.II.conserved.joinedInformation.nex]

#nexus

BEGIN Taxa;
DIMENSIONS ntax=68;
TAXLABELS
[1] 'NeFi_Sed5'
[2] 'MaGl_Sed5'
[3] 'AsOr_Sed5'
[4] 'CaLu_Sed5'
[5] 'TrRe_Sed5'
[6] 'AsNi_Sed5'
[7] 'PiSt_Sed5'
[8] 'SaKl_Sed5'
[9] 'VaPl_Sed5'
[10] 'SaCe_Sed5'
[11] 'RhOr_Sed5p'
[12] 'CaAl_Sed5'
[13] 'AsFu_Sed5'
[14] 'SpRo_Sed5'
[15] 'PhCh_Sed5'
[16] 'DeHa_Sed5'
[17] 'AsNg_Sed5'
[18] 'MyFi_Sed5'
[19] 'MyGr_Sed5'
[20] 'HiCa_Sed5'
[21] 'CaTr_Sed5'
[22] 'LoEl_Sed5'
[23] 'FuOx_Sed5'
[24] 'CoHe_Sed5'
[25] 'NeCr_Sed5'
[26] 'PyTr_Sed5'
[27] 'NeHa_Sed5'
[28] 'CoPo_Sed5'
[29] 'PuGr_Sed5'
[30] 'TrVi_Sed5'
[31] 'CrNe_Sed5'
[32] 'PhBl_Sed5'
[33] 'CaDu_Sed5'
[34] 'AsCl_Sed5'
[35] 'AsTe_Sed5'
[36] 'ScSc_Sed5'
[37] 'TrAt_Sed5'
[38] 'SaMi_Sed5'
[39] 'ErGo_Sed5'
[40] 'ChGl_Sed5'
[41] 'LaBi_Sed5'
[42] 'LeSc_Sed5p'
[43] 'CaGl_Sed5'
[44] 'CaGu_Sed5'
[45] 'SaKu_Sed5'
[46] 'SaCa_Sed5'
[47] 'ScJp_Sed5'
[48] 'YaLi_Sed5'
[49] 'PoAn_Sed5'
[50] 'AsFl_Sed5'
[51] 'ScPo_Sed5'
[52] 'PhNo_Sed5'
[53] 'SaPa_Sed5'
[54] 'CoIm_Sed5'
[55] 'PoPl_Sed5'
[56] 'BoCi_Sed5'
[57] 'KlLa_Sed5'
[58] 'CoCi_Sed5'
[59] 'PaBr_Sed5'
[60] 'CaPa_Sed5'
[61] 'BaDe_Sed5'
[62] 'KlWa_Sed5'
[63] 'GiZe_Sed5'
[64] 'UsMa_Sed5'
[65] 'UnRe_Sed5'
[66] 'SaBa_Sed5'
[67] 'MaGr_Sed5'
[68] 'FuVe_Sed5'
;
END; [Taxa]

BEGIN Network;
DIMENSIONS ntax=68 nvertices=134 nedges=133;
DRAW to_scale;
TRANSLATE
2 'NeFi_Sed5',
3 'AsFu_Sed5',
4 'AsCl_Sed5',
5 'AsFl_Sed5',
6 'AsOr_Sed5',
7 'AsNi_Sed5',
8 'AsNg_Sed5',
9 'AsTe_Sed5',
10 'CoPo_Sed5',
11 'CoIm_Sed5',
12 'UnRe_Sed5',
13 'PaBr_Sed5',
14 'HiCa_Sed5',
15 'PhNo_Sed5',
16 'CoHe_Sed5',
17 'PyTr_Sed5',
18 'MyFi_Sed5',
19 'MyGr_Sed5',
20 'GiZe_Sed5',
21 'FuVe_Sed5',
22 'FuOx_Sed5',
23 'NeHa_Sed5',
24 'TrRe_Sed5',
25 'TrVi_Sed5',
26 'TrAt_Sed5',
27 'ChGl_Sed5',
28 'PoAn_Sed5',
29 'NeCr_Sed5',
30 'MaGr_Sed5',
31 'BoCi_Sed5',
32 'ScSc_Sed5',
33 'CrNe_Sed5',
34 'PuGr_Sed5',
35 'SpRo_Sed5',
36 'LeSc_Sed5p',
37 'PoPl_Sed5',
38 'PhCh_Sed5',
39 'LaBi_Sed5',
40 'CoCi_Sed5',
41 'UsMa_Sed5',
42 'MaGl_Sed5',
43 'RhOr_Sed5p',
44 'PhBl_Sed5',
45 'BaDe_Sed5',
46 'ScPo_Sed5',
47 'ScJp_Sed5',
48 'YaLi_Sed5',
49 'CaPa_Sed5',
50 'LoEl_Sed5',
51 'CaDu_Sed5',
52 'CaAl_Sed5',
53 'CaTr_Sed5',
54 'PiSt_Sed5',
55 'CaGu_Sed5',
56 'DeHa_Sed5',
57 'CaLu_Sed5',
58 'SaKl_Sed5',
59 'SaPa_Sed5',
60 'SaCe_Sed5',
61 'SaMi_Sed5',
62 'SaBa_Sed5',
63 'SaKu_Sed5',
64 'SaCa_Sed5',
65 'CaGl_Sed5',
66 'VaPl_Sed5',
67 'KlWa_Sed5',
68 'KlLa_Sed5',
69 'ErGo_Sed5',
;
VERTICES
1 -1.0E-6 0.0 w=2 h=2 bg=0 0 0,
2 0.0 0.0 w=2 h=2 bg=0 0 0,
3 0.0039709834 3.6805848E-4 w=2 h=2 bg=0 0 0,
4 0.014017313 0.0034157056 w=2 h=2 bg=0 0 0,
5 -0.020816159 0.0033925355 w=2 h=2 bg=0 0 0,
6 -0.020816188 0.003392623 w=2 h=2 bg=0 0 0,
7 0.0066812094 0.019103061 w=2 h=2 bg=0 0 0,
8 -0.009964311 0.021110468 w=2 h=2 bg=0 0 0,
9 -0.044960257 0.0052043516 w=2 h=2 bg=0 0 0,
10 -0.035608497 0.06391068 w=2 h=2 bg=0 0 0,
11 -0.051081933 0.049804904 w=2 h=2 bg=0 0 0,
12 -0.059452858 0.048166797 w=2 h=2 bg=0 0 0,
13 -0.086707406 0.06535127 w=2 h=2 bg=0 0 0,
14 -0.08609786 0.074698955 w=2 h=2 bg=0 0 0,
15 -0.13919641 0.2821448 w=2 h=2 bg=0 0 0,
16 -0.13143684 0.32050174 w=2 h=2 bg=0 0 0,
17 -0.13459323 0.32038006 w=2 h=2 bg=0 0 0,
18 -0.19910921 0.37447947 w=2 h=2 bg=0 0 0,
19 -0.21740419 0.29290527 w=2 h=2 bg=0 0 0,
20 -0.38293427 0.09732796 w=2 h=2 bg=0 0 0,
21 -0.3829344 0.097327955 w=2 h=2 bg=0 0 0,
22 -0.3881218 0.11360688 w=2 h=2 bg=0 0 0,
23 -0.38553745 0.0914749 w=2 h=2 bg=0 0 0,
24 -0.39843097 0.09066077 w=2 h=2 bg=0 0 0,
25 -0.3875265 0.06876145 w=2 h=2 bg=0 0 0,
26 -0.409338 0.09651391 w=2 h=2 bg=0 0 0,
27 -0.70761824 0.33692482 w=2 h=2 bg=0 0 0,
28 -0.60211974 0.21505837 w=2 h=2 bg=0 0 0,
29 -0.5617836 0.16628948 w=2 h=2 bg=0 0 0,
30 -0.4200168 0.014235318 w=2 h=2 bg=0 0 0,
31 -0.38266343 -0.048558448 w=2 h=2 bg=0 0 0,
32 -0.393177 -0.04495519 w=2 h=2 bg=0 0 0,
33 -1.1452286 -0.693655 w=2 h=2 bg=0 0 0,
34 -1.52754 -0.6858345 w=2 h=2 bg=0 0 0,
35 -1.3601002 -0.7641876 w=2 h=2 bg=0 0 0,
36 -2.3886535 -0.7820165 w=2 h=2 bg=0 0 0,
37 -1.0870328 -0.8577805 w=2 h=2 bg=0 0 0,
38 -1.1762531 -0.880534 w=2 h=2 bg=0 0 0,
39 -1.177222 -0.91300005 w=2 h=2 bg=0 0 0,
40 -1.3302127 -0.9813342 w=2 h=2 bg=0 0 0,
41 -1.5422894 -1.2346048 w=2 h=2 bg=0 0 0,
42 -1.5076127 -1.2714614 w=2 h=2 bg=0 0 0,
43 -1.3679909 -1.3932979 w=2 h=2 bg=0 0 0,
44 -1.2478853 -1.31823 w=2 h=2 bg=0 0 0,
45 -1.553473 -1.7540796 w=2 h=2 bg=0 0 0,
46 -1.0538825 -1.5157932 w=2 h=2 bg=0 0 0,
47 -1.0367676 -1.534781 w=2 h=2 bg=0 0 0,
48 -0.59266007 -1.38942 w=2 h=2 bg=0 0 0,
49 -0.0969506 -2.2163687 w=2 h=2 bg=0 0 0,
50 -0.08195752 -2.2281113 w=2 h=2 bg=0 0 0,
51 -0.0036794096 -2.0321958 w=2 h=2 bg=0 0 0,
52 -0.0033481827 -2.0364952 w=2 h=2 bg=0 0 0,
53 0.0041025938 -2.0532596 w=2 h=2 bg=0 0 0,
54 0.041857418 -1.9687995 w=2 h=2 bg=0 0 0,
55 0.08180763 -1.9616607 w=2 h=2 bg=0 0 0,
56 0.10351 -1.9042002 w=2 h=2 bg=0 0 0,
57 0.124323875 -1.8005636 w=2 h=2 bg=0 0 0,
58 0.7822521 -2.0066342 w=2 h=2 bg=0 0 0,
59 1.19532 -2.3502853 w=2 h=2 bg=0 0 0,
60 1.2123679 -2.369349 w=2 h=2 bg=0 0 0,
61 1.1967868 -2.3433876 w=2 h=2 bg=0 0 0,
62 1.2030252 -2.3424816 w=2 h=2 bg=0 0 0,
63 1.176339 -2.311333 w=2 h=2 bg=0 0 0,
64 1.3182125 -2.3356843 w=2 h=2 bg=0 0 0,
65 1.2944957 -2.2699544 w=2 h=2 bg=0 0 0,
66 1.18178 -2.1721735 w=2 h=2 bg=0 0 0,
67 0.8630265 -1.8825754 w=2 h=2 bg=0 0 0,
68 1.3275025 -1.917726 w=2 h=2 bg=0 0 0,
69 1.0376616 -1.8317782 w=2 h=2 bg=0 0 0,
70 -0.0056529627 -2.61306E-4 w=2 h=2 bg=0 0 0,
71 -0.040178057 -0.003460527 w=2 h=2 bg=0 0 0,
72 -0.05544838 -0.007052074 w=2 h=2 bg=0 0 0,
73 -0.064661704 -0.009673492 w=2 h=2 bg=0 0 0,
74 -0.12689328 -0.030531414 w=2 h=2 bg=0 0 0,
75 -0.14805852 -0.04107045 w=2 h=2 bg=0 0 0,
76 -0.24162066 -0.099001676 w=2 h=2 bg=0 0 0,
77 -0.27333298 -0.130714 w=2 h=2 bg=0 0 0,
78 -0.3801383 -0.702072 w=2 h=2 bg=0 0 0,
79 -0.31163853 -0.82505274 w=2 h=2 bg=0 0 0,
80 0.048428442 -1.4065808 w=2 h=2 bg=0 0 0,
81 -0.5182216 -0.7555658 w=2 h=2 bg=0 0 0,
82 -0.6417864 -0.790723 w=2 h=2 bg=0 0 0,
83 -0.3114466 -0.0802434 w=2 h=2 bg=0 0 0,
84 0.60383487 -1.7870431 w=2 h=2 bg=0 0 0,
85 -0.33881426 -0.036043167 w=2 h=2 bg=0 0 0,
86 -0.7119233 -0.8005067 w=2 h=2 bg=0 0 0,
87 -0.34597608 -0.023185192 w=2 h=2 bg=0 0 0,
88 0.64374566 -1.8201846 w=2 h=2 bg=0 0 0,
89 0.048428442 -1.6046549 w=2 h=2 bg=0 0 0,
90 0.7273719 -1.89642 w=2 h=2 bg=0 0 0,
91 0.044214617 -1.6957985 w=2 h=2 bg=0 0 0,
92 -0.7616102 -0.8028039 w=2 h=2 bg=0 0 0,
93 0.9524682 -2.0833375 w=2 h=2 bg=0 0 0,
94 0.040202696 -1.739094 w=2 h=2 bg=0 0 0,
95 -0.80099946 -0.8064538 w=2 h=2 bg=0 0 0,
96 -0.37123662 0.042019792 w=2 h=2 bg=0 0 0,
97 0.99188846 -2.119274 w=2 h=2 bg=0 0 0,
98 0.02840746 -1.8236513 w=2 h=2 bg=0 0 0,
99 1.0295935 -2.1569788 w=2 h=2 bg=0 0 0,
100 0.008764268 -1.9287331 w=2 h=2 bg=0 0 0,
101 -0.2264029 -0.01759381 w=2 h=2 bg=0 0 0,
102 1.1569752 -2.29671 w=2 h=2 bg=0 0 0,
103 -0.951932 -0.8419528 w=2 h=2 bg=0 0 0,
104 -0.37874392 0.07393883 w=2 h=2 bg=0 0 0,
105 1.1699317 -2.3123128 w=2 h=2 bg=0 0 0,
106 0.0041025938 -1.9790406 w=2 h=2 bg=0 0 0,
107 -0.96218395 -0.79151785 w=2 h=2 bg=0 0 0,
108 -0.8399007 -0.971328 w=2 h=2 bg=0 0 0,
109 -0.03321622 -7.634967E-4 w=2 h=2 bg=0 0 0,
110 -0.08021965 0.020667123 w=2 h=2 bg=0 0 0,
111 -0.14643967 0.2634478 w=2 h=2 bg=0 0 0,
112 -0.3823998 0.09349606 w=2 h=2 bg=0 0 0,
113 -0.38512656 0.064452775 w=2 h=2 bg=0 0 0,
114 -0.51538134 0.13124807 w=2 h=2 bg=0 0 0,
115 1.1770421 -2.3217287 w=2 h=2 bg=0 0 0,
116 -0.02791045 -2.0381556 w=2 h=2 bg=0 0 0,
117 -0.002232566 -2.0244558 w=2 h=2 bg=0 0 0,
118 -1.1676954 -0.7820165 w=2 h=2 bg=0 0 0,
119 -1.0225859 -0.8518086 w=2 h=2 bg=0 0 0,
120 -1.0891052 -0.88792866 w=2 h=2 bg=0 0 0,
121 -1.0611713 -0.99503654 w=2 h=2 bg=0 0 0,
122 -1.1479743 -1.2271491 w=2 h=2 bg=0 0 0,
123 -0.89355695 -1.3034879 w=2 h=2 bg=0 0 0,
124 -0.10736671 0.031985346 w=2 h=2 bg=0 0 0,
125 -0.020817121 0.0033922617 w=2 h=2 bg=0 0 0,
126 -0.051082604 0.049804166 w=2 h=2 bg=0 0 0,
127 -0.1405728 0.28839216 w=2 h=2 bg=0 0 0,
128 -0.21740419 0.17704529 w=2 h=2 bg=0 0 0,
129 -0.38293418 0.09732697 w=2 h=2 bg=0 0 0,
130 -0.387526 0.0687606 w=2 h=2 bg=0 0 0,
131 -0.5689885 0.18485525 w=2 h=2 bg=0 0 0,
132 -0.3784141 -0.050674368 w=2 h=2 bg=0 0 0,
133 1.1832467 -2.3307862 w=2 h=2 bg=0 0 0,
134 0.70067525 -1.8005518 w=2 h=2 bg=0 0 0,
;
VLABELS
2 'NeFi_Sed5' f='Dialog-PLAIN-10',
3 'AsFu_Sed5' f='Dialog-PLAIN-10',
4 'AsCl_Sed5' f='Dialog-PLAIN-10',
5 'AsFl_Sed5' f='Dialog-PLAIN-10',
6 'AsOr_Sed5' f='Dialog-PLAIN-10',
7 'AsNi_Sed5' f='Dialog-PLAIN-10',
8 'AsNg_Sed5' f='Dialog-PLAIN-10',
9 'AsTe_Sed5' f='Dialog-PLAIN-10',
10 'CoPo_Sed5' f='Dialog-PLAIN-10',
11 'CoIm_Sed5' f='Dialog-PLAIN-10',
12 'UnRe_Sed5' f='Dialog-PLAIN-10',
13 'PaBr_Sed5' f='Dialog-PLAIN-10',
14 'HiCa_Sed5' f='Dialog-PLAIN-10',
15 'PhNo_Sed5' f='Dialog-PLAIN-10',
16 'CoHe_Sed5' f='Dialog-PLAIN-10',
17 'PyTr_Sed5' f='Dialog-PLAIN-10',
18 'MyFi_Sed5' f='Dialog-PLAIN-10',
19 'MyGr_Sed5' f='Dialog-PLAIN-10',
20 'GiZe_Sed5' f='Dialog-PLAIN-10',
21 'FuVe_Sed5' f='Dialog-PLAIN-10',
22 'FuOx_Sed5' f='Dialog-PLAIN-10',
23 'NeHa_Sed5' f='Dialog-PLAIN-10',
24 'TrRe_Sed5' f='Dialog-PLAIN-10',
25 'TrVi_Sed5' f='Dialog-PLAIN-10',
26 'TrAt_Sed5' f='Dialog-PLAIN-10',
27 'ChGl_Sed5' f='Dialog-PLAIN-10',
28 'PoAn_Sed5' f='Dialog-PLAIN-10',
29 'NeCr_Sed5' f='Dialog-PLAIN-10',
30 'MaGr_Sed5' f='Dialog-PLAIN-10',
31 'BoCi_Sed5' f='Dialog-PLAIN-10',
32 'ScSc_Sed5' f='Dialog-PLAIN-10',
33 'CrNe_Sed5' f='Dialog-PLAIN-10',
34 'PuGr_Sed5' f='Dialog-PLAIN-10',
35 'SpRo_Sed5' f='Dialog-PLAIN-10',
36 'LeSc_Sed5p' f='Dialog-PLAIN-10',
37 'PoPl_Sed5' f='Dialog-PLAIN-10',
38 'PhCh_Sed5' f='Dialog-PLAIN-10',
39 'LaBi_Sed5' f='Dialog-PLAIN-10',
40 'CoCi_Sed5' f='Dialog-PLAIN-10',
41 'UsMa_Sed5' f='Dialog-PLAIN-10',
42 'MaGl_Sed5' f='Dialog-PLAIN-10',
43 'RhOr_Sed5p' f='Dialog-PLAIN-10',
44 'PhBl_Sed5' f='Dialog-PLAIN-10',
45 'BaDe_Sed5' f='Dialog-PLAIN-10',
46 'ScPo_Sed5' f='Dialog-PLAIN-10',
47 'ScJp_Sed5' f='Dialog-PLAIN-10',
48 'YaLi_Sed5' f='Dialog-PLAIN-10',
49 'CaPa_Sed5' f='Dialog-PLAIN-10',
50 'LoEl_Sed5' f='Dialog-PLAIN-10',
51 'CaDu_Sed5' f='Dialog-PLAIN-10',
52 'CaAl_Sed5' f='Dialog-PLAIN-10',
53 'CaTr_Sed5' f='Dialog-PLAIN-10',
54 'PiSt_Sed5' f='Dialog-PLAIN-10',
55 'CaGu_Sed5' f='Dialog-PLAIN-10',
56 'DeHa_Sed5' f='Dialog-PLAIN-10',
57 'CaLu_Sed5' f='Dialog-PLAIN-10',
58 'SaKl_Sed5' f='Dialog-PLAIN-10',
59 'SaPa_Sed5' f='Dialog-PLAIN-10',
60 'SaCe_Sed5' f='Dialog-PLAIN-10',
61 'SaMi_Sed5' f='Dialog-PLAIN-10',
62 'SaBa_Sed5' f='Dialog-PLAIN-10',
63 'SaKu_Sed5' f='Dialog-PLAIN-10',
64 'SaCa_Sed5' f='Dialog-PLAIN-10',
65 'CaGl_Sed5' f='Dialog-PLAIN-10',
66 'VaPl_Sed5' f='Dialog-PLAIN-10',
67 'KlWa_Sed5' f='Dialog-PLAIN-10',
68 'KlLa_Sed5' f='Dialog-PLAIN-10',
69 'ErGo_Sed5' f='Dialog-PLAIN-10',
;
EDGES
1 1 2 s=52 w=1.0E-6,
2 1 3 s=53 w=0.003989,
3 70 1 s=54 w=0.005658,
4 70 4 s=55 w=0.020011,
5 71 70 s=56 w=0.034673,
6 72 71 s=62 w=0.015687,
7 72 8 s=63 w=0.053497,
8 73 72 s=64 w=0.009579,
9 73 9 s=65 w=0.024688,
10 74 73 s=66 w=0.065634,
11 75 74 s=72 w=0.023644,
12 76 75 s=73 w=0.110045,
13 77 76 s=83 w=0.044848,
14 78 77 s=109 w=0.581255,
15 79 78 s=110 w=0.140771,
16 79 48 s=19 w=0.630463,
17 80 79 s=111 w=0.683976,
18 81 78 s=48 w=0.148083,
19 82 81 s=44 w=0.128469,
20 83 77 s=108 w=0.063245,
21 84 80 s=112 w=0.673222,
22 85 83 s=104 w=0.051987,
23 85 30 s=103 w=0.095508,
24 86 82 s=38 w=0.070816,
25 87 85 s=102 w=0.014718,
26 88 84 s=131 w=0.051877,
27 88 67 s=130 w=0.227984,
28 89 80 s=18 w=0.198074,
29 89 57 s=17 w=0.210096,
30 90 88 s=129 w=0.11316,
31 90 58 s=113 w=0.123122,
32 91 89 s=16 w=0.091241,
33 91 56 s=15 w=0.216673,
34 92 86 s=34 w=0.04974,
35 92 33 s=20 w=0.398844,
36 93 90 s=128 w=0.292586,
37 93 66 s=127 w=0.245918,
38 94 91 s=14 w=0.043481,
39 94 55 s=13 w=0.226422,
40 95 92 s=33 w=0.039558,
41 96 87 s=96 w=0.069927,
42 97 93 s=126 w=0.053342,
43 97 65 s=125 w=0.338047,
44 98 94 s=12 w=0.085376,
45 98 54 s=11 w=0.14577,
46 99 97 s=124 w=0.053323,
47 99 64 s=123 w=0.339465,
48 100 98 s=10 w=0.106902,
49 101 76 s=82 w=0.082818,
50 102 99 s=122 w=0.189079,
51 102 63 s=121 w=0.024265,
52 103 95 s=32 w=0.155051,
53 104 96 s=90 w=0.03279,
54 104 23 s=89 w=0.018806,
55 105 102 s=120 w=0.020281,
56 105 62 s=119 w=0.044781,
57 106 100 s=9 w=0.050523,
58 106 53 s=8 w=0.074219,
59 107 95 s=25 w=0.161875,
60 107 34 s=21 w=0.575149,
61 108 82 s=43 w=0.268081,
62 108 45 s=42 w=1.059191,
63 109 71 s=61 w=0.007466,
64 109 7 s=60 w=0.04457,
65 110 74 s=71 w=0.06928,
66 110 12 s=70 w=0.03446,
67 111 101 s=78 w=0.292196,
68 111 15 s=74 w=0.020051,
69 112 104 s=88 w=0.019896,
70 112 22 s=87 w=0.020909,
71 113 96 s=95 w=0.026385,
72 113 26 s=94 w=0.040176,
73 114 87 s=101 w=0.229233,
74 114 29 s=100 w=0.058147,
75 115 105 s=118 w=0.011799,
76 115 61 s=117 w=0.029308,
77 116 100 s=4 w=0.115405,
78 116 49 s=2 w=0.191119,
79 116 50 s=3 w=0.197495,
80 117 106 s=7 w=0.045855,
81 117 51 s=5 w=0.007874,
82 117 52 s=6 w=0.012091,
83 118 107 s=24 w=0.205731,
84 118 35 s=22 w=0.193229,
85 118 36 s=23 w=1.220958,
86 119 103 s=28 w=0.071338,
87 119 37 s=26 w=0.064723,
88 119 38 s=27 w=0.156329,
89 120 103 s=31 w=0.144673,
90 120 39 s=29 w=0.091614,
91 120 40 s=30 w=0.258568,
92 121 86 s=37 w=0.39977,
93 121 41 s=35 w=0.537464,
94 121 42 s=36 w=0.525091,
95 122 108 s=41 w=0.400442,
96 122 43 s=39 w=0.275704,
97 122 44 s=40 w=0.135196,
98 123 81 s=47 w=0.66415,
99 123 46 s=45 w=0.266041,
100 123 47 s=46 w=0.27204,
101 124 75 s=51 w=0.083624,
102 124 13 s=49 w=0.039244,
103 124 14 s=50 w=0.047716,
104 125 109 s=59 w=0.013077,
105 125 5 s=57 w=1.0E-6,
106 125 6 s=58 w=1.0E-6,
107 126 110 s=69 w=0.041206,
108 126 10 s=67 w=0.020939,
109 126 11 s=68 w=1.0E-6,
110 127 111 s=77 w=0.025625,
111 127 16 s=75 w=0.033384,
112 127 17 s=76 w=0.032542,
113 128 101 s=81 w=0.194847,
114 128 18 s=79 w=0.19828,
115 128 19 s=80 w=0.11586,
116 129 112 s=86 w=0.003868,
117 129 20 s=84 w=1.0E-6,
118 129 21 s=85 w=1.0E-6,
119 130 113 s=93 w=0.004931,
120 130 24 s=91 w=0.024465,
121 130 25 s=92 w=1.0E-6,
122 131 114 s=99 w=0.075812,
123 131 27 s=97 w=0.205775,
124 131 28 s=98 w=0.044832,
125 132 83 s=107 w=0.073205,
126 132 31 s=105 w=0.004747,
127 132 32 s=106 w=0.015832,
128 133 115 s=116 w=0.010979,
129 133 59 s=114 w=0.022934,
130 133 60 s=115 w=0.048323,
131 134 84 s=132 w=0.097778,
132 134 68 s=1 w=0.637685,
133 134 69 s=133 w=0.33843,
;
ELABELS
3 '0.87/0.82' ll=11 f='Dialog-PLAIN-10',
5 '0.86/0.82' ll=11 f='Dialog-PLAIN-10',
6 '0.38/0.82' ll=11 f='Dialog-PLAIN-10',
8 '0.32/0.48' ll=11 f='Dialog-PLAIN-10',
10 '0.98/0.82' ll=11 f='Dialog-PLAIN-10',
11 '0.20/0.44' ll=11 f='Dialog-PLAIN-10',
12 '0.95/0.82' ll=11 f='Dialog-PLAIN-10',
13 '0.46/0.82' ll=11 f='Dialog-PLAIN-10',
14 '0.99/0.82' ll=11 f='Dialog-PLAIN-10',
15 '0.84/0.82' ll=11 f='Dialog-PLAIN-10',
17 '1.00/0.82' ll=11 f='Dialog-PLAIN-10',
18 '0.57/0.79' ll=11 f='Dialog-PLAIN-10',
19 '0.69/0.82' ll=11 f='Dialog-PLAIN-10',
20 '0.55/0.79' ll=11 f='Dialog-PLAIN-10',
21 '1.00/0.82' ll=11 f='Dialog-PLAIN-10',
22 '0.76/0.82' ll=11 f='Dialog-PLAIN-10',
24 '0.52/0.79' ll=11 f='Dialog-PLAIN-10',
25 '0.14/0.82' ll=11 f='Dialog-PLAIN-10',
26 '0.57/0.52' ll=11 f='Dialog-PLAIN-10',
28 '0.96/0.82' ll=11 f='Dialog-PLAIN-10',
30 '0.36/0.79' ll=11 f='Dialog-PLAIN-10',
32 '0.58/0.82' ll=11 f='Dialog-PLAIN-10',
34 '0.69/0.82' ll=11 f='Dialog-PLAIN-10',
36 '0.94/0.82' ll=11 f='Dialog-PLAIN-10',
38 '0.41/0.82' ll=11 f='Dialog-PLAIN-10',
40 '0.28/0.82' ll=11 f='Dialog-PLAIN-10',
41 '0.93/0.82' ll=11 f='Dialog-PLAIN-10',
42 '0.35/0.52' ll=11 f='Dialog-PLAIN-10',
44 '0.54/0.82' ll=11 f='Dialog-PLAIN-10',
46 '0.61/0.82' ll=11 f='Dialog-PLAIN-10',
48 '0.27/0.82' ll=11 f='Dialog-PLAIN-10',
49 '0.46/0.82' ll=11 f='Dialog-PLAIN-10',
50 '1.00/0.82' ll=11 f='Dialog-PLAIN-10',
52 '0.78/0.82' ll=11 f='Dialog-PLAIN-10',
53 '0.85/0.82' ll=11 f='Dialog-PLAIN-10',
55 '0.54/0.82' ll=11 f='Dialog-PLAIN-10',
57 '0.94/0.82' ll=11 f='Dialog-PLAIN-10',
59 '0.57/0.82' ll=11 f='Dialog-PLAIN-10',
61 '0.77/0.79' ll=11 f='Dialog-PLAIN-10',
63 '0.27/0.47' ll=11 f='Dialog-PLAIN-10',
65 '0.70/0.82' ll=11 f='Dialog-PLAIN-10',
67 '0.99/0.82' ll=11 f='Dialog-PLAIN-10',
69 '0.79/0.82' ll=11 f='Dialog-PLAIN-10',
71 '0.74/0.82' ll=11 f='Dialog-PLAIN-10',
73 '1.00/0.82' ll=11 f='Dialog-PLAIN-10',
75 '0.17/0.46' ll=11 f='Dialog-PLAIN-10',
77 '0.51/0.82' ll=11 f='Dialog-PLAIN-10',
80 '0.98/0.82' ll=11 f='Dialog-PLAIN-10',
83 '0.81/0.82' ll=11 f='Dialog-PLAIN-10',
86 '0.77/0.82' ll=11 f='Dialog-PLAIN-10',
89 '0.80/0.82' ll=11 f='Dialog-PLAIN-10',
92 '0.92/0.82' ll=11 f='Dialog-PLAIN-10',
95 '1.00/0.82' ll=11 f='Dialog-PLAIN-10',
98 '1.00/0.82' ll=11 f='Dialog-PLAIN-10',
101 '0.94/0.82' ll=11 f='Dialog-PLAIN-10',
104 '1.00/0.82' ll=11 f='Dialog-PLAIN-10',
107 '1.00/0.82' ll=11 f='Dialog-PLAIN-10',
110 '0.70/0.82' ll=11 f='Dialog-PLAIN-10',
113 '1.00/0.82' ll=11 f='Dialog-PLAIN-10',
116 '1.00/0.82' ll=11 f='Dialog-PLAIN-10',
119 '0.74/0.82' ll=11 f='Dialog-PLAIN-10',
122 '0.83/0.82' ll=11 f='Dialog-PLAIN-10',
125 '0.97/0.82' ll=11 f='Dialog-PLAIN-10',
128 '0.72/0.52' ll=11 f='Dialog-PLAIN-10',
131 '0.42/0.52' ll=11 f='Dialog-PLAIN-10',
;
END; [Network]

BEGIN st_Assumptions;
	autolayoutnodelabels;
END; [st_Assumptions]
