# Supplementary material for: Phylogeny of the SNARE vesicle fusion machinery yields insights into the conservation of the secretory pathway in fungi
Source: BMC Evol Biol. 2009 Jan 23;9:19. doi: 10.1186/1471-2148-9-19 (PMC2639358; doi:10.1186/1471-2148-9-19)
Supplement: Additional file 3 — Alignment and tree files. Detailed information to all sequences and trees are contained in a zipped file, which contains all phylogenetic trees in Nexus-format (.nex) and all alignments used to calculate the trees in Fasta-format (.fasta). In addition, a text file is provided ("id2information.txt") that allows to identify the sequences used for our analysis in the NCBI data base: listed is the sequence number & name used in our alignments & trees and the respective gi string. [file 1471-2148-9-19-S3.zip › Qa.III.conserved.joinedInformation.nex]

#nexus

BEGIN Taxa;
DIMENSIONS ntax=158;
TAXLABELS
[1] 'GiZe_Pep12'
[2] 'PuGr_Tlg2'
[3] 'CaGl_Tlg2'
[4] 'FuVe_Tlg2'
[5] 'NeFi_Tlg2'
[6] 'ChGl_Tlg2'
[7] 'CaLu_Vam3'
[8] 'FuOx_Tlg2'
[9] 'AsNi_Pep12'
[10] 'LoEl_Vam3'
[11] 'AsOr_Pep12'
[12] 'PhCh_Tlg2'
[13] 'AsFu_Tlg2'
[14] 'DeHa_Pep12'
[15] 'SaKl_Vam3'
[16] 'SaCe_Vam3'
[17] 'ScSc_Pep12'
[18] 'FuOx_Pep12'
[19] 'KlLa_Pep12'
[20] 'HiCa_Pep12'
[21] 'CaGu_Tlg2'
[22] 'PiSt_Tlg2'
[23] 'VaPl_Pep12'
[24] 'YaLi_Pep12_2'
[25] 'CoHe_Pep12'
[26] 'MaGr_Tlg2'
[27] 'PhCh_Pep12'
[28] 'SpRo_Tlg2p'
[29] 'NeHa_Tlg2'
[30] 'FuVe_Pep12'
[31] 'PiSt_Vam3'
[32] 'CoIm_Pep12'
[33] 'LeEd_Pep12p'
[34] 'ScSc_Tlg2'
[35] 'PoAn_Pep12'
[36] 'PhPc_Tlg2p'
[37] 'CrNe_Tlg2'
[38] 'MyGr_Tlg2'
[39] 'KlWa_Tlg2'
[40] 'PoPl_Tlg2'
[41] 'AsCl_Tlg2'
[42] 'ErGo_Pep12'
[43] 'AsNg_Tlg2'
[44] 'AsFu_Pep12'
[45] 'AsFl_Tlg2'
[46] 'AsTe_Pep12'
[47] 'CaAl_Tlg2'
[48] 'ErGo_Tlg2'
[49] 'SaCa_Pep12'
[50] 'NeFi_Pep12'
[51] 'PiAn_Pep12'
[52] 'SaCe_Tlg2'
[53] 'BaDe_Pep12p'
[54] 'PiSt_Pep12'
[55] 'SaPa_Pep12'
[56] 'PhNo_Pep12'
[57] 'SaKl_Tlg2'
[58] 'UnRe_Pep12'
[59] 'DeHa_Tlg2'
[60] 'CaLu_Tlg2'
[61] 'CaGu_Vam3'
[62] 'UsMa_Tlg2'
[63] 'CaPa_Pep12'
[64] 'AsOr_Tlg2'
[65] 'DeHa_Vam3'
[66] 'SaBa_Tlg2'
[67] 'ErGo_Vam3'
[68] 'UsMa_Pep12'
[69] 'HiCa_Tlg2'
[70] 'PaBr_Pep12'
[71] 'ScJp_Tlg2'
[72] 'VaPl_Tlg2'
[73] 'CaPa_Tlg2'
[74] 'NeCr_Tlg2'
[75] 'KlLa_Tlg2'
[76] 'UnRe_Tlg2'
[77] 'PyTr_Tlg2'
[78] 'AsNg_Pep12'
[79] 'CaLu_Pep12'
[80] 'NeHa_Pep12'
[81] 'CaGl_Vam3'
[82] 'ScPo_Tlg2'
[83] 'YaLi_Pep12'
[84] 'KlWa_Pep12'
[85] 'SaCe_Pep12'
[86] 'SpRo_Pep12'
[87] 'CoIm_Tlg2'
[88] 'KlLa_Vam3'
[89] 'AsFl_Pep12'
[90] 'CoCi_Pep12'
[91] 'SaBa_Vam3'
[92] 'SaMi_Pep12'
[93] 'VaPl_Vam3'
[94] 'RhOr_Pep12'
[95] 'ScJp_Pep12'
[96] 'TrAt_Tlg2'
[97] 'SaPa_Tlg2'
[98] 'LoEl_Tlg2'
[99] 'SaKu_Vam3'
[100] 'SaKu_Pep12'
[101] 'SaKl_Pep12'
[102] 'LaBi_Pep12'
[103] 'CaPa_Vam3'
[104] 'SaBa_Pep12'
[105] 'PuGr_Pep12'
[106] 'LoEl_Pep12'
[107] 'PoPl_Pep12'
[108] 'PiAn_Vam3'
[109] 'CaDu_Pep12'
[110] 'CoHe_Tlg2'
[111] 'SaCa_Tlg2'
[112] 'BoCi_Tlg2'
[113] 'CaGu_Pep12'
[114] 'KlWa_Vam3'
[115] 'PhNo_Tlg2'
[116] 'TrRe_Pep12'
[117] 'CoPo_Tlg2-2'
[118] 'RhOr_Tlg2'
[119] 'CuEl_Tlg2p'
[120] 'MaGl_Pep12'
[121] 'CoCi_Tlg2'
[122] 'BaDe_Tlg2'
[123] 'SaKu_Tlg2'
[124] 'LeSc_Pep12p'
[125] 'CaTr_Pep12'
[126] 'AsCl_Pep12'
[127] 'CoPo_Pep12'
[128] 'AsTe_Tlg2'
[129] 'TrVi_Tlg2'
[130] 'SaMi_Tlg2'
[131] 'LaBi_Tlg2'
[132] 'AsNi_Tlg2'
[133] 'GiZe_Tlg2'
[134] 'MyGr_Pep12'
[135] 'CrNe_Pep12'
[136] 'ScPo_Pep12'
[137] 'TrVi_Pep12'
[138] 'PyTr_Pep12'
[139] 'CoPo_Tlg2'
[140] 'CaTr_Tlg2'
[141] 'NeCr_Pep12'
[142] 'TrAt_Pep12'
[143] 'PhBl_Tlg2'
[144] 'YaLi_Tlg2'
[145] 'CaAl_Vam3'
[146] 'CaTr_Vam3'
[147] 'ChGl_Pep12'
[148] 'SaPa_Vam3'
[149] 'CaAl_Pep12'
[150] 'CaDu_Vam3'
[151] 'SaCa_Vam3'
[152] 'PhBl_Pep12'
[153] 'SaMi_Vam3'
[154] 'MaGl_Tlg2'
[155] 'MaGr_Pep12'
[156] 'PoAn_Tlg2'
[157] 'CaGl_Pep12'
[158] 'TrRe_Tlg2'
;
END; [Taxa]

BEGIN Network;
DIMENSIONS ntax=158 nvertices=314 nedges=313;
DRAW to_scale;
TRANSLATE
2 'GiZe_Pep12',
3 'FuVe_Pep12',
4 'NeHa_Pep12',
5 'FuOx_Pep12',
6 'TrVi_Pep12',
7 'TrRe_Pep12',
8 'TrAt_Pep12',
9 'MaGr_Pep12',
10 'PoAn_Pep12',
11 'NeCr_Pep12',
12 'ChGl_Pep12',
13 'ScSc_Pep12',
14 'HiCa_Pep12',
15 'PaBr_Pep12',
16 'UnRe_Pep12',
17 'CoPo_Pep12',
18 'CoIm_Pep12',
19 'AsNg_Pep12',
20 'AsNi_Pep12',
21 'AsFl_Pep12',
22 'AsOr_Pep12',
23 'AsTe_Pep12',
24 'NeFi_Pep12',
25 'AsFu_Pep12',
26 'AsCl_Pep12',
27 'PyTr_Pep12',
28 'CoHe_Pep12',
29 'PhNo_Pep12',
30 'MyGr_Pep12',
31 'YaLi_Pep12',
32 'YaLi_Pep12_2',
33 'UsMa_Pep12',
34 'MaGl_Pep12',
35 'PuGr_Pep12',
36 'PhCh_Pep12',
37 'CoCi_Pep12',
38 'LaBi_Pep12',
39 'LeEd_Pep12p',
40 'PoPl_Pep12',
41 'CrNe_Pep12',
42 'RhOr_Pep12',
43 'PhBl_Pep12',
44 'BaDe_Pep12p',
45 'LeSc_Pep12p',
46 'SpRo_Pep12',
47 'ScPo_Pep12',
48 'ScJp_Pep12',
49 'ErGo_Pep12',
50 'KlLa_Pep12',
51 'KlWa_Pep12',
52 'SaKl_Pep12',
53 'CaGl_Pep12',
54 'VaPl_Pep12',
55 'SaPa_Pep12',
56 'SaCe_Pep12',
57 'SaMi_Pep12',
58 'SaBa_Pep12',
59 'SaKu_Pep12',
60 'SaCa_Pep12',
61 'PiAn_Pep12',
62 'DeHa_Pep12',
63 'CaGu_Pep12',
64 'CaDu_Pep12',
65 'CaAl_Pep12',
66 'CaTr_Pep12',
67 'LoEl_Pep12',
68 'CaPa_Pep12',
69 'PiSt_Pep12',
70 'CaLu_Pep12',
71 'CaGu_Vam3',
72 'PiSt_Vam3',
73 'DeHa_Vam3',
74 'CaLu_Vam3',
75 'CaTr_Vam3',
76 'CaDu_Vam3',
77 'CaAl_Vam3',
78 'CaPa_Vam3',
79 'LoEl_Vam3',
80 'VaPl_Vam3',
81 'CaGl_Vam3',
82 'ErGo_Vam3',
83 'SaKl_Vam3',
84 'SaCa_Vam3',
85 'SaMi_Vam3',
86 'SaKu_Vam3',
87 'SaBa_Vam3',
88 'SaPa_Vam3',
89 'SaCe_Vam3',
90 'KlWa_Vam3',
91 'KlLa_Vam3',
92 'PiAn_Vam3',
93 'BaDe_Tlg2',
94 'PhBl_Tlg2',
95 'RhOr_Tlg2',
96 'CuEl_Tlg2p',
97 'MaGl_Tlg2',
98 'UsMa_Tlg2',
99 'PhPc_Tlg2p',
100 'PuGr_Tlg2',
101 'SpRo_Tlg2p',
102 'LaBi_Tlg2',
103 'CoCi_Tlg2',
104 'PoPl_Tlg2',
105 'PhCh_Tlg2',
106 'CrNe_Tlg2',
107 'KlWa_Tlg2',
108 'KlLa_Tlg2',
109 'SaKl_Tlg2',
110 'SaCa_Tlg2',
111 'VaPl_Tlg2',
112 'SaMi_Tlg2',
113 'SaCe_Tlg2',
114 'SaBa_Tlg2',
115 'SaKu_Tlg2',
116 'SaPa_Tlg2',
117 'CaGl_Tlg2',
118 'ErGo_Tlg2',
119 'CaGu_Tlg2',
120 'DeHa_Tlg2',
121 'CaLu_Tlg2',
122 'CaAl_Tlg2',
123 'CaTr_Tlg2',
124 'CaPa_Tlg2',
125 'LoEl_Tlg2',
126 'PiSt_Tlg2',
127 'YaLi_Tlg2',
128 'PhNo_Tlg2',
129 'PyTr_Tlg2',
130 'CoHe_Tlg2',
131 'MyGr_Tlg2',
132 'CoPo_Tlg2',
133 'CoPo_Tlg2-2',
134 'CoIm_Tlg2',
135 'UnRe_Tlg2',
136 'HiCa_Tlg2',
137 'AsNg_Tlg2',
138 'AsFl_Tlg2',
139 'AsOr_Tlg2',
140 'AsTe_Tlg2',
141 'AsNi_Tlg2',
142 'NeFi_Tlg2',
143 'AsFu_Tlg2',
144 'AsCl_Tlg2',
145 'BoCi_Tlg2',
146 'ScSc_Tlg2',
147 'FuVe_Tlg2',
148 'GiZe_Tlg2',
149 'FuOx_Tlg2',
150 'NeHa_Tlg2',
151 'TrRe_Tlg2',
152 'TrAt_Tlg2',
153 'TrVi_Tlg2',
154 'NeCr_Tlg2',
155 'PoAn_Tlg2',
156 'ChGl_Tlg2',
157 'MaGr_Tlg2',
158 'ScJp_Tlg2',
159 'ScPo_Tlg2',
;
VERTICES
1 -1.0E-6 0.0 w=2 h=2 bg=0 0 0,
2 0.0 0.0 w=2 h=2 bg=0 0 0,
3 -7.9060275E-10 3.9756515E-8 w=2 h=2 bg=0 0 0,
4 0.034881018 0.0062878053 w=2 h=2 bg=0 0 0,
5 -0.120309174 -0.002619094 w=2 h=2 bg=0 0 0,
6 -0.0778257 0.031091489 w=2 h=2 bg=0 0 0,
7 -0.077063695 0.032085747 w=2 h=2 bg=0 0 0,
8 -0.17434502 0.014240312 w=2 h=2 bg=0 0 0,
9 -0.4627166 0.010617926 w=2 h=2 bg=0 0 0,
10 -0.2679884 0.10353071 w=2 h=2 bg=0 0 0,
11 -0.4656666 0.045503 w=2 h=2 bg=0 0 0,
12 -0.545304 0.021866208 w=2 h=2 bg=0 0 0,
13 -0.7697666 -0.015763234 w=2 h=2 bg=0 0 0,
14 -0.723488 0.112382084 w=2 h=2 bg=0 0 0,
15 -0.7590431 0.096381344 w=2 h=2 bg=0 0 0,
16 -0.6982593 0.14328888 w=2 h=2 bg=0 0 0,
17 -0.7025703 0.14340085 w=2 h=2 bg=0 0 0,
18 -0.6664967 0.1700508 w=2 h=2 bg=0 0 0,
19 -0.70281464 0.19570024 w=2 h=2 bg=0 0 0,
20 -0.65019614 0.24716349 w=2 h=2 bg=0 0 0,
21 -0.7253528 0.19170696 w=2 h=2 bg=0 0 0,
22 -0.68629944 0.2324599 w=2 h=2 bg=0 0 0,
23 -0.75115937 0.17212316 w=2 h=2 bg=0 0 0,
24 -0.7908682 0.13751538 w=2 h=2 bg=0 0 0,
25 -0.7862529 0.14405411 w=2 h=2 bg=0 0 0,
26 -0.7829129 0.15327434 w=2 h=2 bg=0 0 0,
27 -0.6519639 0.50610083 w=2 h=2 bg=0 0 0,
28 -0.6653017 0.4890277 w=2 h=2 bg=0 0 0,
29 -0.65519786 0.5186724 w=2 h=2 bg=0 0 0,
30 -0.78111535 0.34355342 w=2 h=2 bg=0 0 0,
31 -1.1390394 0.5130331 w=2 h=2 bg=0 0 0,
32 -0.8303434 1.3764988 w=2 h=2 bg=0 0 0,
33 -1.2843716 0.97102296 w=2 h=2 bg=0 0 0,
34 -1.2044524 1.334968 w=2 h=2 bg=0 0 0,
35 -1.2147732 1.7313887 w=2 h=2 bg=0 0 0,
36 -1.5204865 0.95567274 w=2 h=2 bg=0 0 0,
37 -1.4884377 1.1920142 w=2 h=2 bg=0 0 0,
38 -1.4757249 1.3201538 w=2 h=2 bg=0 0 0,
39 -1.5046313 1.1960311 w=2 h=2 bg=0 0 0,
40 -1.551277 0.8069366 w=2 h=2 bg=0 0 0,
41 -1.6108627 0.8622528 w=2 h=2 bg=0 0 0,
42 -1.7273558 1.4241122 w=2 h=2 bg=0 0 0,
43 -1.7308967 1.3010204 w=2 h=2 bg=0 0 0,
44 -1.8569142 2.131652 w=2 h=2 bg=0 0 0,
45 -1.7852157 0.94005686 w=2 h=2 bg=0 0 0,
46 -2.033659 2.25345 w=2 h=2 bg=0 0 0,
47 -2.1079557 1.4985888 w=2 h=2 bg=0 0 0,
48 -2.0762517 1.2738638 w=2 h=2 bg=0 0 0,
49 -3.0471203 1.8618805 w=2 h=2 bg=0 0 0,
50 -3.1003692 1.8703572 w=2 h=2 bg=0 0 0,
51 -3.1131034 1.8241915 w=2 h=2 bg=0 0 0,
52 -2.9542239 1.3890072 w=2 h=2 bg=0 0 0,
53 -2.9706075 1.3114023 w=2 h=2 bg=0 0 0,
54 -2.932138 1.1743579 w=2 h=2 bg=0 0 0,
55 -3.0403306 1.1967072 w=2 h=2 bg=0 0 0,
56 -3.048137 1.2071933 w=2 h=2 bg=0 0 0,
57 -3.0474458 1.1996304 w=2 h=2 bg=0 0 0,
58 -3.0262926 1.1629069 w=2 h=2 bg=0 0 0,
59 -2.9837444 1.1050127 w=2 h=2 bg=0 0 0,
60 -2.9437945 0.9301684 w=2 h=2 bg=0 0 0,
61 -3.0644276 0.6860213 w=2 h=2 bg=0 0 0,
62 -3.2829275 0.5236132 w=2 h=2 bg=0 0 0,
63 -3.2769191 0.49311465 w=2 h=2 bg=0 0 0,
64 -3.659292 0.66015387 w=2 h=2 bg=0 0 0,
65 -3.746163 0.71982104 w=2 h=2 bg=0 0 0,
66 -3.627378 0.6161913 w=2 h=2 bg=0 0 0,
67 -3.8663187 0.73884207 w=2 h=2 bg=0 0 0,
68 -3.6092346 0.56883794 w=2 h=2 bg=0 0 0,
69 -3.6115947 0.53311205 w=2 h=2 bg=0 0 0,
70 -3.2209604 0.2615473 w=2 h=2 bg=0 0 0,
71 -3.6904144 -0.58783776 w=2 h=2 bg=0 0 0,
72 -4.0184865 -0.53171796 w=2 h=2 bg=0 0 0,
73 -4.20939 -0.51095945 w=2 h=2 bg=0 0 0,
74 -4.640141 -0.40773034 w=2 h=2 bg=0 0 0,
75 -4.333197 -0.5448982 w=2 h=2 bg=0 0 0,
76 -4.374533 -0.55622125 w=2 h=2 bg=0 0 0,
77 -4.440796 -0.54754204 w=2 h=2 bg=0 0 0,
78 -4.333403 -0.5969345 w=2 h=2 bg=0 0 0,
79 -3.9323764 -0.7198071 w=2 h=2 bg=0 0 0,
80 -4.940305 -1.0590609 w=2 h=2 bg=0 0 0,
81 -4.6834974 -1.111111 w=2 h=2 bg=0 0 0,
82 -4.4717216 -1.2044846 w=2 h=2 bg=0 0 0,
83 -3.8260999 -1.212226 w=2 h=2 bg=0 0 0,
84 -4.453184 -1.3531911 w=2 h=2 bg=0 0 0,
85 -4.7192674 -1.4760579 w=2 h=2 bg=0 0 0,
86 -4.7461877 -1.4845867 w=2 h=2 bg=0 0 0,
87 -4.788868 -1.4978507 w=2 h=2 bg=0 0 0,
88 -4.677087 -1.4749268 w=2 h=2 bg=0 0 0,
89 -4.579643 -1.4522798 w=2 h=2 bg=0 0 0,
90 -4.217691 -1.4521383 w=2 h=2 bg=0 0 0,
91 -4.0944133 -1.5356166 w=2 h=2 bg=0 0 0,
92 -3.2331524 -1.5029348 w=2 h=2 bg=0 0 0,
93 -2.7986267 -3.9248817 w=2 h=2 bg=0 0 0,
94 -2.5047598 -3.848599 w=2 h=2 bg=0 0 0,
95 -2.5314264 -3.878267 w=2 h=2 bg=0 0 0,
96 -4.390674 -5.181942 w=2 h=2 bg=0 0 0,
97 -2.6978507 -4.205667 w=2 h=2 bg=0 0 0,
98 -2.281054 -3.9276485 w=2 h=2 bg=0 0 0,
99 -3.2432888 -4.8629017 w=2 h=2 bg=0 0 0,
100 -2.5460508 -4.2692084 w=2 h=2 bg=0 0 0,
101 -2.318097 -4.1117415 w=2 h=2 bg=0 0 0,
102 -2.435695 -4.391817 w=2 h=2 bg=0 0 0,
103 -2.487266 -4.4615655 w=2 h=2 bg=0 0 0,
104 -2.3798878 -4.3565817 w=2 h=2 bg=0 0 0,
105 -2.220143 -4.163536 w=2 h=2 bg=0 0 0,
106 -2.2813218 -4.3245573 w=2 h=2 bg=0 0 0,
107 -1.9012476 -5.16761 w=2 h=2 bg=0 0 0,
108 -1.9426903 -5.336414 w=2 h=2 bg=0 0 0,
109 -1.8332163 -5.1495385 w=2 h=2 bg=0 0 0,
110 -1.8902596 -5.4390826 w=2 h=2 bg=0 0 0,
111 -1.9246289 -5.560494 w=2 h=2 bg=0 0 0,
112 -1.8905188 -5.614391 w=2 h=2 bg=0 0 0,
113 -1.8351799 -5.4714947 w=2 h=2 bg=0 0 0,
114 -1.8394287 -5.501977 w=2 h=2 bg=0 0 0,
115 -1.8442833 -5.537359 w=2 h=2 bg=0 0 0,
116 -1.8035154 -5.364586 w=2 h=2 bg=0 0 0,
117 -1.8056962 -5.5601773 w=2 h=2 bg=0 0 0,
118 -1.7334594 -5.5568757 w=2 h=2 bg=0 0 0,
119 -1.4487523 -5.4583406 w=2 h=2 bg=0 0 0,
120 -1.433098 -5.3610563 w=2 h=2 bg=0 0 0,
121 -1.4114554 -5.5083637 w=2 h=2 bg=0 0 0,
122 -1.359043 -5.599495 w=2 h=2 bg=0 0 0,
123 -1.3464175 -5.601415 w=2 h=2 bg=0 0 0,
124 -1.3189834 -5.6257358 w=2 h=2 bg=0 0 0,
125 -1.2724291 -5.8345213 w=2 h=2 bg=0 0 0,
126 -1.323724 -5.3641768 w=2 h=2 bg=0 0 0,
127 -1.2062736 -4.367201 w=2 h=2 bg=0 0 0,
128 -0.7655361 -4.082485 w=2 h=2 bg=0 0 0,
129 -0.77582866 -4.0372734 w=2 h=2 bg=0 0 0,
130 -0.72506773 -4.163092 w=2 h=2 bg=0 0 0,
131 -0.7165389 -4.125072 w=2 h=2 bg=0 0 0,
132 -0.7542289 -3.897416 w=2 h=2 bg=0 0 0,
133 -0.73008835 -3.9419124 w=2 h=2 bg=0 0 0,
134 -0.74847215 -3.9059727 w=2 h=2 bg=0 0 0,
135 -0.73743635 -3.910698 w=2 h=2 bg=0 0 0,
136 -0.71587133 -3.916399 w=2 h=2 bg=0 0 0,
137 -0.6954135 -3.8862436 w=2 h=2 bg=0 0 0,
138 -0.65066606 -3.9330964 w=2 h=2 bg=0 0 0,
139 -0.69593555 -3.8789036 w=2 h=2 bg=0 0 0,
140 -0.5684217 -3.9952161 w=2 h=2 bg=0 0 0,
141 -0.50574255 -4.0459013 w=2 h=2 bg=0 0 0,
142 -0.6307751 -3.9131694 w=2 h=2 bg=0 0 0,
143 -0.6761031 -3.8730092 w=2 h=2 bg=0 0 0,
144 -0.6717162 -3.8725493 w=2 h=2 bg=0 0 0,
145 -0.6557019 -3.7839632 w=2 h=2 bg=0 0 0,
146 -0.7381049 -3.726032 w=2 h=2 bg=0 0 0,
147 -0.54024065 -3.7769198 w=2 h=2 bg=0 0 0,
148 -0.5402406 -3.7769198 w=2 h=2 bg=0 0 0,
149 -0.5390218 -3.77337 w=2 h=2 bg=0 0 0,
150 -0.6178435 -3.731024 w=2 h=2 bg=0 0 0,
151 -0.48295176 -3.7635238 w=2 h=2 bg=0 0 0,
152 -0.4631504 -3.7673259 w=2 h=2 bg=0 0 0,
153 -0.4765529 -3.7613795 w=2 h=2 bg=0 0 0,
154 -0.47304738 -3.722785 w=2 h=2 bg=0 0 0,
155 -0.44444624 -3.7199638 w=2 h=2 bg=0 0 0,
156 -0.26845434 -3.741529 w=2 h=2 bg=0 0 0,
157 -0.5168001 -3.6895323 w=2 h=2 bg=0 0 0,
158 0.53793687 -3.520908 w=2 h=2 bg=0 0 0,
159 0.14423315 -3.471068 w=2 h=2 bg=0 0 0,
160 -0.058641404 -0.0011661301 w=2 h=2 bg=0 0 0,
161 -0.13280472 -0.004116938 w=2 h=2 bg=0 0 0,
162 -0.3204314 -0.015322257 w=2 h=2 bg=0 0 0,
163 -0.7218547 -0.063440956 w=2 h=2 bg=0 0 0,
164 -0.7815211 -0.07179963 w=2 h=2 bg=0 0 0,
165 -0.9714076 -0.11006128 w=2 h=2 bg=0 0 0,
166 -1.053425 -0.12829162 w=2 h=2 bg=0 0 0,
167 -1.5572855 -0.44190177 w=2 h=2 bg=0 0 0,
168 -1.6867545 -0.5298135 w=2 h=2 bg=0 0 0,
169 -1.8166901 -0.69856924 w=2 h=2 bg=0 0 0,
170 -1.8798367 -0.98266196 w=2 h=2 bg=0 0 0,
171 -1.3940588 -3.168151 w=2 h=2 bg=0 0 0,
172 -1.3275477 -3.290746 w=2 h=2 bg=0 0 0,
173 -1.1844347 -3.4009378 w=2 h=2 bg=0 0 0,
174 -0.94444907 -3.6014078 w=2 h=2 bg=0 0 0,
175 -2.1313279 -0.98766315 w=2 h=2 bg=0 0 0,
176 -2.0158737 -0.46953702 w=2 h=2 bg=0 0 0,
177 -1.3841188 -3.6945646 w=2 h=2 bg=0 0 0,
178 -2.4101758 -0.98766315 w=2 h=2 bg=0 0 0,
179 -1.4730049 -4.248637 w=2 h=2 bg=0 0 0,
180 -0.9944954 -0.06817855 w=2 h=2 bg=0 0 0,
181 -0.9235753 -3.6308708 w=2 h=2 bg=0 0 0,
182 -1.6785462 -0.32351077 w=2 h=2 bg=0 0 0,
183 -1.4449338 -3.2142036 w=2 h=2 bg=0 0 0,
184 -1.6631461 -0.1302915 w=2 h=2 bg=0 0 0,
185 -0.905407 0.0092993975 w=2 h=2 bg=0 0 0,
186 -2.1460683 -0.25078207 w=2 h=2 bg=0 0 0,
187 -0.86384654 -3.702373 w=2 h=2 bg=0 0 0,
188 -0.9133444 -3.6130412 w=2 h=2 bg=0 0 0,
189 -1.6200441 -4.695128 w=2 h=2 bg=0 0 0,
190 -3.0771244 -1.1083051 w=2 h=2 bg=0 0 0,
191 -1.65721 0.01890444 w=2 h=2 bg=0 0 0,
192 -2.6042047 0.55502045 w=2 h=2 bg=0 0 0,
193 -1.6461221 -4.779956 w=2 h=2 bg=0 0 0,
194 -3.1538959 -1.1206211 w=2 h=2 bg=0 0 0,
195 -2.64074 0.62236315 w=2 h=2 bg=0 0 0,
196 -0.7964377 -3.6515412 w=2 h=2 bg=0 0 0,
197 -1.6318243 -3.4125886 w=2 h=2 bg=0 0 0,
198 -1.6619269 -4.8397317 w=2 h=2 bg=0 0 0,
199 -3.190307 -0.7979076 w=2 h=2 bg=0 0 0,
200 -3.3482563 -1.1597842 w=2 h=2 bg=0 0 0,
201 -2.752712 0.030789554 w=2 h=2 bg=0 0 0,
202 -1.7266122 -5.066071 w=2 h=2 bg=0 0 0,
203 -1.420991 -4.901242 w=2 h=2 bg=0 0 0,
204 -1.7042886 -3.495912 w=2 h=2 bg=0 0 0,
205 -3.3232641 -0.76835465 w=2 h=2 bg=0 0 0,
206 -3.4489539 -1.1821667 w=2 h=2 bg=0 0 0,
207 -0.82562304 0.09399028 w=2 h=2 bg=0 0 0,
208 -0.76069385 -3.8034947 w=2 h=2 bg=0 0 0,
209 -3.5020735 -0.72486186 w=2 h=2 bg=0 0 0,
210 -3.5831084 -1.2147977 w=2 h=2 bg=0 0 0,
211 -1.6455519 0.10212281 w=2 h=2 bg=0 0 0,
212 -2.8288286 0.07816554 w=2 h=2 bg=0 0 0,
213 -0.72483045 -3.6816196 w=2 h=2 bg=0 0 0,
214 -1.7498746 -5.1617084 w=2 h=2 bg=0 0 0,
215 -3.6611004 -0.6895143 w=2 h=2 bg=0 0 0,
216 -3.9160752 -1.2888077 w=2 h=2 bg=0 0 0,
217 -1.6220858 0.2978854 w=2 h=2 bg=0 0 0,
218 -2.6684299 0.6882837 w=2 h=2 bg=0 0 0,
219 -3.2055144 0.32314336 w=2 h=2 bg=0 0 0,
220 -1.8035153 -5.364585 w=2 h=2 bg=0 0 0,
221 -1.4113915 -4.9697657 w=2 h=2 bg=0 0 0,
222 -1.9496944 -3.8146362 w=2 h=2 bg=0 0 0,
223 -4.5556097 -1.4443651 w=2 h=2 bg=0 0 0,
224 -1.5516518 0.8006608 w=2 h=2 bg=0 0 0,
225 -1.6808027 0.2554317 w=2 h=2 bg=0 0 0,
226 -0.8244055 0.059715908 w=2 h=2 bg=0 0 0,
227 -0.8075687 0.110998526 w=2 h=2 bg=0 0 0,
228 -2.6870449 0.735191 w=2 h=2 bg=0 0 0,
229 -2.9767551 1.0966458 w=2 h=2 bg=0 0 0,
230 -3.3289664 0.4069695 w=2 h=2 bg=0 0 0,
231 -0.84464365 -3.734638 w=2 h=2 bg=0 0 0,
232 -0.7514036 -3.8115742 w=2 h=2 bg=0 0 0,
233 -1.8070191 -5.376845 w=2 h=2 bg=0 0 0,
234 -1.3864291 -5.178011 w=2 h=2 bg=0 0 0,
235 -1.582383 -3.2960083 w=2 h=2 bg=0 0 0,
236 -2.148928 -4.0630164 w=2 h=2 bg=0 0 0,
237 -3.8576164 -0.6539672 w=2 h=2 bg=0 0 0,
238 -4.62103 -1.4589064 w=2 h=2 bg=0 0 0,
239 -1.543119 0.8538507 w=2 h=2 bg=0 0 0,
240 -0.91445327 0.07260526 w=2 h=2 bg=0 0 0,
241 -2.7640274 0.9410209 w=2 h=2 bg=0 0 0,
242 -2.9878156 1.1129346 w=2 h=2 bg=0 0 0,
243 -0.8579817 -3.8062499 w=2 h=2 bg=0 0 0,
244 -0.79395396 -3.8237946 w=2 h=2 bg=0 0 0,
245 -0.6628797 -3.7121067 w=2 h=2 bg=0 0 0,
246 -0.7231638 -3.6647954 w=2 h=2 bg=0 0 0,
247 -1.8127754 -5.398616 w=2 h=2 bg=0 0 0,
248 -1.4222598 -4.9650483 w=2 h=2 bg=0 0 0,
249 -1.9524422 -3.5263386 w=2 h=2 bg=0 0 0,
250 -1.8363892 -3.6203587 w=2 h=2 bg=0 0 0,
251 -2.211861 -4.138355 w=2 h=2 bg=0 0 0,
252 -4.015966 -0.6220602 w=2 h=2 bg=0 0 0,
253 -4.65492 -1.4657351 w=2 h=2 bg=0 0 0,
254 -1.5279917 0.9618333 w=2 h=2 bg=0 0 0,
255 -1.6972674 0.5311245 w=2 h=2 bg=0 0 0,
256 -0.17737661 0.013502918 w=2 h=2 bg=0 0 0,
257 -0.660819 -0.026655773 w=2 h=2 bg=0 0 0,
258 -0.7350517 0.12038875 w=2 h=2 bg=0 0 0,
259 -0.7934916 0.12535839 w=2 h=2 bg=0 0 0,
260 -0.816744 0.105522044 w=2 h=2 bg=0 0 0,
261 -0.71937895 0.40037203 w=2 h=2 bg=0 0 0,
262 -2.836528 1.1237118 w=2 h=2 bg=0 0 0,
263 -3.007861 1.1437567 w=2 h=2 bg=0 0 0,
264 -3.4393475 0.48851526 w=2 h=2 bg=0 0 0,
265 -0.79798776 -3.9769247 w=2 h=2 bg=0 0 0,
266 -0.7586257 -3.8889127 w=2 h=2 bg=0 0 0,
267 -0.7406731 -3.827462 w=2 h=2 bg=0 0 0,
268 -0.7181872 -3.8382182 w=2 h=2 bg=0 0 0,
269 -0.5952618 -3.7470694 w=2 h=2 bg=0 0 0,
270 -0.5332584 -3.7447085 w=2 h=2 bg=0 0 0,
271 -0.6549419 -3.678542 w=2 h=2 bg=0 0 0,
272 -1.7542495 -4.989074 w=2 h=2 bg=0 0 0,
273 -1.7593037 -5.1438985 w=2 h=2 bg=0 0 0,
274 -1.8205373 -5.430527 w=2 h=2 bg=0 0 0,
275 -1.4281836 -5.11393 w=2 h=2 bg=0 0 0,
276 -1.3775957 -5.2888412 w=2 h=2 bg=0 0 0,
277 -1.3491604 -5.4103255 w=2 h=2 bg=0 0 0,
278 -2.2621229 -3.7106485 w=2 h=2 bg=0 0 0,
279 -1.809245 -3.549196 w=2 h=2 bg=0 0 0,
280 -2.3709252 -4.1042295 w=2 h=2 bg=0 0 0,
281 -2.3489919 -4.2960353 w=2 h=2 bg=0 0 0,
282 -3.7528412 -0.6613111 w=2 h=2 bg=0 0 0,
283 -4.3270345 -0.565792 w=2 h=2 bg=0 0 0,
284 -3.6321154 -1.111111 w=2 h=2 bg=0 0 0,
285 -4.677125 -1.4706707 w=2 h=2 bg=0 0 0,
286 -1.5392333 0.24597497 w=2 h=2 bg=0 0 0,
287 -1.5116639 1.0636119 w=2 h=2 bg=0 0 0,
288 -1.7219185 1.1506833 w=2 h=2 bg=0 0 0,
289 -1.7478955 0.6736553 w=2 h=2 bg=0 0 0,
290 -1.9617286 0.8407211 w=2 h=2 bg=0 0 0,
291 -0.09829399 0.027807897 w=2 h=2 bg=0 0 0,
292 -0.6239183 -0.013684817 w=2 h=2 bg=0 0 0,
293 -0.8053379 0.070060596 w=2 h=2 bg=0 0 0,
294 -0.7025711 0.14340028 w=2 h=2 bg=0 0 0,
295 -0.7872379 0.12798174 w=2 h=2 bg=0 0 0,
296 -0.7370833 0.18065612 w=2 h=2 bg=0 0 0,
297 -0.7962252 0.13110247 w=2 h=2 bg=0 0 0,
298 -0.689397 0.44854248 w=2 h=2 bg=0 0 0,
299 -1.4610971 -0.21290852 w=2 h=2 bg=0 0 0,
300 -2.8595977 1.1853938 w=2 h=2 bg=0 0 0,
301 -3.0296898 1.1788282 w=2 h=2 bg=0 0 0,
302 -2.933783 0.19469796 w=2 h=2 bg=0 0 0,
303 -3.5881157 0.60306114 w=2 h=2 bg=0 0 0,
304 -3.423758 0.4633859 w=2 h=2 bg=0 0 0,
305 -0.7822634 -4.018967 w=2 h=2 bg=0 0 0,
306 -0.7542293 -3.8974152 w=2 h=2 bg=0 0 0,
307 -0.69593626 -3.878903 w=2 h=2 bg=0 0 0,
308 -0.6755982 -3.8858871 w=2 h=2 bg=0 0 0,
309 -0.6870528 -3.864226 w=2 h=2 bg=0 0 0,
310 -0.7730533 -3.7042794 w=2 h=2 bg=0 0 0,
311 -0.5402415 -3.7769194 w=2 h=2 bg=0 0 0,
312 -0.5117584 -3.7513182 w=2 h=2 bg=0 0 0,
313 -0.60678643 -3.6872525 w=2 h=2 bg=0 0 0,
314 -0.3182869 -3.4526653 w=2 h=2 bg=0 0 0,
;
VLABELS
2 'GiZe_Pep12' f='Dialog-PLAIN-10',
3 'FuVe_Pep12' f='Dialog-PLAIN-10',
4 'NeHa_Pep12' f='Dialog-PLAIN-10',
5 'FuOx_Pep12' f='Dialog-PLAIN-10',
6 'TrVi_Pep12' f='Dialog-PLAIN-10',
7 'TrRe_Pep12' f='Dialog-PLAIN-10',
8 'TrAt_Pep12' f='Dialog-PLAIN-10',
9 'MaGr_Pep12' f='Dialog-PLAIN-10',
10 'PoAn_Pep12' f='Dialog-PLAIN-10',
11 'NeCr_Pep12' f='Dialog-PLAIN-10',
12 'ChGl_Pep12' f='Dialog-PLAIN-10',
13 'ScSc_Pep12' f='Dialog-PLAIN-10',
14 'HiCa_Pep12' f='Dialog-PLAIN-10',
15 'PaBr_Pep12' f='Dialog-PLAIN-10',
16 'UnRe_Pep12' f='Dialog-PLAIN-10',
17 'CoPo_Pep12' f='Dialog-PLAIN-10',
18 'CoIm_Pep12' f='Dialog-PLAIN-10',
19 'AsNg_Pep12' f='Dialog-PLAIN-10',
20 'AsNi_Pep12' f='Dialog-PLAIN-10',
21 'AsFl_Pep12' f='Dialog-PLAIN-10',
22 'AsOr_Pep12' f='Dialog-PLAIN-10',
23 'AsTe_Pep12' f='Dialog-PLAIN-10',
24 'NeFi_Pep12' f='Dialog-PLAIN-10',
25 'AsFu_Pep12' f='Dialog-PLAIN-10',
26 'AsCl_Pep12' f='Dialog-PLAIN-10',
27 'PyTr_Pep12' f='Dialog-PLAIN-10',
28 'CoHe_Pep12' f='Dialog-PLAIN-10',
29 'PhNo_Pep12' f='Dialog-PLAIN-10',
30 'MyGr_Pep12' f='Dialog-PLAIN-10',
31 'YaLi_Pep12' f='Dialog-PLAIN-10',
32 'YaLi_Pep12_2' f='Dialog-PLAIN-10',
33 'UsMa_Pep12' f='Dialog-PLAIN-10',
34 'MaGl_Pep12' f='Dialog-PLAIN-10',
35 'PuGr_Pep12' f='Dialog-PLAIN-10',
36 'PhCh_Pep12' f='Dialog-PLAIN-10',
37 'CoCi_Pep12' f='Dialog-PLAIN-10',
38 'LaBi_Pep12' f='Dialog-PLAIN-10',
39 'LeEd_Pep12p' f='Dialog-PLAIN-10',
40 'PoPl_Pep12' f='Dialog-PLAIN-10',
41 'CrNe_Pep12' f='Dialog-PLAIN-10',
42 'RhOr_Pep12' f='Dialog-PLAIN-10',
43 'PhBl_Pep12' f='Dialog-PLAIN-10',
44 'BaDe_Pep12p' f='Dialog-PLAIN-10',
45 'LeSc_Pep12p' f='Dialog-PLAIN-10',
46 'SpRo_Pep12' f='Dialog-PLAIN-10',
47 'ScPo_Pep12' f='Dialog-PLAIN-10',
48 'ScJp_Pep12' f='Dialog-PLAIN-10',
49 'ErGo_Pep12' f='Dialog-PLAIN-10',
50 'KlLa_Pep12' f='Dialog-PLAIN-10',
51 'KlWa_Pep12' f='Dialog-PLAIN-10',
52 'SaKl_Pep12' f='Dialog-PLAIN-10',
53 'CaGl_Pep12' f='Dialog-PLAIN-10',
54 'VaPl_Pep12' f='Dialog-PLAIN-10',
55 'SaPa_Pep12' f='Dialog-PLAIN-10',
56 'SaCe_Pep12' f='Dialog-PLAIN-10',
57 'SaMi_Pep12' f='Dialog-PLAIN-10',
58 'SaBa_Pep12' f='Dialog-PLAIN-10',
59 'SaKu_Pep12' f='Dialog-PLAIN-10',
60 'SaCa_Pep12' f='Dialog-PLAIN-10',
61 'PiAn_Pep12' f='Dialog-PLAIN-10',
62 'DeHa_Pep12' f='Dialog-PLAIN-10',
63 'CaGu_Pep12' f='Dialog-PLAIN-10',
64 'CaDu_Pep12' f='Dialog-PLAIN-10',
65 'CaAl_Pep12' f='Dialog-PLAIN-10',
66 'CaTr_Pep12' f='Dialog-PLAIN-10',
67 'LoEl_Pep12' f='Dialog-PLAIN-10',
68 'CaPa_Pep12' f='Dialog-PLAIN-10',
69 'PiSt_Pep12' f='Dialog-PLAIN-10',
70 'CaLu_Pep12' f='Dialog-PLAIN-10',
71 'CaGu_Vam3' f='Dialog-PLAIN-10',
72 'PiSt_Vam3' f='Dialog-PLAIN-10',
73 'DeHa_Vam3' f='Dialog-PLAIN-10',
74 'CaLu_Vam3' f='Dialog-PLAIN-10',
75 'CaTr_Vam3' f='Dialog-PLAIN-10',
76 'CaDu_Vam3' f='Dialog-PLAIN-10',
77 'CaAl_Vam3' f='Dialog-PLAIN-10',
78 'CaPa_Vam3' f='Dialog-PLAIN-10',
79 'LoEl_Vam3' f='Dialog-PLAIN-10',
80 'VaPl_Vam3' f='Dialog-PLAIN-10',
81 'CaGl_Vam3' f='Dialog-PLAIN-10',
82 'ErGo_Vam3' f='Dialog-PLAIN-10',
83 'SaKl_Vam3' f='Dialog-PLAIN-10',
84 'SaCa_Vam3' f='Dialog-PLAIN-10',
85 'SaMi_Vam3' f='Dialog-PLAIN-10',
86 'SaKu_Vam3' f='Dialog-PLAIN-10',
87 'SaBa_Vam3' f='Dialog-PLAIN-10',
88 'SaPa_Vam3' f='Dialog-PLAIN-10',
89 'SaCe_Vam3' f='Dialog-PLAIN-10',
90 'KlWa_Vam3' f='Dialog-PLAIN-10',
91 'KlLa_Vam3' f='Dialog-PLAIN-10',
92 'PiAn_Vam3' f='Dialog-PLAIN-10',
93 'BaDe_Tlg2' f='Dialog-PLAIN-10',
94 'PhBl_Tlg2' f='Dialog-PLAIN-10',
95 'RhOr_Tlg2' f='Dialog-PLAIN-10',
96 'CuEl_Tlg2p' f='Dialog-PLAIN-10',
97 'MaGl_Tlg2' f='Dialog-PLAIN-10',
98 'UsMa_Tlg2' f='Dialog-PLAIN-10',
99 'PhPc_Tlg2p' f='Dialog-PLAIN-10',
100 'PuGr_Tlg2' f='Dialog-PLAIN-10',
101 'SpRo_Tlg2p' f='Dialog-PLAIN-10',
102 'LaBi_Tlg2' f='Dialog-PLAIN-10',
103 'CoCi_Tlg2' f='Dialog-PLAIN-10',
104 'PoPl_Tlg2' f='Dialog-PLAIN-10',
105 'PhCh_Tlg2' f='Dialog-PLAIN-10',
106 'CrNe_Tlg2' f='Dialog-PLAIN-10',
107 'KlWa_Tlg2' f='Dialog-PLAIN-10',
108 'KlLa_Tlg2' f='Dialog-PLAIN-10',
109 'SaKl_Tlg2' f='Dialog-PLAIN-10',
110 'SaCa_Tlg2' f='Dialog-PLAIN-10',
111 'VaPl_Tlg2' f='Dialog-PLAIN-10',
112 'SaMi_Tlg2' f='Dialog-PLAIN-10',
113 'SaCe_Tlg2' f='Dialog-PLAIN-10',
114 'SaBa_Tlg2' f='Dialog-PLAIN-10',
115 'SaKu_Tlg2' f='Dialog-PLAIN-10',
116 'SaPa_Tlg2' f='Dialog-PLAIN-10',
117 'CaGl_Tlg2' f='Dialog-PLAIN-10',
118 'ErGo_Tlg2' f='Dialog-PLAIN-10',
119 'CaGu_Tlg2' f='Dialog-PLAIN-10',
120 'DeHa_Tlg2' f='Dialog-PLAIN-10',
121 'CaLu_Tlg2' f='Dialog-PLAIN-10',
122 'CaAl_Tlg2' f='Dialog-PLAIN-10',
123 'CaTr_Tlg2' f='Dialog-PLAIN-10',
124 'CaPa_Tlg2' f='Dialog-PLAIN-10',
125 'LoEl_Tlg2' f='Dialog-PLAIN-10',
126 'PiSt_Tlg2' f='Dialog-PLAIN-10',
127 'YaLi_Tlg2' f='Dialog-PLAIN-10',
128 'PhNo_Tlg2' f='Dialog-PLAIN-10',
129 'PyTr_Tlg2' f='Dialog-PLAIN-10',
130 'CoHe_Tlg2' f='Dialog-PLAIN-10',
131 'MyGr_Tlg2' f='Dialog-PLAIN-10',
132 'CoPo_Tlg2' f='Dialog-PLAIN-10',
133 'CoPo_Tlg2-2' f='Dialog-PLAIN-10',
134 'CoIm_Tlg2' f='Dialog-PLAIN-10',
135 'UnRe_Tlg2' f='Dialog-PLAIN-10',
136 'HiCa_Tlg2' f='Dialog-PLAIN-10',
137 'AsNg_Tlg2' f='Dialog-PLAIN-10',
138 'AsFl_Tlg2' f='Dialog-PLAIN-10',
139 'AsOr_Tlg2' f='Dialog-PLAIN-10',
140 'AsTe_Tlg2' f='Dialog-PLAIN-10',
141 'AsNi_Tlg2' f='Dialog-PLAIN-10',
142 'NeFi_Tlg2' f='Dialog-PLAIN-10',
143 'AsFu_Tlg2' f='Dialog-PLAIN-10',
144 'AsCl_Tlg2' f='Dialog-PLAIN-10',
145 'BoCi_Tlg2' f='Dialog-PLAIN-10',
146 'ScSc_Tlg2' f='Dialog-PLAIN-10',
147 'FuVe_Tlg2' f='Dialog-PLAIN-10',
148 'GiZe_Tlg2' f='Dialog-PLAIN-10',
149 'FuOx_Tlg2' f='Dialog-PLAIN-10',
150 'NeHa_Tlg2' f='Dialog-PLAIN-10',
151 'TrRe_Tlg2' f='Dialog-PLAIN-10',
152 'TrAt_Tlg2' f='Dialog-PLAIN-10',
153 'TrVi_Tlg2' f='Dialog-PLAIN-10',
154 'NeCr_Tlg2' f='Dialog-PLAIN-10',
155 'PoAn_Tlg2' f='Dialog-PLAIN-10',
156 'ChGl_Tlg2' f='Dialog-PLAIN-10',
157 'MaGr_Tlg2' f='Dialog-PLAIN-10',
158 'ScJp_Tlg2' f='Dialog-PLAIN-10',
159 'ScPo_Tlg2' f='Dialog-PLAIN-10',
;
EDGES
1 1 2 s=147 w=1.0E-6,
2 1 3 s=148 w=1.0E-6,
3 160 1 s=149 w=0.058652,
4 160 4 s=146 w=0.093819,
5 161 160 s=150 w=0.074222,
6 161 5 s=145 w=0.012585,
7 162 161 s=151 w=0.187961,
8 163 162 s=157 w=0.404297,
9 163 9 s=158 w=0.269513,
10 164 163 s=159 w=0.060249,
11 165 164 s=165 w=0.193703,
12 165 13 s=166 w=0.222601,
13 166 165 s=167 w=0.084019,
14 167 166 s=201 w=0.593487,
15 168 167 s=205 w=0.156495,
16 169 168 s=206 w=0.212983,
17 170 169 s=250 w=0.291026,
18 171 170 s=251 w=2.238826,
19 172 171 s=252 w=0.139475,
20 173 172 s=253 w=0.18062,
21 174 173 s=312 w=0.3127,
22 175 170 s=113 w=0.251541,
23 175 92 s=112 w=1.216356,
24 176 169 s=249 w=0.303529,
25 177 172 s=43 w=0.407762,
26 177 127 s=42 w=0.69575,
27 178 175 s=111 w=0.278848,
28 179 177 s=41 w=0.561157,
29 180 166 s=200 w=0.08418,
30 181 174 s=286 w=0.036108,
31 182 168 s=144 w=0.206466,
32 183 171 s=70 w=0.068623,
33 184 182 s=140 w=0.193832,
34 185 180 s=192 w=0.118066,
35 186 176 s=231 w=0.254567,
36 186 61 s=230 w=1.311863,
37 187 181 s=285 w=0.093167,
38 188 174 s=311 w=0.033209,
39 189 179 s=25 w=0.470079,
40 189 107 s=3 w=0.549832,
41 190 178 s=110 w=0.677772,
42 190 91 s=109 w=1.103391,
43 191 184 s=139 w=0.149314,
44 192 186 s=229 w=0.926934,
45 192 60 s=228 w=0.506021,
46 193 189 s=24 w=0.088746,
47 194 190 s=108 w=0.077753,
48 195 192 s=227 w=0.076615,
49 196 188 s=310 w=0.123083,
50 197 183 s=69 w=0.272552,
51 198 193 s=23 w=0.06183,
52 198 118 s=22 w=0.720703,
53 199 178 s=87 w=0.802877,
54 199 71 s=71 w=0.542436,
55 200 194 s=107 w=0.198267,
56 200 82 s=91 w=1.124354,
57 201 176 s=248 w=0.89065,
58 202 198 s=21 w=0.235401,
59 203 179 s=40 w=0.654674,
60 204 197 s=68 w=0.110426,
61 205 199 s=86 w=0.136202,
62 205 79 s=85 w=0.611044,
63 206 200 s=106 w=0.103155,
64 206 83 s=92 w=0.378342,
65 207 185 s=191 w=0.116353,
66 208 187 s=284 w=0.144451,
67 209 205 s=84 w=0.184023,
68 209 72 s=72 w=0.55135,
69 210 206 s=105 w=0.138066,
70 210 90 s=104 w=0.677514,
71 211 191 s=129 w=0.084031,
72 211 35 s=117 w=1.685253,
73 212 201 s=247 w=0.089656,
74 212 70 s=246 w=0.432893,
75 213 196 s=302 w=0.077668,
76 214 202 s=20 w=0.098426,
77 214 117 s=19 w=0.40236,
78 215 209 s=83 w=0.162908,
79 216 210 s=103 w=0.341093,
80 216 84 s=93 w=0.540954,
81 217 211 s=128 w=0.197164,
82 217 41 s=127 w=0.564479,
83 218 195 s=217 w=0.0715,
84 218 54 s=216 w=0.553001,
85 219 212 s=245 w=0.44934,
86 219 69 s=244 w=0.457152,
87 220 214 s=18 w=0.209848,
88 220 116 s=17 w=1.0E-6,
89 221 203 s=39 w=0.069193,
90 221 126 s=38 w=0.404037,
91 222 204 s=67 w=0.402255,
92 222 106 s=66 w=0.608273,
93 223 216 s=102 w=0.658181,
94 223 89 s=101 w=0.025303,
95 224 217 s=126 w=0.507685,
96 224 40 s=125 w=0.006287,
97 225 191 s=138 w=0.237701,
98 226 185 s=176 w=0.09541,
99 227 207 s=185 w=0.024804,
100 228 218 s=215 w=0.050466,
101 228 53 s=214 w=0.642205,
102 229 195 s=226 w=0.581249,
103 229 59 s=225 w=0.010902,
104 230 219 s=243 w=0.149222,
105 231 187 s=269 w=0.037547,
106 231 136 s=268 w=0.222754,
107 232 208 s=283 w=0.012312,
108 233 220 s=16 w=0.012751,
109 233 112 s=10 w=0.251794,
110 234 221 s=37 w=0.209736,
111 235 183 s=50 w=0.159951,
112 235 93 s=44 w=1.369208,
113 236 222 s=65 w=0.318413,
114 236 105 s=64 w=0.12319,
115 237 215 s=82 w=0.199705,
116 237 78 s=81 w=0.479193,
117 238 223 s=100 w=0.067017,
118 238 88 s=99 w=0.058301,
119 239 224 s=124 w=0.05387,
120 239 36 s=118 w=0.104307,
121 240 180 s=199 w=0.161947,
122 240 30 s=198 w=0.30198,
123 241 228 s=213 w=0.219755,
124 241 49 s=207 w=0.963392,
125 242 229 s=224 w=0.019689,
126 242 58 s=223 w=0.063069,
127 243 181 s=260 w=0.187244,
128 243 131 s=259 w=0.348789,
129 244 231 s=267 w=0.102559,
130 244 135 s=266 w=0.103665,
131 245 213 s=296 w=0.069046,
132 245 150 s=295 w=0.048848,
133 246 196 s=309 w=0.074463,
134 246 157 s=308 w=0.207841,
135 247 233 s=15 w=0.022519,
136 247 113 s=11 w=0.076245,
137 248 203 s=30 w=0.063819,
138 248 121 s=29 w=0.543423,
139 249 235 s=49 w=0.435885,
140 249 96 s=48 w=2.947202,
141 250 204 s=58 w=0.181487,
142 250 101 s=57 w=0.688113,
143 251 236 s=63 w=0.098165,
144 251 104 s=62 w=0.27542,
145 252 237 s=80 w=0.161532,
146 252 75 s=76 w=0.326481,
147 253 238 s=98 w=0.034571,
148 253 85 s=94 w=0.06517,
149 254 239 s=123 w=0.109037,
150 254 39 s=122 w=0.23536,
151 255 225 s=134 w=0.276184,
152 255 44 s=133 w=1.60847,
153 256 162 s=156 w=0.14593,
154 256 8 s=155 w=0.00312,
155 257 164 s=164 w=0.128868,
156 257 12 s=163 w=0.125292,
157 258 226 s=175 w=0.108006,
158 258 16 s=171 w=0.043337,
159 259 227 s=184 w=0.020109,
160 259 23 s=183 w=0.063079,
161 260 207 s=190 w=0.014554,
162 260 26 s=189 w=0.058522,
163 261 240 s=197 w=0.381425,
164 261 29 s=196 w=0.134589,
165 262 241 s=212 w=0.196551,
166 262 52 s=211 w=0.290231,
167 263 242 s=222 w=0.036767,
168 263 57 s=221 w=0.068475,
169 264 230 s=239 w=0.137236,
170 264 66 s=238 w=0.227281,
171 265 243 s=258 w=0.180912,
172 265 128 s=254 w=0.110436,
173 266 244 s=265 w=0.074084,
174 266 134 s=264 w=0.019853,
175 267 208 s=274 w=0.031229,
176 267 137 s=270 w=0.074187,
177 268 232 s=282 w=0.042582,
178 268 144 s=281 w=0.057777,
179 269 245 s=294 w=0.076122,
180 269 149 s=293 w=0.062086,
181 270 213 s=301 w=0.201693,
182 270 151 s=297 w=0.05371,
183 271 246 s=307 w=0.069593,
184 271 154 s=303 w=0.187198,
185 272 193 s=6 w=0.235419,
186 272 108 s=4 w=0.395164,
187 272 109 s=5 w=0.178842,
188 273 202 s=9 w=0.084415,
189 273 110 s=7 w=0.322929,
190 273 111 s=8 w=0.448201,
191 274 247 s=14 w=0.032842,
192 274 114 s=12 w=0.073905,
193 274 115 s=13 w=0.109439,
194 275 248 s=28 w=0.149,
195 275 119 s=26 w=0.345024,
196 275 120 s=27 w=0.247175,
197 276 234 s=33 w=0.111182,
198 276 122 s=31 w=0.311207,
199 276 123 s=32 w=0.314125,
200 277 234 s=36 w=0.235285,
201 277 124 s=34 w=0.217514,
202 277 125 s=35 w=0.43108,
203 278 249 s=47 w=0.360378,
204 278 94 s=45 w=0.279111,
205 278 95 s=46 w=0.317207,
206 279 197 s=53 w=0.223919,
207 279 97 s=51 w=1.104796,
208 279 98 s=52 w=0.604839,
209 280 250 s=56 w=0.721013,
210 280 99 s=54 w=1.156115,
211 280 100 s=55 w=0.240597,
212 281 251 s=61 w=0.208969,
213 281 102 s=59 w=0.129196,
214 281 103 s=60 w=0.215685,
215 282 215 s=75 w=0.095978,
216 282 73 s=73 w=0.480669,
217 282 74 s=74 w=0.922824,
218 283 252 s=79 w=0.316117,
219 283 76 s=77 w=0.048453,
220 283 77 s=78 w=0.115216,
221 284 194 s=90 w=0.478314,
222 284 80 s=88 w=1.309225,
223 284 81 s=89 w=1.051382,
224 285 253 s=97 w=0.022747,
225 285 86 s=95 w=0.070451,
226 285 87 s=96 w=0.115001,
227 286 184 s=116 w=0.396145,
228 286 33 s=114 w=0.768537,
229 286 34 s=115 w=1.139291,
230 287 254 s=121 w=0.10308,
231 287 37 s=119 w=0.130486,
232 287 38 s=120 w=0.259047,
233 288 255 s=132 w=0.620049,
234 288 42 s=130 w=0.273483,
235 288 43 s=131 w=0.150605,
236 289 225 s=137 w=0.423571,
237 289 45 s=135 w=0.269003,
238 289 46 s=136 w=1.605432,
239 290 182 s=143 w=1.198177,
240 290 47 s=141 w=0.673923,
241 290 48 s=142 w=0.448027,
242 291 256 s=154 w=0.080366,
243 291 6 s=152 w=0.02073,
244 291 7 s=153 w=0.021657,
245 292 257 s=162 w=0.039114,
246 292 10 s=160 w=0.374734,
247 292 11 s=161 w=0.168958,
248 293 226 s=170 w=0.021693,
249 293 14 s=168 w=0.092144,
250 293 15 s=169 w=0.053254,
251 294 258 s=174 w=0.039806,
252 294 17 s=172 w=1.0E-6,
253 294 18 s=173 w=0.044851,
254 295 227 s=179 w=0.026491,
255 295 19 s=177 w=0.108227,
256 295 20 s=178 w=0.181617,
257 296 259 s=182 w=0.078992,
258 296 21 s=180 w=0.016116,
259 296 22 s=181 w=0.072544,
260 297 260 s=188 w=0.032793,
261 297 24 s=186 w=0.008356,
262 297 25 s=187 w=0.016346,
263 298 261 s=195 w=0.056739,
264 298 27 s=193 w=0.06866,
265 298 28 s=194 w=0.047113,
266 299 167 s=204 w=0.248375,
267 299 31 s=202 w=0.794174,
268 299 32 s=203 w=1.70999,
269 300 262 s=210 w=0.065855,
270 300 50 s=208 w=0.726048,
271 300 51 s=209 w=0.687261,
272 301 263 s=220 w=0.04131,
273 301 55 s=218 w=0.020806,
274 301 56 s=219 w=0.033836,
275 302 201 s=234 w=0.244239,
276 302 62 s=232 w=0.479674,
277 302 63 s=233 w=0.454747,
278 303 264 s=237 w=0.187757,
279 303 64 s=235 w=0.091245,
280 303 65 s=236 w=0.196499,
281 304 230 s=242 w=0.11031,
282 304 67 s=240 w=0.521283,
283 304 68 s=241 w=0.213358,
284 305 265 s=257 w=0.044887,
285 305 129 s=255 w=0.019404,
286 305 130 s=256 w=0.155059,
287 306 266 s=263 w=0.009572,
288 306 132 s=261 w=1.0E-6,
289 306 133 s=262 w=0.050624,
290 307 267 s=273 w=0.068173,
291 307 138 s=271 w=0.070614,
292 307 139 s=272 w=1.0E-6,
293 308 232 s=277 w=0.106155,
294 308 140 s=275 w=0.1531,
295 308 141 s=276 w=0.233357,
296 309 268 s=280 w=0.040568,
297 309 142 s=278 w=0.074583,
298 309 143 s=279 w=0.014037,
299 310 188 s=289 w=0.16735,
300 310 145 s=287 w=0.141848,
301 310 146 s=288 w=0.041165,
302 311 269 s=292 w=0.062596,
303 311 147 s=290 w=1.0E-6,
304 311 148 s=291 w=1.0E-6,
305 312 270 s=300 w=0.022493,
306 312 152 s=298 w=0.051176,
307 312 153 s=299 w=0.036615,
308 313 271 s=306 w=0.048937,
309 313 155 s=304 w=0.165603,
310 313 156 s=305 w=0.342658,
311 314 173 s=313 w=0.867691,
312 314 158 s=1 w=0.858939,
313 314 159 s=2 w=0.462886,
;
ELABELS
3 '1.00/0.85' ll=11 f='Dialog-PLAIN-10',
5 '0.61/0.85' ll=11 f='Dialog-PLAIN-10',
7 '0.55/0.85' ll=11 f='Dialog-PLAIN-10',
8 '0.86/0.85' ll=11 f='Dialog-PLAIN-10',
10 '0.40/0.46' ll=11 f='Dialog-PLAIN-10',
11 '0.86/0.85' ll=11 f='Dialog-PLAIN-10',
13 '0.25/0.85' ll=11 f='Dialog-PLAIN-10',
14 '0.99/0.85' ll=11 f='Dialog-PLAIN-10',
15 '0.38/0.85' ll=11 f='Dialog-PLAIN-10',
16 '0.67/0.34' ll=11 f='Dialog-PLAIN-10',
17 '0.44/0.85' ll=11 f='Dialog-PLAIN-10',
18 '1.00/0.85' ll=11 f='Dialog-PLAIN-10',
19 '0.36/0.85' ll=11 f='Dialog-PLAIN-10',
20 '0.67/0.85' ll=11 f='Dialog-PLAIN-10',
21 '0.77/0.85' ll=11 f='Dialog-PLAIN-10',
22 '0.64/0.85' ll=11 f='Dialog-PLAIN-10',
24 '0.54/0.85' ll=11 f='Dialog-PLAIN-10',
25 '0.60/0.85' ll=11 f='Dialog-PLAIN-10',
27 '0.58/0.46' ll=11 f='Dialog-PLAIN-10',
28 '0.86/0.85' ll=11 f='Dialog-PLAIN-10',
29 '0.42/0.85' ll=11 f='Dialog-PLAIN-10',
30 '0.36/0.02' ll=11 f='Dialog-PLAIN-10',
31 '0.62/0.46' ll=11 f='Dialog-PLAIN-10',
32 '0.36/0.02' ll=11 f='Dialog-PLAIN-10',
33 '0.35/0.85' ll=11 f='Dialog-PLAIN-10',
34 '0.57/0.85' ll=11 f='Dialog-PLAIN-10',
35 '0.40/0.85' ll=11 f='Dialog-PLAIN-10',
37 '0.82/0.85' ll=11 f='Dialog-PLAIN-10',
38 '0.32/0.85' ll=11 f='Dialog-PLAIN-10',
39 '0.89/0.85' ll=11 f='Dialog-PLAIN-10',
41 '0.86/0.85' ll=11 f='Dialog-PLAIN-10',
43 '0.40/0.85' ll=11 f='Dialog-PLAIN-10',
44 '0.99/0.85' ll=11 f='Dialog-PLAIN-10',
46 '0.29/0.04' ll=11 f='Dialog-PLAIN-10',
47 '0.38/0.10' ll=11 f='Dialog-PLAIN-10',
48 '0.27/0.46' ll=11 f='Dialog-PLAIN-10',
49 '0.42/0.85' ll=11 f='Dialog-PLAIN-10',
50 '0.59/0.85' ll=11 f='Dialog-PLAIN-10',
51 '0.20/0.46' ll=11 f='Dialog-PLAIN-10',
53 '0.97/0.85' ll=11 f='Dialog-PLAIN-10',
55 '0.69/0.46' ll=11 f='Dialog-PLAIN-10',
57 '1.00/0.85' ll=11 f='Dialog-PLAIN-10',
58 '0.64/0.85' ll=11 f='Dialog-PLAIN-10',
59 '0.86/0.85' ll=11 f='Dialog-PLAIN-10',
60 '0.23/0.00' ll=11 f='Dialog-PLAIN-10',
61 '0.43/0.34' ll=11 f='Dialog-PLAIN-10',
63 '0.46/0.46' ll=11 f='Dialog-PLAIN-10',
65 '0.77/0.85' ll=11 f='Dialog-PLAIN-10',
66 '0.79/0.46' ll=11 f='Dialog-PLAIN-10',
67 '0.30/0.03' ll=11 f='Dialog-PLAIN-10',
69 '0.57/0.46' ll=11 f='Dialog-PLAIN-10',
71 '0.26/0.01' ll=11 f='Dialog-PLAIN-10',
73 '0.29/0.46' ll=11 f='Dialog-PLAIN-10',
75 '0.66/0.85' ll=11 f='Dialog-PLAIN-10',
76 '0.42/0.85' ll=11 f='Dialog-PLAIN-10',
78 '0.42/0.34' ll=11 f='Dialog-PLAIN-10',
79 '0.62/0.46' ll=11 f='Dialog-PLAIN-10',
81 '0.96/0.85' ll=11 f='Dialog-PLAIN-10',
83 '0.54/0.46' ll=11 f='Dialog-PLAIN-10',
85 '0.89/0.85' ll=11 f='Dialog-PLAIN-10',
87 '0.68/0.85' ll=11 f='Dialog-PLAIN-10',
89 '0.50/0.85' ll=11 f='Dialog-PLAIN-10',
91 '0.96/0.46' ll=11 f='Dialog-PLAIN-10',
93 '0.83/0.85' ll=11 f='Dialog-PLAIN-10',
95 '0.93/0.85' ll=11 f='Dialog-PLAIN-10',
97 '0.34/0.85' ll=11 f='Dialog-PLAIN-10',
98 '0.48/0.85' ll=11 f='Dialog-PLAIN-10',
99 '0.29/0.23' ll=11 f='Dialog-PLAIN-10',
100 '0.45/0.46' ll=11 f='Dialog-PLAIN-10',
102 '0.92/0.85' ll=11 f='Dialog-PLAIN-10',
104 '0.39/0.85' ll=11 f='Dialog-PLAIN-10',
105 '0.31/0.03' ll=11 f='Dialog-PLAIN-10',
107 '0.25/0.00' ll=11 f='Dialog-PLAIN-10',
108 '0.06/0.09' ll=11 f='Dialog-PLAIN-10',
110 '0.46/0.85' ll=11 f='Dialog-PLAIN-10',
111 '0.40/0.46' ll=11 f='Dialog-PLAIN-10',
113 '0.91/0.85' ll=11 f='Dialog-PLAIN-10',
115 '0.62/0.46' ll=11 f='Dialog-PLAIN-10',
117 '0.52/0.46' ll=11 f='Dialog-PLAIN-10',
119 '0.09/0.00' ll=11 f='Dialog-PLAIN-10',
121 '0.56/0.85' ll=11 f='Dialog-PLAIN-10',
123 '0.39/0.03' ll=11 f='Dialog-PLAIN-10',
125 '0.23/0.46' ll=11 f='Dialog-PLAIN-10',
127 '0.54/0.85' ll=11 f='Dialog-PLAIN-10',
129 '0.42/0.85' ll=11 f='Dialog-PLAIN-10',
131 '0.47/0.85' ll=11 f='Dialog-PLAIN-10',
133 '0.26/0.85' ll=11 f='Dialog-PLAIN-10',
135 '0.54/0.01' ll=11 f='Dialog-PLAIN-10',
137 '0.47/0.03' ll=11 f='Dialog-PLAIN-10',
139 '0.62/0.85' ll=11 f='Dialog-PLAIN-10',
141 '0.16/0.09' ll=11 f='Dialog-PLAIN-10',
143 '0.19/0.85' ll=11 f='Dialog-PLAIN-10',
145 '0.54/0.85' ll=11 f='Dialog-PLAIN-10',
147 '0.43/0.34' ll=11 f='Dialog-PLAIN-10',
149 '0.53/0.85' ll=11 f='Dialog-PLAIN-10',
151 '0.67/0.46' ll=11 f='Dialog-PLAIN-10',
153 '0.85/0.85' ll=11 f='Dialog-PLAIN-10',
155 '0.66/0.85' ll=11 f='Dialog-PLAIN-10',
157 '0.52/0.85' ll=11 f='Dialog-PLAIN-10',
159 '0.60/0.85' ll=11 f='Dialog-PLAIN-10',
161 '0.48/0.85' ll=11 f='Dialog-PLAIN-10',
163 '0.92/0.85' ll=11 f='Dialog-PLAIN-10',
165 '0.78/0.85' ll=11 f='Dialog-PLAIN-10',
167 '0.49/0.85' ll=11 f='Dialog-PLAIN-10',
169 '0.47/0.85' ll=11 f='Dialog-PLAIN-10',
171 '0.75/0.85' ll=11 f='Dialog-PLAIN-10',
173 '0.84/0.85' ll=11 f='Dialog-PLAIN-10',
175 '0.41/0.46' ll=11 f='Dialog-PLAIN-10',
177 '0.49/0.85' ll=11 f='Dialog-PLAIN-10',
179 '0.54/0.85' ll=11 f='Dialog-PLAIN-10',
181 '0.93/0.85' ll=11 f='Dialog-PLAIN-10',
183 '0.35/0.85' ll=11 f='Dialog-PLAIN-10',
185 '0.83/0.85' ll=11 f='Dialog-PLAIN-10',
188 '0.43/0.85' ll=11 f='Dialog-PLAIN-10',
191 '0.48/0.05' ll=11 f='Dialog-PLAIN-10',
194 '0.65/0.85' ll=11 f='Dialog-PLAIN-10',
197 '0.64/0.85' ll=11 f='Dialog-PLAIN-10',
200 '0.62/0.85' ll=11 f='Dialog-PLAIN-10',
203 '0.98/0.85' ll=11 f='Dialog-PLAIN-10',
206 '0.55/0.23' ll=11 f='Dialog-PLAIN-10',
209 '0.38/0.85' ll=11 f='Dialog-PLAIN-10',
212 '0.75/0.85' ll=11 f='Dialog-PLAIN-10',
215 '0.37/0.23' ll=11 f='Dialog-PLAIN-10',
218 '0.71/0.85' ll=11 f='Dialog-PLAIN-10',
221 '0.28/0.04' ll=11 f='Dialog-PLAIN-10',
224 '0.30/0.46' ll=11 f='Dialog-PLAIN-10',
227 '0.62/0.85' ll=11 f='Dialog-PLAIN-10',
230 '0.28/0.46' ll=11 f='Dialog-PLAIN-10',
233 '0.88/0.85' ll=11 f='Dialog-PLAIN-10',
236 '0.66/0.85' ll=11 f='Dialog-PLAIN-10',
239 '0.99/0.85' ll=11 f='Dialog-PLAIN-10',
242 '0.84/0.85' ll=11 f='Dialog-PLAIN-10',
245 '0.32/0.01' ll=11 f='Dialog-PLAIN-10',
248 '0.72/0.85' ll=11 f='Dialog-PLAIN-10',
251 '0.40/0.85' ll=11 f='Dialog-PLAIN-10',
254 '0.14/0.01' ll=11 f='Dialog-PLAIN-10',
257 '0.57/0.85' ll=11 f='Dialog-PLAIN-10',
260 '0.65/0.85' ll=11 f='Dialog-PLAIN-10',
263 '0.64/0.85' ll=11 f='Dialog-PLAIN-10',
266 '0.25/0.85' ll=11 f='Dialog-PLAIN-10',
269 '0.03/0.00' ll=11 f='Dialog-PLAIN-10',
272 '0.40/0.85' ll=11 f='Dialog-PLAIN-10',
275 '0.69/0.85' ll=11 f='Dialog-PLAIN-10',
278 '0.76/0.85' ll=11 f='Dialog-PLAIN-10',
281 '0.61/0.85' ll=11 f='Dialog-PLAIN-10',
284 '0.66/0.85' ll=11 f='Dialog-PLAIN-10',
287 '0.92/0.85' ll=11 f='Dialog-PLAIN-10',
290 '0.97/0.85' ll=11 f='Dialog-PLAIN-10',
293 '0.59/0.46' ll=11 f='Dialog-PLAIN-10',
296 '0.86/0.85' ll=11 f='Dialog-PLAIN-10',
299 '0.80/0.85' ll=11 f='Dialog-PLAIN-10',
302 '1.00/0.85' ll=11 f='Dialog-PLAIN-10',
305 '0.64/0.85' ll=11 f='Dialog-PLAIN-10',
308 '0.20/0.85' ll=11 f='Dialog-PLAIN-10',
311 '0.95/0.85' ll=11 f='Dialog-PLAIN-10',
;
END; [Network]

BEGIN st_Assumptions;
	autolayoutnodelabels;
END; [st_Assumptions]
