# Supplementary material for: Phylogeny of the SNARE vesicle fusion machinery yields insights into the conservation of the secretory pathway in fungi
Source: BMC Evol Biol. 2009 Jan 23;9:19. doi: 10.1186/1471-2148-9-19 (PMC2639358; doi:10.1186/1471-2148-9-19)
Supplement: Additional file 3 — Alignment and tree files. Detailed information to all sequences and trees are contained in a zipped file, which contains all phylogenetic trees in Nexus-format (.nex) and all alignments used to calculate the trees in Fasta-format (.fasta). In addition, a text file is provided ("id2information.txt") that allows to identify the sequences used for our analysis in the NCBI data base: listed is the sequence number & name used in our alignments & trees and the respective gi string. [file 1471-2148-9-19-S3.zip › Qa.IV.conserved.joinedInformation.nex]

#nexus

BEGIN Taxa;
DIMENSIONS ntax=117;
TAXLABELS
[1] 'MyFi_SsoA'
[2] 'SaMi_Sso2'
[3] 'CaPa_Sso'
[4] 'CaGl_Sso_a'
[5] 'SaPa_Sso2'
[6] 'AsFu_Sso'
[7] 'AgBi_Sso'
[8] 'ChGl_SsoB'
[9] 'SpRo_Sso_a'
[10] 'LeSc_Ssop-2'
[11] 'YaLi_Sso_c'
[12] 'RhOr_Sso_b'
[13] 'KlWa_Sso'
[14] 'LaBi_Sso'
[15] 'DeHa_Sso_a'
[16] 'AsFl_Ssob'
[17] 'CrNe_Sso'
[18] 'NeCr_SsoB'
[19] 'PoPl_Sso_a'
[20] 'FuOx_SsoA'
[21] 'PoPl_Sso_b'
[22] 'PaBr_Sso'
[23] 'FuOx_SsoB'
[24] 'AsFl_Ssoa'
[25] 'CoHe_SsoA-2'
[26] 'YaLi_Sso_b'
[27] 'PhPc_Ssop-2'
[28] 'RhOr_Sso_c'
[29] 'SaPa_Sso1'
[30] 'PyTr_SsoB'
[31] 'UnRe_Sso'
[32] 'CoIm_Sso'
[33] 'TrRe_SsoA'
[34] 'MyFi_SsoB'
[35] 'RhOr_Sso_a'
[36] 'UsMa_Sso'
[37] 'BlEm_Ssop'
[38] 'YaLi_Sso_a'
[39] 'SaKu_Sso1'
[40] 'BaDe_Sso_b'
[41] 'NeFi_Sso'
[42] 'SaMi_Sso1'
[43] 'ScSc_SsoA'
[44] 'ShPo_Sso'
[45] 'LeSc_Ssop'
[46] 'CoPo_Sso'
[47] 'MyGr_SsoB'
[48] 'MiVi_Ssop'
[49] 'PhNo_SsoB'
[50] 'CuEl_Ssop'
[51] 'CaTr_Sso'
[52] 'MyGr_SsoA'
[53] 'PhCh_Sso_a'
[54] 'TrVe_Sso_ap'
[55] 'ChGl_SsoA'
[56] 'CaLu_Sso'
[57] 'AsNg_Sso'
[58] 'PhCh_Sso_b'
[59] 'PhNo_SsoA'
[60] 'PhBl_Sso_d'
[61] 'FuVe_SsoB'
[62] 'ScSc_SsoB'
[63] 'AsCl_Sso'
[64] 'TrVe_Sso_bp'
[65] 'PuGr_Sso'
[66] 'NeHa_SsoA'
[67] 'FuVe_SsoA'
[68] 'NeCr_SsoA'
[69] 'BoCi_SsoA'
[70] 'SaKu_Sso2'
[71] 'CaGl_Sso_b'
[72] 'MoVe_Ssop'
[73] 'NeHa_SsoB'
[74] 'TrVi_SsoB'
[75] 'SaKl_Sso'
[76] 'PhBl_Sso_b'
[77] 'MaGl_Sso'
[78] 'ScJp_Sso'
[79] 'PiSt_Sso_a'
[80] 'CaGu_Sso'
[81] 'BoCi_SsoB'
[82] 'CoCi_Sso'
[83] 'PiSt_Sso_b'
[84] 'LoEl_Sso'
[85] 'SaCe_Sso1'
[86] 'SaCe_Sso2'
[87] 'DeHa_Sso_b'
[88] 'AsTe_Sso'
[89] 'SaCa_Sso1'
[90] 'GiZe_SsoA'
[91] 'CoHe_SsoB'
[92] 'TrRe_SsoB'
[93] 'AsNi_Sso'
[94] 'BaDe_Sso_a'
[95] 'CoHe_SsoA-1'
[96] 'SaCa_Sso2'
[97] 'AsOr_Ssoa'
[98] 'PhBl_Sso_a'
[99] 'SaBa_Sso2'
[100] 'MaGr_SsoA'
[101] 'PhPc_Ssop'
[102] 'TrAt_SsoB'
[103] 'CaAl_Sso'
[104] 'HiCa_Sso'
[105] 'AsOr_Ssob'
[106] 'SpRo_Sso_b'
[107] 'PoAn_SsoA'
[108] 'GiZe_SsoB'
[109] 'CaDu_Sso'
[110] 'TrVi_SsoA'
[111] 'ErGo_Sso'
[112] 'KlLa_Sso'
[113] 'PoAn_SsoB'
[114] 'PhBl_Sso_c'
[115] 'VaPl_Sso'
[116] 'SaBa_Sso1'
[117] 'MaGr_SsoB'
;
END; [Taxa]

BEGIN Network;
DIMENSIONS ntax=117 nvertices=232 nedges=231;
DRAW to_scale;
TRANSLATE
2 'MyFi_SsoA',
3 'MyGr_SsoA',
4 'CoHe_SsoA-1',
5 'CoHe_SsoA-2',
6 'PhNo_SsoA',
7 'BoCi_SsoA',
8 'ScSc_SsoA',
9 'NeHa_SsoA',
10 'FuOx_SsoA',
11 'GiZe_SsoA',
12 'FuVe_SsoA',
13 'TrVi_SsoA',
14 'TrRe_SsoA',
15 'PoAn_SsoA',
16 'ChGl_SsoA',
17 'MaGr_SsoA',
18 'NeCr_SsoA',
19 'AsOr_Ssoa',
20 'AsFl_Ssoa',
21 'AsCl_Sso',
22 'NeFi_Sso',
23 'AsFu_Sso',
24 'AsTe_Sso',
25 'AsNg_Sso',
26 'AsNi_Sso',
27 'AsOr_Ssob',
28 'AsFl_Ssob',
29 'ScSc_SsoB',
30 'BoCi_SsoB',
31 'HiCa_Sso',
32 'PaBr_Sso',
33 'CoIm_Sso',
34 'CoPo_Sso',
35 'UnRe_Sso',
36 'PhNo_SsoB',
37 'PyTr_SsoB',
38 'CoHe_SsoB',
39 'MyFi_SsoB',
40 'MyGr_SsoB',
41 'PoAn_SsoB',
42 'ChGl_SsoB',
43 'MaGr_SsoB',
44 'NeCr_SsoB',
45 'FuOx_SsoB',
46 'FuVe_SsoB',
47 'GiZe_SsoB',
48 'NeHa_SsoB',
49 'TrRe_SsoB',
50 'TrAt_SsoB',
51 'TrVi_SsoB',
52 'SaCa_Sso1',
53 'SaCa_Sso2',
54 'CaGl_Sso_a',
55 'SaCe_Sso2',
56 'SaPa_Sso2',
57 'SaMi_Sso2',
58 'SaKu_Sso2',
59 'SaBa_Sso2',
60 'SaMi_Sso1',
61 'SaCe_Sso1',
62 'SaPa_Sso1',
63 'SaKu_Sso1',
64 'SaBa_Sso1',
65 'VaPl_Sso',
66 'SaKl_Sso',
67 'KlLa_Sso',
68 'ErGo_Sso',
69 'KlWa_Sso',
70 'DeHa_Sso_a',
71 'DeHa_Sso_b',
72 'CaLu_Sso',
73 'CaGu_Sso',
74 'PiSt_Sso_a',
75 'PiSt_Sso_b',
76 'CaAl_Sso',
77 'CaDu_Sso',
78 'CaTr_Sso',
79 'CaPa_Sso',
80 'LoEl_Sso',
81 'CaGl_Sso_b',
82 'YaLi_Sso_c',
83 'YaLi_Sso_a',
84 'YaLi_Sso_b',
85 'PhCh_Sso_a',
86 'TrVe_Sso_bp',
87 'PoPl_Sso_b',
88 'TrVe_Sso_ap',
89 'PoPl_Sso_a',
90 'PhCh_Sso_b',
91 'LaBi_Sso',
92 'AgBi_Sso',
93 'CoCi_Sso',
94 'MiVi_Ssop',
95 'SpRo_Sso_a',
96 'CrNe_Sso',
97 'LeSc_Ssop',
98 'UsMa_Sso',
99 'MaGl_Sso',
100 'LeSc_Ssop-2',
101 'SpRo_Sso_b',
102 'PhPc_Ssop-2',
103 'PuGr_Sso',
104 'PhPc_Ssop',
105 'ShPo_Sso',
106 'ScJp_Sso',
107 'BlEm_Ssop',
108 'BaDe_Sso_b',
109 'BaDe_Sso_a',
110 'PhBl_Sso_b',
111 'RhOr_Sso_c',
112 'PhBl_Sso_c',
113 'RhOr_Sso_a',
114 'PhBl_Sso_a',
115 'CuEl_Ssop',
116 'PhBl_Sso_d',
117 'RhOr_Sso_b',
118 'MoVe_Ssop',
;
VERTICES
1 -0.220401 0.0 w=2 h=2 bg=0 0 0,
2 0.0 0.0 w=2 h=2 bg=0 0 0,
3 -0.108020246 0.006040929 w=2 h=2 bg=0 0 0,
4 0.15739349 0.078665726 w=2 h=2 bg=0 0 0,
5 0.2522264 0.10309827 w=2 h=2 bg=0 0 0,
6 0.04003458 0.08179039 w=2 h=2 bg=0 0 0,
7 -0.13421172 0.11710047 w=2 h=2 bg=0 0 0,
8 -0.017382627 0.15696663 w=2 h=2 bg=0 0 0,
9 -0.33036524 0.17260087 w=2 h=2 bg=0 0 0,
10 -0.28107318 0.2024335 w=2 h=2 bg=0 0 0,
11 -0.20281298 0.24713807 w=2 h=2 bg=0 0 0,
12 -0.20281301 0.24713811 w=2 h=2 bg=0 0 0,
13 -0.33234495 0.2058612 w=2 h=2 bg=0 0 0,
14 -0.34679627 0.19805685 w=2 h=2 bg=0 0 0,
15 -0.29137042 0.40925178 w=2 h=2 bg=0 0 0,
16 -0.1581307 0.5630995 w=2 h=2 bg=0 0 0,
17 -0.11283285 0.6804386 w=2 h=2 bg=0 0 0,
18 -0.47593594 0.45949247 w=2 h=2 bg=0 0 0,
19 -0.86143017 1.1278263 w=2 h=2 bg=0 0 0,
20 -0.8614302 1.1278263 w=2 h=2 bg=0 0 0,
21 -0.8230807 1.2065203 w=2 h=2 bg=0 0 0,
22 -0.81754315 1.2234123 w=2 h=2 bg=0 0 0,
23 -0.82958025 1.2031275 w=2 h=2 bg=0 0 0,
24 -0.80823296 1.2830486 w=2 h=2 bg=0 0 0,
25 -0.8414886 1.2111495 w=2 h=2 bg=0 0 0,
26 -0.6343454 2.0365036 w=2 h=2 bg=0 0 0,
27 -0.84334123 1.690008 w=2 h=2 bg=0 0 0,
28 -0.827676 1.7788506 w=2 h=2 bg=0 0 0,
29 -1.3845752 1.0928894 w=2 h=2 bg=0 0 0,
30 -1.3950535 1.1101943 w=2 h=2 bg=0 0 0,
31 -1.5214655 1.0629902 w=2 h=2 bg=0 0 0,
32 -1.5314332 0.9720649 w=2 h=2 bg=0 0 0,
33 -1.5529608 0.7869207 w=2 h=2 bg=0 0 0,
34 -1.5525839 0.78292245 w=2 h=2 bg=0 0 0,
35 -1.5544202 0.7748192 w=2 h=2 bg=0 0 0,
36 -1.7041556 0.92042786 w=2 h=2 bg=0 0 0,
37 -1.7326183 0.96450967 w=2 h=2 bg=0 0 0,
38 -1.7146177 0.8987868 w=2 h=2 bg=0 0 0,
39 -1.8214421 0.98558235 w=2 h=2 bg=0 0 0,
40 -1.8070735 0.9417728 w=2 h=2 bg=0 0 0,
41 -2.1134841 1.1551324 w=2 h=2 bg=0 0 0,
42 -2.259775 1.3275303 w=2 h=2 bg=0 0 0,
43 -1.8617221 0.59090614 w=2 h=2 bg=0 0 0,
44 -1.8736337 0.57860357 w=2 h=2 bg=0 0 0,
45 -1.8025409 0.42630816 w=2 h=2 bg=0 0 0,
46 -1.8025409 0.42630813 w=2 h=2 bg=0 0 0,
47 -1.8138598 0.43451273 w=2 h=2 bg=0 0 0,
48 -1.808995 0.42360455 w=2 h=2 bg=0 0 0,
49 -2.0248864 0.5275847 w=2 h=2 bg=0 0 0,
50 -2.0605774 0.54871064 w=2 h=2 bg=0 0 0,
51 -1.9750196 0.49253222 w=2 h=2 bg=0 0 0,
52 -2.766052 -0.59156895 w=2 h=2 bg=0 0 0,
53 -2.7201152 -0.6247692 w=2 h=2 bg=0 0 0,
54 -2.7358127 -0.6324022 w=2 h=2 bg=0 0 0,
55 -2.655343 -0.6897308 w=2 h=2 bg=0 0 0,
56 -2.6515098 -0.6908973 w=2 h=2 bg=0 0 0,
57 -2.6595445 -0.6896991 w=2 h=2 bg=0 0 0,
58 -2.6549416 -0.69191265 w=2 h=2 bg=0 0 0,
59 -2.673867 -0.6926109 w=2 h=2 bg=0 0 0,
60 -2.6131911 -0.7451346 w=2 h=2 bg=0 0 0,
61 -2.6172516 -0.74613965 w=2 h=2 bg=0 0 0,
62 -2.6250424 -0.74676865 w=2 h=2 bg=0 0 0,
63 -2.6411872 -0.75096345 w=2 h=2 bg=0 0 0,
64 -2.6442049 -0.7544368 w=2 h=2 bg=0 0 0,
65 -2.5845118 -0.78292274 w=2 h=2 bg=0 0 0,
66 -2.4628272 -0.7916817 w=2 h=2 bg=0 0 0,
67 -2.6680613 -0.8755236 w=2 h=2 bg=0 0 0,
68 -2.630967 -0.87190145 w=2 h=2 bg=0 0 0,
69 -2.5157776 -0.8304065 w=2 h=2 bg=0 0 0,
70 -2.3976476 -1.1086485 w=2 h=2 bg=0 0 0,
71 -2.385535 -1.1018707 w=2 h=2 bg=0 0 0,
72 -2.5006137 -1.1946245 w=2 h=2 bg=0 0 0,
73 -2.3371763 -1.087243 w=2 h=2 bg=0 0 0,
74 -2.6070926 -1.3450358 w=2 h=2 bg=0 0 0,
75 -2.3157413 -1.0949761 w=2 h=2 bg=0 0 0,
76 -2.262496 -1.0797955 w=2 h=2 bg=0 0 0,
77 -2.258807 -1.0760294 w=2 h=2 bg=0 0 0,
78 -2.2613592 -1.085445 w=2 h=2 bg=0 0 0,
79 -2.292854 -1.1474183 w=2 h=2 bg=0 0 0,
80 -2.325336 -1.2133082 w=2 h=2 bg=0 0 0,
81 -2.7244713 -2.4711478 w=2 h=2 bg=0 0 0,
82 -1.7266951 -1.021071 w=2 h=2 bg=0 0 0,
83 -1.7523183 -1.1050342 w=2 h=2 bg=0 0 0,
84 -1.7038187 -1.006884 w=2 h=2 bg=0 0 0,
85 -1.330801 -1.7721109 w=2 h=2 bg=0 0 0,
86 -1.3721253 -2.047713 w=2 h=2 bg=0 0 0,
87 -1.3269255 -1.8816073 w=2 h=2 bg=0 0 0,
88 -1.2515981 -1.7362918 w=2 h=2 bg=0 0 0,
89 -1.2321404 -1.5843879 w=2 h=2 bg=0 0 0,
90 -1.2232488 -1.5102454 w=2 h=2 bg=0 0 0,
91 -1.2100856 -1.4765443 w=2 h=2 bg=0 0 0,
92 -1.1813319 -1.5689528 w=2 h=2 bg=0 0 0,
93 -1.1709639 -1.5572766 w=2 h=2 bg=0 0 0,
94 -0.9197531 -2.1256514 w=2 h=2 bg=0 0 0,
95 -0.9976667 -1.7678338 w=2 h=2 bg=0 0 0,
96 -0.83434945 -2.1139405 w=2 h=2 bg=0 0 0,
97 -0.72189015 -2.2028985 w=2 h=2 bg=0 0 0,
98 -1.0215166 -1.4040123 w=2 h=2 bg=0 0 0,
99 -0.8607814 -1.6812459 w=2 h=2 bg=0 0 0,
100 -0.2396151 -2.4223256 w=2 h=2 bg=0 0 0,
101 -0.025580332 -2.6879802 w=2 h=2 bg=0 0 0,
102 -0.8132908 -1.4250976 w=2 h=2 bg=0 0 0,
103 -0.7816529 -1.4399947 w=2 h=2 bg=0 0 0,
104 -0.5048779 -1.6104608 w=2 h=2 bg=0 0 0,
105 -0.6296091 -1.2675263 w=2 h=2 bg=0 0 0,
106 -0.6293486 -1.2603837 w=2 h=2 bg=0 0 0,
107 0.5101095 -2.0241716 w=2 h=2 bg=0 0 0,
108 0.20519549 -1.6470549 w=2 h=2 bg=0 0 0,
109 0.21250756 -1.5851624 w=2 h=2 bg=0 0 0,
110 0.23814492 -1.4849136 w=2 h=2 bg=0 0 0,
111 0.025574213 -1.3569878 w=2 h=2 bg=0 0 0,
112 -0.11440783 -1.1344919 w=2 h=2 bg=0 0 0,
113 -0.19873174 -1.0908965 w=2 h=2 bg=0 0 0,
114 -0.14247878 -1.0692697 w=2 h=2 bg=0 0 0,
115 -0.007379942 -1.0822628 w=2 h=2 bg=0 0 0,
116 -0.23017432 -0.9929364 w=2 h=2 bg=0 0 0,
117 -0.18522848 -0.98483014 w=2 h=2 bg=0 0 0,
118 0.032693032 -0.91362756 w=2 h=2 bg=0 0 0,
119 -0.4398219 -0.0058931345 w=2 h=2 bg=0 0 0,
120 -0.59475493 -0.022597983 w=2 h=2 bg=0 0 0,
121 -0.7480715 -0.047514345 w=2 h=2 bg=0 0 0,
122 -0.85868126 -0.08444132 w=2 h=2 bg=0 0 0,
123 -0.9950259 -0.14253233 w=2 h=2 bg=0 0 0,
124 -1.3388748 -0.30007038 w=2 h=2 bg=0 0 0,
125 -1.4049859 -0.55359536 w=2 h=2 bg=0 0 0,
126 -1.2593997 -0.75285035 w=2 h=2 bg=0 0 0,
127 -1.3965737 -0.01744291 w=2 h=2 bg=0 0 0,
128 -1.5673218 -0.62276024 w=2 h=2 bg=0 0 0,
129 -1.8303964 -0.71058744 w=2 h=2 bg=0 0 0,
130 -1.9522489 -0.7476627 w=2 h=2 bg=0 0 0,
131 -1.4642605 0.11584198 w=2 h=2 bg=0 0 0,
132 -1.2336025 -0.85177815 w=2 h=2 bg=0 0 0,
133 -1.2216005 -0.9034475 w=2 h=2 bg=0 0 0,
134 -2.33226 -0.7476627 w=2 h=2 bg=0 0 0,
135 -1.2081807 -1.0139707 w=2 h=2 bg=0 0 0,
136 -2.4082258 -0.7394721 w=2 h=2 bg=0 0 0,
137 -1.1571126 -0.79643077 w=2 h=2 bg=0 0 0,
138 -2.4521875 -0.7335342 w=2 h=2 bg=0 0 0,
139 -1.4761491 0.18326586 w=2 h=2 bg=0 0 0,
140 -1.0923471 -0.82000345 w=2 h=2 bg=0 0 0,
141 -1.0250959 -0.8424552 w=2 h=2 bg=0 0 0,
142 -1.5355169 0.18614805 w=2 h=2 bg=0 0 0,
143 -2.1689737 -0.961497 w=2 h=2 bg=0 0 0,
144 -1.0162715 0.84293985 w=2 h=2 bg=0 0 0,
145 -1.4917979 0.25063527 w=2 h=2 bg=0 0 0,
146 -1.2187368 -1.2759172 w=2 h=2 bg=0 0 0,
147 -1.6122587 0.25413534 w=2 h=2 bg=0 0 0,
148 -0.93199885 1.0088845 w=2 h=2 bg=0 0 0,
149 -2.4950776 -0.72173274 w=2 h=2 bg=0 0 0,
150 -0.9380525 -0.86144596 w=2 h=2 bg=0 0 0,
151 -1.2196041 -1.2851204 w=2 h=2 bg=0 0 0,
152 -0.8850349 1.09552 w=2 h=2 bg=0 0 0,
153 -1.6713731 0.30109242 w=2 h=2 bg=0 0 0,
154 -0.67435247 -0.9264422 w=2 h=2 bg=0 0 0,
155 -1.1897206 -1.0626458 w=2 h=2 bg=0 0 0,
156 -0.47994408 0.10252601 w=2 h=2 bg=0 0 0,
157 -2.211907 -0.9937593 w=2 h=2 bg=0 0 0,
158 -0.8772992 1.1118228 w=2 h=2 bg=0 0 0,
159 -1.52162 0.5670269 w=2 h=2 bg=0 0 0,
160 -1.5523268 0.41023692 w=2 h=2 bg=0 0 0,
161 -2.629249 -0.6962128 w=2 h=2 bg=0 0 0,
162 -2.5948663 -0.74505246 w=2 h=2 bg=0 0 0,
163 -2.2124038 -1.0209372 w=2 h=2 bg=0 0 0,
164 -0.927879 -0.8968565 w=2 h=2 bg=0 0 0,
165 -0.6148794 -0.94453764 w=2 h=2 bg=0 0 0,
166 -1.2201619 -1.3266636 w=2 h=2 bg=0 0 0,
167 -1.1897203 -1.0626467 w=2 h=2 bg=0 0 0,
168 -1.1499681 -1.0014864 w=2 h=2 bg=0 0 0,
169 -1.7651519 0.38877812 w=2 h=2 bg=0 0 0,
170 -0.36541036 0.15876903 w=2 h=2 bg=0 0 0,
171 -2.6392353 -0.6940341 w=2 h=2 bg=0 0 0,
172 -2.5991151 -0.74528086 w=2 h=2 bg=0 0 0,
173 -2.3797286 -0.76639783 w=2 h=2 bg=0 0 0,
174 -2.2605839 -1.0264025 w=2 h=2 bg=0 0 0,
175 -1.2765574 -1.5640961 w=2 h=2 bg=0 0 0,
176 -1.2243263 -1.4299988 w=2 h=2 bg=0 0 0,
177 -1.1341175 -1.2546102 w=2 h=2 bg=0 0 0,
178 -0.8477895 1.1662599 w=2 h=2 bg=0 0 0,
179 -1.5474608 0.74072933 w=2 h=2 bg=0 0 0,
180 -1.6552562 0.7329067 w=2 h=2 bg=0 0 0,
181 -1.790793 0.41407728 w=2 h=2 bg=0 0 0,
182 -1.9671247 0.48811433 w=2 h=2 bg=0 0 0,
183 -0.74904406 0.018072557 w=2 h=2 bg=0 0 0,
184 -0.13422422 0.04377132 w=2 h=2 bg=0 0 0,
185 -0.29005805 0.19831698 w=2 h=2 bg=0 0 0,
186 -2.5226207 -0.70999765 w=2 h=2 bg=0 0 0,
187 -2.647624 -0.6919664 w=2 h=2 bg=0 0 0,
188 -2.6034307 -0.74539673 w=2 h=2 bg=0 0 0,
189 -2.422802 -0.78474975 w=2 h=2 bg=0 0 0,
190 -2.2896128 -1.0447592 w=2 h=2 bg=0 0 0,
191 -2.2297442 -1.0421753 w=2 h=2 bg=0 0 0,
192 -1.6552103 -0.85450304 w=2 h=2 bg=0 0 0,
193 -0.6755382 -1.0564271 w=2 h=2 bg=0 0 0,
194 -0.21977662 -1.2445778 w=2 h=2 bg=0 0 0,
195 -0.36826554 -1.0342978 w=2 h=2 bg=0 0 0,
196 -0.4317365 -0.9896783 w=2 h=2 bg=0 0 0,
197 -0.46697953 -0.9544518 w=2 h=2 bg=0 0 0,
198 -1.2966038 -1.6777843 w=2 h=2 bg=0 0 0,
199 -1.2283018 -1.4891332 w=2 h=2 bg=0 0 0,
200 -1.2088138 -1.3426191 w=2 h=2 bg=0 0 0,
201 -1.0239265 -1.6771743 w=2 h=2 bg=0 0 0,
202 -1.0948925 -1.2493759 w=2 h=2 bg=0 0 0,
203 -0.48555827 -2.021587 w=2 h=2 bg=0 0 0,
204 -0.97541326 -1.2152773 w=2 h=2 bg=0 0 0,
205 -0.8614308 1.1278255 w=2 h=2 bg=0 0 0,
206 -0.83688945 1.1877238 w=2 h=2 bg=0 0 0,
207 -0.86281353 1.1500182 w=2 h=2 bg=0 0 0,
208 -0.84334147 1.6900071 w=2 h=2 bg=0 0 0,
209 -1.4106591 0.8780692 w=2 h=2 bg=0 0 0,
210 -1.5248723 0.8092571 w=2 h=2 bg=0 0 0,
211 -1.5525838 0.78292143 w=2 h=2 bg=0 0 0,
212 -1.6959594 0.849589 w=2 h=2 bg=0 0 0,
213 -1.7685289 0.8658732 w=2 h=2 bg=0 0 0,
214 -1.84806 0.69540447 w=2 h=2 bg=0 0 0,
215 -1.6747948 0.3350701 w=2 h=2 bg=0 0 0,
216 -1.8025402 0.42630744 w=2 h=2 bg=0 0 0,
217 -2.006354 0.514422 w=2 h=2 bg=0 0 0,
218 -0.5964392 0.15326868 w=2 h=2 bg=0 0 0,
219 -0.0075306552 0.06088364 w=2 h=2 bg=0 0 0,
220 -0.14891334 0.11305522 w=2 h=2 bg=0 0 0,
221 -0.20281388 0.2471376 w=2 h=2 bg=0 0 0,
222 -0.37013602 0.18051818 w=2 h=2 bg=0 0 0,
223 -2.5563855 -0.6945279 w=2 h=2 bg=0 0 0,
224 -2.6515088 -0.6908975 w=2 h=2 bg=0 0 0,
225 -2.6172507 -0.74613965 w=2 h=2 bg=0 0 0,
226 -2.4718573 -0.8041112 w=2 h=2 bg=0 0 0,
227 -2.3855343 -1.1018701 w=2 h=2 bg=0 0 0,
228 -2.235782 -1.0160831 w=2 h=2 bg=0 0 0,
229 -2.25653 -1.0732409 w=2 h=2 bg=0 0 0,
230 -2.2438984 -1.0722544 w=2 h=2 bg=0 0 0,
231 -1.6828918 -0.9219721 w=2 h=2 bg=0 0 0,
232 -0.7063445 -1.1957765 w=2 h=2 bg=0 0 0,
;
VLABELS
2 'MyFi_SsoA' f='Dialog-PLAIN-10',
3 'MyGr_SsoA' f='Dialog-PLAIN-10',
4 'CoHe_SsoA-1' f='Dialog-PLAIN-10',
5 'CoHe_SsoA-2' f='Dialog-PLAIN-10',
6 'PhNo_SsoA' f='Dialog-PLAIN-10',
7 'BoCi_SsoA' f='Dialog-PLAIN-10',
8 'ScSc_SsoA' f='Dialog-PLAIN-10',
9 'NeHa_SsoA' f='Dialog-PLAIN-10',
10 'FuOx_SsoA' f='Dialog-PLAIN-10',
11 'GiZe_SsoA' f='Dialog-PLAIN-10',
12 'FuVe_SsoA' f='Dialog-PLAIN-10',
13 'TrVi_SsoA' f='Dialog-PLAIN-10',
14 'TrRe_SsoA' f='Dialog-PLAIN-10',
15 'PoAn_SsoA' f='Dialog-PLAIN-10',
16 'ChGl_SsoA' f='Dialog-PLAIN-10',
17 'MaGr_SsoA' f='Dialog-PLAIN-10',
18 'NeCr_SsoA' f='Dialog-PLAIN-10',
19 'AsOr_Ssoa' f='Dialog-PLAIN-10',
20 'AsFl_Ssoa' f='Dialog-PLAIN-10',
21 'AsCl_Sso' f='Dialog-PLAIN-10',
22 'NeFi_Sso' f='Dialog-PLAIN-10',
23 'AsFu_Sso' f='Dialog-PLAIN-10',
24 'AsTe_Sso' f='Dialog-PLAIN-10',
25 'AsNg_Sso' f='Dialog-PLAIN-10',
26 'AsNi_Sso' f='Dialog-PLAIN-10',
27 'AsOr_Ssob' f='Dialog-PLAIN-10',
28 'AsFl_Ssob' f='Dialog-PLAIN-10',
29 'ScSc_SsoB' f='Dialog-PLAIN-10',
30 'BoCi_SsoB' f='Dialog-PLAIN-10',
31 'HiCa_Sso' f='Dialog-PLAIN-10',
32 'PaBr_Sso' f='Dialog-PLAIN-10',
33 'CoIm_Sso' f='Dialog-PLAIN-10',
34 'CoPo_Sso' f='Dialog-PLAIN-10',
35 'UnRe_Sso' f='Dialog-PLAIN-10',
36 'PhNo_SsoB' f='Dialog-PLAIN-10',
37 'PyTr_SsoB' f='Dialog-PLAIN-10',
38 'CoHe_SsoB' f='Dialog-PLAIN-10',
39 'MyFi_SsoB' f='Dialog-PLAIN-10',
40 'MyGr_SsoB' f='Dialog-PLAIN-10',
41 'PoAn_SsoB' f='Dialog-PLAIN-10',
42 'ChGl_SsoB' f='Dialog-PLAIN-10',
43 'MaGr_SsoB' f='Dialog-PLAIN-10',
44 'NeCr_SsoB' f='Dialog-PLAIN-10',
45 'FuOx_SsoB' f='Dialog-PLAIN-10',
46 'FuVe_SsoB' f='Dialog-PLAIN-10',
47 'GiZe_SsoB' f='Dialog-PLAIN-10',
48 'NeHa_SsoB' f='Dialog-PLAIN-10',
49 'TrRe_SsoB' f='Dialog-PLAIN-10',
50 'TrAt_SsoB' f='Dialog-PLAIN-10',
51 'TrVi_SsoB' f='Dialog-PLAIN-10',
52 'SaCa_Sso1' f='Dialog-PLAIN-10',
53 'SaCa_Sso2' f='Dialog-PLAIN-10',
54 'CaGl_Sso_a' f='Dialog-PLAIN-10',
55 'SaCe_Sso2' f='Dialog-PLAIN-10',
56 'SaPa_Sso2' f='Dialog-PLAIN-10',
57 'SaMi_Sso2' f='Dialog-PLAIN-10',
58 'SaKu_Sso2' f='Dialog-PLAIN-10',
59 'SaBa_Sso2' f='Dialog-PLAIN-10',
60 'SaMi_Sso1' f='Dialog-PLAIN-10',
61 'SaCe_Sso1' f='Dialog-PLAIN-10',
62 'SaPa_Sso1' f='Dialog-PLAIN-10',
63 'SaKu_Sso1' f='Dialog-PLAIN-10',
64 'SaBa_Sso1' f='Dialog-PLAIN-10',
65 'VaPl_Sso' f='Dialog-PLAIN-10',
66 'SaKl_Sso' f='Dialog-PLAIN-10',
67 'KlLa_Sso' f='Dialog-PLAIN-10',
68 'ErGo_Sso' f='Dialog-PLAIN-10',
69 'KlWa_Sso' f='Dialog-PLAIN-10',
70 'DeHa_Sso_a' f='Dialog-PLAIN-10',
71 'DeHa_Sso_b' f='Dialog-PLAIN-10',
72 'CaLu_Sso' f='Dialog-PLAIN-10',
73 'CaGu_Sso' f='Dialog-PLAIN-10',
74 'PiSt_Sso_a' f='Dialog-PLAIN-10',
75 'PiSt_Sso_b' f='Dialog-PLAIN-10',
76 'CaAl_Sso' f='Dialog-PLAIN-10',
77 'CaDu_Sso' f='Dialog-PLAIN-10',
78 'CaTr_Sso' f='Dialog-PLAIN-10',
79 'CaPa_Sso' f='Dialog-PLAIN-10',
80 'LoEl_Sso' f='Dialog-PLAIN-10',
81 'CaGl_Sso_b' f='Dialog-PLAIN-10',
82 'YaLi_Sso_c' f='Dialog-PLAIN-10',
83 'YaLi_Sso_a' f='Dialog-PLAIN-10',
84 'YaLi_Sso_b' f='Dialog-PLAIN-10',
85 'PhCh_Sso_a' f='Dialog-PLAIN-10',
86 'TrVe_Sso_bp' f='Dialog-PLAIN-10',
87 'PoPl_Sso_b' f='Dialog-PLAIN-10',
88 'TrVe_Sso_ap' f='Dialog-PLAIN-10',
89 'PoPl_Sso_a' f='Dialog-PLAIN-10',
90 'PhCh_Sso_b' f='Dialog-PLAIN-10',
91 'LaBi_Sso' f='Dialog-PLAIN-10',
92 'AgBi_Sso' f='Dialog-PLAIN-10',
93 'CoCi_Sso' f='Dialog-PLAIN-10',
94 'MiVi_Ssop' f='Dialog-PLAIN-10',
95 'SpRo_Sso_a' f='Dialog-PLAIN-10',
96 'CrNe_Sso' f='Dialog-PLAIN-10',
97 'LeSc_Ssop' f='Dialog-PLAIN-10',
98 'UsMa_Sso' f='Dialog-PLAIN-10',
99 'MaGl_Sso' f='Dialog-PLAIN-10',
100 'LeSc_Ssop-2' f='Dialog-PLAIN-10',
101 'SpRo_Sso_b' f='Dialog-PLAIN-10',
102 'PhPc_Ssop-2' f='Dialog-PLAIN-10',
103 'PuGr_Sso' f='Dialog-PLAIN-10',
104 'PhPc_Ssop' f='Dialog-PLAIN-10',
105 'ShPo_Sso' f='Dialog-PLAIN-10',
106 'ScJp_Sso' f='Dialog-PLAIN-10',
107 'BlEm_Ssop' f='Dialog-PLAIN-10',
108 'BaDe_Sso_b' f='Dialog-PLAIN-10',
109 'BaDe_Sso_a' f='Dialog-PLAIN-10',
110 'PhBl_Sso_b' f='Dialog-PLAIN-10',
111 'RhOr_Sso_c' f='Dialog-PLAIN-10',
112 'PhBl_Sso_c' f='Dialog-PLAIN-10',
113 'RhOr_Sso_a' f='Dialog-PLAIN-10',
114 'PhBl_Sso_a' f='Dialog-PLAIN-10',
115 'CuEl_Ssop' f='Dialog-PLAIN-10',
116 'PhBl_Sso_d' f='Dialog-PLAIN-10',
117 'RhOr_Sso_b' f='Dialog-PLAIN-10',
118 'MoVe_Ssop' f='Dialog-PLAIN-10',
;
EDGES
1 1 2 s=138 w=0.220401,
2 1 3 s=137 w=0.112543,
3 119 1 s=139 w=0.2195,
4 120 119 s=140 w=0.155831,
5 121 120 s=144 w=0.155328,
6 122 121 s=156 w=0.116611,
7 123 122 s=157 w=0.148204,
8 123 18 s=158 w=0.794914,
9 124 123 s=159 w=0.37822,
10 125 124 s=160 w=0.262003,
11 126 125 s=226 w=0.246775,
12 127 124 s=126 w=0.288457,
13 128 125 s=225 w=0.176456,
14 129 128 s=219 w=0.277348,
15 129 81 s=218 w=1.974574,
16 130 129 s=217 w=0.127368,
17 131 127 s=125 w=0.149487,
18 132 126 s=61 w=0.102236,
19 132 104 s=60 w=1.051969,
20 133 132 s=59 w=0.053045,
21 134 130 s=195 w=0.380011,
22 135 133 s=51 w=0.111335,
23 136 134 s=187 w=0.076406,
24 136 65 s=186 w=0.181562,
25 137 126 s=227 w=0.111184,
26 138 136 s=185 w=0.044361,
27 139 131 s=103 w=0.068464,
28 140 137 s=231 w=0.068922,
29 140 107 s=1 w=2.004467,
30 141 140 s=22 w=0.0709,
31 142 131 s=124 w=0.100102,
32 143 130 s=216 w=0.304458,
33 144 127 s=80 w=0.940685,
34 145 139 s=102 w=0.069163,
35 146 135 s=39 w=0.262159,
36 147 142 s=123 w=0.102526,
37 148 144 s=76 w=0.186117,
38 148 26 s=75 w=1.069859,
39 149 138 s=175 w=0.044484,
40 150 141 s=21 w=0.089091,
41 150 118 s=20 w=0.972147,
42 151 146 s=35 w=0.009244,
43 152 148 s=74 w=0.098546,
44 153 147 s=122 w=0.075495,
45 154 150 s=19 w=0.271592,
46 155 135 s=50 w=0.052058,
47 156 121 s=155 w=0.307253,
48 157 143 s=206 w=0.053704,
49 158 152 s=73 w=0.018045,
50 159 145 s=92 w=0.317794,
51 160 145 s=101 w=0.170694,
52 161 149 s=174 w=0.136577,
53 161 59 s=173 w=0.044763,
54 162 138 s=184 w=0.143143,
55 162 64 s=183 w=0.050223,
56 163 143 s=215 w=0.073616,
57 164 141 s=8 w=0.111403,
58 165 154 s=15 w=0.062165,
59 166 151 s=34 w=0.041547,
60 166 91 s=33 w=0.150219,
61 167 155 s=46 w=1.0E-6,
62 167 97 s=45 w=1.232493,
63 168 133 s=58 w=0.12142,
64 169 153 s=116 w=0.128387,
65 169 48 s=115 w=0.055992,
66 170 156 s=151 w=0.127598,
67 170 9 s=145 w=0.037676,
68 171 161 s=172 w=0.010221,
69 171 58 s=171 w=0.015849,
70 172 162 s=182 w=0.004255,
71 172 63 s=181 w=0.042454,
72 173 134 s=194 w=0.051032,
73 173 66 s=188 w=0.08686,
74 174 157 s=202 w=0.058609,
75 174 73 s=201 w=0.097816,
76 175 151 s=27 w=0.28473,
77 175 85 s=23 w=0.214971,
78 176 166 s=32 w=0.103419,
79 176 90 s=31 w=0.080254,
80 177 167 s=44 w=0.199854,
81 177 96 s=43 w=0.910115,
82 178 158 s=69 w=0.061921,
83 178 21 s=65 w=0.047238,
84 179 159 s=91 w=0.175614,
85 179 35 s=90 w=0.034793,
86 180 160 s=97 w=0.338689,
87 180 36 s=93 w=0.193792,
88 181 169 s=114 w=0.036021,
89 181 47 s=113 w=0.030817,
90 182 153 s=121 w=0.349923,
91 182 51 s=120 w=0.009047,
92 183 122 s=131 w=0.150098,
93 183 17 s=130 w=0.918419,
94 184 119 s=136 w=0.309607,
95 184 6 s=135 w=0.178358,
96 185 170 s=150 w=0.0851,
97 185 10 s=146 w=0.009883,
98 186 149 s=165 w=0.029939,
99 186 54 s=164 w=0.226874,
100 187 171 s=170 w=0.00864,
101 187 57 s=169 w=0.012134,
102 188 172 s=180 w=0.004317,
103 188 60 s=176 w=0.009764,
104 189 173 s=193 w=0.04682,
105 189 69 s=192 w=0.103581,
106 190 174 s=200 w=0.034346,
107 190 72 s=199 w=0.258807,
108 191 163 s=211 w=0.027418,
109 191 78 s=210 w=0.053589,
110 192 128 s=224 w=0.247849,
111 192 84 s=223 w=0.159946,
112 193 164 s=4 w=0.298561,
113 193 108 s=2 w=1.06044,
114 193 109 s=3 w=1.033531,
115 194 164 s=7 w=0.788872,
116 194 110 s=5 w=0.517159,
117 194 111 s=6 w=0.269876,
118 195 165 s=11 w=0.262441,
119 195 112 s=9 w=0.272915,
120 195 113 s=10 w=0.178732,
121 196 165 s=14 w=0.188624,
122 196 114 s=12 w=0.300008,
123 196 115 s=13 w=0.434339,
124 197 154 s=18 w=0.209256,
125 197 116 s=16 w=0.239912,
126 197 117 s=17 w=0.283384,
127 198 175 s=26 w=0.115442,
128 198 86 s=24 w=0.377559,
129 198 87 s=25 w=0.206066,
130 199 176 s=30 w=0.059268,
131 199 88 s=28 w=0.248254,
132 199 89 s=29 w=0.095332,
133 200 146 s=38 w=0.067436,
134 200 92 s=36 w=0.227996,
135 200 93 s=37 w=0.217969,
136 201 177 s=42 w=0.436695,
137 201 94 s=40 w=0.460417,
138 201 95 s=41 w=0.094386,
139 202 155 s=49 w=0.209429,
140 202 98 s=47 w=0.171162,
141 202 99 s=48 w=0.491243,
142 203 168 s=54 w=1.217393,
143 203 100 s=52 w=0.470191,
144 203 101 s=53 w=0.809728,
145 204 168 s=57 w=0.276,
146 204 102 s=55 w=0.265157,
147 204 103 s=56 w=0.296717,
148 205 152 s=64 w=0.04001,
149 205 19 s=62 w=1.0E-6,
150 205 20 s=63 w=1.0E-6,
151 206 178 s=68 w=0.024073,
152 206 22 s=66 w=0.040595,
153 206 23 s=67 w=0.01705,
154 207 158 s=72 w=0.04085,
155 207 24 s=70 w=0.143792,
156 207 25 s=71 w=0.064744,
157 208 144 s=79 w=0.864539,
158 208 27 s=77 w=1.0E-6,
159 208 28 s=78 w=0.090214,
160 209 139 s=83 w=0.697883,
161 209 29 s=81 w=0.216398,
162 209 30 s=82 w=0.232649,
163 210 159 s=86 w=0.242252,
164 210 31 s=84 w=0.253756,
165 210 32 s=85 w=0.16294,
166 211 179 s=89 w=0.042502,
167 211 33 s=87 w=0.004017,
168 211 34 s=88 w=1.0E-6,
169 212 180 s=96 w=0.123578,
170 212 37 s=94 w=0.120626,
171 212 38 s=95 w=0.052617,
172 213 160 s=100 w=0.504329,
173 213 39 s=98 w=0.130882,
174 213 40 s=99 w=0.085126,
175 214 142 s=106 w=0.597516,
176 214 41 s=104 w=0.530848,
177 214 42 s=105 w=0.754382,
178 215 147 s=109 w=0.10228,
179 215 43 s=107 w=0.31685,
180 215 44 s=108 w=0.314397,
181 216 181 s=112 w=0.016958,
182 216 45 s=110 w=1.0E-6,
183 216 46 s=111 w=1.0E-6,
184 217 182 s=119 w=0.047234,
185 217 49 s=117 w=0.022731,
186 217 50 s=118 w=0.064155,
187 218 183 s=129 w=0.203878,
188 218 15 s=127 w=0.398239,
189 218 16 s=128 w=0.600063,
190 219 184 s=134 w=0.127844,
191 219 4 s=132 w=0.16588,
192 219 5 s=133 w=0.263165,
193 220 120 s=143 w=0.466022,
194 220 7 s=141 w=0.015248,
195 220 8 s=142 w=0.138667,
196 221 185 s=149 w=0.099975,
197 221 11 s=147 w=1.0E-6,
198 221 12 s=148 w=1.0E-6,
199 222 156 s=154 w=0.134687,
200 222 13 s=152 w=0.045502,
201 222 14 s=153 w=0.029195,
202 223 186 s=163 w=0.03714,
203 223 52 s=161 w=0.233582,
204 223 53 s=162 w=0.177971,
205 224 187 s=168 w=0.004029,
206 224 55 s=166 w=0.004008,
207 224 56 s=167 w=1.0E-6,
208 225 188 s=179 w=0.01384,
209 225 61 s=177 w=1.0E-6,
210 225 62 s=178 w=0.007817,
211 226 189 s=191 w=0.052738,
212 226 67 s=189 w=0.208796,
213 226 68 s=190 w=0.172949,
214 227 190 s=198 w=0.111636,
215 227 70 s=196 w=0.013881,
216 227 71 s=197 w=1.0E-6,
217 228 157 s=205 w=0.032686,
218 228 74 s=203 w=0.496066,
219 228 75 s=204 w=0.112328,
220 229 191 s=209 w=0.041019,
221 229 76 s=207 w=0.008863,
222 229 77 s=208 w=0.0036,
223 230 163 s=214 w=0.060211,
224 230 79 s=212 w=0.089701,
225 230 80 s=213 w=0.162875,
226 231 192 s=222 w=0.072927,
227 231 82 s=220 w=0.108348,
228 231 83 s=221 w=0.195785,
229 232 137 s=230 w=0.60222,
230 232 105 s=228 w=0.105054,
231 232 106 s=229 w=0.100511,
;
ELABELS
3 '0.93/0.89' ll=11 f='Dialog-PLAIN-10',
4 '0.32/0.89' ll=11 f='Dialog-PLAIN-10',
5 '0.33/0.59' ll=11 f='Dialog-PLAIN-10',
6 '0.28/0.61' ll=11 f='Dialog-PLAIN-10',
7 '0.78/0.89' ll=11 f='Dialog-PLAIN-10',
9 '0.86/0.89' ll=11 f='Dialog-PLAIN-10',
10 '0.65/0.79' ll=11 f='Dialog-PLAIN-10',
11 '0.53/0.89' ll=11 f='Dialog-PLAIN-10',
12 '0.77/0.89' ll=11 f='Dialog-PLAIN-10',
13 '0.76/0.89' ll=11 f='Dialog-PLAIN-10',
14 '0.87/0.89' ll=11 f='Dialog-PLAIN-10',
16 '0.64/0.79' ll=11 f='Dialog-PLAIN-10',
17 '0.51/0.89' ll=11 f='Dialog-PLAIN-10',
18 '0.39/0.32' ll=11 f='Dialog-PLAIN-10',
20 '0.47/0.17' ll=11 f='Dialog-PLAIN-10',
21 '0.94/0.89' ll=11 f='Dialog-PLAIN-10',
22 '0.49/0.05' ll=11 f='Dialog-PLAIN-10',
23 '0.65/0.89' ll=11 f='Dialog-PLAIN-10',
25 '0.43/0.32' ll=11 f='Dialog-PLAIN-10',
26 '0.38/0.45' ll=11 f='Dialog-PLAIN-10',
27 '0.42/0.65' ll=11 f='Dialog-PLAIN-10',
28 '0.40/0.32' ll=11 f='Dialog-PLAIN-10',
30 '0.51/0.59' ll=11 f='Dialog-PLAIN-10',
31 '0.58/0.89' ll=11 f='Dialog-PLAIN-10',
32 '0.92/0.89' ll=11 f='Dialog-PLAIN-10',
33 '1.00/0.89' ll=11 f='Dialog-PLAIN-10',
34 '0.34/0.59' ll=11 f='Dialog-PLAIN-10',
35 '0.91/0.89' ll=11 f='Dialog-PLAIN-10',
36 '0.70/0.89' ll=11 f='Dialog-PLAIN-10',
37 '0.66/0.89' ll=11 f='Dialog-PLAIN-10',
39 '0.36/0.25' ll=11 f='Dialog-PLAIN-10',
40 '0.32/0.28' ll=11 f='Dialog-PLAIN-10',
42 '0.11/0.00' ll=11 f='Dialog-PLAIN-10',
43 '0.87/0.89' ll=11 f='Dialog-PLAIN-10',
44 '0.43/0.79' ll=11 f='Dialog-PLAIN-10',
45 '1.00/0.89' ll=11 f='Dialog-PLAIN-10',
46 '0.19/0.00' ll=11 f='Dialog-PLAIN-10',
47 '0.99/0.89' ll=11 f='Dialog-PLAIN-10',
48 '0.25/0.79' ll=11 f='Dialog-PLAIN-10',
49 '0.21/0.61' ll=11 f='Dialog-PLAIN-10',
50 '0.96/0.89' ll=11 f='Dialog-PLAIN-10',
51 '0.67/0.89' ll=11 f='Dialog-PLAIN-10',
52 '0.98/0.89' ll=11 f='Dialog-PLAIN-10',
54 '0.91/0.89' ll=11 f='Dialog-PLAIN-10',
56 '0.82/0.89' ll=11 f='Dialog-PLAIN-10',
57 '0.28/0.61' ll=11 f='Dialog-PLAIN-10',
58 '0.42/0.89' ll=11 f='Dialog-PLAIN-10',
59 '0.64/0.89' ll=11 f='Dialog-PLAIN-10',
61 '0.28/0.13' ll=11 f='Dialog-PLAIN-10',
63 '0.35/0.45' ll=11 f='Dialog-PLAIN-10',
64 '0.96/0.89' ll=11 f='Dialog-PLAIN-10',
66 '0.90/0.89' ll=11 f='Dialog-PLAIN-10',
68 '0.50/0.89' ll=11 f='Dialog-PLAIN-10',
70 '0.64/0.79' ll=11 f='Dialog-PLAIN-10',
72 '0.47/0.89' ll=11 f='Dialog-PLAIN-10',
74 '0.37/0.79' ll=11 f='Dialog-PLAIN-10',
76 '0.80/0.89' ll=11 f='Dialog-PLAIN-10',
78 '0.19/0.89' ll=11 f='Dialog-PLAIN-10',
80 '0.38/0.89' ll=11 f='Dialog-PLAIN-10',
82 '0.74/0.89' ll=11 f='Dialog-PLAIN-10',
84 '0.95/0.89' ll=11 f='Dialog-PLAIN-10',
86 '1.00/0.89' ll=11 f='Dialog-PLAIN-10',
88 '0.62/0.89' ll=11 f='Dialog-PLAIN-10',
90 '0.96/0.89' ll=11 f='Dialog-PLAIN-10',
92 '0.88/0.89' ll=11 f='Dialog-PLAIN-10',
94 '0.95/0.89' ll=11 f='Dialog-PLAIN-10',
96 '0.83/0.89' ll=11 f='Dialog-PLAIN-10',
98 '0.16/0.41' ll=11 f='Dialog-PLAIN-10',
100 '0.29/0.89' ll=11 f='Dialog-PLAIN-10',
102 '0.50/0.89' ll=11 f='Dialog-PLAIN-10',
104 '0.39/0.79' ll=11 f='Dialog-PLAIN-10',
106 '0.13/0.34' ll=11 f='Dialog-PLAIN-10',
108 '0.79/0.89' ll=11 f='Dialog-PLAIN-10',
110 '0.97/0.89' ll=11 f='Dialog-PLAIN-10',
112 '0.98/0.89' ll=11 f='Dialog-PLAIN-10',
115 '1.00/0.89' ll=11 f='Dialog-PLAIN-10',
118 '0.93/0.89' ll=11 f='Dialog-PLAIN-10',
121 '0.27/0.89' ll=11 f='Dialog-PLAIN-10',
124 '0.24/0.89' ll=11 f='Dialog-PLAIN-10',
127 '0.26/0.79' ll=11 f='Dialog-PLAIN-10',
130 '0.35/0.61' ll=11 f='Dialog-PLAIN-10',
133 '0.70/0.89' ll=11 f='Dialog-PLAIN-10',
136 '0.66/0.89' ll=11 f='Dialog-PLAIN-10',
139 '0.97/0.89' ll=11 f='Dialog-PLAIN-10',
142 '1.00/0.89' ll=11 f='Dialog-PLAIN-10',
145 '0.90/0.89' ll=11 f='Dialog-PLAIN-10',
148 '1.00/0.89' ll=11 f='Dialog-PLAIN-10',
151 '0.65/0.79' ll=11 f='Dialog-PLAIN-10',
154 '0.30/0.61' ll=11 f='Dialog-PLAIN-10',
157 '1.00/0.89' ll=11 f='Dialog-PLAIN-10',
160 '1.00/0.89' ll=11 f='Dialog-PLAIN-10',
163 '0.98/0.89' ll=11 f='Dialog-PLAIN-10',
166 '0.95/0.89' ll=11 f='Dialog-PLAIN-10',
169 '0.89/0.89' ll=11 f='Dialog-PLAIN-10',
172 '0.99/0.89' ll=11 f='Dialog-PLAIN-10',
175 '1.00/0.89' ll=11 f='Dialog-PLAIN-10',
178 '0.45/0.79' ll=11 f='Dialog-PLAIN-10',
181 '1.00/0.89' ll=11 f='Dialog-PLAIN-10',
184 '0.32/0.38' ll=11 f='Dialog-PLAIN-10',
187 '0.38/0.89' ll=11 f='Dialog-PLAIN-10',
190 '0.74/0.89' ll=11 f='Dialog-PLAIN-10',
193 '1.00/0.89' ll=11 f='Dialog-PLAIN-10',
196 '1.00/0.89' ll=11 f='Dialog-PLAIN-10',
199 '0.86/0.89' ll=11 f='Dialog-PLAIN-10',
202 '0.46/0.39' ll=11 f='Dialog-PLAIN-10',
205 '0.50/0.89' ll=11 f='Dialog-PLAIN-10',
208 '0.40/0.89' ll=11 f='Dialog-PLAIN-10',
211 '0.21/0.89' ll=11 f='Dialog-PLAIN-10',
214 '1.00/0.89' ll=11 f='Dialog-PLAIN-10',
217 '0.65/0.79' ll=11 f='Dialog-PLAIN-10',
220 '0.75/0.89' ll=11 f='Dialog-PLAIN-10',
223 '0.42/0.89' ll=11 f='Dialog-PLAIN-10',
226 '0.70/0.89' ll=11 f='Dialog-PLAIN-10',
229 '1.00/0.89' ll=11 f='Dialog-PLAIN-10',
;
END; [Network]

BEGIN st_Assumptions;
	autolayoutnodelabels;
END; [st_Assumptions]
