# Supplementary material for: Phylogeny of the SNARE vesicle fusion machinery yields insights into the conservation of the secretory pathway in fungi
Source: BMC Evol Biol. 2009 Jan 23;9:19. doi: 10.1186/1471-2148-9-19 (PMC2639358; doi:10.1186/1471-2148-9-19)
Supplement: Additional file 3 — Alignment and tree files. Detailed information to all sequences and trees are contained in a zipped file, which contains all phylogenetic trees in Nexus-format (.nex) and all alignments used to calculate the trees in Fasta-format (.fasta). In addition, a text file is provided ("id2information.txt") that allows to identify the sequences used for our analysis in the NCBI data base: listed is the sequence number & name used in our alignments & trees and the respective gi string. [file 1471-2148-9-19-S3.zip › Qb.I.conserved.joinedInformation.nex]

#nexus

BEGIN Taxa;
DIMENSIONS ntax=63;
TAXLABELS
[1] 'SaKu_Sec20frag'
[2] 'ErGo_Sec20'
[3] 'SaKl_Sec20'
[4] 'ScSc_Sec20'
[5] 'BoCi_Sec20'
[6] 'ScJp_Sec20'
[7] 'MyFi_Sec20'
[8] 'FuOx_Sec20'
[9] 'CaAl_Sec20'
[10] 'HiCa_Sec20'
[11] 'CoPo_Sec20'
[12] 'CaLu_Sec20'
[13] 'DeHa_Sec20'
[14] 'AsFl_Sec20'
[15] 'PhBl_Sec20'
[16] 'TrRe_Sec20'
[17] 'PhCh_Sec20frag'
[18] 'NeFi_Sec20'
[19] 'TrVi_Sec20'
[20] 'LaBi_Sec20'
[21] 'CaTr_Sec20'
[22] 'AsFu_Sec20'
[23] 'AsTe_Sec20'
[24] 'MaGl_Sec20'
[25] 'SaCe_Sec20'
[26] 'SaCa_Sec20'
[27] 'CaGl_Sec20'
[28] 'CaGu_Sec20'
[29] 'AsNi_Sec20'
[30] 'CrNe_Sec20'
[31] 'PaBr_Sec20'
[32] 'SaPa_Sec20'
[33] 'SaBa_Sec20'
[34] 'FuVe_Sec20'
[35] 'PhNo_Sec20'
[36] 'AsOr_Sec20'
[37] 'AsNg_Sec20'
[38] 'UsMa_Sec20'
[39] 'MyGr_Sec20'
[40] 'GiZe_Sec20'
[41] 'AsCl_Sec20'
[42] 'PoAn_Sec20'
[43] 'RhOr_Sec20'
[44] 'CoHe_Sec20'
[45] 'KlLa_Sec20'
[46] 'CaDu_Sec20'
[47] 'NeCr_Sec20'
[48] 'PoPl_Sec20'
[49] 'LoEl_Sec20'
[50] 'PuGr_Sec20'
[51] 'UnRe_Sec20'
[52] 'SaMi_Sec20'
[53] 'PyTr_Sec20'
[54] 'YaLi_Sec20'
[55] 'CaPa_Sec20'
[56] 'PiSt_Sec20'
[57] 'CoCi_Sec20'
[58] 'ScPo_Sec20'
[59] 'MaGr_Sec20'
[60] 'NeHa_Sec20'
[61] 'VaPl_Sec20'
[62] 'KlWa_Sec20'
[63] 'CoIm_Sec20'
;
END; [Taxa]

BEGIN Network;
DIMENSIONS ntax=63 nvertices=124 nedges=123;
DRAW to_scale;
TRANSLATE
2 'SaKu_Sec20frag',
3 'SaBa_Sec20',
4 'SaCe_Sec20',
5 'SaPa_Sec20',
6 'SaMi_Sec20',
7 'VaPl_Sec20',
8 'CaGl_Sec20',
9 'SaCa_Sec20',
10 'KlLa_Sec20',
11 'ErGo_Sec20',
12 'SaKl_Sec20',
13 'KlWa_Sec20',
14 'PiSt_Sec20',
15 'CaPa_Sec20',
16 'LoEl_Sec20',
17 'CaDu_Sec20',
18 'CaAl_Sec20',
19 'CaTr_Sec20',
20 'CaLu_Sec20',
21 'CaGu_Sec20',
22 'DeHa_Sec20',
23 'MaGr_Sec20',
24 'FuOx_Sec20',
25 'FuVe_Sec20',
26 'GiZe_Sec20',
27 'NeHa_Sec20',
28 'TrVi_Sec20',
29 'TrRe_Sec20',
30 'NeCr_Sec20',
31 'PoAn_Sec20',
32 'BoCi_Sec20',
33 'ScSc_Sec20',
34 'PyTr_Sec20',
35 'CoHe_Sec20',
36 'PhNo_Sec20',
37 'MyFi_Sec20',
38 'MyGr_Sec20',
39 'NeFi_Sec20',
40 'AsFl_Sec20',
41 'AsFu_Sec20',
42 'AsCl_Sec20',
43 'AsNg_Sec20',
44 'AsNi_Sec20',
45 'AsTe_Sec20',
46 'AsOr_Sec20',
47 'HiCa_Sec20',
48 'PaBr_Sec20',
49 'CoPo_Sec20',
50 'CoIm_Sec20',
51 'UnRe_Sec20',
52 'PuGr_Sec20',
53 'PhBl_Sec20',
54 'RhOr_Sec20',
55 'PhCh_Sec20frag',
56 'PoPl_Sec20',
57 'LaBi_Sec20',
58 'CoCi_Sec20',
59 'CrNe_Sec20',
60 'UsMa_Sec20',
61 'MaGl_Sec20',
62 'ScPo_Sec20',
63 'ScJp_Sec20',
64 'YaLi_Sec20',
;
VERTICES
1 -1.0E-6 0.0 w=2 h=2 bg=0 0 0,
2 0.0 0.0 w=2 h=2 bg=0 0 0,
3 -4.9692246E-9 9.956785E-8 w=2 h=2 bg=0 0 0,
4 0.021574562 0.021326777 w=2 h=2 bg=0 0 0,
5 -0.0028882932 0.020715194 w=2 h=2 bg=0 0 0,
6 0.06968748 0.059494156 w=2 h=2 bg=0 0 0,
7 0.1064196 0.25188574 w=2 h=2 bg=0 0 0,
8 0.2622461 0.5535468 w=2 h=2 bg=0 0 0,
9 -0.2442226 0.36393273 w=2 h=2 bg=0 0 0,
10 -0.25957352 0.76185536 w=2 h=2 bg=0 0 0,
11 -0.6018448 0.7708814 w=2 h=2 bg=0 0 0,
12 -0.94969213 0.4983446 w=2 h=2 bg=0 0 0,
13 -0.83904886 0.83931607 w=2 h=2 bg=0 0 0,
14 -1.8386338 1.0262789 w=2 h=2 bg=0 0 0,
15 -1.9669619 1.2393343 w=2 h=2 bg=0 0 0,
16 -1.987015 1.388793 w=2 h=2 bg=0 0 0,
17 -2.130505 1.1056473 w=2 h=2 bg=0 0 0,
18 -2.1404612 1.0172354 w=2 h=2 bg=0 0 0,
19 -2.177546 0.9590971 w=2 h=2 bg=0 0 0,
20 -2.545221 0.9231973 w=2 h=2 bg=0 0 0,
21 -2.6898675 1.0774686 w=2 h=2 bg=0 0 0,
22 -2.573739 0.47835642 w=2 h=2 bg=0 0 0,
23 -4.4526587 -1.5027338 w=2 h=2 bg=0 0 0,
24 -4.66739 -1.4631988 w=2 h=2 bg=0 0 0,
25 -4.726284 -1.4173958 w=2 h=2 bg=0 0 0,
26 -4.726284 -1.417396 w=2 h=2 bg=0 0 0,
27 -4.781113 -1.4237509 w=2 h=2 bg=0 0 0,
28 -4.862353 -1.458083 w=2 h=2 bg=0 0 0,
29 -4.946723 -1.436369 w=2 h=2 bg=0 0 0,
30 -4.7766385 -1.6719804 w=2 h=2 bg=0 0 0,
31 -4.840818 -1.687786 w=2 h=2 bg=0 0 0,
32 -5.046777 -1.9161022 w=2 h=2 bg=0 0 0,
33 -4.6412797 -1.9970423 w=2 h=2 bg=0 0 0,
34 -4.397796 -2.3029003 w=2 h=2 bg=0 0 0,
35 -4.3685994 -2.3128583 w=2 h=2 bg=0 0 0,
36 -4.2457757 -2.3044648 w=2 h=2 bg=0 0 0,
37 -4.605279 -2.5393167 w=2 h=2 bg=0 0 0,
38 -4.518916 -2.531362 w=2 h=2 bg=0 0 0,
39 -4.0229487 -2.6765113 w=2 h=2 bg=0 0 0,
40 -4.0229483 -2.6765115 w=2 h=2 bg=0 0 0,
41 -4.0181193 -2.677326 w=2 h=2 bg=0 0 0,
42 -3.943724 -2.6375117 w=2 h=2 bg=0 0 0,
43 -3.989459 -2.7542856 w=2 h=2 bg=0 0 0,
44 -4.040884 -2.8700697 w=2 h=2 bg=0 0 0,
45 -3.9474297 -2.7411969 w=2 h=2 bg=0 0 0,
46 -3.9105072 -2.6978443 w=2 h=2 bg=0 0 0,
47 -3.7543218 -2.842969 w=2 h=2 bg=0 0 0,
48 -3.729889 -2.805679 w=2 h=2 bg=0 0 0,
49 -3.6612463 -2.77005 w=2 h=2 bg=0 0 0,
50 -3.6598473 -2.7751844 w=2 h=2 bg=0 0 0,
51 -3.6368594 -2.7916958 w=2 h=2 bg=0 0 0,
52 -1.8454316 -4.1643295 w=2 h=2 bg=0 0 0,
53 -1.3705657 -4.906528 w=2 h=2 bg=0 0 0,
54 -1.5502093 -4.390851 w=2 h=2 bg=0 0 0,
55 -1.5703763 -3.6873817 w=2 h=2 bg=0 0 0,
56 -1.4133377 -3.863032 w=2 h=2 bg=0 0 0,
57 -1.4842969 -3.663031 w=2 h=2 bg=0 0 0,
58 -1.1555353 -3.8927262 w=2 h=2 bg=0 0 0,
59 -1.3383374 -3.3846033 w=2 h=2 bg=0 0 0,
60 -1.1016572 -3.2827911 w=2 h=2 bg=0 0 0,
61 -0.38713112 -3.51334 w=2 h=2 bg=0 0 0,
62 0.39664736 -3.1277888 w=2 h=2 bg=0 0 0,
63 0.0014560579 -2.937282 w=2 h=2 bg=0 0 0,
64 -1.4446342 -1.7578655 w=2 h=2 bg=0 0 0,
65 -0.088026434 -0.004393167 w=2 h=2 bg=0 0 0,
66 -0.52722603 -0.093179286 w=2 h=2 bg=0 0 0,
67 -0.7811679 -0.15784082 w=2 h=2 bg=0 0 0,
68 -0.9153886 -0.19924243 w=2 h=2 bg=0 0 0,
69 -1.3520027 -0.35815698 w=2 h=2 bg=0 0 0,
70 -1.5347397 -0.43518707 w=2 h=2 bg=0 0 0,
71 -2.2205791 -0.85429484 w=2 h=2 bg=0 0 0,
72 -2.7216358 -1.6300822 w=2 h=2 bg=0 0 0,
73 -2.9927247 -2.007144 w=2 h=2 bg=0 0 0,
74 -3.6380942 -2.2420392 w=2 h=2 bg=0 0 0,
75 -3.7411308 -2.2102566 w=2 h=2 bg=0 0 0,
76 -3.6736717 -2.320887 w=2 h=2 bg=0 0 0,
77 -2.693284 -2.284984 w=2 h=2 bg=0 0 0,
78 -4.001397 -2.051211 w=2 h=2 bg=0 0 0,
79 -2.393779 -2.6243644 w=2 h=2 bg=0 0 0,
80 -2.2340329 -0.31481454 w=2 h=2 bg=0 0 0,
81 -4.240608 -1.870016 w=2 h=2 bg=0 0 0,
82 -4.284459 -1.8401189 w=2 h=2 bg=0 0 0,
83 -3.8541024 -2.54714 w=2 h=2 bg=0 0 0,
84 -2.3364537 -2.7040992 w=2 h=2 bg=0 0 0,
85 -2.243227 -2.8484426 w=2 h=2 bg=0 0 0,
86 -2.1726115 0.1753179 w=2 h=2 bg=0 0 0,
87 -4.4800816 -1.6759722 w=2 h=2 bg=0 0 0,
88 -2.1429524 0.5710871 w=2 h=2 bg=0 0 0,
89 -3.853441 -2.2388544 w=2 h=2 bg=0 0 0,
90 -3.6771927 -2.4620733 w=2 h=2 bg=0 0 0,
91 -4.5704494 -1.5833225 w=2 h=2 bg=0 0 0,
92 -3.8921304 -2.579049 w=2 h=2 bg=0 0 0,
93 -3.8708465 -2.5798008 w=2 h=2 bg=0 0 0,
94 -1.8230498 -3.324561 w=2 h=2 bg=0 0 0,
95 -1.411566 -0.24447684 w=2 h=2 bg=0 0 0,
96 -2.1464384 0.71086365 w=2 h=2 bg=0 0 0,
97 -2.2870574 -0.15699507 w=2 h=2 bg=0 0 0,
98 -4.627522 -1.5186517 w=2 h=2 bg=0 0 0,
99 -4.1834536 -2.2885957 w=2 h=2 bg=0 0 0,
100 -4.001428 -2.6618392 w=2 h=2 bg=0 0 0,
101 -3.88805 -2.6095982 w=2 h=2 bg=0 0 0,
102 -3.6640449 -2.6375203 w=2 h=2 bg=0 0 0,
103 -2.145874 -3.0964935 w=2 h=2 bg=0 0 0,
104 -0.06508027 0.002684789 w=2 h=2 bg=0 0 0,
105 -1.2608114 0.016637607 w=2 h=2 bg=0 0 0,
106 -2.0912778 0.7974888 w=2 h=2 bg=0 0 0,
107 -2.1396296 0.98388976 w=2 h=2 bg=0 0 0,
108 -2.3485959 0.061725672 w=2 h=2 bg=0 0 0,
109 -4.726283 -1.4173965 w=2 h=2 bg=0 0 0,
110 -4.7162933 -1.5473381 w=2 h=2 bg=0 0 0,
111 -4.482619 -1.7789947 w=2 h=2 bg=0 0 0,
112 -4.4446745 -2.0068545 w=2 h=2 bg=0 0 0,
113 -4.2553735 -2.2957923 w=2 h=2 bg=0 0 0,
114 -4.319272 -2.4352186 w=2 h=2 bg=0 0 0,
115 -4.022948 -2.6765108 w=2 h=2 bg=0 0 0,
116 -3.9111524 -2.6453674 w=2 h=2 bg=0 0 0,
117 -3.710504 -2.650991 w=2 h=2 bg=0 0 0,
118 -3.660993 -2.7598963 w=2 h=2 bg=0 0 0,
119 -1.6472198 -4.201625 w=2 h=2 bg=0 0 0,
120 -1.6426392 -3.5754972 w=2 h=2 bg=0 0 0,
121 -1.7323155 -3.40875 w=2 h=2 bg=0 0 0,
122 -1.6758727 -2.97009 w=2 h=2 bg=0 0 0,
123 -0.64391696 -2.8068173 w=2 h=2 bg=0 0 0,
124 -0.043654937 0.008140348 w=2 h=2 bg=0 0 0,
;
VLABELS
2 'SaKu_Sec20frag' f='Dialog-PLAIN-10',
3 'SaBa_Sec20' f='Dialog-PLAIN-10',
4 'SaCe_Sec20' f='Dialog-PLAIN-10',
5 'SaPa_Sec20' f='Dialog-PLAIN-10',
6 'SaMi_Sec20' f='Dialog-PLAIN-10',
7 'VaPl_Sec20' f='Dialog-PLAIN-10',
8 'CaGl_Sec20' f='Dialog-PLAIN-10',
9 'SaCa_Sec20' f='Dialog-PLAIN-10',
10 'KlLa_Sec20' f='Dialog-PLAIN-10',
11 'ErGo_Sec20' f='Dialog-PLAIN-10',
12 'SaKl_Sec20' f='Dialog-PLAIN-10',
13 'KlWa_Sec20' f='Dialog-PLAIN-10',
14 'PiSt_Sec20' f='Dialog-PLAIN-10',
15 'CaPa_Sec20' f='Dialog-PLAIN-10',
16 'LoEl_Sec20' f='Dialog-PLAIN-10',
17 'CaDu_Sec20' f='Dialog-PLAIN-10',
18 'CaAl_Sec20' f='Dialog-PLAIN-10',
19 'CaTr_Sec20' f='Dialog-PLAIN-10',
20 'CaLu_Sec20' f='Dialog-PLAIN-10',
21 'CaGu_Sec20' f='Dialog-PLAIN-10',
22 'DeHa_Sec20' f='Dialog-PLAIN-10',
23 'MaGr_Sec20' f='Dialog-PLAIN-10',
24 'FuOx_Sec20' f='Dialog-PLAIN-10',
25 'FuVe_Sec20' f='Dialog-PLAIN-10',
26 'GiZe_Sec20' f='Dialog-PLAIN-10',
27 'NeHa_Sec20' f='Dialog-PLAIN-10',
28 'TrVi_Sec20' f='Dialog-PLAIN-10',
29 'TrRe_Sec20' f='Dialog-PLAIN-10',
30 'NeCr_Sec20' f='Dialog-PLAIN-10',
31 'PoAn_Sec20' f='Dialog-PLAIN-10',
32 'BoCi_Sec20' f='Dialog-PLAIN-10',
33 'ScSc_Sec20' f='Dialog-PLAIN-10',
34 'PyTr_Sec20' f='Dialog-PLAIN-10',
35 'CoHe_Sec20' f='Dialog-PLAIN-10',
36 'PhNo_Sec20' f='Dialog-PLAIN-10',
37 'MyFi_Sec20' f='Dialog-PLAIN-10',
38 'MyGr_Sec20' f='Dialog-PLAIN-10',
39 'NeFi_Sec20' f='Dialog-PLAIN-10',
40 'AsFl_Sec20' f='Dialog-PLAIN-10',
41 'AsFu_Sec20' f='Dialog-PLAIN-10',
42 'AsCl_Sec20' f='Dialog-PLAIN-10',
43 'AsNg_Sec20' f='Dialog-PLAIN-10',
44 'AsNi_Sec20' f='Dialog-PLAIN-10',
45 'AsTe_Sec20' f='Dialog-PLAIN-10',
46 'AsOr_Sec20' f='Dialog-PLAIN-10',
47 'HiCa_Sec20' f='Dialog-PLAIN-10',
48 'PaBr_Sec20' f='Dialog-PLAIN-10',
49 'CoPo_Sec20' f='Dialog-PLAIN-10',
50 'CoIm_Sec20' f='Dialog-PLAIN-10',
51 'UnRe_Sec20' f='Dialog-PLAIN-10',
52 'PuGr_Sec20' f='Dialog-PLAIN-10',
53 'PhBl_Sec20' f='Dialog-PLAIN-10',
54 'RhOr_Sec20' f='Dialog-PLAIN-10',
55 'PhCh_Sec20frag' f='Dialog-PLAIN-10',
56 'PoPl_Sec20' f='Dialog-PLAIN-10',
57 'LaBi_Sec20' f='Dialog-PLAIN-10',
58 'CoCi_Sec20' f='Dialog-PLAIN-10',
59 'CrNe_Sec20' f='Dialog-PLAIN-10',
60 'UsMa_Sec20' f='Dialog-PLAIN-10',
61 'MaGl_Sec20' f='Dialog-PLAIN-10',
62 'ScPo_Sec20' f='Dialog-PLAIN-10',
63 'ScJp_Sec20' f='Dialog-PLAIN-10',
64 'YaLi_Sec20' f='Dialog-PLAIN-10',
;
EDGES
1 1 2 s=109 w=1.0E-6,
2 1 3 s=110 w=1.0E-6,
3 65 1 s=111 w=0.088135,
4 66 65 s=117 w=0.448084,
5 66 7 s=118 w=0.72151,
6 67 66 s=119 w=0.262045,
7 67 8 s=120 w=1.262848,
8 68 67 s=121 w=0.140461,
9 68 9 s=122 w=0.876145,
10 69 68 s=123 w=0.464635,
11 69 10 s=1 w=1.564554,
12 70 69 s=108 w=0.198309,
13 71 70 s=107 w=0.803758,
14 72 71 s=106 w=0.923528,
15 72 64 s=105 w=1.283379,
16 73 72 s=104 w=0.464397,
17 74 73 s=80 w=0.686788,
18 75 74 s=54 w=0.107827,
19 76 74 s=79 w=0.086503,
20 77 73 s=103 w=0.408485,
21 78 75 s=44 w=0.305015,
22 79 77 s=99 w=0.452639,
23 80 71 s=23 w=0.539648,
24 81 78 s=40 w=0.300089,
25 81 23 s=24 w=0.424101,
26 82 81 s=39 w=0.053073,
27 83 76 s=69 w=0.289388,
28 84 79 s=95 w=0.098203,
29 84 59 s=94 w=1.208024,
30 85 84 s=93 w=0.171832,
31 86 80 s=17 w=0.493966,
32 86 14 s=7 w=0.914153,
33 87 82 s=35 w=0.255367,
34 88 86 s=16 w=0.396879,
35 89 75 s=53 w=0.115894,
36 90 76 s=78 w=0.14123,
37 91 87 s=31 w=0.129423,
38 91 27 s=30 w=0.264277,
39 92 83 s=61 w=0.049642,
40 92 42 s=60 w=0.077973,
41 93 83 s=68 w=0.036703,
42 93 46 s=67 w=0.124528,
43 94 85 s=92 w=0.63501,
44 95 70 s=6 w=0.227029,
45 95 11 s=2 w=1.298692,
46 96 88 s=15 w=0.13982,
47 96 19 s=14 w=0.250175,
48 97 80 s=22 w=0.166489,
49 97 22 s=21 w=0.697035,
50 98 91 s=29 w=0.086253,
51 98 24 s=25 w=0.068297,
52 99 89 s=49 w=0.33374,
53 99 36 s=48 w=0.064311,
54 100 92 s=59 w=0.137114,
55 100 41 s=58 w=0.022769,
56 101 93 s=66 w=0.034407,
57 101 45 s=65 w=0.144375,
58 102 90 s=77 w=0.175939,
59 102 51 s=76 w=0.156554,
60 103 85 s=85 w=0.266471,
61 103 52 s=81 w=1.109297,
62 104 65 s=116 w=0.024013,
63 104 6 s=115 w=0.146252,
64 105 95 s=5 w=0.301509,
65 105 12 s=3 w=0.573443,
66 105 13 s=4 w=0.924491,
67 106 88 s=10 w=0.232224,
68 106 15 s=8 w=0.459001,
69 106 16 s=9 w=0.600426,
70 107 96 s=13 w=0.273111,
71 107 17 s=11 w=0.122099,
72 107 18 s=12 w=0.033356,
73 108 97 s=20 w=0.227213,
74 108 20 s=18 w=0.883626,
75 108 21 s=19 w=1.071541,
76 109 98 s=28 w=0.141444,
77 109 25 s=26 w=1.0E-6,
78 109 26 s=27 w=1.0E-6,
79 110 87 s=34 w=0.268966,
80 110 28 s=32 w=0.171172,
81 110 29 s=33 w=0.255758,
82 111 82 s=38 w=0.207373,
83 111 30 s=36 w=0.312889,
84 111 31 s=37 w=0.369629,
85 112 78 s=43 w=0.445491,
86 112 32 s=41 w=0.608903,
87 112 33 s=42 w=0.19685,
88 113 99 s=47 w=0.072279,
89 113 34 s=45 w=0.1426,
90 113 35 s=46 w=0.114505,
91 114 89 s=52 w=0.505527,
92 114 37 s=50 w=0.304362,
93 114 38 s=51 w=0.221588,
94 115 100 s=57 w=0.026045,
95 115 39 s=55 w=1.0E-6,
96 115 40 s=56 w=1.0E-6,
97 116 101 s=64 w=0.042581,
98 116 43 s=62 w=0.134146,
99 116 44 s=63 w=0.259464,
100 117 90 s=72 w=0.191832,
101 117 47 s=70 w=0.196915,
102 117 48 s=71 w=0.155898,
103 118 102 s=75 w=0.122414,
104 118 49 s=73 w=0.010157,
105 118 50 s=74 w=0.015331,
106 119 103 s=84 w=1.212424,
107 119 53 s=82 w=0.757249,
108 119 54 s=83 w=0.212644,
109 120 94 s=88 w=0.309058,
110 120 55 s=86 w=0.133192,
111 120 56 s=87 w=0.367771,
112 121 94 s=91 w=0.123776,
113 121 57 s=89 w=0.355207,
114 121 58 s=90 w=0.752933,
115 122 79 s=98 w=0.796816,
116 122 60 s=96 w=0.653839,
117 122 61 s=97 w=1.398562,
118 123 77 s=102 w=2.114761,
119 123 62 s=100 w=1.088943,
120 123 63 s=101 w=0.658428,
121 124 104 s=114 w=0.022109,
122 124 4 s=112 w=0.066549,
123 124 5 s=113 w=0.042662,
;
ELABELS
3 '0.72/0.50' ll=11 f='Dialog-PLAIN-10',
4 '0.93/0.88' ll=11 f='Dialog-PLAIN-10',
6 '0.90/0.88' ll=11 f='Dialog-PLAIN-10',
8 '0.65/0.88' ll=11 f='Dialog-PLAIN-10',
10 '0.57/0.88' ll=11 f='Dialog-PLAIN-10',
12 '0.51/0.15' ll=11 f='Dialog-PLAIN-10',
13 '0.77/0.88' ll=11 f='Dialog-PLAIN-10',
14 '0.98/0.88' ll=11 f='Dialog-PLAIN-10',
16 '0.81/0.88' ll=11 f='Dialog-PLAIN-10',
17 '0.96/0.88' ll=11 f='Dialog-PLAIN-10',
18 '0.42/0.88' ll=11 f='Dialog-PLAIN-10',
19 '0.64/0.88' ll=11 f='Dialog-PLAIN-10',
20 '0.42/0.50' ll=11 f='Dialog-PLAIN-10',
21 '0.46/0.88' ll=11 f='Dialog-PLAIN-10',
22 '0.78/0.88' ll=11 f='Dialog-PLAIN-10',
23 '0.85/0.88' ll=11 f='Dialog-PLAIN-10',
24 '0.66/0.88' ll=11 f='Dialog-PLAIN-10',
26 '0.17/0.05' ll=11 f='Dialog-PLAIN-10',
27 '0.84/0.88' ll=11 f='Dialog-PLAIN-10',
28 '0.40/0.23' ll=11 f='Dialog-PLAIN-10',
30 '0.61/0.88' ll=11 f='Dialog-PLAIN-10',
31 '0.65/0.88' ll=11 f='Dialog-PLAIN-10',
33 '0.77/0.88' ll=11 f='Dialog-PLAIN-10',
34 '0.92/0.88' ll=11 f='Dialog-PLAIN-10',
35 '0.68/0.88' ll=11 f='Dialog-PLAIN-10',
36 '0.77/0.88' ll=11 f='Dialog-PLAIN-10',
37 '0.95/0.88' ll=11 f='Dialog-PLAIN-10',
39 '0.62/0.88' ll=11 f='Dialog-PLAIN-10',
41 '0.46/0.88' ll=11 f='Dialog-PLAIN-10',
43 '0.99/0.88' ll=11 f='Dialog-PLAIN-10',
44 '0.47/0.88' ll=11 f='Dialog-PLAIN-10',
46 '0.64/0.88' ll=11 f='Dialog-PLAIN-10',
48 '0.47/0.88' ll=11 f='Dialog-PLAIN-10',
50 '0.78/0.88' ll=11 f='Dialog-PLAIN-10',
52 '0.95/0.88' ll=11 f='Dialog-PLAIN-10',
54 '0.92/0.88' ll=11 f='Dialog-PLAIN-10',
56 '0.20/0.88' ll=11 f='Dialog-PLAIN-10',
58 '0.85/0.88' ll=11 f='Dialog-PLAIN-10',
60 '0.25/0.83' ll=11 f='Dialog-PLAIN-10',
62 '0.61/0.88' ll=11 f='Dialog-PLAIN-10',
64 '0.38/0.88' ll=11 f='Dialog-PLAIN-10',
67 '0.38/0.88' ll=11 f='Dialog-PLAIN-10',
70 '0.90/0.88' ll=11 f='Dialog-PLAIN-10',
73 '0.38/0.32' ll=11 f='Dialog-PLAIN-10',
76 '1.00/0.88' ll=11 f='Dialog-PLAIN-10',
79 '0.65/0.88' ll=11 f='Dialog-PLAIN-10',
82 '0.85/0.88' ll=11 f='Dialog-PLAIN-10',
85 '1.00/0.88' ll=11 f='Dialog-PLAIN-10',
88 '0.54/0.88' ll=11 f='Dialog-PLAIN-10',
91 '0.86/0.88' ll=11 f='Dialog-PLAIN-10',
94 '0.82/0.06' ll=11 f='Dialog-PLAIN-10',
97 '0.56/0.88' ll=11 f='Dialog-PLAIN-10',
100 '0.94/0.88' ll=11 f='Dialog-PLAIN-10',
103 '0.90/0.88' ll=11 f='Dialog-PLAIN-10',
106 '1.00/0.88' ll=11 f='Dialog-PLAIN-10',
109 '0.54/0.88' ll=11 f='Dialog-PLAIN-10',
112 '0.38/0.88' ll=11 f='Dialog-PLAIN-10',
115 '0.86/0.88' ll=11 f='Dialog-PLAIN-10',
118 '1.00/0.88' ll=11 f='Dialog-PLAIN-10',
121 '0.36/0.32' ll=11 f='Dialog-PLAIN-10',
;
END; [Network]

BEGIN st_Assumptions;
	autolayoutnodelabels;
END; [st_Assumptions]
