# Supplementary material for: Phylogeny of the SNARE vesicle fusion machinery yields insights into the conservation of the secretory pathway in fungi
Source: BMC Evol Biol. 2009 Jan 23;9:19. doi: 10.1186/1471-2148-9-19 (PMC2639358; doi:10.1186/1471-2148-9-19)
Supplement: Additional file 3 — Alignment and tree files. Detailed information to all sequences and trees are contained in a zipped file, which contains all phylogenetic trees in Nexus-format (.nex) and all alignments used to calculate the trees in Fasta-format (.fasta). In addition, a text file is provided ("id2information.txt") that allows to identify the sequences used for our analysis in the NCBI data base: listed is the sequence number & name used in our alignments & trees and the respective gi string. [file 1471-2148-9-19-S3.zip › Qb.II.conserved.joinedInformation.nex]

#nexus

BEGIN Taxa;
DIMENSIONS ntax=135;
TAXLABELS
[1] 'CaTr_Bos1'
[2] 'PaBr_Bos1'
[3] 'PhCh_Bos1'
[4] 'CaAl_Bos1'
[5] 'CoPo_Gos1'
[6] 'CaGl_Bos1'
[7] 'CaLu_Gos1'
[8] 'PoAn_Gos1'
[9] 'PhPc_Gos1p'
[10] 'AsCl_Bos1'
[11] 'NeCr_Bos1'
[12] 'MyFi_Gos1'
[13] 'GiZe_Bos1'
[14] 'ScPo_Bos1'
[15] 'AsCl_Gos1'
[16] 'CoHe_Bos1'
[17] 'MaGr_Gos1'
[18] 'PuGr_Gos1'
[19] 'PhNo_Gos1'
[20] 'NeHa_Bos1'
[21] 'NeHa_Gos1'
[22] 'BoCi_Gos1'
[23] 'GiZe_Gos1'
[24] 'AsTe_Gos1'
[25] 'ScSc_Gos1'
[26] 'SaCe_Gos1'
[27] 'PiSt_Gos1'
[28] 'KlLa_Gos1'
[29] 'ErGo_Gos1'
[30] 'CoPo_Bos1'
[31] 'LaBi_Bos1'
[32] 'NeFi_Gos1'
[33] 'CaLu_Bos1'
[34] 'HiCa_Bos1'
[35] 'UsMa_Bos1'
[36] 'CoCi_Gos1'
[37] 'MaGr_Bos1'
[38] 'YaLi_Gos1'
[39] 'FuOx_Gos1'
[40] 'AsFu_Gos1p'
[41] 'PaBr_Gos1'
[42] 'AsNi_Gos1'
[43] 'SaKu_Bos1'
[44] 'SaMi_Gos1'
[45] 'SaBa_Gos1'
[46] 'PyTr_Gos1'
[47] 'PhBl_Gos1'
[48] 'CrNe_Gos1'
[49] 'NeFi_Bos1'
[50] 'TrAt_Bos1'
[51] 'ScPo_Gos1'
[52] 'RhOr_Bos1'
[53] 'UsMa_Gos1'
[54] 'SaPa_Gos1'
[55] 'CaTr_Gos1'
[56] 'CaPa_Bos1'
[57] 'SaCe_Bos1'
[58] 'ScJp_Bos1'
[59] 'CuEl_Gos1p'
[60] 'FuOx_Bos1'
[61] 'PoPl_Gos1'
[62] 'MyGr_Bos1'
[63] 'CoIm_Bos1'
[64] 'ScJp_Gos1'
[65] 'NeCr_Gos1'
[66] 'ErGo_Bos1'
[67] 'LaBi_Gos1'
[68] 'BlEm_Bos1p'
[69] 'DeHa_Bos1'
[70] 'CoIm_Gos1'
[71] 'TrVi_Bos1'
[72] 'CoCi_Bos1'
[73] 'PhCh_Gos1'
[74] 'AsTe_Bos1'
[75] 'AsFl_Bos1'
[76] 'AsOr_Bos1'
[77] 'SaPa_Bos1'
[78] 'PhNo_Bos1'
[79] 'ChGl_Gos1'
[80] 'CaPa_Gos1'
[81] 'BlEm_Gos1p'
[82] 'UnRe_Gos1'
[83] 'LoEl_Gos1'
[84] 'SaKl_Gos1'
[85] 'SaCa_Gos1'
[86] 'SaBa_Bos1'
[87] 'KlWa_Gos1'
[88] 'HiCa_Gos1'
[89] 'CaGl_Gos1'
[90] 'TrVi_Gos1'
[91] 'FuVe_Bos1'
[92] 'DeHa_Gos1'
[93] 'PoPl_Bos1'
[94] 'KlLa_Bos1'
[95] 'MyFi_Bos1'
[96] 'SaKu_Gos1'
[97] 'SaKl_Bos1'
[98] 'CaAl_Gos1'
[99] 'UrAp_Gos1p'
[100] 'UnRe_Bos1'
[101] 'CaGu_Bos1'
[102] 'BaDe_Gos1'
[103] 'TrRe_Bos1'
[104] 'AsOr_Gos1'
[105] 'LoEl_Bos1'
[106] 'SaMi_Bos1'
[107] 'AsFl_Gos1'
[108] 'CaDu_Bos1'
[109] 'AsNg_Gos1'
[110] 'BoCi_Bos1'
[111] 'YaLi_Bos1'
[112] 'PhPc_QbIIp'
[113] 'KlWa_Bos1'
[114] 'SpRo_Gos1'
[115] 'PyTr_Bos1'
[116] 'PhBl_Bos1'
[117] 'CrNe_Bos1'
[118] 'SaCa_Bos1'
[119] 'PoAn_Bos1'
[120] 'CaDu_Gos1'
[121] 'BaDe_Bos1'
[122] 'PiSt_Bos1'
[123] 'CaGu_Gos1'
[124] 'MyGr_Gos1'
[125] 'TrAt_Gos1'
[126] 'TrRe_Gos1'
[127] 'ScSc_Bos1'
[128] 'VaPl_Gos1'
[129] 'MaGl_Gos1'
[130] 'MaGl_Bos1'
[131] 'VaPl_Bos1'
[132] 'AsNg_Bos1'
[133] 'AsFu_Bos1'
[134] 'FuVe_Gos1'
[135] 'ChGl_Bos1'
;
END; [Taxa]

BEGIN Network;
DIMENSIONS ntax=135 nvertices=268 nedges=267;
DRAW to_scale;
TRANSLATE
2 'CaTr_Bos1',
3 'CaAl_Bos1',
4 'CaDu_Bos1',
5 'CaPa_Bos1',
6 'LoEl_Bos1',
7 'PiSt_Bos1',
8 'DeHa_Bos1',
9 'CaGu_Bos1',
10 'CaLu_Bos1',
11 'KlWa_Bos1',
12 'SaKl_Bos1',
13 'KlLa_Bos1',
14 'VaPl_Bos1',
15 'CaGl_Bos1',
16 'SaCa_Bos1',
17 'SaMi_Bos1',
18 'SaCe_Bos1',
19 'SaPa_Bos1',
20 'SaKu_Bos1',
21 'SaBa_Bos1',
22 'ErGo_Bos1',
23 'YaLi_Bos1',
24 'ScJp_Bos1',
25 'ScPo_Bos1',
26 'RhOr_Bos1',
27 'PhBl_Bos1',
28 'BlEm_Bos1p',
29 'BaDe_Bos1',
30 'PoPl_Bos1',
31 'PhCh_Bos1',
32 'LaBi_Bos1',
33 'CoCi_Bos1',
34 'CrNe_Bos1',
35 'MaGl_Bos1',
36 'UsMa_Bos1',
37 'PoAn_Bos1',
38 'NeCr_Bos1',
39 'ChGl_Bos1',
40 'MaGr_Bos1',
41 'NeHa_Bos1',
42 'FuOx_Bos1',
43 'GiZe_Bos1',
44 'FuVe_Bos1',
45 'TrRe_Bos1',
46 'TrVi_Bos1',
47 'TrAt_Bos1',
48 'ScSc_Bos1',
49 'BoCi_Bos1',
50 'MyGr_Bos1',
51 'MyFi_Bos1',
52 'CoHe_Bos1',
53 'PyTr_Bos1',
54 'PhNo_Bos1',
55 'NeFi_Bos1',
56 'AsCl_Bos1',
57 'AsOr_Bos1',
58 'AsFl_Bos1',
59 'AsNg_Bos1',
60 'AsTe_Bos1',
61 'CoPo_Bos1',
62 'CoIm_Bos1',
63 'UnRe_Bos1',
64 'HiCa_Bos1',
65 'PaBr_Bos1',
66 'AsFl_Gos1',
67 'AsOr_Gos1',
68 'AsNi_Gos1',
69 'AsTe_Gos1',
70 'AsNg_Gos1',
71 'AsCl_Gos1',
72 'AsFu_Gos1p',
73 'AsFu_Bos1',
74 'NeFi_Gos1',
75 'CoIm_Gos1',
76 'CoPo_Gos1',
77 'UnRe_Gos1',
78 'PaBr_Gos1',
79 'HiCa_Gos1',
80 'PhNo_Gos1',
81 'PyTr_Gos1',
82 'MyFi_Gos1',
83 'MyGr_Gos1',
84 'ScSc_Gos1',
85 'BoCi_Gos1',
86 'ChGl_Gos1',
87 'NeCr_Gos1',
88 'PoAn_Gos1',
89 'FuOx_Gos1',
90 'FuVe_Gos1',
91 'GiZe_Gos1',
92 'NeHa_Gos1',
93 'TrRe_Gos1',
94 'TrVi_Gos1',
95 'TrAt_Gos1',
96 'MaGr_Gos1',
97 'CaGl_Gos1',
98 'SaPa_Gos1',
99 'SaCe_Gos1',
100 'SaMi_Gos1',
101 'SaKu_Gos1',
102 'SaBa_Gos1',
103 'SaKl_Gos1',
104 'KlLa_Gos1',
105 'ErGo_Gos1',
106 'KlWa_Gos1',
107 'SaCa_Gos1',
108 'VaPl_Gos1',
109 'CaGu_Gos1',
110 'CaPa_Gos1',
111 'LoEl_Gos1',
112 'CaDu_Gos1',
113 'CaAl_Gos1',
114 'CaTr_Gos1',
115 'PiSt_Gos1',
116 'CaLu_Gos1',
117 'DeHa_Gos1',
118 'YaLi_Gos1',
119 'MaGl_Gos1',
120 'UsMa_Gos1',
121 'CrNe_Gos1',
122 'PoPl_Gos1',
123 'PhCh_Gos1',
124 'CoCi_Gos1',
125 'LaBi_Gos1',
126 'PhPc_Gos1p',
127 'PuGr_Gos1',
128 'UrAp_Gos1p',
129 'SpRo_Gos1',
130 'CuEl_Gos1p',
131 'PhBl_Gos1',
132 'BaDe_Gos1',
133 'BlEm_Gos1p',
134 'PhPc_QbIIp',
135 'ScPo_Gos1',
136 'ScJp_Gos1',
;
VERTICES
1 -0.064865 0.0 w=2 h=2 bg=0 0 0,
2 0.0 0.0 w=2 h=2 bg=0 0 0,
3 -0.0072455746 0.0036486294 w=2 h=2 bg=0 0 0,
4 0.00434086 0.005492537 w=2 h=2 bg=0 0 0,
5 0.06036334 0.022804668 w=2 h=2 bg=0 0 0,
6 0.06517646 0.027516156 w=2 h=2 bg=0 0 0,
7 0.05238605 0.03986757 w=2 h=2 bg=0 0 0,
8 -0.14814493 0.013827862 w=2 h=2 bg=0 0 0,
9 -0.14394125 0.036771476 w=2 h=2 bg=0 0 0,
10 -0.13009426 0.061829302 w=2 h=2 bg=0 0 0,
11 0.26316163 0.4552125 w=2 h=2 bg=0 0 0,
12 0.13533816 0.40403828 w=2 h=2 bg=0 0 0,
13 0.25954425 0.4859678 w=2 h=2 bg=0 0 0,
14 0.22222869 0.5156193 w=2 h=2 bg=0 0 0,
15 0.289219 0.57120883 w=2 h=2 bg=0 0 0,
16 0.29785466 0.5972267 w=2 h=2 bg=0 0 0,
17 0.15930718 0.52759236 w=2 h=2 bg=0 0 0,
18 0.1559653 0.52632445 w=2 h=2 bg=0 0 0,
19 0.16783722 0.5394464 w=2 h=2 bg=0 0 0,
20 0.1638872 0.5394167 w=2 h=2 bg=0 0 0,
21 0.14755362 0.5255803 w=2 h=2 bg=0 0 0,
22 0.19402292 0.74056584 w=2 h=2 bg=0 0 0,
23 -0.5708223 0.23274751 w=2 h=2 bg=0 0 0,
24 -0.7649177 0.2220928 w=2 h=2 bg=0 0 0,
25 -0.74188966 0.29290748 w=2 h=2 bg=0 0 0,
26 -0.97467786 0.23786658 w=2 h=2 bg=0 0 0,
27 -0.9870428 0.23105772 w=2 h=2 bg=0 0 0,
28 -0.78387296 0.84488034 w=2 h=2 bg=0 0 0,
29 -0.65878725 1.369238 w=2 h=2 bg=0 0 0,
30 -1.1185253 0.20487793 w=2 h=2 bg=0 0 0,
31 -1.1021674 0.2912113 w=2 h=2 bg=0 0 0,
32 -1.1081127 0.32537398 w=2 h=2 bg=0 0 0,
33 -1.0855645 0.5536993 w=2 h=2 bg=0 0 0,
34 -1.1282015 0.52085847 w=2 h=2 bg=0 0 0,
35 -1.1596483 0.73928475 w=2 h=2 bg=0 0 0,
36 -1.1863283 0.4826454 w=2 h=2 bg=0 0 0,
37 -1.5098008 -0.036509886 w=2 h=2 bg=0 0 0,
38 -1.5083675 -0.1431901 w=2 h=2 bg=0 0 0,
39 -1.513798 -0.17214778 w=2 h=2 bg=0 0 0,
40 -1.5161728 -0.23028839 w=2 h=2 bg=0 0 0,
41 -1.5945178 -0.09560132 w=2 h=2 bg=0 0 0,
42 -1.5950221 -0.099545054 w=2 h=2 bg=0 0 0,
43 -1.5954 -0.10969753 w=2 h=2 bg=0 0 0,
44 -1.5937321 -0.114451446 w=2 h=2 bg=0 0 0,
45 -1.6539899 -0.03557703 w=2 h=2 bg=0 0 0,
46 -1.6419996 -0.06327594 w=2 h=2 bg=0 0 0,
47 -1.640427 -0.075075775 w=2 h=2 bg=0 0 0,
48 -1.6042563 -0.27673763 w=2 h=2 bg=0 0 0,
49 -1.5835412 -0.31036156 w=2 h=2 bg=0 0 0,
50 -1.7115891 -0.19995612 w=2 h=2 bg=0 0 0,
51 -1.8104339 -0.09080373 w=2 h=2 bg=0 0 0,
52 -1.6577716 -0.38268572 w=2 h=2 bg=0 0 0,
53 -1.6504428 -0.3922283 w=2 h=2 bg=0 0 0,
54 -1.6423521 -0.40580365 w=2 h=2 bg=0 0 0,
55 -1.6217958 -0.52026933 w=2 h=2 bg=0 0 0,
56 -1.776497 -0.40975857 w=2 h=2 bg=0 0 0,
57 -1.6651851 -0.49889398 w=2 h=2 bg=0 0 0,
58 -1.6773684 -0.49171907 w=2 h=2 bg=0 0 0,
59 -1.6632826 -0.5047497 w=2 h=2 bg=0 0 0,
60 -1.6787884 -0.49960014 w=2 h=2 bg=0 0 0,
61 -1.594724 -0.5617228 w=2 h=2 bg=0 0 0,
62 -1.5946914 -0.5619855 w=2 h=2 bg=0 0 0,
63 -1.6038594 -0.5614361 w=2 h=2 bg=0 0 0,
64 -1.5917698 -0.58219486 w=2 h=2 bg=0 0 0,
65 -1.82142 -0.53481036 w=2 h=2 bg=0 0 0,
66 -2.232404 -2.9959285 w=2 h=2 bg=0 0 0,
67 -2.232404 -2.9959285 w=2 h=2 bg=0 0 0,
68 -2.3553798 -2.9891765 w=2 h=2 bg=0 0 0,
69 -2.2498815 -3.0002532 w=2 h=2 bg=0 0 0,
70 -2.2587814 -3.0087066 w=2 h=2 bg=0 0 0,
71 -2.220433 -3.0086498 w=2 h=2 bg=0 0 0,
72 -2.2299304 -3.0138457 w=2 h=2 bg=0 0 0,
73 -2.2819674 -3.0223982 w=2 h=2 bg=0 0 0,
74 -2.2299294 -3.0138457 w=2 h=2 bg=0 0 0,
75 -2.3056474 -3.0680702 w=2 h=2 bg=0 0 0,
76 -2.3103533 -3.069539 w=2 h=2 bg=0 0 0,
77 -2.5505052 -3.1629078 w=2 h=2 bg=0 0 0,
78 -2.2456114 -3.0632408 w=2 h=2 bg=0 0 0,
79 -2.384437 -3.1302814 w=2 h=2 bg=0 0 0,
80 -2.2305388 -3.1228623 w=2 h=2 bg=0 0 0,
81 -2.2279902 -3.1232102 w=2 h=2 bg=0 0 0,
82 -2.3245432 -3.2028146 w=2 h=2 bg=0 0 0,
83 -2.3235834 -3.2067423 w=2 h=2 bg=0 0 0,
84 -2.196029 -3.1571565 w=2 h=2 bg=0 0 0,
85 -2.2011409 -3.1625516 w=2 h=2 bg=0 0 0,
86 -2.328588 -3.3401442 w=2 h=2 bg=0 0 0,
87 -2.3372033 -3.3566833 w=2 h=2 bg=0 0 0,
88 -2.2754867 -3.2975497 w=2 h=2 bg=0 0 0,
89 -2.2830396 -3.3462343 w=2 h=2 bg=0 0 0,
90 -2.3748755 -3.488817 w=2 h=2 bg=0 0 0,
91 -2.378296 -3.4941516 w=2 h=2 bg=0 0 0,
92 -2.2569664 -3.3223214 w=2 h=2 bg=0 0 0,
93 -2.3105025 -3.4646661 w=2 h=2 bg=0 0 0,
94 -2.2997723 -3.4475067 w=2 h=2 bg=0 0 0,
95 -2.2750082 -3.397296 w=2 h=2 bg=0 0 0,
96 -2.2423973 -3.4070086 w=2 h=2 bg=0 0 0,
97 -1.773384 -3.9664402 w=2 h=2 bg=0 0 0,
98 -1.7280874 -3.9651456 w=2 h=2 bg=0 0 0,
99 -1.7285981 -3.9699702 w=2 h=2 bg=0 0 0,
100 -1.7304461 -3.9843144 w=2 h=2 bg=0 0 0,
101 -1.7297864 -3.9844518 w=2 h=2 bg=0 0 0,
102 -1.724012 -3.955597 w=2 h=2 bg=0 0 0,
103 -1.6929492 -4.078465 w=2 h=2 bg=0 0 0,
104 -1.6758169 -4.334281 w=2 h=2 bg=0 0 0,
105 -1.6453767 -4.566225 w=2 h=2 bg=0 0 0,
106 -1.6739715 -4.084891 w=2 h=2 bg=0 0 0,
107 -1.6623031 -3.9490697 w=2 h=2 bg=0 0 0,
108 -1.6484206 -3.8599465 w=2 h=2 bg=0 0 0,
109 -1.5143894 -3.654677 w=2 h=2 bg=0 0 0,
110 -1.3566464 -3.9894366 w=2 h=2 bg=0 0 0,
111 -1.3453873 -3.9943488 w=2 h=2 bg=0 0 0,
112 -1.342109 -3.9294198 w=2 h=2 bg=0 0 0,
113 -1.3557864 -3.89656 w=2 h=2 bg=0 0 0,
114 -1.3116505 -3.961701 w=2 h=2 bg=0 0 0,
115 -1.3981616 -3.7533631 w=2 h=2 bg=0 0 0,
116 -1.3275443 -3.8175075 w=2 h=2 bg=0 0 0,
117 -1.4357152 -3.6237738 w=2 h=2 bg=0 0 0,
118 -1.3773519 -3.4110804 w=2 h=2 bg=0 0 0,
119 -0.54182035 -3.8350272 w=2 h=2 bg=0 0 0,
120 -0.9447592 -3.3637114 w=2 h=2 bg=0 0 0,
121 -1.0212619 -3.246407 w=2 h=2 bg=0 0 0,
122 -1.0949878 -3.119945 w=2 h=2 bg=0 0 0,
123 -1.05333 -3.1405187 w=2 h=2 bg=0 0 0,
124 -0.61559397 -3.4295871 w=2 h=2 bg=0 0 0,
125 -0.87303025 -3.2460587 w=2 h=2 bg=0 0 0,
126 -0.6989434 -3.222548 w=2 h=2 bg=0 0 0,
127 -0.72154444 -3.1974514 w=2 h=2 bg=0 0 0,
128 -0.7277684 -3.1894605 w=2 h=2 bg=0 0 0,
129 -0.820539 -3.0893798 w=2 h=2 bg=0 0 0,
130 -0.7607918 -3.020156 w=2 h=2 bg=0 0 0,
131 -0.67926526 -3.0307622 w=2 h=2 bg=0 0 0,
132 -0.4888262 -3.031581 w=2 h=2 bg=0 0 0,
133 -0.1912122 -3.061007 w=2 h=2 bg=0 0 0,
134 2.8892274 -2.7414606 w=2 h=2 bg=0 0 0,
135 -0.027093071 -2.2698467 w=2 h=2 bg=0 0 0,
136 0.12479804 -2.262707 w=2 h=2 bg=0 0 0,
137 -0.0998301 -0.0016285254 w=2 h=2 bg=0 0 0,
138 -0.13756204 -0.0051509533 w=2 h=2 bg=0 0 0,
139 -0.2671578 -0.020298524 w=2 h=2 bg=0 0 0,
140 -0.34543452 -0.031299602 w=2 h=2 bg=0 0 0,
141 -0.38534114 -0.0378584 w=2 h=2 bg=0 0 0,
142 -0.54624987 -0.06816547 w=2 h=2 bg=0 0 0,
143 -0.8903574 -0.24098279 w=2 h=2 bg=0 0 0,
144 -1.1066098 -0.3559662 w=2 h=2 bg=0 0 0,
145 -1.2435396 -0.43716142 w=2 h=2 bg=0 0 0,
146 -1.4129685 -0.6085734 w=2 h=2 bg=0 0 0,
147 -1.4176344 -0.6187332 w=2 h=2 bg=0 0 0,
148 -1.4242955 -0.63639265 w=2 h=2 bg=0 0 0,
149 -1.5823716 -2.1403852 w=2 h=2 bg=0 0 0,
150 -1.6814052 -2.702033 w=2 h=2 bg=0 0 0,
151 -1.7519667 -2.824249 w=2 h=2 bg=0 0 0,
152 -2.0383766 -2.9940815 w=2 h=2 bg=0 0 0,
153 -1.7175593 -2.995921 w=2 h=2 bg=0 0 0,
154 -1.6785002 -3.2174368 w=2 h=2 bg=0 0 0,
155 -2.0709014 -3.0319397 w=2 h=2 bg=0 0 0,
156 -1.4457814 -0.52735853 w=2 h=2 bg=0 0 0,
157 -1.5356629 -2.7839313 w=2 h=2 bg=0 0 0,
158 -2.098159 -3.0024834 w=2 h=2 bg=0 0 0,
159 -1.4555752 -0.49944377 w=2 h=2 bg=0 0 0,
160 -2.1070564 -3.0829403 w=2 h=2 bg=0 0 0,
161 -0.20441744 0.20536757 w=2 h=2 bg=0 0 0,
162 -1.6938746 -3.6577024 w=2 h=2 bg=0 0 0,
163 -1.4826155 -0.6087834 w=2 h=2 bg=0 0 0,
164 -1.4809172 -0.41479585 w=2 h=2 bg=0 0 0,
165 -1.2070274 -0.2747039 w=2 h=2 bg=0 0 0,
166 -0.08913287 0.2932969 w=2 h=2 bg=0 0 0,
167 -2.1548524 -3.1574855 w=2 h=2 bg=0 0 0,
168 -1.6969954 -3.7112846 w=2 h=2 bg=0 0 0,
169 -1.4812372 -2.8215706 w=2 h=2 bg=0 0 0,
170 -2.1715739 -3.1822762 w=2 h=2 bg=0 0 0,
171 -1.6981915 -3.7455366 w=2 h=2 bg=0 0 0,
172 -1.5142347 -0.5919712 w=2 h=2 bg=0 0 0,
173 -2.1635814 -3.0040061 w=2 h=2 bg=0 0 0,
174 -1.7010119 -3.7939606 w=2 h=2 bg=0 0 0,
175 -1.5774951 -3.424528 w=2 h=2 bg=0 0 0,
176 0.005548597 0.37657425 w=2 h=2 bg=0 0 0,
177 -1.5626125 -3.453321 w=2 h=2 bg=0 0 0,
178 -1.5494957 -0.24505813 w=2 h=2 bg=0 0 0,
179 -1.1842223 -0.097500324 w=2 h=2 bg=0 0 0,
180 -2.1983416 -3.228639 w=2 h=2 bg=0 0 0,
181 -1.5349882 -3.5099595 w=2 h=2 bg=0 0 0,
182 -1.4268733 -2.8671873 w=2 h=2 bg=0 0 0,
183 -1.596185 -0.54076296 w=2 h=2 bg=0 0 0,
184 -1.5001087 -3.5859094 w=2 h=2 bg=0 0 0,
185 -1.1738982 -0.03894956 w=2 h=2 bg=0 0 0,
186 0.121960156 0.49434826 w=2 h=2 bg=0 0 0,
187 -2.1860185 -3.0066288 w=2 h=2 bg=0 0 0,
188 -2.1503356 -3.0214741 w=2 h=2 bg=0 0 0,
189 -1.7229993 -3.9382105 w=2 h=2 bg=0 0 0,
190 -1.4650145 -3.6672668 w=2 h=2 bg=0 0 0,
191 -1.6163999 -0.52940345 w=2 h=2 bg=0 0 0,
192 -1.4840107 -0.39075807 w=2 h=2 bg=0 0 0,
193 -1.5807478 -0.14887398 w=2 h=2 bg=0 0 0,
194 -1.1498846 -0.13327035 w=2 h=2 bg=0 0 0,
195 -1.1454079 0.103200465 w=2 h=2 bg=0 0 0,
196 0.13228483 0.5043187 w=2 h=2 bg=0 0 0,
197 -2.1884701 -3.0016825 w=2 h=2 bg=0 0 0,
198 -2.1048064 -3.0531259 w=2 h=2 bg=0 0 0,
199 -2.2298403 -3.275338 w=2 h=2 bg=0 0 0,
200 -1.7269305 -3.9605055 w=2 h=2 bg=0 0 0,
201 -1.6924134 -3.9415903 w=2 h=2 bg=0 0 0,
202 -1.1983026 -3.0332537 w=2 h=2 bg=0 0 0,
203 -1.3633122 -2.8773973 w=2 h=2 bg=0 0 0,
204 -1.2965353 -2.8465166 w=2 h=2 bg=0 0 0,
205 -1.5636475 -0.5739864 w=2 h=2 bg=0 0 0,
206 -1.4918612 -0.31606552 w=2 h=2 bg=0 0 0,
207 -1.6111025 -0.12586729 w=2 h=2 bg=0 0 0,
208 -0.034471147 0.32074904 w=2 h=2 bg=0 0 0,
209 0.03779291 0.39887354 w=2 h=2 bg=0 0 0,
210 0.1395394 0.5110052 w=2 h=2 bg=0 0 0,
211 -1.5950099 -0.44744363 w=2 h=2 bg=0 0 0,
212 -2.206244 -2.9996052 w=2 h=2 bg=0 0 0,
213 -2.2299285 -3.0138454 w=2 h=2 bg=0 0 0,
214 -2.2316225 -3.046844 w=2 h=2 bg=0 0 0,
215 -2.2261548 -3.2401288 w=2 h=2 bg=0 0 0,
216 -2.2513034 -3.3056138 w=2 h=2 bg=0 0 0,
217 -2.2692432 -3.3830266 w=2 h=2 bg=0 0 0,
218 -1.727659 -3.9652843 w=2 h=2 bg=0 0 0,
219 -1.6916206 -3.9642925 w=2 h=2 bg=0 0 0,
220 -1.4020894 -3.7962825 w=2 h=2 bg=0 0 0,
221 -1.367222 -2.9275367 w=2 h=2 bg=0 0 0,
222 -1.151808 -3.065408 w=2 h=2 bg=0 0 0,
223 -0.8913732 -3.114414 w=2 h=2 bg=0 0 0,
224 -1.0024003 -2.1945279 w=2 h=2 bg=0 0 0,
225 -1.5961857 -0.54076236 w=2 h=2 bg=0 0 0,
226 -1.6644214 -0.4993962 w=2 h=2 bg=0 0 0,
227 -1.6257008 -0.52473235 w=2 h=2 bg=0 0 0,
228 -1.5900502 -0.5636747 w=2 h=2 bg=0 0 0,
229 -1.5627029 -0.5898024 w=2 h=2 bg=0 0 0,
230 -1.4976463 -0.24519522 w=2 h=2 bg=0 0 0,
231 -1.5861245 -0.12926476 w=2 h=2 bg=0 0 0,
232 -1.5937318 -0.11445237 w=2 h=2 bg=0 0 0,
233 -1.6354505 -0.07594648 w=2 h=2 bg=0 0 0,
234 -1.5747157 -0.3228107 w=2 h=2 bg=0 0 0,
235 -1.6607065 -0.26508284 w=2 h=2 bg=0 0 0,
236 -1.0562443 0.07063068 w=2 h=2 bg=0 0 0,
237 -1.1106062 -0.02131781 w=2 h=2 bg=0 0 0,
238 -1.1354133 0.14328629 w=2 h=2 bg=0 0 0,
239 -1.133418 0.18186092 w=2 h=2 bg=0 0 0,
240 -1.1819 0.10207816 w=2 h=2 bg=0 0 0,
241 0.03468117 0.35348645 w=2 h=2 bg=0 0 0,
242 0.0833905 0.42886353 w=2 h=2 bg=0 0 0,
243 0.14362094 0.5149467 w=2 h=2 bg=0 0 0,
244 -0.023540908 0.002889662 w=2 h=2 bg=0 0 0,
245 -0.019223517 0.011619465 w=2 h=2 bg=0 0 0,
246 -0.9187743 -0.030625595 w=2 h=2 bg=0 0 0,
247 -1.6316148 -0.4104103 w=2 h=2 bg=0 0 0,
248 -2.232403 -2.9959288 w=2 h=2 bg=0 0 0,
249 -2.2025156 -3.007397 w=2 h=2 bg=0 0 0,
250 -2.2299294 -3.0138454 w=2 h=2 bg=0 0 0,
251 -2.3056464 -3.06807 w=2 h=2 bg=0 0 0,
252 -2.221961 -3.0533638 w=2 h=2 bg=0 0 0,
253 -2.2001884 -3.1067247 w=2 h=2 bg=0 0 0,
254 -2.2573483 -3.1586196 w=2 h=2 bg=0 0 0,
255 -2.1847036 -3.148094 w=2 h=2 bg=0 0 0,
256 -2.2499917 -3.2642443 w=2 h=2 bg=0 0 0,
257 -2.3748748 -3.4888163 w=2 h=2 bg=0 0 0,
258 -2.2849426 -3.4152153 w=2 h=2 bg=0 0 0,
259 -1.7282747 -3.970069 w=2 h=2 bg=0 0 0,
260 -1.6844198 -4.0879283 w=2 h=2 bg=0 0 0,
261 -1.4151016 -3.80953 w=2 h=2 bg=0 0 0,
262 -1.360085 -3.8877466 w=2 h=2 bg=0 0 0,
263 -1.1854564 -3.120197 w=2 h=2 bg=0 0 0,
264 -0.95537406 -3.1946046 w=2 h=2 bg=0 0 0,
265 -0.8131328 -3.1514537 w=2 h=2 bg=0 0 0,
266 -1.0107765 -2.9357028 w=2 h=2 bg=0 0 0,
267 -1.0361328 -2.9018667 w=2 h=2 bg=0 0 0,
268 -0.3309539 -2.24148 w=2 h=2 bg=0 0 0,
;
VLABELS
2 'CaTr_Bos1' f='Dialog-PLAIN-10',
3 'CaAl_Bos1' f='Dialog-PLAIN-10',
4 'CaDu_Bos1' f='Dialog-PLAIN-10',
5 'CaPa_Bos1' f='Dialog-PLAIN-10',
6 'LoEl_Bos1' f='Dialog-PLAIN-10',
7 'PiSt_Bos1' f='Dialog-PLAIN-10',
8 'DeHa_Bos1' f='Dialog-PLAIN-10',
9 'CaGu_Bos1' f='Dialog-PLAIN-10',
10 'CaLu_Bos1' f='Dialog-PLAIN-10',
11 'KlWa_Bos1' f='Dialog-PLAIN-10',
12 'SaKl_Bos1' f='Dialog-PLAIN-10',
13 'KlLa_Bos1' f='Dialog-PLAIN-10',
14 'VaPl_Bos1' f='Dialog-PLAIN-10',
15 'CaGl_Bos1' f='Dialog-PLAIN-10',
16 'SaCa_Bos1' f='Dialog-PLAIN-10',
17 'SaMi_Bos1' f='Dialog-PLAIN-10',
18 'SaCe_Bos1' f='Dialog-PLAIN-10',
19 'SaPa_Bos1' f='Dialog-PLAIN-10',
20 'SaKu_Bos1' f='Dialog-PLAIN-10',
21 'SaBa_Bos1' f='Dialog-PLAIN-10',
22 'ErGo_Bos1' f='Dialog-PLAIN-10',
23 'YaLi_Bos1' f='Dialog-PLAIN-10',
24 'ScJp_Bos1' f='Dialog-PLAIN-10',
25 'ScPo_Bos1' f='Dialog-PLAIN-10',
26 'RhOr_Bos1' f='Dialog-PLAIN-10',
27 'PhBl_Bos1' f='Dialog-PLAIN-10',
28 'BlEm_Bos1p' f='Dialog-PLAIN-10',
29 'BaDe_Bos1' f='Dialog-PLAIN-10',
30 'PoPl_Bos1' f='Dialog-PLAIN-10',
31 'PhCh_Bos1' f='Dialog-PLAIN-10',
32 'LaBi_Bos1' f='Dialog-PLAIN-10',
33 'CoCi_Bos1' f='Dialog-PLAIN-10',
34 'CrNe_Bos1' f='Dialog-PLAIN-10',
35 'MaGl_Bos1' f='Dialog-PLAIN-10',
36 'UsMa_Bos1' f='Dialog-PLAIN-10',
37 'PoAn_Bos1' f='Dialog-PLAIN-10',
38 'NeCr_Bos1' f='Dialog-PLAIN-10',
39 'ChGl_Bos1' f='Dialog-PLAIN-10',
40 'MaGr_Bos1' f='Dialog-PLAIN-10',
41 'NeHa_Bos1' f='Dialog-PLAIN-10',
42 'FuOx_Bos1' f='Dialog-PLAIN-10',
43 'GiZe_Bos1' f='Dialog-PLAIN-10',
44 'FuVe_Bos1' f='Dialog-PLAIN-10',
45 'TrRe_Bos1' f='Dialog-PLAIN-10',
46 'TrVi_Bos1' f='Dialog-PLAIN-10',
47 'TrAt_Bos1' f='Dialog-PLAIN-10',
48 'ScSc_Bos1' f='Dialog-PLAIN-10',
49 'BoCi_Bos1' f='Dialog-PLAIN-10',
50 'MyGr_Bos1' f='Dialog-PLAIN-10',
51 'MyFi_Bos1' f='Dialog-PLAIN-10',
52 'CoHe_Bos1' f='Dialog-PLAIN-10',
53 'PyTr_Bos1' f='Dialog-PLAIN-10',
54 'PhNo_Bos1' f='Dialog-PLAIN-10',
55 'NeFi_Bos1' f='Dialog-PLAIN-10',
56 'AsCl_Bos1' f='Dialog-PLAIN-10',
57 'AsOr_Bos1' f='Dialog-PLAIN-10',
58 'AsFl_Bos1' f='Dialog-PLAIN-10',
59 'AsNg_Bos1' f='Dialog-PLAIN-10',
60 'AsTe_Bos1' f='Dialog-PLAIN-10',
61 'CoPo_Bos1' f='Dialog-PLAIN-10',
62 'CoIm_Bos1' f='Dialog-PLAIN-10',
63 'UnRe_Bos1' f='Dialog-PLAIN-10',
64 'HiCa_Bos1' f='Dialog-PLAIN-10',
65 'PaBr_Bos1' f='Dialog-PLAIN-10',
66 'AsFl_Gos1' f='Dialog-PLAIN-10',
67 'AsOr_Gos1' f='Dialog-PLAIN-10',
68 'AsNi_Gos1' f='Dialog-PLAIN-10',
69 'AsTe_Gos1' f='Dialog-PLAIN-10',
70 'AsNg_Gos1' f='Dialog-PLAIN-10',
71 'AsCl_Gos1' f='Dialog-PLAIN-10',
72 'AsFu_Gos1p' f='Dialog-PLAIN-10',
73 'AsFu_Bos1' f='Dialog-PLAIN-10',
74 'NeFi_Gos1' f='Dialog-PLAIN-10',
75 'CoIm_Gos1' f='Dialog-PLAIN-10',
76 'CoPo_Gos1' f='Dialog-PLAIN-10',
77 'UnRe_Gos1' f='Dialog-PLAIN-10',
78 'PaBr_Gos1' f='Dialog-PLAIN-10',
79 'HiCa_Gos1' f='Dialog-PLAIN-10',
80 'PhNo_Gos1' f='Dialog-PLAIN-10',
81 'PyTr_Gos1' f='Dialog-PLAIN-10',
82 'MyFi_Gos1' f='Dialog-PLAIN-10',
83 'MyGr_Gos1' f='Dialog-PLAIN-10',
84 'ScSc_Gos1' f='Dialog-PLAIN-10',
85 'BoCi_Gos1' f='Dialog-PLAIN-10',
86 'ChGl_Gos1' f='Dialog-PLAIN-10',
87 'NeCr_Gos1' f='Dialog-PLAIN-10',
88 'PoAn_Gos1' f='Dialog-PLAIN-10',
89 'FuOx_Gos1' f='Dialog-PLAIN-10',
90 'FuVe_Gos1' f='Dialog-PLAIN-10',
91 'GiZe_Gos1' f='Dialog-PLAIN-10',
92 'NeHa_Gos1' f='Dialog-PLAIN-10',
93 'TrRe_Gos1' f='Dialog-PLAIN-10',
94 'TrVi_Gos1' f='Dialog-PLAIN-10',
95 'TrAt_Gos1' f='Dialog-PLAIN-10',
96 'MaGr_Gos1' f='Dialog-PLAIN-10',
97 'CaGl_Gos1' f='Dialog-PLAIN-10',
98 'SaPa_Gos1' f='Dialog-PLAIN-10',
99 'SaCe_Gos1' f='Dialog-PLAIN-10',
100 'SaMi_Gos1' f='Dialog-PLAIN-10',
101 'SaKu_Gos1' f='Dialog-PLAIN-10',
102 'SaBa_Gos1' f='Dialog-PLAIN-10',
103 'SaKl_Gos1' f='Dialog-PLAIN-10',
104 'KlLa_Gos1' f='Dialog-PLAIN-10',
105 'ErGo_Gos1' f='Dialog-PLAIN-10',
106 'KlWa_Gos1' f='Dialog-PLAIN-10',
107 'SaCa_Gos1' f='Dialog-PLAIN-10',
108 'VaPl_Gos1' f='Dialog-PLAIN-10',
109 'CaGu_Gos1' f='Dialog-PLAIN-10',
110 'CaPa_Gos1' f='Dialog-PLAIN-10',
111 'LoEl_Gos1' f='Dialog-PLAIN-10',
112 'CaDu_Gos1' f='Dialog-PLAIN-10',
113 'CaAl_Gos1' f='Dialog-PLAIN-10',
114 'CaTr_Gos1' f='Dialog-PLAIN-10',
115 'PiSt_Gos1' f='Dialog-PLAIN-10',
116 'CaLu_Gos1' f='Dialog-PLAIN-10',
117 'DeHa_Gos1' f='Dialog-PLAIN-10',
118 'YaLi_Gos1' f='Dialog-PLAIN-10',
119 'MaGl_Gos1' f='Dialog-PLAIN-10',
120 'UsMa_Gos1' f='Dialog-PLAIN-10',
121 'CrNe_Gos1' f='Dialog-PLAIN-10',
122 'PoPl_Gos1' f='Dialog-PLAIN-10',
123 'PhCh_Gos1' f='Dialog-PLAIN-10',
124 'CoCi_Gos1' f='Dialog-PLAIN-10',
125 'LaBi_Gos1' f='Dialog-PLAIN-10',
126 'PhPc_Gos1p' f='Dialog-PLAIN-10',
127 'PuGr_Gos1' f='Dialog-PLAIN-10',
128 'UrAp_Gos1p' f='Dialog-PLAIN-10',
129 'SpRo_Gos1' f='Dialog-PLAIN-10',
130 'CuEl_Gos1p' f='Dialog-PLAIN-10',
131 'PhBl_Gos1' f='Dialog-PLAIN-10',
132 'BaDe_Gos1' f='Dialog-PLAIN-10',
133 'BlEm_Gos1p' f='Dialog-PLAIN-10',
134 'PhPc_QbIIp' f='Dialog-PLAIN-10',
135 'ScPo_Gos1' f='Dialog-PLAIN-10',
136 'ScJp_Gos1' f='Dialog-PLAIN-10',
;
EDGES
1 1 2 s=97 w=0.064865,
2 137 1 s=101 w=0.035003,
3 138 137 s=105 w=0.037896,
4 138 7 s=106 w=0.19521,
5 139 138 s=107 w=0.130478,
6 139 8 s=108 w=0.123809,
7 140 139 s=109 w=0.079046,
8 140 9 s=110 w=0.212681,
9 141 140 s=111 w=0.040442,
10 141 10 s=112 w=0.274023,
11 142 141 s=113 w=0.163738,
12 143 142 s=114 w=0.385066,
13 143 23 s=115 w=0.571422,
14 144 143 s=116 w=0.244921,
15 145 144 s=120 w=0.159193,
16 146 145 s=121 w=0.241015,
17 147 146 s=122 w=0.01118,
18 148 147 s=128 w=0.018874,
19 149 148 s=129 w=1.512277,
20 150 149 s=264 w=0.570312,
21 151 150 s=234 w=0.141123,
22 152 151 s=190 w=0.332977,
23 153 151 s=233 w=0.175086,
24 153 118 s=232 w=0.536748,
25 154 153 s=231 w=0.224933,
26 155 152 s=189 w=0.049911,
27 156 146 s=52 w=0.087593,
28 157 150 s=263 w=0.167177,
29 158 152 s=156 w=0.06037,
30 159 156 s=48 w=0.029583,
31 160 155 s=188 w=0.062516,
32 161 142 s=96 w=0.437801,
33 161 22 s=95 w=0.667227,
34 162 154 s=213 w=0.440534,
35 162 108 s=212 w=0.207289,
36 163 148 s=23 w=0.064525,
37 164 159 s=44 w=0.08836,
38 165 145 s=73 w=0.16651,
39 166 161 s=94 w=0.14499,
40 167 160 s=187 w=0.088552,
41 167 96 s=186 w=0.264435,
42 168 162 s=211 w=0.053673,
43 168 97 s=191 w=0.266345,
44 169 157 s=255 w=0.066173,
45 170 167 s=185 w=0.029903,
46 171 168 s=210 w=0.034273,
47 171 107 s=209 w=0.206673,
48 172 163 s=19 w=0.035811,
49 173 158 s=146 w=0.06544,
50 174 171 s=208 w=0.048506,
51 175 154 s=230 w=0.23041,
52 175 109 s=214 w=0.238644,
53 176 166 s=93 w=0.126094,
54 177 175 s=229 w=0.032412,
55 177 117 s=228 w=0.212502,
56 178 164 s=43 w=0.183068,
57 179 165 s=72 w=0.178665,
58 180 170 s=184 w=0.053535,
59 181 177 s=227 w=0.063016,
60 181 116 s=226 w=0.37097,
61 182 169 s=247 w=0.070967,
62 183 172 s=13 w=0.096634,
63 184 181 s=225 w=0.083576,
64 184 115 s=224 w=0.196046,
65 185 179 s=68 w=0.059454,
66 185 34 s=67 w=0.56167,
67 186 176 s=92 w=0.165597,
68 186 21 s=91 w=0.040379,
69 187 173 s=145 w=0.02259,
70 188 158 s=155 w=0.055525,
71 189 174 s=200 w=0.145916,
72 189 102 s=199 w=0.017416,
73 190 184 s=223 w=0.088604,
74 191 183 s=12 w=0.023188,
75 192 164 s=30 w=0.024236,
76 192 40 s=29 w=0.163661,
77 193 178 s=37 w=0.101134,
78 194 165 s=59 w=0.152541,
79 195 185 s=66 w=0.144977,
80 196 186 s=90 w=0.014353,
81 196 20 s=89 w=0.047229,
82 197 173 s=136 w=0.024997,
83 197 69 s=135 w=0.061428,
84 198 155 s=163 w=0.03998,
85 199 180 s=178 w=0.056329,
86 199 92 s=177 w=0.054252,
87 200 189 s=198 w=0.022639,
88 200 98 s=192 w=0.004782,
89 201 174 s=207 w=0.14788,
90 201 106 s=206 w=0.144482,
91 202 182 s=246 w=0.282529,
92 202 122 s=240 w=0.134868,
93 203 169 s=254 w=0.130472,
94 203 129 s=253 w=0.5827,
95 204 157 s=262 w=0.247182,
96 205 172 s=18 w=0.052584,
97 205 63 s=17 w=0.042125,
98 206 192 s=28 w=0.075104,
99 206 39 s=27 w=0.14558,
100 207 178 s=42 w=0.134171,
101 207 47 s=41 w=0.058649,
102 208 166 s=78 w=0.061168,
103 208 13 s=77 w=0.337257,
104 209 176 s=83 w=0.039204,
105 209 16 s=82 w=0.327072,
106 210 196 s=88 w=0.009866,
107 210 17 s=84 w=0.025805,
108 211 147 s=127 w=0.246581,
109 211 54 s=126 w=0.063049,
110 212 197 s=134 w=0.017895,
111 212 68 s=133 w=0.1495,
112 213 187 s=144 w=0.044499,
113 213 74 s=143 w=1.0E-6,
114 214 188 s=151 w=0.085154,
115 214 77 s=150 w=0.339348,
116 215 170 s=171 w=0.079536,
117 215 88 s=170 w=0.075702,
118 216 199 s=176 w=0.037112,
119 216 89 s=172 w=0.051548,
120 217 180 s=183 w=0.16989,
121 217 95 s=182 w=0.01539,
122 218 200 s=197 w=0.004834,
123 218 99 s=193 w=0.004779,
124 219 201 s=205 w=0.022716,
125 219 103 s=201 w=0.11418,
126 220 190 s=222 w=0.143543,
127 220 114 s=221 w=0.188527,
128 221 182 s=239 w=0.084855,
129 221 121 s=238 w=0.470496,
130 222 202 s=245 w=0.05653,
131 222 123 s=241 w=0.123853,
132 223 203 s=252 w=0.528113,
133 223 126 s=248 w=0.220731,
134 224 149 s=265 w=0.582493,
135 224 134 s=2 w=3.929873,
136 225 183 s=5 w=1.0E-6,
137 225 55 s=3 w=0.0328,
138 225 56 s=4 w=0.222877,
139 226 191 s=8 w=0.056626,
140 226 57 s=6 w=9.14E-4,
141 226 58 s=7 w=0.015052,
142 227 191 s=11 w=0.010408,
143 227 59 s=9 w=0.042564,
144 227 60 s=10 w=0.058736,
145 228 205 s=16 w=0.028345,
146 228 61 s=14 w=0.005065,
147 228 62 s=15 w=0.004939,
148 229 163 s=22 w=0.082306,
149 229 64 s=20 w=0.030046,
150 229 65 s=21 w=0.264497,
151 230 206 s=26 w=0.071106,
152 230 37 s=24 w=0.209039,
153 230 38 s=25 w=0.102567,
154 231 193 s=33 w=0.020333,
155 231 41 s=31 w=0.034694,
156 231 42 s=32 w=0.031023,
157 232 193 s=36 w=0.036789,
158 232 43 s=34 w=0.005039,
159 232 44 s=35 w=1.0E-6,
160 233 207 s=40 w=0.055542,
161 233 45 s=38 w=0.044423,
162 233 46 s=39 w=0.014263,
163 234 159 s=47 w=0.213058,
164 234 48 s=45 w=0.05473,
165 234 49 s=46 w=0.01526,
166 235 156 s=51 w=0.339089,
167 235 50 s=49 w=0.082647,
168 235 51 s=50 w=0.229764,
169 236 194 s=55 w=0.224375,
170 236 26 s=53 w=0.186067,
171 236 27 s=54 w=0.174716,
172 237 194 s=58 w=0.118643,
173 237 28 s=56 w=0.925772,
174 237 29 s=57 w=1.462117,
175 238 195 s=62 w=0.041313,
176 238 30 s=60 w=0.063865,
177 238 31 s=61 w=0.151615,
178 239 195 s=65 w=0.079569,
179 239 32 s=63 w=0.145727,
180 239 33 s=64 w=0.374905,
181 240 179 s=71 w=0.199592,
182 240 35 s=69 w=0.637595,
183 240 36 s=70 w=0.380593,
184 241 208 s=76 w=0.07651,
185 241 11 s=74 w=0.250103,
186 241 12 s=75 w=0.112638,
187 242 209 s=81 w=0.054576,
188 242 14 s=79 w=0.163715,
189 242 15 s=80 w=0.250255,
190 243 210 s=87 w=0.005674,
191 243 18 s=85 w=0.016788,
192 243 19 s=86 w=0.034448,
193 244 1 s=100 w=0.041425,
194 244 3 s=98 w=0.016313,
195 244 4 s=99 w=0.028003,
196 245 137 s=104 w=0.081688,
197 245 5 s=102 w=0.080369,
198 245 6 s=103 w=0.085884,
199 246 144 s=119 w=0.375671,
200 246 24 s=117 w=0.295869,
201 246 25 s=118 w=0.36873,
202 247 211 s=125 w=0.052071,
203 247 52 s=123 w=0.038116,
204 247 53 s=124 w=0.026174,
205 248 212 s=132 w=0.026416,
206 248 66 s=130 w=1.0E-6,
207 248 67 s=131 w=1.0E-6,
208 249 187 s=139 w=0.016515,
209 249 70 s=137 w=0.056281,
210 249 71 s=138 w=0.017961,
211 250 213 s=142 w=1.0E-6,
212 250 72 s=140 w=1.0E-6,
213 250 73 s=141 w=0.052736,
214 251 214 s=149 w=0.077007,
215 251 75 s=147 w=1.0E-6,
216 251 76 s=148 w=0.004931,
217 252 188 s=154 w=0.078404,
218 252 78 s=152 w=0.02563,
219 252 79 s=153 w=0.179763,
220 253 198 s=159 w=0.10941,
221 253 80 s=157 w=0.034374,
222 253 81 s=158 w=0.032322,
223 254 198 s=162 w=0.185467,
224 254 82 s=160 w=0.080426,
225 254 83 s=161 w=0.081871,
226 255 160 s=166 w=0.101361,
227 255 84 s=164 w=0.014505,
228 255 85 s=165 w=0.021891,
229 256 215 s=169 w=0.033908,
230 256 86 s=167 w=0.109262,
231 256 87 s=168 w=0.127086,
232 257 216 s=175 w=0.220982,
233 257 90 s=173 w=1.0E-6,
234 257 91 s=174 w=0.006338,
235 258 217 s=181 w=0.035813,
236 258 93 s=179 w=0.055666,
237 258 94 s=180 w=0.035534,
238 259 218 s=196 w=0.004824,
239 259 100 s=194 w=0.01441,
240 259 101 s=195 w=0.014462,
241 260 219 s=204 w=0.123845,
242 260 104 s=202 w=0.246503,
243 260 105 s=203 w=0.479888,
244 261 190 s=217 w=0.150765,
245 261 110 s=215 w=0.189165,
246 261 111 s=216 w=0.19753,
247 262 220 s=220 w=0.100648,
248 262 112 s=218 w=0.045385,
249 262 113 s=219 w=0.009806,
250 263 221 s=237 w=0.264871,
251 263 119 s=235 w=0.961899,
252 263 120 s=236 w=0.342395,
253 264 222 s=244 w=0.235113,
254 264 124 s=242 w=0.413119,
255 264 125 s=243 w=0.097098,
256 265 223 s=251 w=0.086565,
257 265 127 s=249 w=0.10249,
258 265 128 s=250 w=0.093443,
259 266 204 s=258 w=0.299353,
260 266 130 s=256 w=0.263865,
261 266 131 s=257 w=0.344871,
262 267 204 s=261 w=0.26622,
263 267 132 s=259 w=0.562468,
264 267 133 s=260 w=0.859777,
265 268 224 s=266 w=0.673086,
266 268 135 s=1 w=0.305182,
267 268 136 s=267 w=0.456246,
;
ELABELS
2 '0.59/0.91' ll=11 f='Dialog-PLAIN-10',
3 '0.48/0.61' ll=11 f='Dialog-PLAIN-10',
5 '0.61/0.91' ll=11 f='Dialog-PLAIN-10',
7 '0.71/0.91' ll=11 f='Dialog-PLAIN-10',
9 '0.50/0.91' ll=11 f='Dialog-PLAIN-10',
11 '0.93/0.91' ll=11 f='Dialog-PLAIN-10',
12 '0.94/0.91' ll=11 f='Dialog-PLAIN-10',
14 '0.67/0.91' ll=11 f='Dialog-PLAIN-10',
15 '0.60/0.91' ll=11 f='Dialog-PLAIN-10',
16 '0.31/0.57' ll=11 f='Dialog-PLAIN-10',
17 '0.21/0.00' ll=11 f='Dialog-PLAIN-10',
18 '0.31/0.06' ll=11 f='Dialog-PLAIN-10',
19 '1.00/0.91' ll=11 f='Dialog-PLAIN-10',
20 '0.90/0.91' ll=11 f='Dialog-PLAIN-10',
21 '0.67/0.61' ll=11 f='Dialog-PLAIN-10',
22 '0.88/0.91' ll=11 f='Dialog-PLAIN-10',
23 '0.50/0.91' ll=11 f='Dialog-PLAIN-10',
25 '0.94/0.91' ll=11 f='Dialog-PLAIN-10',
26 '0.42/0.91' ll=11 f='Dialog-PLAIN-10',
27 '0.72/0.57' ll=11 f='Dialog-PLAIN-10',
28 '0.39/0.91' ll=11 f='Dialog-PLAIN-10',
29 '0.66/0.61' ll=11 f='Dialog-PLAIN-10',
30 '0.30/0.91' ll=11 f='Dialog-PLAIN-10',
31 '0.47/0.91' ll=11 f='Dialog-PLAIN-10',
32 '0.58/0.91' ll=11 f='Dialog-PLAIN-10',
34 '0.97/0.91' ll=11 f='Dialog-PLAIN-10',
36 '0.62/0.91' ll=11 f='Dialog-PLAIN-10',
37 '0.80/0.91' ll=11 f='Dialog-PLAIN-10',
38 '0.56/0.57' ll=11 f='Dialog-PLAIN-10',
39 '0.67/0.91' ll=11 f='Dialog-PLAIN-10',
40 '0.58/0.91' ll=11 f='Dialog-PLAIN-10',
42 '0.32/0.02' ll=11 f='Dialog-PLAIN-10',
44 '0.56/0.57' ll=11 f='Dialog-PLAIN-10',
45 '0.34/0.19' ll=11 f='Dialog-PLAIN-10',
46 '0.28/0.02' ll=11 f='Dialog-PLAIN-10',
48 '0.37/0.35' ll=11 f='Dialog-PLAIN-10',
49 '0.58/0.91' ll=11 f='Dialog-PLAIN-10',
50 '0.28/0.01' ll=11 f='Dialog-PLAIN-10',
51 '0.75/0.91' ll=11 f='Dialog-PLAIN-10',
53 '0.46/0.45' ll=11 f='Dialog-PLAIN-10',
54 '0.40/0.45' ll=11 f='Dialog-PLAIN-10',
56 '0.86/0.91' ll=11 f='Dialog-PLAIN-10',
57 '0.67/0.91' ll=11 f='Dialog-PLAIN-10',
58 '0.32/0.61' ll=11 f='Dialog-PLAIN-10',
59 '0.27/0.61' ll=11 f='Dialog-PLAIN-10',
61 '0.48/0.91' ll=11 f='Dialog-PLAIN-10',
62 '0.53/0.91' ll=11 f='Dialog-PLAIN-10',
63 '0.51/0.91' ll=11 f='Dialog-PLAIN-10',
65 '0.35/0.10' ll=11 f='Dialog-PLAIN-10',
67 '0.84/0.91' ll=11 f='Dialog-PLAIN-10',
69 '0.51/0.91' ll=11 f='Dialog-PLAIN-10',
70 '0.66/0.91' ll=11 f='Dialog-PLAIN-10',
71 '0.99/0.91' ll=11 f='Dialog-PLAIN-10',
73 '0.55/0.91' ll=11 f='Dialog-PLAIN-10',
74 '0.42/0.15' ll=11 f='Dialog-PLAIN-10',
75 '0.46/0.91' ll=11 f='Dialog-PLAIN-10',
77 '0.91/0.91' ll=11 f='Dialog-PLAIN-10',
78 '0.66/0.91' ll=11 f='Dialog-PLAIN-10',
79 '0.92/0.91' ll=11 f='Dialog-PLAIN-10',
80 '0.22/0.30' ll=11 f='Dialog-PLAIN-10',
82 '0.57/0.45' ll=11 f='Dialog-PLAIN-10',
84 '0.49/0.57' ll=11 f='Dialog-PLAIN-10',
85 '0.76/0.91' ll=11 f='Dialog-PLAIN-10',
87 '0.73/0.91' ll=11 f='Dialog-PLAIN-10',
89 '0.32/0.61' ll=11 f='Dialog-PLAIN-10',
91 '0.98/0.91' ll=11 f='Dialog-PLAIN-10',
93 '0.46/0.91' ll=11 f='Dialog-PLAIN-10',
95 '0.57/0.91' ll=11 f='Dialog-PLAIN-10',
96 '0.77/0.91' ll=11 f='Dialog-PLAIN-10',
98 '0.47/0.91' ll=11 f='Dialog-PLAIN-10',
100 '0.79/0.91' ll=11 f='Dialog-PLAIN-10',
102 '0.52/0.91' ll=11 f='Dialog-PLAIN-10',
104 '0.22/0.20' ll=11 f='Dialog-PLAIN-10',
106 '0.32/0.57' ll=11 f='Dialog-PLAIN-10',
108 '0.92/0.91' ll=11 f='Dialog-PLAIN-10',
110 '0.17/0.45' ll=11 f='Dialog-PLAIN-10',
112 '0.83/0.91' ll=11 f='Dialog-PLAIN-10',
114 '0.56/0.91' ll=11 f='Dialog-PLAIN-10',
116 '0.78/0.91' ll=11 f='Dialog-PLAIN-10',
118 '0.46/0.91' ll=11 f='Dialog-PLAIN-10',
120 '0.76/0.91' ll=11 f='Dialog-PLAIN-10',
122 '0.40/0.91' ll=11 f='Dialog-PLAIN-10',
124 '0.37/0.32' ll=11 f='Dialog-PLAIN-10',
126 '0.96/0.91' ll=11 f='Dialog-PLAIN-10',
128 '0.36/0.91' ll=11 f='Dialog-PLAIN-10',
130 '0.15/0.91' ll=11 f='Dialog-PLAIN-10',
132 '1.00/0.91' ll=11 f='Dialog-PLAIN-10',
134 '0.54/0.91' ll=11 f='Dialog-PLAIN-10',
136 '0.28/0.02' ll=11 f='Dialog-PLAIN-10',
139 '0.95/0.91' ll=11 f='Dialog-PLAIN-10',
142 '0.06/0.03' ll=11 f='Dialog-PLAIN-10',
145 '0.83/0.91' ll=11 f='Dialog-PLAIN-10',
148 '0.52/0.91' ll=11 f='Dialog-PLAIN-10',
151 '0.61/0.91' ll=11 f='Dialog-PLAIN-10',
154 '0.56/0.91' ll=11 f='Dialog-PLAIN-10',
157 '0.84/0.91' ll=11 f='Dialog-PLAIN-10',
160 '0.57/0.91' ll=11 f='Dialog-PLAIN-10',
163 '0.84/0.91' ll=11 f='Dialog-PLAIN-10',
166 '0.98/0.91' ll=11 f='Dialog-PLAIN-10',
169 '0.92/0.91' ll=11 f='Dialog-PLAIN-10',
172 '0.31/0.04' ll=11 f='Dialog-PLAIN-10',
175 '0.60/0.61' ll=11 f='Dialog-PLAIN-10',
178 '0.42/0.91' ll=11 f='Dialog-PLAIN-10',
181 '0.77/0.91' ll=11 f='Dialog-PLAIN-10',
184 '0.20/0.41' ll=11 f='Dialog-PLAIN-10',
187 '0.78/0.61' ll=11 f='Dialog-PLAIN-10',
190 '0.11/0.06' ll=11 f='Dialog-PLAIN-10',
193 '0.65/0.91' ll=11 f='Dialog-PLAIN-10',
196 '0.66/0.61' ll=11 f='Dialog-PLAIN-10',
199 '0.92/0.91' ll=11 f='Dialog-PLAIN-10',
202 '0.75/0.91' ll=11 f='Dialog-PLAIN-10',
205 '1.00/0.91' ll=11 f='Dialog-PLAIN-10',
208 '0.43/0.61' ll=11 f='Dialog-PLAIN-10',
211 '0.23/0.91' ll=11 f='Dialog-PLAIN-10',
214 '1.00/0.91' ll=11 f='Dialog-PLAIN-10',
217 '0.74/0.91' ll=11 f='Dialog-PLAIN-10',
220 '0.82/0.91' ll=11 f='Dialog-PLAIN-10',
223 '0.93/0.91' ll=11 f='Dialog-PLAIN-10',
226 '0.93/0.91' ll=11 f='Dialog-PLAIN-10',
229 '0.46/0.45' ll=11 f='Dialog-PLAIN-10',
232 '0.75/0.91' ll=11 f='Dialog-PLAIN-10',
235 '0.36/0.61' ll=11 f='Dialog-PLAIN-10',
238 '0.10/0.41' ll=11 f='Dialog-PLAIN-10',
241 '0.42/0.57' ll=11 f='Dialog-PLAIN-10',
244 '0.31/0.91' ll=11 f='Dialog-PLAIN-10',
247 '0.89/0.91' ll=11 f='Dialog-PLAIN-10',
250 '0.88/0.91' ll=11 f='Dialog-PLAIN-10',
253 '0.72/0.91' ll=11 f='Dialog-PLAIN-10',
256 '0.65/0.61' ll=11 f='Dialog-PLAIN-10',
259 '1.00/0.91' ll=11 f='Dialog-PLAIN-10',
262 '0.51/0.91' ll=11 f='Dialog-PLAIN-10',
265 '0.99/0.91' ll=11 f='Dialog-PLAIN-10',
;
END; [Network]

BEGIN st_Assumptions;
	autolayoutnodelabels;
END; [st_Assumptions]
