# Supplementary material for: Phylogeny of the SNARE vesicle fusion machinery yields insights into the conservation of the secretory pathway in fungi
Source: BMC Evol Biol. 2009 Jan 23;9:19. doi: 10.1186/1471-2148-9-19 (PMC2639358; doi:10.1186/1471-2148-9-19)
Supplement: Additional file 3 — Alignment and tree files. Detailed information to all sequences and trees are contained in a zipped file, which contains all phylogenetic trees in Nexus-format (.nex) and all alignments used to calculate the trees in Fasta-format (.fasta). In addition, a text file is provided ("id2information.txt") that allows to identify the sequences used for our analysis in the NCBI data base: listed is the sequence number & name used in our alignments & trees and the respective gi string. [file 1471-2148-9-19-S3.zip › Qb.III.conserved.joinedInformation.nex]

#nexus

BEGIN Taxa;
DIMENSIONS ntax=75;
TAXLABELS
[1] 'ScJp_Vti1'
[2] 'DeHa_Vti1'
[3] 'SaBa_Vti1'
[4] 'TrRe_Vti1'
[5] 'TrAt_Vti1'
[6] 'NeHa_Vti1'
[7] 'PoPl_Vti'
[8] 'UsMa_Vti1'
[9] 'SaKl_Vti1'
[10] 'LaBi_Vti1'
[11] 'SaCo_Vti1p'
[12] 'PhCh_Vti1'
[13] 'ScPo_Vti1'
[14] 'TrVe_Vti1p'
[15] 'UnRe_Vti1'
[16] 'ScSc_Vti1'
[17] 'MaGl_Vti1p'
[18] 'CoPo_Vti1'
[19] 'PhNo_Vti1'
[20] 'BlEm_QbIIIdp'
[21] 'MaGr_Vti1'
[22] 'TrVi_Vti1'
[23] 'CaGu_Vti1'
[24] 'PaBr_Vti1'
[25] 'CaAl_Vti1'
[26] 'FuVe_Vti1'
[27] 'BaDe_Vti1'
[28] 'KlWa_Vti1'
[29] 'CrNe_Vti1'
[30] 'MyFi_Vti1'
[31] 'CaTr_Vti1'
[32] 'UrAp_Vti1p'
[33] 'CaLu_Vti1'
[34] 'NeFi_Vti1'
[35] 'PiSt_Vti1'
[36] 'AsCl_Vti1'
[37] 'SaKu_Vti1'
[38] 'MyGr_Vti1'
[39] 'CoCi_Vti1'
[40] 'ChGl_Vti1'
[41] 'PuGr_Vti1'
[42] 'YaLi_Vti1'
[43] 'KlLa_Vti1'
[44] 'NeCr_Vti1'
[45] 'SaCe_Vti1'
[46] 'VaPl_Vti1'
[47] 'LoEl_Vti1'
[48] 'PhBl_Vti1'
[49] 'HiCa_Vti1'
[50] 'CoIm_Vti1'
[51] 'SaMi_Vti1'
[52] 'LeEd_Vti1p'
[53] 'AsNi_Vti1'
[54] 'SaPa_Vti1'
[55] 'CaGl_Vti1'
[56] 'ErGo_Vti1'
[57] 'CaPa_Vti1'
[58] 'AsFu_Vti1'
[59] 'AsFl_Vti1'
[60] 'AsNg_Vti'
[61] 'RhOr_Vti1'
[62] 'AsTe_Vti1'
[63] 'BaDe_QbIIId'
[64] 'BlEm_Vti1p'
[65] 'FuVe_Vti1-2'
[66] 'BoCi_Vti1'
[67] 'FuOx_Vti1'
[68] 'PyTr_Vti1'
[69] 'SpRo_Vti1p'
[70] 'AsOr_Vti1'
[71] 'GiZe_Vti1'
[72] 'PoAn_Vti1'
[73] 'CuEl_Vti1p'
[74] 'CaDu_Vti1'
[75] 'CoHe_Vti1'
;
END; [Taxa]

BEGIN Network;
DIMENSIONS ntax=75 nvertices=148 nedges=147;
DRAW to_scale;
TRANSLATE
2 'ScJp_Vti1',
3 'ScPo_Vti1',
4 'AsTe_Vti1',
5 'AsNi_Vti1',
6 'AsNg_Vti',
7 'AsOr_Vti1',
8 'AsFl_Vti1',
9 'AsFu_Vti1',
10 'NeFi_Vti1',
11 'AsCl_Vti1',
12 'CoPo_Vti1',
13 'CoIm_Vti1',
14 'UnRe_Vti1',
15 'PaBr_Vti1',
16 'HiCa_Vti1',
17 'MyFi_Vti1',
18 'MyGr_Vti1',
19 'ScSc_Vti1',
20 'BoCi_Vti1',
21 'TrVi_Vti1',
22 'GiZe_Vti1',
23 'FuVe_Vti1',
24 'NeHa_Vti1',
25 'TrRe_Vti1',
26 'TrAt_Vti1',
27 'FuVe_Vti1-2',
28 'FuOx_Vti1',
29 'MaGr_Vti1',
30 'PoAn_Vti1',
31 'ChGl_Vti1',
32 'NeCr_Vti1',
33 'PhNo_Vti1',
34 'PyTr_Vti1',
35 'CoHe_Vti1',
36 'SaCo_Vti1p',
37 'PiSt_Vti1',
38 'CaDu_Vti1',
39 'CaAl_Vti1',
40 'CaTr_Vti1',
41 'LoEl_Vti1',
42 'CaPa_Vti1',
43 'CaGu_Vti1',
44 'DeHa_Vti1',
45 'CaLu_Vti1',
46 'KlWa_Vti1',
47 'SaMi_Vti1',
48 'SaCe_Vti1',
49 'SaPa_Vti1',
50 'SaKu_Vti1',
51 'SaBa_Vti1',
52 'CaGl_Vti1',
53 'VaPl_Vti1',
54 'SaKl_Vti1',
55 'ErGo_Vti1',
56 'KlLa_Vti1',
57 'YaLi_Vti1',
58 'RhOr_Vti1',
59 'CuEl_Vti1p',
60 'PhBl_Vti1',
61 'BlEm_Vti1p',
62 'BlEm_QbIIIdp',
63 'BaDe_QbIIId',
64 'BaDe_Vti1',
65 'PuGr_Vti1',
66 'UrAp_Vti1p',
67 'SpRo_Vti1p',
68 'CrNe_Vti1',
69 'LeEd_Vti1p',
70 'LaBi_Vti1',
71 'PoPl_Vti',
72 'TrVe_Vti1p',
73 'PhCh_Vti1',
74 'CoCi_Vti1',
75 'MaGl_Vti1p',
76 'UsMa_Vti1',
;
VERTICES
1 -0.487726 0.0 w=2 h=2 bg=0 0 0,
2 0.0 0.0 w=2 h=2 bg=0 0 0,
3 -0.27130967 0.018172987 w=2 h=2 bg=0 0 0,
4 -0.6873066 0.4426335 w=2 h=2 bg=0 0 0,
5 -0.536557 0.4920065 w=2 h=2 bg=0 0 0,
6 -0.8044981 0.43273175 w=2 h=2 bg=0 0 0,
7 -0.7784726 0.45165524 w=2 h=2 bg=0 0 0,
8 -0.7543882 0.4648958 w=2 h=2 bg=0 0 0,
9 -0.84153384 0.430682 w=2 h=2 bg=0 0 0,
10 -0.8461974 0.42758363 w=2 h=2 bg=0 0 0,
11 -0.844627 0.43129686 w=2 h=2 bg=0 0 0,
12 -0.8261405 0.504521 w=2 h=2 bg=0 0 0,
13 -0.8261406 0.504521 w=2 h=2 bg=0 0 0,
14 -0.84449476 0.48579043 w=2 h=2 bg=0 0 0,
15 -0.84263116 0.5108852 w=2 h=2 bg=0 0 0,
16 -0.83738697 0.5334732 w=2 h=2 bg=0 0 0,
17 -0.9439892 0.4943673 w=2 h=2 bg=0 0 0,
18 -0.9315364 0.5649582 w=2 h=2 bg=0 0 0,
19 -1.0742297 0.43065834 w=2 h=2 bg=0 0 0,
20 -1.0713525 0.4828567 w=2 h=2 bg=0 0 0,
21 -1.1504676 0.639187 w=2 h=2 bg=0 0 0,
22 -1.1926458 0.85519356 w=2 h=2 bg=0 0 0,
23 -1.1926459 0.85519356 w=2 h=2 bg=0 0 0,
24 -1.2034605 0.8747482 w=2 h=2 bg=0 0 0,
25 -1.151242 0.6289496 w=2 h=2 bg=0 0 0,
26 -1.1328185 0.52188414 w=2 h=2 bg=0 0 0,
27 -1.1533871 0.4725114 w=2 h=2 bg=0 0 0,
28 -1.1566613 0.4765289 w=2 h=2 bg=0 0 0,
29 -1.232614 0.519508 w=2 h=2 bg=0 0 0,
30 -1.3875136 0.6284912 w=2 h=2 bg=0 0 0,
31 -1.3622075 0.596207 w=2 h=2 bg=0 0 0,
32 -1.2804332 0.5145486 w=2 h=2 bg=0 0 0,
33 -1.2986224 0.37206975 w=2 h=2 bg=0 0 0,
34 -1.3113306 0.3707586 w=2 h=2 bg=0 0 0,
35 -1.2925701 0.35956106 w=2 h=2 bg=0 0 0,
36 -1.5629724 0.058983594 w=2 h=2 bg=0 0 0,
37 -1.9582024 -0.43793422 w=2 h=2 bg=0 0 0,
38 -2.2954066 -0.44618973 w=2 h=2 bg=0 0 0,
39 -2.2871408 -0.44827905 w=2 h=2 bg=0 0 0,
40 -2.2387877 -0.47195524 w=2 h=2 bg=0 0 0,
41 -2.1779482 -0.50309163 w=2 h=2 bg=0 0 0,
42 -2.1012225 -0.5011662 w=2 h=2 bg=0 0 0,
43 -1.9748431 -0.5270238 w=2 h=2 bg=0 0 0,
44 -1.7905064 -0.4877793 w=2 h=2 bg=0 0 0,
45 -1.7998532 -0.5490924 w=2 h=2 bg=0 0 0,
46 -2.0851579 -1.125858 w=2 h=2 bg=0 0 0,
47 -2.1173608 -1.2440592 w=2 h=2 bg=0 0 0,
48 -2.107889 -1.2400388 w=2 h=2 bg=0 0 0,
49 -2.1153665 -1.2486681 w=2 h=2 bg=0 0 0,
50 -2.1078112 -1.2460939 w=2 h=2 bg=0 0 0,
51 -2.0917604 -1.2314291 w=2 h=2 bg=0 0 0,
52 -2.1481516 -1.3945129 w=2 h=2 bg=0 0 0,
53 -2.065683 -1.3101227 w=2 h=2 bg=0 0 0,
54 -1.9738821 -1.1681519 w=2 h=2 bg=0 0 0,
55 -2.0082004 -1.437238 w=2 h=2 bg=0 0 0,
56 -1.8762441 -1.2228673 w=2 h=2 bg=0 0 0,
57 -1.3216794 -0.72022134 w=2 h=2 bg=0 0 0,
58 -0.8993201 -0.84034294 w=2 h=2 bg=0 0 0,
59 -0.8583996 -1.3849776 w=2 h=2 bg=0 0 0,
60 -0.8825161 -0.8262711 w=2 h=2 bg=0 0 0,
61 -0.62554455 -1.5637424 w=2 h=2 bg=0 0 0,
62 0.41096145 -4.1983714 w=2 h=2 bg=0 0 0,
63 0.33898547 -3.8205864 w=2 h=2 bg=0 0 0,
64 -0.5035263 -1.3329688 w=2 h=2 bg=0 0 0,
65 -0.14762764 -1.215278 w=2 h=2 bg=0 0 0,
66 -0.14046812 -1.1805042 w=2 h=2 bg=0 0 0,
67 0.58368194 -1.8305463 w=2 h=2 bg=0 0 0,
68 -0.1622544 -0.95982254 w=2 h=2 bg=0 0 0,
69 -0.06211861 -0.9335023 w=2 h=2 bg=0 0 0,
70 -0.05883285 -0.90969217 w=2 h=2 bg=0 0 0,
71 -0.11071608 -0.8387017 w=2 h=2 bg=0 0 0,
72 0.040181927 -0.8958405 w=2 h=2 bg=0 0 0,
73 -0.14319266 -0.80356306 w=2 h=2 bg=0 0 0,
74 0.1244699 -0.8263143 w=2 h=2 bg=0 0 0,
75 0.6442363 -0.7376051 w=2 h=2 bg=0 0 0,
76 -0.06980984 -0.58969486 w=2 h=2 bg=0 0 0,
77 -1.0854932 -0.025053868 w=2 h=2 bg=0 0 0,
78 -1.0963376 -0.08190178 w=2 h=2 bg=0 0 0,
79 -1.110008 -0.17447789 w=2 h=2 bg=0 0 0,
80 -1.0569966 0.24607268 w=2 h=2 bg=0 0 0,
81 -1.051867 0.26794317 w=2 h=2 bg=0 0 0,
82 -1.2770772 -0.29586083 w=2 h=2 bg=0 0 0,
83 -1.4929813 -0.4393071 w=2 h=2 bg=0 0 0,
84 -0.946884 -0.35564545 w=2 h=2 bg=0 0 0,
85 -0.9941516 0.3221415 w=2 h=2 bg=0 0 0,
86 -1.0836014 0.3434364 w=2 h=2 bg=0 0 0,
87 -0.9103944 0.38852665 w=2 h=2 bg=0 0 0,
88 -1.0877609 0.35139272 w=2 h=2 bg=0 0 0,
89 -0.66157466 -0.5284349 w=2 h=2 bg=0 0 0,
90 -1.8152148 -0.9029403 w=2 h=2 bg=0 0 0,
91 -0.5547812 -0.6060249 w=2 h=2 bg=0 0 0,
92 -1.8845121 -0.9942362 w=2 h=2 bg=0 0 0,
93 -1.6079504 -0.4538311 w=2 h=2 bg=0 0 0,
94 -1.9012674 -1.0144899 w=2 h=2 bg=0 0 0,
95 -0.49027902 -0.6450888 w=2 h=2 bg=0 0 0,
96 -1.730823 -0.464149 w=2 h=2 bg=0 0 0,
97 -1.9315946 -1.0544446 w=2 h=2 bg=0 0 0,
98 -0.87281924 0.40717912 w=2 h=2 bg=0 0 0,
99 -1.0993052 0.38692227 w=2 h=2 bg=0 0 0,
100 -0.9119735 -0.50448716 w=2 h=2 bg=0 0 0,
101 -1.7723576 -0.4658898 w=2 h=2 bg=0 0 0,
102 -1.9635417 -1.0930619 w=2 h=2 bg=0 0 0,
103 -0.39269927 -0.6935278 w=2 h=2 bg=0 0 0,
104 -1.8266816 -0.4658898 w=2 h=2 bg=0 0 0,
105 -1.9929942 -1.1257722 w=2 h=2 bg=0 0 0,
106 -1.1291133 0.51401037 w=2 h=2 bg=0 0 0,
107 -0.31577796 -0.73581564 w=2 h=2 bg=0 0 0,
108 -1.9451326 -0.47085437 w=2 h=2 bg=0 0 0,
109 -2.0802667 -1.2148919 w=2 h=2 bg=0 0 0,
110 -0.8631753 0.41053748 w=2 h=2 bg=0 0 0,
111 -0.87937695 0.43740228 w=2 h=2 bg=0 0 0,
112 -1.1501563 0.6243212 w=2 h=2 bg=0 0 0,
113 -0.8511637 -0.66799974 w=2 h=2 bg=0 0 0,
114 -2.0880294 -1.2221817 w=2 h=2 bg=0 0 0,
115 -1.1512417 0.6289486 w=2 h=2 bg=0 0 0,
116 -1.1136465 0.37570098 w=2 h=2 bg=0 0 0,
117 -0.23693807 -0.7709174 w=2 h=2 bg=0 0 0,
118 -0.89856726 -0.71757287 w=2 h=2 bg=0 0 0,
119 -0.79534715 -0.8397853 w=2 h=2 bg=0 0 0,
120 -2.0788271 -0.4652509 w=2 h=2 bg=0 0 0,
121 -2.0921793 -1.2257638 w=2 h=2 bg=0 0 0,
122 -0.8450222 0.41861975 w=2 h=2 bg=0 0 0,
123 -0.8567308 0.41993064 w=2 h=2 bg=0 0 0,
124 -0.8539125 0.4709505 w=2 h=2 bg=0 0 0,
125 -1.1866344 0.814484 w=2 h=2 bg=0 0 0,
126 -1.2429701 0.48733005 w=2 h=2 bg=0 0 0,
127 -1.2432008 0.3385052 w=2 h=2 bg=0 0 0,
128 -0.31877285 -0.94559634 w=2 h=2 bg=0 0 0,
129 -0.40869826 -0.7283963 w=2 h=2 bg=0 0 0,
130 -0.26488674 -0.7727903 w=2 h=2 bg=0 0 0,
131 -0.20681976 -0.7858683 w=2 h=2 bg=0 0 0,
132 -0.8976579 -0.7609863 w=2 h=2 bg=0 0 0,
133 0.115357965 -3.2885976 w=2 h=2 bg=0 0 0,
134 -2.2747607 -0.4487979 w=2 h=2 bg=0 0 0,
135 -2.011143 -0.48201922 w=2 h=2 bg=0 0 0,
136 -2.1015997 -1.2346102 w=2 h=2 bg=0 0 0,
137 -0.80905044 0.42204207 w=2 h=2 bg=0 0 0,
138 -0.77847356 0.45165482 w=2 h=2 bg=0 0 0,
139 -0.8461982 0.42758304 w=2 h=2 bg=0 0 0,
140 -0.8261412 0.50452024 w=2 h=2 bg=0 0 0,
141 -0.8643282 0.46938246 w=2 h=2 bg=0 0 0,
142 -0.95874506 0.4489534 w=2 h=2 bg=0 0 0,
143 -1.0749384 0.42585936 w=2 h=2 bg=0 0 0,
144 -1.1926457 0.8551926 w=2 h=2 bg=0 0 0,
145 -1.1510226 0.46841598 w=2 h=2 bg=0 0 0,
146 -1.3214297 0.5610085 w=2 h=2 bg=0 0 0,
147 -1.2738118 0.35213417 w=2 h=2 bg=0 0 0,
148 -0.38846633 -0.5629365 w=2 h=2 bg=0 0 0,
;
VLABELS
2 'ScJp_Vti1' f='Dialog-PLAIN-10',
3 'ScPo_Vti1' f='Dialog-PLAIN-10',
4 'AsTe_Vti1' f='Dialog-PLAIN-10',
5 'AsNi_Vti1' f='Dialog-PLAIN-10',
6 'AsNg_Vti' f='Dialog-PLAIN-10',
7 'AsOr_Vti1' f='Dialog-PLAIN-10',
8 'AsFl_Vti1' f='Dialog-PLAIN-10',
9 'AsFu_Vti1' f='Dialog-PLAIN-10',
10 'NeFi_Vti1' f='Dialog-PLAIN-10',
11 'AsCl_Vti1' f='Dialog-PLAIN-10',
12 'CoPo_Vti1' f='Dialog-PLAIN-10',
13 'CoIm_Vti1' f='Dialog-PLAIN-10',
14 'UnRe_Vti1' f='Dialog-PLAIN-10',
15 'PaBr_Vti1' f='Dialog-PLAIN-10',
16 'HiCa_Vti1' f='Dialog-PLAIN-10',
17 'MyFi_Vti1' f='Dialog-PLAIN-10',
18 'MyGr_Vti1' f='Dialog-PLAIN-10',
19 'ScSc_Vti1' f='Dialog-PLAIN-10',
20 'BoCi_Vti1' f='Dialog-PLAIN-10',
21 'TrVi_Vti1' f='Dialog-PLAIN-10',
22 'GiZe_Vti1' f='Dialog-PLAIN-10',
23 'FuVe_Vti1' f='Dialog-PLAIN-10',
24 'NeHa_Vti1' f='Dialog-PLAIN-10',
25 'TrRe_Vti1' f='Dialog-PLAIN-10',
26 'TrAt_Vti1' f='Dialog-PLAIN-10',
27 'FuVe_Vti1-2' f='Dialog-PLAIN-10',
28 'FuOx_Vti1' f='Dialog-PLAIN-10',
29 'MaGr_Vti1' f='Dialog-PLAIN-10',
30 'PoAn_Vti1' f='Dialog-PLAIN-10',
31 'ChGl_Vti1' f='Dialog-PLAIN-10',
32 'NeCr_Vti1' f='Dialog-PLAIN-10',
33 'PhNo_Vti1' f='Dialog-PLAIN-10',
34 'PyTr_Vti1' f='Dialog-PLAIN-10',
35 'CoHe_Vti1' f='Dialog-PLAIN-10',
36 'SaCo_Vti1p' f='Dialog-PLAIN-10',
37 'PiSt_Vti1' f='Dialog-PLAIN-10',
38 'CaDu_Vti1' f='Dialog-PLAIN-10',
39 'CaAl_Vti1' f='Dialog-PLAIN-10',
40 'CaTr_Vti1' f='Dialog-PLAIN-10',
41 'LoEl_Vti1' f='Dialog-PLAIN-10',
42 'CaPa_Vti1' f='Dialog-PLAIN-10',
43 'CaGu_Vti1' f='Dialog-PLAIN-10',
44 'DeHa_Vti1' f='Dialog-PLAIN-10',
45 'CaLu_Vti1' f='Dialog-PLAIN-10',
46 'KlWa_Vti1' f='Dialog-PLAIN-10',
47 'SaMi_Vti1' f='Dialog-PLAIN-10',
48 'SaCe_Vti1' f='Dialog-PLAIN-10',
49 'SaPa_Vti1' f='Dialog-PLAIN-10',
50 'SaKu_Vti1' f='Dialog-PLAIN-10',
51 'SaBa_Vti1' f='Dialog-PLAIN-10',
52 'CaGl_Vti1' f='Dialog-PLAIN-10',
53 'VaPl_Vti1' f='Dialog-PLAIN-10',
54 'SaKl_Vti1' f='Dialog-PLAIN-10',
55 'ErGo_Vti1' f='Dialog-PLAIN-10',
56 'KlLa_Vti1' f='Dialog-PLAIN-10',
57 'YaLi_Vti1' f='Dialog-PLAIN-10',
58 'RhOr_Vti1' f='Dialog-PLAIN-10',
59 'CuEl_Vti1p' f='Dialog-PLAIN-10',
60 'PhBl_Vti1' f='Dialog-PLAIN-10',
61 'BlEm_Vti1p' f='Dialog-PLAIN-10',
62 'BlEm_QbIIIdp' f='Dialog-PLAIN-10',
63 'BaDe_QbIIId' f='Dialog-PLAIN-10',
64 'BaDe_Vti1' f='Dialog-PLAIN-10',
65 'PuGr_Vti1' f='Dialog-PLAIN-10',
66 'UrAp_Vti1p' f='Dialog-PLAIN-10',
67 'SpRo_Vti1p' f='Dialog-PLAIN-10',
68 'CrNe_Vti1' f='Dialog-PLAIN-10',
69 'LeEd_Vti1p' f='Dialog-PLAIN-10',
70 'LaBi_Vti1' f='Dialog-PLAIN-10',
71 'PoPl_Vti' f='Dialog-PLAIN-10',
72 'TrVe_Vti1p' f='Dialog-PLAIN-10',
73 'PhCh_Vti1' f='Dialog-PLAIN-10',
74 'CoCi_Vti1' f='Dialog-PLAIN-10',
75 'MaGl_Vti1p' f='Dialog-PLAIN-10',
76 'UsMa_Vti1' f='Dialog-PLAIN-10',
;
EDGES
1 1 2 s=77 w=0.487726,
2 1 3 s=78 w=0.217178,
3 77 1 s=79 w=0.598292,
4 78 77 s=143 w=0.057873,
5 78 36 s=76 w=0.487439,
6 79 78 s=144 w=0.09358,
7 80 77 s=142 w=0.27262,
8 81 80 s=136 w=0.022464,
9 82 79 s=75 w=0.206509,
10 82 57 s=74 w=0.426698,
11 83 82 s=73 w=0.259213,
12 84 79 s=145 w=0.243785,
13 85 81 s=108 w=0.079174,
14 86 81 s=135 w=0.081892,
15 87 85 s=104 w=0.106875,
16 88 86 s=134 w=0.008978,
17 89 84 s=146 w=0.333553,
18 90 83 s=72 w=0.564615,
19 90 56 s=71 w=0.325696,
20 91 89 s=21 w=0.132004,
21 92 90 s=70 w=0.114617,
22 92 55 s=69 w=0.459945,
23 93 83 s=51 w=0.115883,
24 93 45 s=50 w=0.214246,
25 94 92 s=68 w=0.026286,
26 94 46 s=52 w=0.214985,
27 95 91 s=20 w=0.075409,
28 96 93 s=49 w=0.123305,
29 96 44 s=48 w=0.064191,
30 97 94 s=67 w=0.050161,
31 97 54 s=66 w=0.121316,
32 98 87 s=94 w=0.04195,
33 99 88 s=126 w=0.037358,
34 100 84 s=34 w=0.152881,
35 101 96 s=47 w=0.041571,
36 101 43 s=46 w=0.211513,
37 102 97 s=65 w=0.050119,
38 102 53 s=64 w=0.239892,
39 103 95 s=19 w=0.108941,
40 103 74 s=18 w=0.533944,
41 104 101 s=45 w=0.054324,
42 104 37 s=35 w=0.134459,
43 105 102 s=63 w=0.044016,
44 105 52 s=62 w=0.310315,
45 106 99 s=122 w=0.130537,
46 106 26 s=121 w=0.008702,
47 107 103 s=17 w=0.087779,
48 108 104 s=44 w=0.118555,
49 109 105 s=61 w=0.124735,
50 109 51 s=60 w=0.020139,
51 110 98 s=88 w=0.010212,
52 111 87 s=103 w=0.057887,
53 112 106 s=120 w=0.1123,
54 112 21 s=112 w=0.014869,
55 113 100 s=33 w=0.174454,
56 113 64 s=32 w=0.750357,
57 114 109 s=59 w=0.010649,
58 114 50 s=58 w=0.031034,
59 115 112 s=119 w=0.004753,
60 115 25 s=118 w=1.0E-6,
61 116 88 s=133 w=0.03551,
62 116 29 s=127 w=0.186638,
63 117 107 s=16 w=0.086301,
64 117 73 s=15 w=0.099267,
65 118 100 s=26 w=0.213507,
66 118 60 s=25 w=0.109877,
67 119 113 s=31 w=0.180626,
68 119 61 s=27 w=0.743604,
69 120 108 s=40 w=0.133812,
70 120 40 s=39 w=0.160101,
71 121 114 s=57 w=0.005482,
72 121 47 s=53 w=0.031126,
73 122 110 s=87 w=0.019871,
74 122 6 s=83 w=0.042911,
75 123 98 s=93 w=0.020529,
76 123 11 s=92 w=0.016604,
77 124 111 s=99 w=0.042118,
78 124 14 s=98 w=0.017576,
79 125 115 s=117 w=0.188881,
80 125 24 s=116 w=0.062569,
81 126 116 s=132 w=0.170838,
82 126 32 s=131 w=0.046307,
83 127 80 s=141 w=0.207884,
84 127 33 s=137 w=0.064793,
85 128 91 s=5 w=0.413532,
86 128 65 s=3 w=0.319404,
87 128 66 s=4 w=0.294914,
88 129 95 s=8 w=0.1166,
89 129 67 s=6 w=1.483089,
90 129 68 s=7 w=0.338072,
91 130 107 s=11 w=0.062905,
92 130 69 s=9 w=0.258734,
93 130 70 s=10 w=0.247387,
94 131 117 s=14 w=0.033625,
95 131 71 s=12 w=0.109669,
96 131 72 s=13 w=0.270377,
97 132 118 s=24 w=0.043423,
98 132 58 s=22 w=0.079374,
99 132 59 s=23 w=0.625225,
100 133 119 s=30 w=2.612674,
101 133 62 s=28 w=0.956593,
102 133 63 s=29 w=0.57708,
103 134 120 s=38 w=0.196623,
104 134 38 s=36 w=0.02081,
105 134 39 s=37 w=0.012391,
106 135 108 s=43 w=0.066948,
107 135 41 s=41 w=0.168131,
108 135 42 s=42 w=0.092092,
109 136 121 s=56 w=0.012923,
110 136 48 s=54 w=0.008308,
111 136 49 s=55 w=0.019676,
112 137 110 s=82 w=0.055334,
113 137 4 s=80 w=0.123473,
114 137 5 s=81 w=0.281332,
115 138 122 s=86 w=0.074297,
116 138 7 s=84 w=1.0E-6,
117 138 8 s=85 w=0.027485,
118 139 123 s=91 w=0.013019,
119 139 9 s=89 w=0.0056,
120 139 10 s=90 w=1.0E-6,
121 140 124 s=97 w=0.043568,
122 140 12 s=95 w=1.0E-6,
123 140 13 s=96 w=1.0E-6,
124 141 111 s=102 w=0.035344,
125 141 15 s=100 w=0.046832,
126 141 16 s=101 w=0.069523,
127 142 85 s=107 w=0.131662,
128 142 17 s=105 w=0.047751,
129 142 18 s=106 w=0.119153,
130 143 86 s=111 w=0.082877,
131 143 19 s=109 w=0.004851,
132 143 20 s=110 w=0.05711,
133 144 125 s=115 w=0.04115,
134 144 22 s=113 w=1.0E-6,
135 144 23 s=114 w=1.0E-6,
136 145 99 s=125 w=0.096519,
137 145 27 s=123 w=0.004729,
138 145 28 s=124 w=0.00988,
139 146 126 s=130 w=0.107631,
140 146 30 s=128 w=0.094451,
141 146 31 s=129 w=0.053868,
142 147 127 s=140 w=0.033508,
143 147 34 s=138 w=0.041887,
144 147 35 s=139 w=0.020175,
145 148 89 s=147 w=0.275279,
146 148 75 s=1 w=1.04737,
147 148 76 s=2 w=0.319778,
;
ELABELS
3 '1.00/0.94' ll=11 f='Dialog-PLAIN-10',
4 '0.28/0.65' ll=11 f='Dialog-PLAIN-10',
6 '0.68/0.65' ll=11 f='Dialog-PLAIN-10',
7 '0.98/0.94' ll=11 f='Dialog-PLAIN-10',
8 '0.48/0.65' ll=11 f='Dialog-PLAIN-10',
9 '0.55/0.94' ll=11 f='Dialog-PLAIN-10',
11 '0.92/0.94' ll=11 f='Dialog-PLAIN-10',
12 '0.62/0.94' ll=11 f='Dialog-PLAIN-10',
13 '0.36/0.94' ll=11 f='Dialog-PLAIN-10',
14 '0.82/0.94' ll=11 f='Dialog-PLAIN-10',
15 '0.66/0.94' ll=11 f='Dialog-PLAIN-10',
16 '0.18/0.77' ll=11 f='Dialog-PLAIN-10',
17 '0.81/0.94' ll=11 f='Dialog-PLAIN-10',
18 '1.00/0.94' ll=11 f='Dialog-PLAIN-10',
20 '0.54/0.94' ll=11 f='Dialog-PLAIN-10',
21 '0.40/0.94' ll=11 f='Dialog-PLAIN-10',
23 '0.68/0.94' ll=11 f='Dialog-PLAIN-10',
25 '0.71/0.77' ll=11 f='Dialog-PLAIN-10',
27 '0.55/0.94' ll=11 f='Dialog-PLAIN-10',
28 '0.41/0.94' ll=11 f='Dialog-PLAIN-10',
30 '0.12/0.34' ll=11 f='Dialog-PLAIN-10',
32 '0.71/0.94' ll=11 f='Dialog-PLAIN-10',
33 '0.89/0.94' ll=11 f='Dialog-PLAIN-10',
34 '0.48/0.94' ll=11 f='Dialog-PLAIN-10',
35 '0.05/0.40' ll=11 f='Dialog-PLAIN-10',
37 '0.09/0.31' ll=11 f='Dialog-PLAIN-10',
39 '0.93/0.77' ll=11 f='Dialog-PLAIN-10',
41 '0.38/0.77' ll=11 f='Dialog-PLAIN-10',
43 '0.13/0.32' ll=11 f='Dialog-PLAIN-10',
45 '0.41/0.65' ll=11 f='Dialog-PLAIN-10',
47 '0.39/0.94' ll=11 f='Dialog-PLAIN-10',
48 '0.25/0.94' ll=11 f='Dialog-PLAIN-10',
49 '0.97/0.94' ll=11 f='Dialog-PLAIN-10',
51 '0.12/0.38' ll=11 f='Dialog-PLAIN-10',
52 '0.65/0.94' ll=11 f='Dialog-PLAIN-10',
53 '0.88/0.65' ll=11 f='Dialog-PLAIN-10',
55 '0.37/0.77' ll=11 f='Dialog-PLAIN-10',
57 '0.29/0.77' ll=11 f='Dialog-PLAIN-10',
59 '0.07/0.00' ll=11 f='Dialog-PLAIN-10',
61 '0.29/0.94' ll=11 f='Dialog-PLAIN-10',
63 '0.84/0.94' ll=11 f='Dialog-PLAIN-10',
65 '0.90/0.94' ll=11 f='Dialog-PLAIN-10',
67 '0.33/0.77' ll=11 f='Dialog-PLAIN-10',
69 '0.47/0.94' ll=11 f='Dialog-PLAIN-10',
71 '0.75/0.65' ll=11 f='Dialog-PLAIN-10',
73 '0.57/0.00' ll=11 f='Dialog-PLAIN-10',
75 '0.81/0.41' ll=11 f='Dialog-PLAIN-10',
77 '0.88/0.94' ll=11 f='Dialog-PLAIN-10',
79 '0.95/0.94' ll=11 f='Dialog-PLAIN-10',
81 '0.91/0.94' ll=11 f='Dialog-PLAIN-10',
83 '0.96/0.94' ll=11 f='Dialog-PLAIN-10',
85 '0.82/0.94' ll=11 f='Dialog-PLAIN-10',
88 '0.10/0.37' ll=11 f='Dialog-PLAIN-10',
91 '0.37/0.94' ll=11 f='Dialog-PLAIN-10',
94 '0.10/0.65' ll=11 f='Dialog-PLAIN-10',
97 '0.33/0.94' ll=11 f='Dialog-PLAIN-10',
100 '1.00/0.94' ll=11 f='Dialog-PLAIN-10',
103 '0.99/0.94' ll=11 f='Dialog-PLAIN-10',
106 '0.80/0.94' ll=11 f='Dialog-PLAIN-10',
109 '0.86/0.94' ll=11 f='Dialog-PLAIN-10',
112 '0.74/0.05' ll=11 f='Dialog-PLAIN-10',
115 '1.00/0.94' ll=11 f='Dialog-PLAIN-10',
118 '0.64/0.94' ll=11 f='Dialog-PLAIN-10',
121 '1.00/0.94' ll=11 f='Dialog-PLAIN-10',
124 '0.77/0.94' ll=11 f='Dialog-PLAIN-10',
127 '0.95/0.94' ll=11 f='Dialog-PLAIN-10',
130 '0.90/0.94' ll=11 f='Dialog-PLAIN-10',
133 '1.00/0.94' ll=11 f='Dialog-PLAIN-10',
136 '0.96/0.94' ll=11 f='Dialog-PLAIN-10',
139 '0.96/0.94' ll=11 f='Dialog-PLAIN-10',
142 '0.72/0.94' ll=11 f='Dialog-PLAIN-10',
145 '0.66/0.94' ll=11 f='Dialog-PLAIN-10',
;
END; [Network]

BEGIN st_Assumptions;
	autolayoutnodelabels;
END; [st_Assumptions]
