# Supplementary material for: Phylogeny of the SNARE vesicle fusion machinery yields insights into the conservation of the secretory pathway in fungi
Source: BMC Evol Biol. 2009 Jan 23;9:19. doi: 10.1186/1471-2148-9-19 (PMC2639358; doi:10.1186/1471-2148-9-19)
Supplement: Additional file 3 — Alignment and tree files. Detailed information to all sequences and trees are contained in a zipped file, which contains all phylogenetic trees in Nexus-format (.nex) and all alignments used to calculate the trees in Fasta-format (.fasta). In addition, a text file is provided ("id2information.txt") that allows to identify the sequences used for our analysis in the NCBI data base: listed is the sequence number & name used in our alignments & trees and the respective gi string. [file 1471-2148-9-19-S3.zip › Qc.I.conserved.joinedInformation.nex]

#nexus

BEGIN Taxa;
DIMENSIONS ntax=62;
TAXLABELS
[1] 'PiSt_Use1'
[2] 'KlLa_Use1'
[3] 'CaGu_Use1'
[4] 'PyTr_Use1'
[5] 'SaPa_Use1'
[6] 'PoAn_Use1'
[7] 'TrRe_Use1'
[8] 'RhOr_Use1'
[9] 'SaMi_Use1'
[10] 'ScSc_Use1'
[11] 'CoPo_Use1'
[12] 'UnRe_Use1'
[13] 'AsNi_Use1'
[14] 'SaKu_Use1'
[15] 'GiZe_Use1'
[16] 'CoIm_Use1'
[17] 'PaBr_Use1'
[18] 'DeHa_Use1'
[19] 'YaLi_Use1'
[20] 'FuVe_Use1'
[21] 'MyFi_Use1'
[22] 'CrNe_Use1'
[23] 'LeEd_Use1p'
[24] 'PhBl_Use1'
[25] 'SaCa_Use1'
[26] 'PhPc_Use1p'
[27] 'SaBa_Use1'
[28] 'NeHa_Use1'
[29] 'MyGr_Use1'
[30] 'LaBi_Use1'
[31] 'PhNo_Use1'
[32] 'CaPa_Use1'
[33] 'AsFl_Use1'
[34] 'CaDu_Use1'
[35] 'CaGl_Use1'
[36] 'KlWa_Use1'
[37] 'CaAl_Use1'
[38] 'AsTe_Use1'
[39] 'ScPo_Use1'
[40] 'MaGl_Use1'
[41] 'AsFu_Use1'
[42] 'CoHe_Use1'
[43] 'SaCe_Use1'
[44] 'SaKl_Use1'
[45] 'ChGl_Use1'
[46] 'FuOx_Use1'
[47] 'LoEl_Use1p'
[48] 'VaPl_Use1'
[49] 'NeCr_Use1'
[50] 'NeFi_Use1'
[51] 'AsOr_Use1'
[52] 'AsNg_Use1'
[53] 'CoCi_Use1'
[54] 'PoPl_Use1'
[55] 'AsCl_Use1'
[56] 'MaGr_Use1'
[57] 'CaLu_Use1'
[58] 'ErGo_Use1'
[59] 'TrVi_Use1'
[60] 'CaTr_Use1'
[61] 'TrAt_Use1'
[62] 'ScJp_Use1'
;
END; [Taxa]

BEGIN Network;
DIMENSIONS ntax=62 nvertices=122 nedges=121;
DRAW to_scale;
TRANSLATE
2 'PiSt_Use1',
3 'CaAl_Use1',
4 'CaDu_Use1',
5 'CaTr_Use1',
6 'LoEl_Use1p',
7 'CaPa_Use1',
8 'DeHa_Use1',
9 'CaGu_Use1',
10 'CaLu_Use1',
11 'PhBl_Use1',
12 'RhOr_Use1',
13 'CrNe_Use1',
14 'PoPl_Use1',
15 'LeEd_Use1p',
16 'CoCi_Use1',
17 'LaBi_Use1',
18 'PhPc_Use1p',
19 'MaGl_Use1',
20 'ScSc_Use1',
21 'AsNi_Use1',
22 'AsNg_Use1',
23 'AsFl_Use1',
24 'AsOr_Use1',
25 'AsTe_Use1',
26 'AsCl_Use1',
27 'AsFu_Use1',
28 'NeFi_Use1',
29 'CoPo_Use1',
30 'CoIm_Use1',
31 'UnRe_Use1',
32 'PaBr_Use1',
33 'MyGr_Use1',
34 'MyFi_Use1',
35 'CoHe_Use1',
36 'PyTr_Use1',
37 'PhNo_Use1',
38 'FuOx_Use1',
39 'NeHa_Use1',
40 'GiZe_Use1',
41 'FuVe_Use1',
42 'TrAt_Use1',
43 'TrVi_Use1',
44 'TrRe_Use1',
45 'PoAn_Use1',
46 'ChGl_Use1',
47 'NeCr_Use1',
48 'MaGr_Use1',
49 'ScPo_Use1',
50 'ScJp_Use1',
51 'YaLi_Use1',
52 'SaKl_Use1',
53 'KlWa_Use1',
54 'ErGo_Use1',
55 'KlLa_Use1',
56 'SaBa_Use1',
57 'SaMi_Use1',
58 'SaCe_Use1',
59 'SaPa_Use1',
60 'SaKu_Use1',
61 'SaCa_Use1',
62 'CaGl_Use1',
63 'VaPl_Use1',
;
VERTICES
1 -0.645959 0.0 w=2 h=2 bg=0 0 0,
2 0.0 0.0 w=2 h=2 bg=0 0 0,
3 0.48833364 0.20901316 w=2 h=2 bg=0 0 0,
4 0.3912509 0.20086488 w=2 h=2 bg=0 0 0,
5 0.1702486 0.23118924 w=2 h=2 bg=0 0 0,
6 0.31555206 0.4024741 w=2 h=2 bg=0 0 0,
7 0.097938314 0.35791382 w=2 h=2 bg=0 0 0,
8 -0.5797192 0.26004252 w=2 h=2 bg=0 0 0,
9 -0.3705608 0.500584 w=2 h=2 bg=0 0 0,
10 -0.47469196 0.673596 w=2 h=2 bg=0 0 0,
11 -2.2175105 1.2192544 w=2 h=2 bg=0 0 0,
12 -2.1364532 1.4145252 w=2 h=2 bg=0 0 0,
13 -2.3837376 1.6987439 w=2 h=2 bg=0 0 0,
14 -2.5179849 2.1200955 w=2 h=2 bg=0 0 0,
15 -2.4451427 2.833397 w=2 h=2 bg=0 0 0,
16 -2.9272714 1.6818448 w=2 h=2 bg=0 0 0,
17 -3.0008473 2.0012352 w=2 h=2 bg=0 0 0,
18 -3.2605724 2.9975128 w=2 h=2 bg=0 0 0,
19 -3.938377 1.5874587 w=2 h=2 bg=0 0 0,
20 -5.375082 0.31040728 w=2 h=2 bg=0 0 0,
21 -5.8423495 0.40970752 w=2 h=2 bg=0 0 0,
22 -5.7848682 0.1529274 w=2 h=2 bg=0 0 0,
23 -5.8518176 0.17900047 w=2 h=2 bg=0 0 0,
24 -5.8443823 0.16707188 w=2 h=2 bg=0 0 0,
25 -5.898728 0.17941329 w=2 h=2 bg=0 0 0,
26 -5.9589715 0.12345903 w=2 h=2 bg=0 0 0,
27 -5.950812 0.06532306 w=2 h=2 bg=0 0 0,
28 -5.962512 0.06898202 w=2 h=2 bg=0 0 0,
29 -6.082943 -0.14375943 w=2 h=2 bg=0 0 0,
30 -6.0828958 -0.14423351 w=2 h=2 bg=0 0 0,
31 -6.0018907 -0.195765 w=2 h=2 bg=0 0 0,
32 -6.00329 -0.26643744 w=2 h=2 bg=0 0 0,
33 -6.3004327 -0.5609346 w=2 h=2 bg=0 0 0,
34 -6.2543406 -0.5923513 w=2 h=2 bg=0 0 0,
35 -6.254571 -0.73557055 w=2 h=2 bg=0 0 0,
36 -6.255114 -0.74692106 w=2 h=2 bg=0 0 0,
37 -6.19412 -0.74693274 w=2 h=2 bg=0 0 0,
38 -5.6204906 -1.1705722 w=2 h=2 bg=0 0 0,
39 -5.8669543 -1.358398 w=2 h=2 bg=0 0 0,
40 -5.646933 -1.223628 w=2 h=2 bg=0 0 0,
41 -5.646933 -1.2236282 w=2 h=2 bg=0 0 0,
42 -5.5527563 -1.298242 w=2 h=2 bg=0 0 0,
43 -5.524455 -1.2819258 w=2 h=2 bg=0 0 0,
44 -5.5231466 -1.2952489 w=2 h=2 bg=0 0 0,
45 -5.4365664 -1.510987 w=2 h=2 bg=0 0 0,
46 -5.360493 -1.3683178 w=2 h=2 bg=0 0 0,
47 -5.333739 -1.3953831 w=2 h=2 bg=0 0 0,
48 -5.2820663 -1.5575768 w=2 h=2 bg=0 0 0,
49 -2.8190293 -2.5806868 w=2 h=2 bg=0 0 0,
50 -2.7140028 -2.8076832 w=2 h=2 bg=0 0 0,
51 -1.480842 -3.3487062 w=2 h=2 bg=0 0 0,
52 -0.78236884 -2.5690885 w=2 h=2 bg=0 0 0,
53 -0.59388703 -2.8529603 w=2 h=2 bg=0 0 0,
54 -0.45966455 -2.8944602 w=2 h=2 bg=0 0 0,
55 -0.6210415 -2.4780529 w=2 h=2 bg=0 0 0,
56 -0.13882895 -2.3787086 w=2 h=2 bg=0 0 0,
57 -0.19455749 -2.3117936 w=2 h=2 bg=0 0 0,
58 -0.14367203 -2.333893 w=2 h=2 bg=0 0 0,
59 -0.21031548 -2.2848227 w=2 h=2 bg=0 0 0,
60 -0.38817382 -2.120057 w=2 h=2 bg=0 0 0,
61 -0.16930349 -2.0277195 w=2 h=2 bg=0 0 0,
62 0.0058607557 -2.0126166 w=2 h=2 bg=0 0 0,
63 -0.058815118 -1.9268444 w=2 h=2 bg=0 0 0,
64 -1.1080948 -0.11965525 w=2 h=2 bg=0 0 0,
65 -1.2942808 -0.18861097 w=2 h=2 bg=0 0 0,
66 -2.4289548 -0.67553794 w=2 h=2 bg=0 0 0,
67 -2.9926612 -0.5295842 w=2 h=2 bg=0 0 0,
68 -3.291428 -0.41893312 w=2 h=2 bg=0 0 0,
69 -3.628391 -0.43602192 w=2 h=2 bg=0 0 0,
70 -5.0574346 -0.58134145 w=2 h=2 bg=0 0 0,
71 -5.156814 -0.5325933 w=2 h=2 bg=0 0 0,
72 -5.2809157 -0.47933716 w=2 h=2 bg=0 0 0,
73 -2.099814 -0.95809615 w=2 h=2 bg=0 0 0,
74 -1.1915835 -1.6611189 w=2 h=2 bg=0 0 0,
75 -5.45403 -0.34533674 w=2 h=2 bg=0 0 0,
76 -5.231238 -0.860183 w=2 h=2 bg=0 0 0,
77 -0.8360295 -1.8355263 w=2 h=2 bg=0 0 0,
78 -3.2197428 -0.19045492 w=2 h=2 bg=0 0 0,
79 -5.624002 -0.14734335 w=2 h=2 bg=0 0 0,
80 -5.3254967 -0.9593434 w=2 h=2 bg=0 0 0,
81 -3.154352 0.1277395 w=2 h=2 bg=0 0 0,
82 -0.49003753 -2.076344 w=2 h=2 bg=0 0 0,
83 -0.46490535 0.05680595 w=2 h=2 bg=0 0 0,
84 -3.1248128 0.32056102 w=2 h=2 bg=0 0 0,
85 -5.6536674 -0.099748835 w=2 h=2 bg=0 0 0,
86 -5.5903583 -0.5429292 w=2 h=2 bg=0 0 0,
87 -1.0349329 -1.9433491 w=2 h=2 bg=0 0 0,
88 -0.25503796 -2.2582471 w=2 h=2 bg=0 0 0,
89 -3.097111 0.45536 w=2 h=2 bg=0 0 0,
90 -5.678247 -0.06443467 w=2 h=2 bg=0 0 0,
91 -5.6006007 -0.30738693 w=2 h=2 bg=0 0 0,
92 -5.5423512 -1.1272012 w=2 h=2 bg=0 0 0,
93 -5.2517643 -0.96006566 w=2 h=2 bg=0 0 0,
94 -0.97004867 -2.0756245 w=2 h=2 bg=0 0 0,
95 -0.7177131 -1.859841 w=2 h=2 bg=0 0 0,
96 -0.23489802 0.10407366 w=2 h=2 bg=0 0 0,
97 -5.7278624 -3.367603E-4 w=2 h=2 bg=0 0 0,
98 -5.7271686 -0.07553722 w=2 h=2 bg=0 0 0,
99 -5.869937 -0.22288212 w=2 h=2 bg=0 0 0,
100 -6.067825 -0.69273525 w=2 h=2 bg=0 0 0,
101 -5.574768 -1.1550305 w=2 h=2 bg=0 0 0,
102 -5.470487 -1.1919593 w=2 h=2 bg=0 0 0,
103 -5.2892013 -1.1046557 w=2 h=2 bg=0 0 0,
104 -0.9341197 -2.159349 w=2 h=2 bg=0 0 0,
105 -0.23738635 -2.2750263 w=2 h=2 bg=0 0 0,
106 -0.22936137 -2.2742515 w=2 h=2 bg=0 0 0,
107 -0.64137346 -1.8796067 w=2 h=2 bg=0 0 0,
108 -0.95512325 -0.0012464128 w=2 h=2 bg=0 0 0,
109 0.37464395 0.19745205 w=2 h=2 bg=0 0 0,
110 -0.28983527 0.14268193 w=2 h=2 bg=0 0 0,
111 -2.426263 0.9495682 w=2 h=2 bg=0 0 0,
112 -2.8896832 1.1164802 w=2 h=2 bg=0 0 0,
113 -3.0614715 0.80583256 w=2 h=2 bg=0 0 0,
114 -5.844382 0.16707107 w=2 h=2 bg=0 0 0,
115 -5.9307003 0.051325276 w=2 h=2 bg=0 0 0,
116 -6.078962 -0.14546779 w=2 h=2 bg=0 0 0,
117 -5.945395 -0.5609346 w=2 h=2 bg=0 0 0,
118 -6.1512876 -0.7143453 w=2 h=2 bg=0 0 0,
119 -5.646932 -1.2236274 w=2 h=2 bg=0 0 0,
120 -5.4876337 -1.2228518 w=2 h=2 bg=0 0 0,
121 -5.306512 -1.1598299 w=2 h=2 bg=0 0 0,
122 -2.8537948 -1.8951707 w=2 h=2 bg=0 0 0,
;
VLABELS
2 'PiSt_Use1' f='Dialog-PLAIN-10',
3 'CaAl_Use1' f='Dialog-PLAIN-10',
4 'CaDu_Use1' f='Dialog-PLAIN-10',
5 'CaTr_Use1' f='Dialog-PLAIN-10',
6 'LoEl_Use1p' f='Dialog-PLAIN-10',
7 'CaPa_Use1' f='Dialog-PLAIN-10',
8 'DeHa_Use1' f='Dialog-PLAIN-10',
9 'CaGu_Use1' f='Dialog-PLAIN-10',
10 'CaLu_Use1' f='Dialog-PLAIN-10',
11 'PhBl_Use1' f='Dialog-PLAIN-10',
12 'RhOr_Use1' f='Dialog-PLAIN-10',
13 'CrNe_Use1' f='Dialog-PLAIN-10',
14 'PoPl_Use1' f='Dialog-PLAIN-10',
15 'LeEd_Use1p' f='Dialog-PLAIN-10',
16 'CoCi_Use1' f='Dialog-PLAIN-10',
17 'LaBi_Use1' f='Dialog-PLAIN-10',
18 'PhPc_Use1p' f='Dialog-PLAIN-10',
19 'MaGl_Use1' f='Dialog-PLAIN-10',
20 'ScSc_Use1' f='Dialog-PLAIN-10',
21 'AsNi_Use1' f='Dialog-PLAIN-10',
22 'AsNg_Use1' f='Dialog-PLAIN-10',
23 'AsFl_Use1' f='Dialog-PLAIN-10',
24 'AsOr_Use1' f='Dialog-PLAIN-10',
25 'AsTe_Use1' f='Dialog-PLAIN-10',
26 'AsCl_Use1' f='Dialog-PLAIN-10',
27 'AsFu_Use1' f='Dialog-PLAIN-10',
28 'NeFi_Use1' f='Dialog-PLAIN-10',
29 'CoPo_Use1' f='Dialog-PLAIN-10',
30 'CoIm_Use1' f='Dialog-PLAIN-10',
31 'UnRe_Use1' f='Dialog-PLAIN-10',
32 'PaBr_Use1' f='Dialog-PLAIN-10',
33 'MyGr_Use1' f='Dialog-PLAIN-10',
34 'MyFi_Use1' f='Dialog-PLAIN-10',
35 'CoHe_Use1' f='Dialog-PLAIN-10',
36 'PyTr_Use1' f='Dialog-PLAIN-10',
37 'PhNo_Use1' f='Dialog-PLAIN-10',
38 'FuOx_Use1' f='Dialog-PLAIN-10',
39 'NeHa_Use1' f='Dialog-PLAIN-10',
40 'GiZe_Use1' f='Dialog-PLAIN-10',
41 'FuVe_Use1' f='Dialog-PLAIN-10',
42 'TrAt_Use1' f='Dialog-PLAIN-10',
43 'TrVi_Use1' f='Dialog-PLAIN-10',
44 'TrRe_Use1' f='Dialog-PLAIN-10',
45 'PoAn_Use1' f='Dialog-PLAIN-10',
46 'ChGl_Use1' f='Dialog-PLAIN-10',
47 'NeCr_Use1' f='Dialog-PLAIN-10',
48 'MaGr_Use1' f='Dialog-PLAIN-10',
49 'ScPo_Use1' f='Dialog-PLAIN-10',
50 'ScJp_Use1' f='Dialog-PLAIN-10',
51 'YaLi_Use1' f='Dialog-PLAIN-10',
52 'SaKl_Use1' f='Dialog-PLAIN-10',
53 'KlWa_Use1' f='Dialog-PLAIN-10',
54 'ErGo_Use1' f='Dialog-PLAIN-10',
55 'KlLa_Use1' f='Dialog-PLAIN-10',
56 'SaBa_Use1' f='Dialog-PLAIN-10',
57 'SaMi_Use1' f='Dialog-PLAIN-10',
58 'SaCe_Use1' f='Dialog-PLAIN-10',
59 'SaPa_Use1' f='Dialog-PLAIN-10',
60 'SaKu_Use1' f='Dialog-PLAIN-10',
61 'SaCa_Use1' f='Dialog-PLAIN-10',
62 'CaGl_Use1' f='Dialog-PLAIN-10',
63 'VaPl_Use1' f='Dialog-PLAIN-10',
;
EDGES
1 1 2 s=37 w=0.645959,
2 64 1 s=38 w=0.477375,
3 65 64 s=39 w=0.198545,
4 65 10 s=40 w=1.189591,
5 66 65 s=41 w=1.23474,
6 67 66 s=120 w=0.582295,
7 68 67 s=116 w=0.318599,
8 69 68 s=115 w=0.337396,
9 69 19 s=57 w=2.047087,
10 70 69 s=114 w=1.436413,
11 71 70 s=92 w=0.110692,
12 71 20 s=58 w=0.870799,
13 72 71 s=91 w=0.135046,
14 73 66 s=121 w=0.433789,
15 73 51 s=1 w=2.469442,
16 74 73 s=24 w=1.148531,
17 75 72 s=81 w=0.218917,
18 76 70 s=113 w=0.328573,
19 77 74 s=23 w=0.396026,
20 78 68 s=56 w=0.23946,
21 79 75 s=73 w=0.260944,
22 80 76 s=105 w=0.136812,
23 81 78 s=55 w=0.324844,
24 81 13 s=45 w=1.749829,
25 82 77 s=17 w=0.421549,
26 82 60 s=16 w=0.110847,
27 83 1 s=36 w=0.189756,
28 84 81 s=54 w=0.195071,
29 84 18 s=53 w=2.680392,
30 85 79 s=67 w=0.056083,
31 85 21 s=59 w=0.543274,
32 86 72 s=90 w=0.315909,
33 87 74 s=8 w=0.32279,
34 87 55 s=7 w=0.676176,
35 88 82 s=15 w=0.297176,
36 89 84 s=52 w=0.137616,
37 90 85 s=66 w=0.043026,
38 90 22 s=60 w=0.242104,
39 91 75 s=80 w=0.151404,
40 91 32 s=79 w=0.404766,
41 92 80 s=99 w=0.27423,
42 92 38 s=93 w=0.089369,
43 93 76 s=112 w=0.10197,
44 93 48 s=111 w=0.598279,
45 94 87 s=6 w=0.147332,
46 94 54 s=5 w=0.964875,
47 95 77 s=22 w=0.120789,
48 95 63 s=21 w=0.662296,
49 96 83 s=32 w=0.234814,
50 96 5 s=31 w=0.42462,
51 97 90 s=65 w=0.081057,
52 97 25 s=64 w=0.248002,
53 98 79 s=72 w=0.125696,
54 98 26 s=68 w=0.305503,
55 99 91 s=78 w=0.282282,
56 99 31 s=77 w=0.134711,
57 100 86 s=89 w=0.500416,
58 100 37 s=88 w=0.137433,
59 101 92 s=98 w=0.042724,
60 101 39 s=94 w=0.355993,
61 102 80 s=104 w=0.274103,
62 102 42 s=100 w=0.134403,
63 103 93 s=110 w=0.149358,
64 103 47 s=109 w=0.294119,
65 104 94 s=4 w=0.091108,
66 104 52 s=2 w=0.436938,
67 104 53 s=3 w=0.772564,
68 105 88 s=11 w=0.024354,
69 105 56 s=9 w=0.143051,
70 105 57 s=10 w=0.056446,
71 106 88 s=14 w=0.030256,
72 106 58 s=12 w=0.104402,
73 106 59 s=13 w=0.021783,
74 107 95 s=20 w=0.078857,
75 107 61 s=18 w=0.49476,
76 107 62 s=19 w=0.66076,
77 108 64 s=27 w=0.193445,
78 108 8 s=25 w=0.457384,
79 108 9 s=26 w=0.77042,
80 109 96 s=30 w=0.616653,
81 109 3 s=28 w=0.114276,
82 109 4 s=29 w=0.016954,
83 110 83 s=35 w=0.194998,
84 110 6 s=33 w=0.658776,
85 110 7 s=34 w=0.443501,
86 111 78 s=44 w=1.388979,
87 111 11 s=42 w=0.34104,
88 111 12 s=43 w=0.547882,
89 112 89 s=48 w=0.692897,
90 112 14 s=46 w=1.070235,
91 112 15 s=47 w=1.773533,
92 113 89 s=51 w=0.35228,
93 113 16 s=49 w=0.886232,
94 113 17 s=50 w=1.196939,
95 114 97 s=63 w=0.203966,
96 114 23 s=61 w=0.014057,
97 114 24 s=62 w=1.0E-6,
98 115 98 s=71 w=0.239832,
99 115 27 s=69 w=0.024503,
100 115 28 s=70 w=0.036383,
101 116 99 s=76 w=0.2229,
102 116 29 s=74 w=0.004332,
103 116 30 s=75 w=0.004123,
104 117 86 s=84 w=0.355493,
105 117 33 s=82 w=0.355038,
106 117 34 s=83 w=0.310539,
107 118 100 s=87 w=0.086215,
108 118 35 s=85 w=0.105442,
109 118 36 s=86 w=0.108817,
110 119 101 s=97 w=0.099565,
111 119 40 s=95 w=1.0E-6,
112 119 41 s=96 w=1.0E-6,
113 120 102 s=103 w=0.035332,
114 120 43 s=101 w=0.06961,
115 120 44 s=102 w=0.080638,
116 121 103 s=108 w=0.057826,
117 121 45 s=106 w=0.374467,
118 121 46 s=107 w=0.215363,
119 122 67 s=119 w=1.372629,
120 122 49 s=117 w=0.686397,
121 122 50 s=118 w=0.923158,
;
ELABELS
2 '0.79/0.86' ll=11 f='Dialog-PLAIN-10',
3 '0.51/0.86' ll=11 f='Dialog-PLAIN-10',
5 '0.96/0.86' ll=11 f='Dialog-PLAIN-10',
6 '0.86/0.86' ll=11 f='Dialog-PLAIN-10',
7 '0.46/0.67' ll=11 f='Dialog-PLAIN-10',
8 '0.33/0.61' ll=11 f='Dialog-PLAIN-10',
10 '0.99/0.86' ll=11 f='Dialog-PLAIN-10',
11 '0.55/0.61' ll=11 f='Dialog-PLAIN-10',
13 '0.24/0.86' ll=11 f='Dialog-PLAIN-10',
14 '0.42/0.61' ll=11 f='Dialog-PLAIN-10',
16 '0.99/0.86' ll=11 f='Dialog-PLAIN-10',
17 '0.82/0.86' ll=11 f='Dialog-PLAIN-10',
18 '0.62/0.86' ll=11 f='Dialog-PLAIN-10',
19 '0.61/0.86' ll=11 f='Dialog-PLAIN-10',
20 '0.48/0.67' ll=11 f='Dialog-PLAIN-10',
21 '0.64/0.86' ll=11 f='Dialog-PLAIN-10',
22 '0.40/0.86' ll=11 f='Dialog-PLAIN-10',
23 '0.61/0.86' ll=11 f='Dialog-PLAIN-10',
25 '0.55/0.86' ll=11 f='Dialog-PLAIN-10',
27 '0.12/0.05' ll=11 f='Dialog-PLAIN-10',
28 '0.10/0.86' ll=11 f='Dialog-PLAIN-10',
30 '0.38/0.86' ll=11 f='Dialog-PLAIN-10',
32 '0.70/0.86' ll=11 f='Dialog-PLAIN-10',
33 '0.76/0.86' ll=11 f='Dialog-PLAIN-10',
35 '0.53/0.86' ll=11 f='Dialog-PLAIN-10',
36 '0.46/0.61' ll=11 f='Dialog-PLAIN-10',
37 '0.52/0.30' ll=11 f='Dialog-PLAIN-10',
39 '0.83/0.86' ll=11 f='Dialog-PLAIN-10',
41 '0.82/0.86' ll=11 f='Dialog-PLAIN-10',
43 '0.65/0.86' ll=11 f='Dialog-PLAIN-10',
45 '0.33/0.86' ll=11 f='Dialog-PLAIN-10',
47 '0.59/0.67' ll=11 f='Dialog-PLAIN-10',
49 '0.59/0.61' ll=11 f='Dialog-PLAIN-10',
51 '0.37/0.86' ll=11 f='Dialog-PLAIN-10',
53 '0.62/0.86' ll=11 f='Dialog-PLAIN-10',
55 '0.73/0.86' ll=11 f='Dialog-PLAIN-10',
57 '0.96/0.86' ll=11 f='Dialog-PLAIN-10',
59 '0.64/0.86' ll=11 f='Dialog-PLAIN-10',
61 '0.91/0.86' ll=11 f='Dialog-PLAIN-10',
63 '0.78/0.86' ll=11 f='Dialog-PLAIN-10',
65 '0.62/0.86' ll=11 f='Dialog-PLAIN-10',
68 '0.38/0.86' ll=11 f='Dialog-PLAIN-10',
71 '0.36/0.36' ll=11 f='Dialog-PLAIN-10',
74 '0.28/0.61' ll=11 f='Dialog-PLAIN-10',
77 '0.61/0.86' ll=11 f='Dialog-PLAIN-10',
80 '0.89/0.86' ll=11 f='Dialog-PLAIN-10',
83 '0.63/0.86' ll=11 f='Dialog-PLAIN-10',
86 '0.97/0.86' ll=11 f='Dialog-PLAIN-10',
89 '0.25/0.61' ll=11 f='Dialog-PLAIN-10',
92 '0.92/0.86' ll=11 f='Dialog-PLAIN-10',
95 '0.97/0.86' ll=11 f='Dialog-PLAIN-10',
98 '0.88/0.86' ll=11 f='Dialog-PLAIN-10',
101 '0.98/0.86' ll=11 f='Dialog-PLAIN-10',
104 '0.76/0.86' ll=11 f='Dialog-PLAIN-10',
107 '0.75/0.86' ll=11 f='Dialog-PLAIN-10',
110 '1.00/0.86' ll=11 f='Dialog-PLAIN-10',
113 '0.58/0.86' ll=11 f='Dialog-PLAIN-10',
116 '0.53/0.86' ll=11 f='Dialog-PLAIN-10',
119 '0.98/0.86' ll=11 f='Dialog-PLAIN-10',
;
END; [Network]

BEGIN st_Assumptions;
	autolayoutnodelabels;
END; [st_Assumptions]
