# Supplementary material for: Phylogeny of the SNARE vesicle fusion machinery yields insights into the conservation of the secretory pathway in fungi
Source: BMC Evol Biol. 2009 Jan 23;9:19. doi: 10.1186/1471-2148-9-19 (PMC2639358; doi:10.1186/1471-2148-9-19)
Supplement: Additional file 3 — Alignment and tree files. Detailed information to all sequences and trees are contained in a zipped file, which contains all phylogenetic trees in Nexus-format (.nex) and all alignments used to calculate the trees in Fasta-format (.fasta). In addition, a text file is provided ("id2information.txt") that allows to identify the sequences used for our analysis in the NCBI data base: listed is the sequence number & name used in our alignments & trees and the respective gi string. [file 1471-2148-9-19-S3.zip › Qc.II.conserved.joinedInformation.nex]

#nexus

BEGIN Taxa;
DIMENSIONS ntax=129;
TAXLABELS
[1] 'ChGl_Bet1'
[2] 'VaPl_Sft1'
[3] 'CaLu_Sft1'
[4] 'UnRe_Bet1'
[5] 'AsNi_Bet1'
[6] 'ErGo_Sft1'
[7] 'YaLi_Sft1'
[8] 'SaBa_Bet1'
[9] 'CaLu_Bet1'
[10] 'MyGr_Sft1'
[11] 'CoPo_Sft1'
[12] 'NeCr_Sft1'
[13] 'AsNg_Bet1'
[14] 'CaTr_Bet1'
[15] 'KlLa_Sft1'
[16] 'NeFi_Sft1'
[17] 'AsNi_Sft1'
[18] 'SaPa_Sft1'
[19] 'FuVe_Sft1'
[20] 'PaBr_Bet1'
[21] 'PhNo_Bet1'
[22] 'MaGr_Sft1'
[23] 'AsFl_Sft1frag'
[24] 'DeHa_Bet1'
[25] 'CaAl_Sft1'
[26] 'MiVi_Bet1p'
[27] 'MyFi_Sft1'
[28] 'PiSt_Bet1'
[29] 'UsMa_Bet1'
[30] 'ScSc_Bet1'
[31] 'PuGr_Sft1'
[32] 'KlWa_Sft1'
[33] 'SaBa_Sft1'
[34] 'CaGu_Sft1'
[35] 'SaKu_Bet1'
[36] 'BaDe_Bet1'
[37] 'AsCl_Sft1'
[38] 'CaPa_Bet1'
[39] 'SaKl_Bet1'
[40] 'AsOr_Sft1'
[41] 'CaGu_Bet1'
[42] 'SpRo_Sft1'
[43] 'AsTe_Sft1'
[44] 'YaLi_Bet1'
[45] 'MyGr_Bet1'
[46] 'LaBi_Sft1'
[47] 'AsOr_Bet1'
[48] 'AsNg_Sft1'
[49] 'GiZe_Sft1'
[50] 'NeHa_Sft1'
[51] 'AsCl_Bet1'
[52] 'UrAp_Sft1p'
[53] 'UnRe_Sft1p'
[54] 'NeHa_Bet1'
[55] 'UrAp_Bet1p'
[56] 'AsFu_Sft1'
[57] 'BoCi_Bet1'
[58] 'ErGo_Bet1'
[59] 'CoPo_Bet1'
[60] 'PaBr_Sft1'
[61] 'ScPo_Bet1'
[62] 'MaGr_Bet1'
[63] 'CaTr_Sft1'
[64] 'SaPa_Bet1'
[65] 'FuOx_Bet1'
[66] 'PhBl_Sft1'
[67] 'PiSt_Sft1'
[68] 'NeCr_Bet1'
[69] 'TrVi_Bet1'
[70] 'SpRo_Bet1'
[71] 'LoEl_Sft1'
[72] 'PhCh_Bet1p'
[73] 'HiCa_Sft1'
[74] 'PoPl_Bet1'
[75] 'BaDe_Sft1'
[76] 'SaCe_Sft1'
[77] 'CrNe_Sft1'
[78] 'CaAl_Bet1'
[79] 'BlEm_Bet1p'
[80] 'TrAt_Sft1'
[81] 'PoAn_Sft1'
[82] 'PhNo_Sft1'
[83] 'PuGr_Bet1'
[84] 'BoCi_Sft1'
[85] 'FuOx_Sft1'
[86] 'CaDu_Bet1'
[87] 'LaBi_Bet1'
[88] 'CaGl_Bet1'
[89] 'LoEl_Bet1'
[90] 'MyFi_Bet1'
[91] 'ChGl_Sftp'
[92] 'CoIm_Bet1'
[93] 'GiZe_Bet1'
[94] 'ScSc_Sft1'
[95] 'CaDu_Sft1'
[96] 'NeFi_Bet1'
[97] 'UsMa_Sft1'
[98] 'ScPo_Sft1'
[99] 'ScJp_Sft1'
[100] 'CoHe_Bet1'
[101] 'VaPl_Bet1'
[102] 'MiVi_Sft1p'
[103] 'TrVi_Sft1'
[104] 'SaKu_Sft1'
[105] 'PoAn_Bet1'
[106] 'PyTr_Bet1'
[107] 'SaCa_Bet1'
[108] 'CoHe_Sft1'
[109] 'RhOr_Sft1'
[110] 'SaMi_Sft1'
[111] 'SaKl_Sft1'
[112] 'CaPa_Sft1'
[113] 'FuVe_Bet1'
[114] 'SaCe_Bet1'
[115] 'TrRe_Sft1'
[116] 'ScJp_Bet1'
[117] 'AsTe_Bet1'
[118] 'PoPl_Sft1'
[119] 'CrNe_Bet1'
[120] 'AsFl_Bet1'
[121] 'CoCi_Sft1'
[122] 'TrRe_Bet1'
[123] 'PhPc_Bet1p'
[124] 'PhCh_Sft1'
[125] 'TrAt_Bet1'
[126] 'AsFu_Bet1'
[127] 'SaMi_Bet1'
[128] 'KlLa_Bet1'
[129] 'HiCa_Bet1'
;
END; [Taxa]

BEGIN Network;
DIMENSIONS ntax=129 nvertices=256 nedges=255;
DRAW to_scale;
TRANSLATE
2 'ChGl_Bet1',
3 'NeCr_Bet1',
4 'PoAn_Bet1',
5 'MaGr_Bet1',
6 'TrVi_Bet1',
7 'TrAt_Bet1',
8 'TrRe_Bet1',
9 'ScSc_Bet1',
10 'BoCi_Bet1',
11 'FuOx_Bet1',
12 'FuVe_Bet1',
13 'GiZe_Bet1',
14 'NeHa_Bet1',
15 'CoHe_Bet1',
16 'PyTr_Bet1',
17 'PhNo_Bet1',
18 'MyGr_Bet1',
19 'MyFi_Bet1',
20 'HiCa_Bet1',
21 'PaBr_Bet1',
22 'CoPo_Bet1',
23 'UnRe_Bet1',
24 'CoIm_Bet1',
25 'AsTe_Bet1',
26 'AsNi_Bet1',
27 'NeFi_Bet1',
28 'AsFu_Bet1',
29 'AsCl_Bet1',
30 'AsOr_Bet1',
31 'AsFl_Bet1',
32 'AsNg_Bet1',
33 'KlLa_Bet1',
34 'CaGl_Bet1',
35 'SaCe_Bet1',
36 'SaMi_Bet1',
37 'SaPa_Bet1',
38 'SaBa_Bet1',
39 'SaKu_Bet1',
40 'VaPl_Bet1',
41 'SaKl_Bet1',
42 'SaCa_Bet1',
43 'ErGo_Bet1',
44 'CaDu_Bet1',
45 'CaAl_Bet1',
46 'CaPa_Bet1',
47 'LoEl_Bet1',
48 'CaTr_Bet1',
49 'PiSt_Bet1',
50 'DeHa_Bet1',
51 'CaGu_Bet1',
52 'CaLu_Bet1',
53 'YaLi_Bet1',
54 'ScJp_Bet1',
55 'ScPo_Bet1',
56 'LaBi_Bet1',
57 'PhCh_Bet1p',
58 'PoPl_Bet1',
59 'UrAp_Bet1p',
60 'PuGr_Bet1',
61 'PhPc_Bet1p',
62 'SpRo_Bet1',
63 'MiVi_Bet1p',
64 'CrNe_Bet1',
65 'UsMa_Bet1',
66 'BlEm_Bet1p',
67 'BaDe_Bet1',
68 'BaDe_Sft1',
69 'ScJp_Sft1',
70 'ScPo_Sft1',
71 'HiCa_Sft1',
72 'PaBr_Sft1',
73 'UnRe_Sft1p',
74 'CoPo_Sft1',
75 'AsCl_Sft1',
76 'NeFi_Sft1',
77 'AsFu_Sft1',
78 'AsNg_Sft1',
79 'AsNi_Sft1',
80 'AsFl_Sft1frag',
81 'AsOr_Sft1',
82 'AsTe_Sft1',
83 'MyFi_Sft1',
84 'MyGr_Sft1',
85 'FuOx_Sft1',
86 'GiZe_Sft1',
87 'FuVe_Sft1',
88 'NeHa_Sft1',
89 'TrRe_Sft1',
90 'TrVi_Sft1',
91 'TrAt_Sft1',
92 'MaGr_Sft1',
93 'PoAn_Sft1',
94 'NeCr_Sft1',
95 'ChGl_Sftp',
96 'ScSc_Sft1',
97 'BoCi_Sft1',
98 'PhNo_Sft1',
99 'CoHe_Sft1',
100 'SaMi_Sft1',
101 'SaKu_Sft1',
102 'SaBa_Sft1',
103 'SaPa_Sft1',
104 'SaCe_Sft1',
105 'VaPl_Sft1',
106 'KlWa_Sft1',
107 'SaKl_Sft1',
108 'ErGo_Sft1',
109 'KlLa_Sft1',
110 'CaAl_Sft1',
111 'CaDu_Sft1',
112 'CaLu_Sft1',
113 'CaGu_Sft1',
114 'CaPa_Sft1',
115 'LoEl_Sft1',
116 'PiSt_Sft1',
117 'CaTr_Sft1',
118 'YaLi_Sft1',
119 'SpRo_Sft1',
120 'MiVi_Sft1p',
121 'UsMa_Sft1',
122 'PuGr_Sft1',
123 'UrAp_Sft1p',
124 'PoPl_Sft1',
125 'PhCh_Sft1',
126 'CoCi_Sft1',
127 'LaBi_Sft1',
128 'CrNe_Sft1',
129 'RhOr_Sft1',
130 'PhBl_Sft1',
;
VERTICES
1 -0.062719 0.0 w=2 h=2 bg=0 0 0,
2 0.0 0.0 w=2 h=2 bg=0 0 0,
3 0.12974948 0.0093819555 w=2 h=2 bg=0 0 0,
4 -0.08033707 0.0015136902 w=2 h=2 bg=0 0 0,
5 -0.0842148 0.008890742 w=2 h=2 bg=0 0 0,
6 0.01518018 0.053275395 w=2 h=2 bg=0 0 0,
7 -0.019299926 0.046471465 w=2 h=2 bg=0 0 0,
8 -0.006246046 0.052050844 w=2 h=2 bg=0 0 0,
9 0.12634525 0.11445822 w=2 h=2 bg=0 0 0,
10 0.18204653 0.1373321 w=2 h=2 bg=0 0 0,
11 -0.16111654 0.012601074 w=2 h=2 bg=0 0 0,
12 -0.17314185 0.007868805 w=2 h=2 bg=0 0 0,
13 -0.17314188 0.007868848 w=2 h=2 bg=0 0 0,
14 -0.23562425 -0.00770662 w=2 h=2 bg=0 0 0,
15 0.046593573 0.2799261 w=2 h=2 bg=0 0 0,
16 0.0704011 0.30205208 w=2 h=2 bg=0 0 0,
17 0.006747944 0.25629014 w=2 h=2 bg=0 0 0,
18 -0.14645171 0.14736597 w=2 h=2 bg=0 0 0,
19 -0.06840771 0.23369306 w=2 h=2 bg=0 0 0,
20 -0.31512022 0.028344119 w=2 h=2 bg=0 0 0,
21 -0.23487176 0.13723676 w=2 h=2 bg=0 0 0,
22 -0.38557246 -0.036814768 w=2 h=2 bg=0 0 0,
23 -0.38782287 -0.037316762 w=2 h=2 bg=0 0 0,
24 -0.38782293 -0.03731674 w=2 h=2 bg=0 0 0,
25 -0.3864468 0.12531461 w=2 h=2 bg=0 0 0,
26 -0.3624165 0.19326104 w=2 h=2 bg=0 0 0,
27 -0.41326454 0.116946824 w=2 h=2 bg=0 0 0,
28 -0.41326457 0.11694684 w=2 h=2 bg=0 0 0,
29 -0.40819728 0.13965634 w=2 h=2 bg=0 0 0,
30 -0.4285423 0.091216266 w=2 h=2 bg=0 0 0,
31 -0.42854232 0.09121627 w=2 h=2 bg=0 0 0,
32 -0.45343012 0.018401578 w=2 h=2 bg=0 0 0,
33 -0.9517987 0.5122022 w=2 h=2 bg=0 0 0,
34 -1.0044055 0.70327485 w=2 h=2 bg=0 0 0,
35 -1.0366471 0.7402704 w=2 h=2 bg=0 0 0,
36 -1.0433792 0.81906027 w=2 h=2 bg=0 0 0,
37 -1.0359657 0.7290921 w=2 h=2 bg=0 0 0,
38 -1.0403582 0.7408705 w=2 h=2 bg=0 0 0,
39 -1.0339205 0.6938655 w=2 h=2 bg=0 0 0,
40 -1.0810702 0.7808901 w=2 h=2 bg=0 0 0,
41 -1.1122872 0.8562783 w=2 h=2 bg=0 0 0,
42 -1.1186796 0.83636814 w=2 h=2 bg=0 0 0,
43 -1.1387526 0.7309919 w=2 h=2 bg=0 0 0,
44 -1.48989 0.7873779 w=2 h=2 bg=0 0 0,
45 -1.4765743 0.75999016 w=2 h=2 bg=0 0 0,
46 -1.5966444 0.93435824 w=2 h=2 bg=0 0 0,
47 -1.6106514 0.9422878 w=2 h=2 bg=0 0 0,
48 -1.5575117 0.85686827 w=2 h=2 bg=0 0 0,
49 -1.5151421 0.76699615 w=2 h=2 bg=0 0 0,
50 -1.4895247 0.7084283 w=2 h=2 bg=0 0 0,
51 -1.427972 0.60904044 w=2 h=2 bg=0 0 0,
52 -1.411875 0.5773942 w=2 h=2 bg=0 0 0,
53 -1.0472802 -0.06736982 w=2 h=2 bg=0 0 0,
54 -1.8094461 -0.13898805 w=2 h=2 bg=0 0 0,
55 -1.6677523 -0.2550959 w=2 h=2 bg=0 0 0,
56 -1.6505061 -0.58633703 w=2 h=2 bg=0 0 0,
57 -1.6016201 -0.6200341 w=2 h=2 bg=0 0 0,
58 -1.5787469 -0.63604844 w=2 h=2 bg=0 0 0,
59 -1.8673061 -0.59392786 w=2 h=2 bg=0 0 0,
60 -1.8095264 -0.6196066 w=2 h=2 bg=0 0 0,
61 -1.7367594 -0.65203387 w=2 h=2 bg=0 0 0,
62 -1.7612364 -0.68800163 w=2 h=2 bg=0 0 0,
63 -2.326889 -0.5968488 w=2 h=2 bg=0 0 0,
64 -1.497752 -0.802915 w=2 h=2 bg=0 0 0,
65 -1.6859518 -0.8039233 w=2 h=2 bg=0 0 0,
66 -1.8230476 -1.2638774 w=2 h=2 bg=0 0 0,
67 -2.2944891 -1.4772536 w=2 h=2 bg=0 0 0,
68 -2.6563535 -1.9435242 w=2 h=2 bg=0 0 0,
69 -2.2386103 -2.9436047 w=2 h=2 bg=0 0 0,
70 -2.3241987 -2.9768672 w=2 h=2 bg=0 0 0,
71 -2.0025344 -3.3880422 w=2 h=2 bg=0 0 0,
72 -2.0480187 -3.4043925 w=2 h=2 bg=0 0 0,
73 -2.9962077 -3.730427 w=2 h=2 bg=0 0 0,
74 -1.9377326 -3.387606 w=2 h=2 bg=0 0 0,
75 -1.8989263 -3.400113 w=2 h=2 bg=0 0 0,
76 -1.8848375 -3.3978832 w=2 h=2 bg=0 0 0,
77 -1.8939757 -3.4030118 w=2 h=2 bg=0 0 0,
78 -1.9210287 -3.4298348 w=2 h=2 bg=0 0 0,
79 -1.9257559 -3.4365847 w=2 h=2 bg=0 0 0,
80 -1.9235051 -3.4420764 w=2 h=2 bg=0 0 0,
81 -1.9150717 -3.4355645 w=2 h=2 bg=0 0 0,
82 -1.9269944 -3.4574487 w=2 h=2 bg=0 0 0,
83 -1.6622298 -3.3648653 w=2 h=2 bg=0 0 0,
84 -1.6486189 -3.3590202 w=2 h=2 bg=0 0 0,
85 -1.5346103 -3.3795931 w=2 h=2 bg=0 0 0,
86 -1.5346102 -3.3795931 w=2 h=2 bg=0 0 0,
87 -1.5346096 -3.3795924 w=2 h=2 bg=0 0 0,
88 -1.5293738 -3.3775 w=2 h=2 bg=0 0 0,
89 -1.5783789 -3.4994094 w=2 h=2 bg=0 0 0,
90 -1.5734676 -3.489857 w=2 h=2 bg=0 0 0,
91 -1.5384692 -3.4175043 w=2 h=2 bg=0 0 0,
92 -1.5171156 -3.396676 w=2 h=2 bg=0 0 0,
93 -1.5171291 -3.4625275 w=2 h=2 bg=0 0 0,
94 -1.5456336 -3.589288 w=2 h=2 bg=0 0 0,
95 -1.4985539 -3.4157045 w=2 h=2 bg=0 0 0,
96 -1.4701604 -3.4031787 w=2 h=2 bg=0 0 0,
97 -1.4641228 -3.3583736 w=2 h=2 bg=0 0 0,
98 -1.2989119 -3.1257706 w=2 h=2 bg=0 0 0,
99 -1.2753104 -3.1724463 w=2 h=2 bg=0 0 0,
100 -0.64122206 -3.7706194 w=2 h=2 bg=0 0 0,
101 -0.64064413 -3.7703621 w=2 h=2 bg=0 0 0,
102 -0.6411155 -3.7579134 w=2 h=2 bg=0 0 0,
103 -0.64543307 -3.724079 w=2 h=2 bg=0 0 0,
104 -0.6462741 -3.711092 w=2 h=2 bg=0 0 0,
105 -0.57496345 -3.8506 w=2 h=2 bg=0 0 0,
106 -0.5515499 -3.7929225 w=2 h=2 bg=0 0 0,
107 -0.5671925 -3.7203317 w=2 h=2 bg=0 0 0,
108 -0.47249478 -3.9018586 w=2 h=2 bg=0 0 0,
109 -0.55714095 -3.6971095 w=2 h=2 bg=0 0 0,
110 -0.043368887 -4.084535 w=2 h=2 bg=0 0 0,
111 -0.05205509 -4.068011 w=2 h=2 bg=0 0 0,
112 0.20807886 -4.376547 w=2 h=2 bg=0 0 0,
113 0.17745896 -4.3198013 w=2 h=2 bg=0 0 0,
114 0.26967567 -4.3863006 w=2 h=2 bg=0 0 0,
115 0.19972844 -4.304132 w=2 h=2 bg=0 0 0,
116 0.1317762 -4.2226453 w=2 h=2 bg=0 0 0,
117 -0.19479297 -3.8797567 w=2 h=2 bg=0 0 0,
118 -0.59770066 -3.183387 w=2 h=2 bg=0 0 0,
119 -0.1287812 -2.7689228 w=2 h=2 bg=0 0 0,
120 0.12741175 -2.9130285 w=2 h=2 bg=0 0 0,
121 0.28335452 -2.914577 w=2 h=2 bg=0 0 0,
122 0.091107175 -2.7752428 w=2 h=2 bg=0 0 0,
123 0.52746046 -2.9490845 w=2 h=2 bg=0 0 0,
124 0.032525852 -2.6300786 w=2 h=2 bg=0 0 0,
125 0.21814863 -2.6772237 w=2 h=2 bg=0 0 0,
126 0.33969176 -2.6716566 w=2 h=2 bg=0 0 0,
127 0.0026595602 -2.5844526 w=2 h=2 bg=0 0 0,
128 0.07665053 -2.536777 w=2 h=2 bg=0 0 0,
129 0.568138 -2.0399616 w=2 h=2 bg=0 0 0,
130 0.18386814 -1.967505 w=2 h=2 bg=0 0 0,
131 -0.10681892 -0.0010741967 w=2 h=2 bg=0 0 0,
132 -0.17426483 -0.004361876 w=2 h=2 bg=0 0 0,
133 -0.2067649 -0.0067405743 w=2 h=2 bg=0 0 0,
134 -0.2535919 -0.019593904 w=2 h=2 bg=0 0 0,
135 -0.35285488 -0.04945768 w=2 h=2 bg=0 0 0,
136 -0.39081764 -0.066138715 w=2 h=2 bg=0 0 0,
137 -0.41091314 -0.07616306 w=2 h=2 bg=0 0 0,
138 -0.4828183 -0.11885327 w=2 h=2 bg=0 0 0,
139 -0.75288016 -0.36082974 w=2 h=2 bg=0 0 0,
140 -0.8895464 -0.7614312 w=2 h=2 bg=0 0 0,
141 -0.9300761 -0.90234333 w=2 h=2 bg=0 0 0,
142 -0.94407135 -1.2852877 w=2 h=2 bg=0 0 0,
143 -0.94600904 -1.4444069 w=2 h=2 bg=0 0 0,
144 -0.94145954 -1.8180102 w=2 h=2 bg=0 0 0,
145 -0.93836117 -1.9027896 w=2 h=2 bg=0 0 0,
146 -0.94341946 -2.3181767 w=2 h=2 bg=0 0 0,
147 -1.0412366 -2.6923327 w=2 h=2 bg=0 0 0,
148 -1.1258088 -2.7890656 w=2 h=2 bg=0 0 0,
149 -1.2776438 -2.9808254 w=2 h=2 bg=0 0 0,
150 -1.2943482 -3.000898 w=2 h=2 bg=0 0 0,
151 -1.4105029 -3.1337543 w=2 h=2 bg=0 0 0,
152 -0.79911274 -0.25899845 w=2 h=2 bg=0 0 0,
153 -0.9067452 -0.005718266 w=2 h=2 bg=0 0 0,
154 -0.8907552 -2.968282 w=2 h=2 bg=0 0 0,
155 -0.746674 -3.2485218 w=2 h=2 bg=0 0 0,
156 -1.4878347 -3.1796663 w=2 h=2 bg=0 0 0,
157 -1.4505101 -3.2346573 w=2 h=2 bg=0 0 0,
158 -1.7703476 -3.329293 w=2 h=2 bg=0 0 0,
159 -1.4695071 -3.2764997 w=2 h=2 bg=0 0 0,
160 -0.96435714 0.30618763 w=2 h=2 bg=0 0 0,
161 -0.6941168 -3.4312506 w=2 h=2 bg=0 0 0,
162 -0.70253295 -2.4103081 w=2 h=2 bg=0 0 0,
163 -1.1099806 -0.8482182 w=2 h=2 bg=0 0 0,
164 -0.980255 0.38188726 w=2 h=2 bg=0 0 0,
165 -1.0065835 0.5244271 w=2 h=2 bg=0 0 0,
166 -1.2780911 0.46327278 w=2 h=2 bg=0 0 0,
167 -1.8325663 -3.3704567 w=2 h=2 bg=0 0 0,
168 -1.487162 -3.3088748 w=2 h=2 bg=0 0 0,
169 -0.19479375 -3.879756 w=2 h=2 bg=0 0 0,
170 -1.2284478 -0.80618554 w=2 h=2 bg=0 0 0,
171 -1.0162823 0.5706096 w=2 h=2 bg=0 0 0,
172 -1.2903441 0.47954676 w=2 h=2 bg=0 0 0,
173 -0.45968133 -0.038411543 w=2 h=2 bg=0 0 0,
174 -0.18292974 0.002375601 w=2 h=2 bg=0 0 0,
175 -1.496469 -3.324995 w=2 h=2 bg=0 0 0,
176 -0.10293222 -3.9901392 w=2 h=2 bg=0 0 0,
177 -1.352166 0.56595796 w=2 h=2 bg=0 0 0,
178 -0.4517098 -0.0130393375 w=2 h=2 bg=0 0 0,
179 -0.67614233 -3.5285625 w=2 h=2 bg=0 0 0,
180 -1.3967041 0.6315282 w=2 h=2 bg=0 0 0,
181 -0.1829288 0.0023759124 w=2 h=2 bg=0 0 0,
182 -1.8435609 -3.3789465 w=2 h=2 bg=0 0 0,
183 -0.6481501 -3.7039163 w=2 h=2 bg=0 0 0,
184 -0.0070721335 -4.094539 w=2 h=2 bg=0 0 0,
185 -0.6485746 -2.438886 w=2 h=2 bg=0 0 0,
186 -0.586073 -2.4392445 w=2 h=2 bg=0 0 0,
187 -1.357057 -0.7708842 w=2 h=2 bg=0 0 0,
188 -1.0315154 0.6836559 w=2 h=2 bg=0 0 0,
189 -1.4581227 0.7268651 w=2 h=2 bg=0 0 0,
190 -0.438385 0.03792867 w=2 h=2 bg=0 0 0,
191 -0.106899135 0.02524983 w=2 h=2 bg=0 0 0,
192 -0.23521289 0.05595 w=2 h=2 bg=0 0 0,
193 -1.8272243 -3.3464048 w=2 h=2 bg=0 0 0,
194 -1.8620024 -3.3924825 w=2 h=2 bg=0 0 0,
195 -1.5137419 -3.3504245 w=2 h=2 bg=0 0 0,
196 -0.6454333 -3.724078 w=2 h=2 bg=0 0 0,
197 -0.6543241 -3.5188973 w=2 h=2 bg=0 0 0,
198 -0.28091583 -2.5230055 w=2 h=2 bg=0 0 0,
199 -1.0340574 0.7067585 w=2 h=2 bg=0 0 0,
200 -1.8409384 -3.374633 w=2 h=2 bg=0 0 0,
201 -1.534609 -3.3795915 w=2 h=2 bg=0 0 0,
202 -1.5384688 -3.4175034 w=2 h=2 bg=0 0 0,
203 -1.4849492 -3.3420506 w=2 h=2 bg=0 0 0,
204 -0.64303 -3.7459202 w=2 h=2 bg=0 0 0,
205 -0.6409397 -3.5503933 w=2 h=2 bg=0 0 0,
206 0.03316316 -4.1342874 w=2 h=2 bg=0 0 0,
207 -0.354638 -2.5766778 w=2 h=2 bg=0 0 0,
208 -1.5012714 -0.67009157 w=2 h=2 bg=0 0 0,
209 -1.6323782 -0.68068504 w=2 h=2 bg=0 0 0,
210 -1.0359656 0.7290911 w=2 h=2 bg=0 0 0,
211 -1.0346142 0.6243447 w=2 h=2 bg=0 0 0,
212 -1.4913573 0.77331865 w=2 h=2 bg=0 0 0,
213 -0.41698673 0.106036276 w=2 h=2 bg=0 0 0,
214 -0.040454414 0.041759077 w=2 h=2 bg=0 0 0,
215 -0.03975712 0.21462141 w=2 h=2 bg=0 0 0,
216 -0.3986424 -0.056056675 w=2 h=2 bg=0 0 0,
217 -1.8663343 -2.8980482 w=2 h=2 bg=0 0 0,
218 -1.9278041 -3.3713953 w=2 h=2 bg=0 0 0,
219 -1.8657153 -3.3600616 w=2 h=2 bg=0 0 0,
220 -1.8848367 -3.3978827 w=2 h=2 bg=0 0 0,
221 -1.8717251 -3.398915 w=2 h=2 bg=0 0 0,
222 -1.9150709 -3.4355638 w=2 h=2 bg=0 0 0,
223 -1.5710013 -3.270242 w=2 h=2 bg=0 0 0,
224 -1.5346097 -3.3795924 w=2 h=2 bg=0 0 0,
225 -1.5734673 -3.489856 w=2 h=2 bg=0 0 0,
226 -1.5096292 -3.4364526 w=2 h=2 bg=0 0 0,
227 -1.4641227 -3.3583727 w=2 h=2 bg=0 0 0,
228 -0.6419751 -3.7582662 w=2 h=2 bg=0 0 0,
229 -0.61701334 -3.6030931 w=2 h=2 bg=0 0 0,
230 -0.06583131 -4.047729 w=2 h=2 bg=0 0 0,
231 0.050406452 -4.167132 w=2 h=2 bg=0 0 0,
232 0.14053366 -4.2456536 w=2 h=2 bg=0 0 0,
233 -0.24656421 -2.6909983 w=2 h=2 bg=0 0 0,
234 -8.818417E-4 -2.73212 w=2 h=2 bg=0 0 0,
235 -0.12874793 -2.572858 w=2 h=2 bg=0 0 0,
236 -0.06506545 -2.5710883 w=2 h=2 bg=0 0 0,
237 -1.5012723 -0.6700911 w=2 h=2 bg=0 0 0,
238 -1.7442635 -0.6409877 w=2 h=2 bg=0 0 0,
239 -1.6383202 -0.7153824 w=2 h=2 bg=0 0 0,
240 -1.1971792 -0.8396969 w=2 h=2 bg=0 0 0,
241 -1.036647 0.74026936 w=2 h=2 bg=0 0 0,
242 -1.0515275 0.6781773 w=2 h=2 bg=0 0 0,
243 -1.4695848 0.747884 w=2 h=2 bg=0 0 0,
244 -1.5212517 0.8173299 w=2 h=2 bg=0 0 0,
245 -0.42631793 0.042888433 w=2 h=2 bg=0 0 0,
246 -0.41326487 0.116945885 w=2 h=2 bg=0 0 0,
247 -0.42854246 0.09121529 w=2 h=2 bg=0 0 0,
248 -0.3333701 0.006414616 w=2 h=2 bg=0 0 0,
249 -0.019300897 0.046471227 w=2 h=2 bg=0 0 0,
250 0.12634431 0.11445788 w=2 h=2 bg=0 0 0,
251 -0.17314273 0.007868337 w=2 h=2 bg=0 0 0,
252 0.010612924 0.2535159 w=2 h=2 bg=0 0 0,
253 -0.15959837 0.13437845 w=2 h=2 bg=0 0 0,
254 -0.3878234 -0.037317615 w=2 h=2 bg=0 0 0,
255 -1.4205195 -0.41014278 w=2 h=2 bg=0 0 0,
256 -0.5287967 -1.9327658 w=2 h=2 bg=0 0 0,
;
VLABELS
2 'ChGl_Bet1' f='Dialog-PLAIN-10',
3 'NeCr_Bet1' f='Dialog-PLAIN-10',
4 'PoAn_Bet1' f='Dialog-PLAIN-10',
5 'MaGr_Bet1' f='Dialog-PLAIN-10',
6 'TrVi_Bet1' f='Dialog-PLAIN-10',
7 'TrAt_Bet1' f='Dialog-PLAIN-10',
8 'TrRe_Bet1' f='Dialog-PLAIN-10',
9 'ScSc_Bet1' f='Dialog-PLAIN-10',
10 'BoCi_Bet1' f='Dialog-PLAIN-10',
11 'FuOx_Bet1' f='Dialog-PLAIN-10',
12 'FuVe_Bet1' f='Dialog-PLAIN-10',
13 'GiZe_Bet1' f='Dialog-PLAIN-10',
14 'NeHa_Bet1' f='Dialog-PLAIN-10',
15 'CoHe_Bet1' f='Dialog-PLAIN-10',
16 'PyTr_Bet1' f='Dialog-PLAIN-10',
17 'PhNo_Bet1' f='Dialog-PLAIN-10',
18 'MyGr_Bet1' f='Dialog-PLAIN-10',
19 'MyFi_Bet1' f='Dialog-PLAIN-10',
20 'HiCa_Bet1' f='Dialog-PLAIN-10',
21 'PaBr_Bet1' f='Dialog-PLAIN-10',
22 'CoPo_Bet1' f='Dialog-PLAIN-10',
23 'UnRe_Bet1' f='Dialog-PLAIN-10',
24 'CoIm_Bet1' f='Dialog-PLAIN-10',
25 'AsTe_Bet1' f='Dialog-PLAIN-10',
26 'AsNi_Bet1' f='Dialog-PLAIN-10',
27 'NeFi_Bet1' f='Dialog-PLAIN-10',
28 'AsFu_Bet1' f='Dialog-PLAIN-10',
29 'AsCl_Bet1' f='Dialog-PLAIN-10',
30 'AsOr_Bet1' f='Dialog-PLAIN-10',
31 'AsFl_Bet1' f='Dialog-PLAIN-10',
32 'AsNg_Bet1' f='Dialog-PLAIN-10',
33 'KlLa_Bet1' f='Dialog-PLAIN-10',
34 'CaGl_Bet1' f='Dialog-PLAIN-10',
35 'SaCe_Bet1' f='Dialog-PLAIN-10',
36 'SaMi_Bet1' f='Dialog-PLAIN-10',
37 'SaPa_Bet1' f='Dialog-PLAIN-10',
38 'SaBa_Bet1' f='Dialog-PLAIN-10',
39 'SaKu_Bet1' f='Dialog-PLAIN-10',
40 'VaPl_Bet1' f='Dialog-PLAIN-10',
41 'SaKl_Bet1' f='Dialog-PLAIN-10',
42 'SaCa_Bet1' f='Dialog-PLAIN-10',
43 'ErGo_Bet1' f='Dialog-PLAIN-10',
44 'CaDu_Bet1' f='Dialog-PLAIN-10',
45 'CaAl_Bet1' f='Dialog-PLAIN-10',
46 'CaPa_Bet1' f='Dialog-PLAIN-10',
47 'LoEl_Bet1' f='Dialog-PLAIN-10',
48 'CaTr_Bet1' f='Dialog-PLAIN-10',
49 'PiSt_Bet1' f='Dialog-PLAIN-10',
50 'DeHa_Bet1' f='Dialog-PLAIN-10',
51 'CaGu_Bet1' f='Dialog-PLAIN-10',
52 'CaLu_Bet1' f='Dialog-PLAIN-10',
53 'YaLi_Bet1' f='Dialog-PLAIN-10',
54 'ScJp_Bet1' f='Dialog-PLAIN-10',
55 'ScPo_Bet1' f='Dialog-PLAIN-10',
56 'LaBi_Bet1' f='Dialog-PLAIN-10',
57 'PhCh_Bet1p' f='Dialog-PLAIN-10',
58 'PoPl_Bet1' f='Dialog-PLAIN-10',
59 'UrAp_Bet1p' f='Dialog-PLAIN-10',
60 'PuGr_Bet1' f='Dialog-PLAIN-10',
61 'PhPc_Bet1p' f='Dialog-PLAIN-10',
62 'SpRo_Bet1' f='Dialog-PLAIN-10',
63 'MiVi_Bet1p' f='Dialog-PLAIN-10',
64 'CrNe_Bet1' f='Dialog-PLAIN-10',
65 'UsMa_Bet1' f='Dialog-PLAIN-10',
66 'BlEm_Bet1p' f='Dialog-PLAIN-10',
67 'BaDe_Bet1' f='Dialog-PLAIN-10',
68 'BaDe_Sft1' f='Dialog-PLAIN-10',
69 'ScJp_Sft1' f='Dialog-PLAIN-10',
70 'ScPo_Sft1' f='Dialog-PLAIN-10',
71 'HiCa_Sft1' f='Dialog-PLAIN-10',
72 'PaBr_Sft1' f='Dialog-PLAIN-10',
73 'UnRe_Sft1p' f='Dialog-PLAIN-10',
74 'CoPo_Sft1' f='Dialog-PLAIN-10',
75 'AsCl_Sft1' f='Dialog-PLAIN-10',
76 'NeFi_Sft1' f='Dialog-PLAIN-10',
77 'AsFu_Sft1' f='Dialog-PLAIN-10',
78 'AsNg_Sft1' f='Dialog-PLAIN-10',
79 'AsNi_Sft1' f='Dialog-PLAIN-10',
80 'AsFl_Sft1frag' f='Dialog-PLAIN-10',
81 'AsOr_Sft1' f='Dialog-PLAIN-10',
82 'AsTe_Sft1' f='Dialog-PLAIN-10',
83 'MyFi_Sft1' f='Dialog-PLAIN-10',
84 'MyGr_Sft1' f='Dialog-PLAIN-10',
85 'FuOx_Sft1' f='Dialog-PLAIN-10',
86 'GiZe_Sft1' f='Dialog-PLAIN-10',
87 'FuVe_Sft1' f='Dialog-PLAIN-10',
88 'NeHa_Sft1' f='Dialog-PLAIN-10',
89 'TrRe_Sft1' f='Dialog-PLAIN-10',
90 'TrVi_Sft1' f='Dialog-PLAIN-10',
91 'TrAt_Sft1' f='Dialog-PLAIN-10',
92 'MaGr_Sft1' f='Dialog-PLAIN-10',
93 'PoAn_Sft1' f='Dialog-PLAIN-10',
94 'NeCr_Sft1' f='Dialog-PLAIN-10',
95 'ChGl_Sftp' f='Dialog-PLAIN-10',
96 'ScSc_Sft1' f='Dialog-PLAIN-10',
97 'BoCi_Sft1' f='Dialog-PLAIN-10',
98 'PhNo_Sft1' f='Dialog-PLAIN-10',
99 'CoHe_Sft1' f='Dialog-PLAIN-10',
100 'SaMi_Sft1' f='Dialog-PLAIN-10',
101 'SaKu_Sft1' f='Dialog-PLAIN-10',
102 'SaBa_Sft1' f='Dialog-PLAIN-10',
103 'SaPa_Sft1' f='Dialog-PLAIN-10',
104 'SaCe_Sft1' f='Dialog-PLAIN-10',
105 'VaPl_Sft1' f='Dialog-PLAIN-10',
106 'KlWa_Sft1' f='Dialog-PLAIN-10',
107 'SaKl_Sft1' f='Dialog-PLAIN-10',
108 'ErGo_Sft1' f='Dialog-PLAIN-10',
109 'KlLa_Sft1' f='Dialog-PLAIN-10',
110 'CaAl_Sft1' f='Dialog-PLAIN-10',
111 'CaDu_Sft1' f='Dialog-PLAIN-10',
112 'CaLu_Sft1' f='Dialog-PLAIN-10',
113 'CaGu_Sft1' f='Dialog-PLAIN-10',
114 'CaPa_Sft1' f='Dialog-PLAIN-10',
115 'LoEl_Sft1' f='Dialog-PLAIN-10',
116 'PiSt_Sft1' f='Dialog-PLAIN-10',
117 'CaTr_Sft1' f='Dialog-PLAIN-10',
118 'YaLi_Sft1' f='Dialog-PLAIN-10',
119 'SpRo_Sft1' f='Dialog-PLAIN-10',
120 'MiVi_Sft1p' f='Dialog-PLAIN-10',
121 'UsMa_Sft1' f='Dialog-PLAIN-10',
122 'PuGr_Sft1' f='Dialog-PLAIN-10',
123 'UrAp_Sft1p' f='Dialog-PLAIN-10',
124 'PoPl_Sft1' f='Dialog-PLAIN-10',
125 'PhCh_Sft1' f='Dialog-PLAIN-10',
126 'CoCi_Sft1' f='Dialog-PLAIN-10',
127 'LaBi_Sft1' f='Dialog-PLAIN-10',
128 'CrNe_Sft1' f='Dialog-PLAIN-10',
129 'RhOr_Sft1' f='Dialog-PLAIN-10',
130 'PhBl_Sft1' f='Dialog-PLAIN-10',
;
EDGES
1 1 2 s=214 w=0.062719,
2 1 3 s=215 w=0.192697,
3 131 1 s=216 w=0.044113,
4 131 4 s=217 w=0.026608,
5 132 131 s=218 w=0.067526,
6 132 5 s=219 w=0.09102,
7 133 132 s=220 w=0.032587,
8 134 133 s=221 w=0.048559,
9 134 14 s=222 w=0.021544,
10 135 134 s=223 w=0.103658,
11 136 135 s=233 w=0.041466,
12 137 136 s=234 w=0.022457,
13 138 137 s=240 w=0.083623,
14 139 138 s=241 w=0.36261,
15 140 139 s=242 w=0.423272,
16 141 140 s=246 w=0.146625,
17 142 141 s=247 w=0.3832,
18 142 66 s=248 w=0.879237,
19 143 142 s=249 w=0.159131,
20 143 67 s=250 w=1.34888,
21 144 143 s=251 w=0.373631,
22 144 68 s=252 w=1.719481,
23 145 144 s=253 w=0.084836,
24 146 145 s=120 w=0.415418,
25 147 146 s=100 w=0.386731,
26 148 147 s=62 w=0.12849,
27 149 148 s=61 w=0.244593,
28 149 99 s=60 w=0.191635,
29 150 149 s=59 w=0.026114,
30 150 98 s=58 w=0.124956,
31 151 150 s=57 w=0.176473,
32 152 139 s=180 w=0.111835,
33 152 53 s=179 w=0.313542,
34 153 152 s=178 w=0.275201,
35 154 147 s=99 w=0.314313,
36 154 118 s=98 w=0.363526,
37 155 154 s=97 w=0.315109,
38 156 151 s=31 w=0.089934,
39 157 151 s=56 w=0.108545,
40 158 156 s=27 w=0.31969,
41 159 157 s=52 w=0.045953,
42 160 153 s=160 w=0.317182,
43 160 33 s=140 w=0.206397,
44 161 155 s=81 w=0.190137,
45 162 146 s=119 w=0.257904,
46 163 141 s=139 w=0.18787,
47 164 160 s=159 w=0.077351,
48 164 43 s=158 w=0.3834,
49 165 164 s=157 w=0.144951,
50 165 34 s=141 w=0.178861,
51 166 153 s=177 w=0.598206,
52 166 52 s=176 w=0.175846,
53 167 158 s=26 w=0.074603,
54 168 159 s=46 w=0.036876,
55 168 92 s=45 w=0.09277,
56 169 155 s=96 w=0.838468,
57 169 117 s=95 w=1.0E-6,
58 170 163 s=135 w=0.125703,
59 171 165 s=156 w=0.04719,
60 172 166 s=175 w=0.020371,
61 172 51 s=174 w=0.188971,
62 173 138 s=195 w=0.083703,
63 173 32 s=194 w=0.057156,
64 174 133 s=213 w=0.025519,
65 175 168 s=44 w=0.018614,
66 176 169 s=94 w=0.143607,
67 177 172 s=173 w=0.106249,
68 177 50 s=172 w=0.197902,
69 178 173 s=193 w=0.026595,
70 179 161 s=73 w=0.098958,
71 179 105 s=72 w=0.337558,
72 180 177 s=171 w=0.079266,
73 180 49 s=170 w=0.179942,
74 181 174 s=209 w=1.0E-6,
75 181 11 s=208 w=0.02409,
76 182 167 s=25 w=0.013891,
77 182 82 s=24 w=0.114559,
78 183 179 s=71 w=0.177574,
79 183 104 s=70 w=0.007417,
80 184 176 s=93 w=0.141734,
81 185 162 s=109 w=0.061059,
82 186 162 s=118 w=0.120001,
83 186 128 s=117 w=0.669862,
84 187 170 s=134 w=0.133366,
85 188 171 s=150 w=0.114068,
86 188 39 s=149 w=0.010489,
87 189 180 s=169 w=0.113408,
88 190 178 s=192 w=0.052681,
89 191 181 s=207 w=0.079396,
90 192 135 s=232 w=0.157957,
91 193 158 s=11 w=0.059395,
92 194 182 s=23 w=0.022876,
93 195 175 s=38 w=0.030741,
94 195 88 s=37 w=0.031264,
95 196 183 s=69 w=0.020344,
96 196 103 s=68 w=1.0E-6,
97 197 161 s=80 w=0.096257,
98 197 109 s=79 w=0.202988,
99 198 186 s=116 w=0.316444,
100 199 188 s=148 w=0.023242,
101 199 38 s=147 w=0.034689,
102 200 167 s=16 w=0.009356,
103 200 75 s=12 w=0.063339,
104 201 195 s=36 w=0.035863,
105 201 87 s=35 w=1.0E-6,
106 202 175 s=43 w=0.101596,
107 202 91 s=42 w=1.0E-6,
108 203 159 s=51 w=0.067345,
109 203 95 s=50 w=0.0749,
110 204 196 s=67 w=0.021974,
111 204 102 s=66 w=0.012145,
112 205 197 s=78 w=0.034222,
113 205 106 s=74 w=0.258478,
114 206 184 s=92 w=0.056558,
115 206 116 s=91 w=0.132407,
116 207 185 s=108 w=0.324631,
117 207 121 s=104 w=0.721949,
118 208 170 s=125 w=0.304884,
119 208 58 s=124 w=0.084625,
120 209 187 s=130 w=0.28972,
121 209 61 s=129 w=0.108242,
122 210 199 s=146 w=0.022414,
123 210 37 s=145 w=1.0E-6,
124 211 171 s=155 w=0.056776,
125 211 42 s=154 w=0.228081,
126 212 189 s=168 w=0.057118,
127 212 48 s=167 w=0.106569,
128 213 190 s=188 w=0.07139,
129 213 29 s=187 w=0.03475,
130 214 191 s=203 w=0.068465,
131 214 8 s=202 w=0.035723,
132 215 192 s=228 w=0.251753,
133 215 17 s=227 w=0.062442,
134 216 137 s=239 w=0.023555,
135 216 22 s=235 w=0.023261,
136 217 148 s=4 w=0.748502,
137 217 69 s=2 w=0.375053,
138 217 70 s=3 w=0.464599,
139 218 193 s=7 w=0.103638,
140 218 71 s=5 w=0.076562,
141 218 72 s=6 w=0.124661,
142 219 193 s=10 w=0.040842,
143 219 73 s=8 w=1.189615,
144 219 74 s=9 w=0.077105,
145 220 200 s=15 w=0.049675,
146 220 76 s=13 w=1.0E-6,
147 220 77 s=14 w=0.01048,
148 221 194 s=19 w=0.011658,
149 221 78 s=17 w=0.058197,
150 221 79 s=18 w=0.065866,
151 222 194 s=22 w=0.068354,
152 222 80 s=20 w=0.010656,
153 222 81 s=21 w=1.0E-6,
154 223 156 s=30 w=0.122966,
155 223 83 s=28 w=0.131439,
156 223 84 s=29 w=0.117924,
157 224 201 s=34 w=1.0E-6,
158 224 85 s=32 w=1.0E-6,
159 224 86 s=33 w=1.0E-6,
160 225 202 s=41 w=0.080373,
161 225 89 s=39 w=0.010742,
162 225 90 s=40 w=1.0E-6,
163 226 203 s=49 w=0.097575,
164 226 93 s=47 w=0.027132,
165 226 94 s=48 w=0.157019,
166 227 157 s=55 w=0.124462,
167 227 96 s=53 w=0.045211,
168 227 97 s=54 w=1.0E-6,
169 228 204 s=65 w=0.012391,
170 228 100 s=63 w=0.012376,
171 228 101 s=64 w=0.012169,
172 229 205 s=77 w=0.057877,
173 229 107 s=75 w=0.127385,
174 229 108 s=76 w=0.331883,
175 230 176 s=84 w=0.068506,
176 230 110 s=82 w=0.043119,
177 230 111 s=83 w=0.024518,
178 231 184 s=87 w=0.092593,
179 231 112 s=85 w=0.262136,
180 231 113 s=86 w=0.198621,
181 232 206 s=90 w=0.154696,
182 232 114 s=88 w=0.190943,
183 232 115 s=89 w=0.083209,
184 233 185 s=103 w=0.474524,
185 233 119 s=101 w=0.141227,
186 233 120 s=102 w=0.43492,
187 234 207 s=107 w=0.386401,
188 234 122 s=105 w=0.101595,
189 234 123 s=106 w=0.571156,
190 235 198 s=112 w=0.160126,
191 235 124 s=110 w=0.171124,
192 235 125 s=111 w=0.362256,
193 236 198 s=115 w=0.221141,
194 236 126 s=113 w=0.417064,
195 236 127 s=114 w=0.069031,
196 237 208 s=123 w=1.0E-6,
197 237 56 s=121 w=0.17113,
198 237 57 s=122 w=0.11214,
199 238 209 s=128 w=0.118719,
200 238 59 s=126 w=0.131735,
201 238 60 s=127 w=0.068676,
202 239 187 s=133 w=0.286687,
203 239 62 s=131 w=0.125929,
204 239 63 s=132 w=0.698697,
205 240 163 s=138 w=0.087614,
206 240 64 s=136 w=0.302815,
207 240 65 s=137 w=0.49008,
208 241 210 s=144 w=0.011199,
209 241 35 s=142 w=1.0E-6,
210 241 36 s=143 w=0.079078,
211 242 211 s=153 w=0.056427,
212 242 40 s=151 w=0.106877,
213 242 41 s=152 w=0.18818,
214 243 189 s=163 w=0.023941,
215 243 44 s=161 w=0.044408,
216 243 45 s=162 w=0.013979,
217 244 212 s=166 w=0.053204,
218 244 46 s=164 w=0.139211,
219 244 47 s=165 w=0.153645,
220 245 178 s=183 w=0.061422,
221 245 25 s=181 w=0.091563,
222 245 26 s=182 w=0.163387,
223 246 213 s=186 w=0.011527,
224 246 27 s=184 w=1.0E-6,
225 246 28 s=185 w=1.0E-6,
226 247 190 s=191 w=0.054188,
227 247 30 s=189 w=1.0E-6,
228 247 31 s=190 w=1.0E-6,
229 248 136 s=198 w=0.092543,
230 248 20 s=196 w=0.02853,
231 248 21 s=197 w=0.163757,
232 249 214 s=201 w=0.021672,
233 249 6 s=199 w=0.035146,
234 249 7 s=200 w=1.0E-6,
235 250 191 s=206 w=0.249721,
236 250 9 s=204 w=1.0E-6,
237 250 10 s=205 w=0.060216,
238 251 174 s=212 w=0.011223,
239 251 12 s=210 w=1.0E-6,
240 251 13 s=211 w=1.0E-6,
241 252 215 s=226 w=0.063639,
242 252 15 s=224 w=0.044633,
243 252 16 s=225 w=0.077009,
244 253 192 s=231 w=0.108943,
245 253 18 s=229 w=0.01848,
246 253 19 s=230 w=0.13483,
247 254 216 s=238 w=0.021638,
248 254 23 s=236 w=1.0E-6,
249 254 24 s=237 w=1.0E-6,
250 255 140 s=245 w=0.63666,
251 255 54 s=243 w=0.474119,
252 255 55 s=244 w=0.291828,
253 256 145 s=254 w=0.41066,
254 256 129 s=1 w=1.10216,
255 256 130 s=255 w=0.713511,
;
ELABELS
3 '0.35/0.11' ll=11 f='Dialog-PLAIN-10',
5 '0.48/0.88' ll=11 f='Dialog-PLAIN-10',
7 '0.57/0.64' ll=11 f='Dialog-PLAIN-10',
8 '0.34/0.88' ll=11 f='Dialog-PLAIN-10',
10 '0.60/0.88' ll=11 f='Dialog-PLAIN-10',
11 '0.28/0.40' ll=11 f='Dialog-PLAIN-10',
12 '0.36/0.18' ll=11 f='Dialog-PLAIN-10',
13 '0.37/0.86' ll=11 f='Dialog-PLAIN-10',
14 '0.74/0.88' ll=11 f='Dialog-PLAIN-10',
15 '0.52/0.88' ll=11 f='Dialog-PLAIN-10',
16 '0.47/0.86' ll=11 f='Dialog-PLAIN-10',
17 '0.57/0.88' ll=11 f='Dialog-PLAIN-10',
19 '0.24/0.34' ll=11 f='Dialog-PLAIN-10',
21 '0.66/0.86' ll=11 f='Dialog-PLAIN-10',
23 '0.59/0.88' ll=11 f='Dialog-PLAIN-10',
24 '0.52/0.86' ll=11 f='Dialog-PLAIN-10',
25 '0.40/0.88' ll=11 f='Dialog-PLAIN-10',
26 '0.38/0.25' ll=11 f='Dialog-PLAIN-10',
27 '0.86/0.88' ll=11 f='Dialog-PLAIN-10',
29 '0.53/0.61' ll=11 f='Dialog-PLAIN-10',
31 '0.28/0.58' ll=11 f='Dialog-PLAIN-10',
32 '0.48/0.88' ll=11 f='Dialog-PLAIN-10',
34 '0.75/0.88' ll=11 f='Dialog-PLAIN-10',
35 '0.77/0.88' ll=11 f='Dialog-PLAIN-10',
37 '0.43/0.88' ll=11 f='Dialog-PLAIN-10',
38 '0.54/0.86' ll=11 f='Dialog-PLAIN-10',
39 '0.61/0.64' ll=11 f='Dialog-PLAIN-10',
40 '0.74/0.88' ll=11 f='Dialog-PLAIN-10',
41 '0.38/0.64' ll=11 f='Dialog-PLAIN-10',
42 '0.76/0.88' ll=11 f='Dialog-PLAIN-10',
44 '0.70/0.88' ll=11 f='Dialog-PLAIN-10',
45 '0.65/0.86' ll=11 f='Dialog-PLAIN-10',
46 '0.61/0.88' ll=11 f='Dialog-PLAIN-10',
47 '0.48/0.88' ll=11 f='Dialog-PLAIN-10',
49 '0.50/0.88' ll=11 f='Dialog-PLAIN-10',
51 '0.92/0.88' ll=11 f='Dialog-PLAIN-10',
53 '0.62/0.61' ll=11 f='Dialog-PLAIN-10',
54 '0.70/0.88' ll=11 f='Dialog-PLAIN-10',
56 '1.00/0.88' ll=11 f='Dialog-PLAIN-10',
58 '0.39/0.41' ll=11 f='Dialog-PLAIN-10',
59 '0.44/0.88' ll=11 f='Dialog-PLAIN-10',
60 '0.42/0.64' ll=11 f='Dialog-PLAIN-10',
62 '0.55/0.88' ll=11 f='Dialog-PLAIN-10',
64 '0.34/0.64' ll=11 f='Dialog-PLAIN-10',
65 '0.39/0.88' ll=11 f='Dialog-PLAIN-10',
66 '0.37/0.40' ll=11 f='Dialog-PLAIN-10',
67 '0.61/0.88' ll=11 f='Dialog-PLAIN-10',
69 '0.46/0.86' ll=11 f='Dialog-PLAIN-10',
70 '0.25/0.25' ll=11 f='Dialog-PLAIN-10',
72 '0.37/0.88' ll=11 f='Dialog-PLAIN-10',
74 '0.23/0.00' ll=11 f='Dialog-PLAIN-10',
76 '0.26/0.25' ll=11 f='Dialog-PLAIN-10',
78 '1.00/0.88' ll=11 f='Dialog-PLAIN-10',
80 '0.42/0.47' ll=11 f='Dialog-PLAIN-10',
81 '0.18/0.31' ll=11 f='Dialog-PLAIN-10',
82 '0.68/0.88' ll=11 f='Dialog-PLAIN-10',
84 '0.70/0.88' ll=11 f='Dialog-PLAIN-10',
85 '0.88/0.88' ll=11 f='Dialog-PLAIN-10',
87 '0.27/0.41' ll=11 f='Dialog-PLAIN-10',
88 '0.71/0.88' ll=11 f='Dialog-PLAIN-10',
89 '0.39/0.88' ll=11 f='Dialog-PLAIN-10',
90 '0.60/0.86' ll=11 f='Dialog-PLAIN-10',
91 '0.34/0.88' ll=11 f='Dialog-PLAIN-10',
92 '0.43/0.58' ll=11 f='Dialog-PLAIN-10',
93 '0.56/0.88' ll=11 f='Dialog-PLAIN-10',
95 '0.08/0.17' ll=11 f='Dialog-PLAIN-10',
97 '0.77/0.88' ll=11 f='Dialog-PLAIN-10',
99 '0.84/0.88' ll=11 f='Dialog-PLAIN-10',
100 '0.31/0.64' ll=11 f='Dialog-PLAIN-10',
102 '0.52/0.64' ll=11 f='Dialog-PLAIN-10',
104 '1.00/0.88' ll=11 f='Dialog-PLAIN-10',
106 '0.85/0.88' ll=11 f='Dialog-PLAIN-10',
108 '0.31/0.58' ll=11 f='Dialog-PLAIN-10',
110 '0.13/0.06' ll=11 f='Dialog-PLAIN-10',
112 '0.26/0.11' ll=11 f='Dialog-PLAIN-10',
114 '0.26/0.40' ll=11 f='Dialog-PLAIN-10',
116 '0.82/0.86' ll=11 f='Dialog-PLAIN-10',
118 '0.89/0.88' ll=11 f='Dialog-PLAIN-10',
120 '0.90/0.88' ll=11 f='Dialog-PLAIN-10',
122 '0.62/0.64' ll=11 f='Dialog-PLAIN-10',
124 '0.38/0.64' ll=11 f='Dialog-PLAIN-10',
126 '0.34/0.24' ll=11 f='Dialog-PLAIN-10',
128 '0.75/0.88' ll=11 f='Dialog-PLAIN-10',
130 '0.88/0.88' ll=11 f='Dialog-PLAIN-10',
132 '0.93/0.88' ll=11 f='Dialog-PLAIN-10',
134 '0.75/0.88' ll=11 f='Dialog-PLAIN-10',
136 '0.93/0.88' ll=11 f='Dialog-PLAIN-10',
139 '0.61/0.88' ll=11 f='Dialog-PLAIN-10',
142 '0.62/0.88' ll=11 f='Dialog-PLAIN-10',
145 '0.96/0.88' ll=11 f='Dialog-PLAIN-10',
148 '0.25/0.58' ll=11 f='Dialog-PLAIN-10',
151 '0.84/0.88' ll=11 f='Dialog-PLAIN-10',
154 '0.78/0.88' ll=11 f='Dialog-PLAIN-10',
157 '0.06/0.88' ll=11 f='Dialog-PLAIN-10',
160 '0.82/0.88' ll=11 f='Dialog-PLAIN-10',
163 '0.74/0.88' ll=11 f='Dialog-PLAIN-10',
166 '0.88/0.88' ll=11 f='Dialog-PLAIN-10',
169 '0.66/0.01' ll=11 f='Dialog-PLAIN-10',
172 '0.56/0.58' ll=11 f='Dialog-PLAIN-10',
175 '0.77/0.88' ll=11 f='Dialog-PLAIN-10',
178 '0.54/0.88' ll=11 f='Dialog-PLAIN-10',
181 '0.33/0.64' ll=11 f='Dialog-PLAIN-10',
184 '0.92/0.88' ll=11 f='Dialog-PLAIN-10',
187 '0.89/0.88' ll=11 f='Dialog-PLAIN-10',
190 '0.86/0.88' ll=11 f='Dialog-PLAIN-10',
193 '0.52/0.86' ll=11 f='Dialog-PLAIN-10',
196 '0.07/0.31' ll=11 f='Dialog-PLAIN-10',
199 '0.74/0.88' ll=11 f='Dialog-PLAIN-10',
202 '0.88/0.88' ll=11 f='Dialog-PLAIN-10',
205 '0.60/0.88' ll=11 f='Dialog-PLAIN-10',
208 '0.31/0.61' ll=11 f='Dialog-PLAIN-10',
211 '0.50/0.88' ll=11 f='Dialog-PLAIN-10',
214 '0.76/0.88' ll=11 f='Dialog-PLAIN-10',
217 '0.24/0.61' ll=11 f='Dialog-PLAIN-10',
220 '0.37/0.88' ll=11 f='Dialog-PLAIN-10',
223 '1.00/0.88' ll=11 f='Dialog-PLAIN-10',
226 '1.00/0.88' ll=11 f='Dialog-PLAIN-10',
229 '0.80/0.88' ll=11 f='Dialog-PLAIN-10',
232 '0.67/0.86' ll=11 f='Dialog-PLAIN-10',
235 '0.83/0.88' ll=11 f='Dialog-PLAIN-10',
238 '1.00/0.88' ll=11 f='Dialog-PLAIN-10',
241 '0.69/0.88' ll=11 f='Dialog-PLAIN-10',
244 '0.76/0.88' ll=11 f='Dialog-PLAIN-10',
247 '1.00/0.86' ll=11 f='Dialog-PLAIN-10',
250 '0.98/0.88' ll=11 f='Dialog-PLAIN-10',
253 '0.91/0.88' ll=11 f='Dialog-PLAIN-10',
;
END; [Network]

BEGIN st_Assumptions;
	autolayoutnodelabels;
END; [st_Assumptions]
