# Supplementary material for: Phylogeny of the SNARE vesicle fusion machinery yields insights into the conservation of the secretory pathway in fungi
Source: BMC Evol Biol. 2009 Jan 23;9:19. doi: 10.1186/1471-2148-9-19 (PMC2639358; doi:10.1186/1471-2148-9-19)
Supplement: Additional file 3 — Alignment and tree files. Detailed information to all sequences and trees are contained in a zipped file, which contains all phylogenetic trees in Nexus-format (.nex) and all alignments used to calculate the trees in Fasta-format (.fasta). In addition, a text file is provided ("id2information.txt") that allows to identify the sequences used for our analysis in the NCBI data base: listed is the sequence number & name used in our alignments & trees and the respective gi string. [file 1471-2148-9-19-S3.zip › Qc.III.conserved.joinedInformation.nex]

#nexus

BEGIN Taxa;
DIMENSIONS ntax=204;
TAXLABELS
[1] 'UnRe_Tlg1'
[2] 'CaPa_Vam7'
[3] 'RhOr_Vam7'
[4] 'PhNo_Tlg1'
[5] 'PoPl_Vam7'
[6] 'PhCh_Vam7'
[7] 'MaGr_Tlg1'
[8] 'NeFi_Vam7'
[9] 'NeHa_Syx8'
[10] 'CaGu_Syx8'
[11] 'UnRe_Syx8'
[12] 'ErGo_Vam7'
[13] 'CaLu_Tlg1'
[14] 'PhNo_Syx8'
[15] 'PyTr_Vam7'
[16] 'CaGl_Vam7'
[17] 'ScPo_Vam7'
[18] 'BaDe_Syx8'
[19] 'FuVe_Syx8'
[20] 'PhNo_Vam7'
[21] 'SaKl_Syx8'
[22] 'NeCr_Tlg1'
[23] 'SaMi_Syx8'
[24] 'SaKl_Tlg1'
[25] 'ScPo_Tlg1'
[26] 'CoPo_Syx8'
[27] 'AsTe_Syx8'
[28] 'KlWa_Syx8'
[29] 'AsFu_Tlg1'
[30] 'AsFu_Vam7'
[31] 'DeHa_Tlg1'
[32] 'FuVe_Vam7'
[33] 'KlLa_Syx8'
[34] 'YaLi_Vam7'
[35] 'BlEm_QcIIIcp'
[36] 'KlWa_Tlg1'
[37] 'UrAp_Tlg1p'
[38] 'CoHe_Tlg1'
[39] 'CaDu_Syx8'
[40] 'ScJp_Vam7'
[41] 'LoEl_Tlg1'
[42] 'CoIm_Syx8'
[43] 'UsMa_Tlg1'
[44] 'AsCl_Syx8'
[45] 'FuOx_Vam7'
[46] 'BoCi_Vam7'
[47] 'CoCi_Tlg1'
[48] 'SpRo_Tlg1'
[49] 'CrNe_Vam7'
[50] 'AsNi_Vam7'
[51] 'SaMi_Vam7'
[52] 'PyTr_Tlg1'
[53] 'ScJp_Syx8'
[54] 'AsTe_Vam7'
[55] 'AsNi_Syx8'
[56] 'ErGo_Syx8'
[57] 'MaGl_Tlg1'
[58] 'DeHa_Vam7'
[59] 'PiSt_Tlg1'
[60] 'MyFi_Syx8'
[61] 'CaAl_Syx8'
[62] 'PhCh_Tlg1'
[63] 'NeHa_Vam7'
[64] 'LeSc_Syx8p'
[65] 'AsCl_Tlg1'
[66] 'AsFl_Tlg1'
[67] 'PiAn_Vam7'
[68] 'CoIm_Vam7'
[69] 'KlLa_Tlg1'
[70] 'SaPa_Syx8frag'
[71] 'TrAt_Vam7'
[72] 'MaGl_Syx8'
[73] 'AsTe_Tlg1p'
[74] 'PhBl_Tlg1'
[75] 'PaBr_Vam7'
[76] 'ScPo_Syx8'
[77] 'SaKu_Tlg1'
[78] 'YaLi_Syx8'
[79] 'AsOr_Syx8'
[80] 'CaLu_Vam7'
[81] 'PhCh_Syx8'
[82] 'TrRe_Syx8'
[83] 'TrVi_Tlg1'
[84] 'AsNg_Syx8'
[85] 'PoAn_Tlg1'
[86] 'LaBi_Tlg1'
[87] 'CrNe_Tlg1'
[88] 'BoCi_Tlg1'
[89] 'TrAt_Tlg1'
[90] 'SaPa_Vam7'
[91] 'ChGl_Tlg1'
[92] 'PhPc_Syx8p'
[93] 'PuGr_Syx8'
[94] 'VaPl_Tlg1'
[95] 'CoPo_Vam7'
[96] 'NeCr_Vam7'
[97] 'BaDe_Vam7'
[98] 'CaTr_Vam7'
[99] 'CoCi_Syx8'
[100] 'CaTr_Tlg1'
[101] 'BaDe_Tlg1'
[102] 'MyGr_Tlg1'
[103] 'AsNi_Tlg1'
[104] 'CoCi_Vam7'
[105] 'MyFi_Vam7'
[106] 'HiCa_Vam7'
[107] 'PoPl_Syx8'
[108] 'UsMa_Vam7'
[109] 'CaPa_Syx8'
[110] 'PiSt_Vam7'
[111] 'TrVi_Syx8'
[112] 'HiCa_Tlg1'
[113] 'TrRe_Tlg1'
[114] 'CoIm_Tlg1'
[115] 'BlEm_Tlg1p'
[116] 'GiZe_Syx8'
[117] 'YaLi_Tlg1'
[118] 'ChGl_Syx8'
[119] 'MyGr_Syx8'
[120] 'AsFl_Syx8'
[121] 'MyGr_Vam7'
[122] 'FuVe_Tlg1'
[123] 'AsOr_Vam7'
[124] 'CaAl_Tlg1'
[125] 'LaBi_Vam7'
[126] 'MaGl_Vam7'
[127] 'SaBa_Syx8'
[128] 'CaGu_Vam7'
[129] 'CaGu_Tlg1'
[130] 'CaPa_Tlg1'
[131] 'SpRo_Vam7p'
[132] 'PhBl_Vam7'
[133] 'MyFi_Tlg1'
[134] 'CaTr_Syx8'
[135] 'FuOx_Syx8'
[136] 'CoHe_Vam7'
[137] 'NeFi_Tlg1'
[138] 'LaBi_Syx8'
[139] 'PoPl_Tlg1'
[140] 'CaGl_Tlg1'
[141] 'PaBr_Syx8'
[142] 'CaLu_Syx8'
[143] 'SaKl_Vam7'
[144] 'MaGr_Vam7'
[145] 'NeFi_Syx8'
[146] 'PhBl_Syx8'
[147] 'BlEm_QcIIIc2p'
[148] 'SaCe_Tlg1'
[149] 'CaAl_Vam7'
[150] 'PyTr_Syx8'
[151] 'MaGr_Syx8'
[152] 'AsOr_Tlg1'
[153] 'CaGl_Syx8'
[154] 'SaBa_Tlg1'
[155] 'SaCa_Syx8'
[156] 'PaBr_Tlg1'
[157] 'BoCi_Syx8'
[158] 'ScJp_Tlg1'
[159] 'TrRe_Vam7'
[160] 'SaBa_Vam7'
[161] 'LoEl_Vam7'
[162] 'RhOr_Tlg1'
[163] 'ScSc_Tlg1'
[164] 'AsNg_Tlg1'
[165] 'SaPa_Tlg1'
[166] 'GiZe_Vam7'
[167] 'CrNe_Syx8'
[168] 'KlWa_Vam7'
[169] 'PuGr_Vam7'
[170] 'SaCe_Syx8'
[171] 'ScSc_Syx8'
[172] 'LoEl_Syx8'
[173] 'FuOx_Tlg1'
[174] 'AsNg_Vam7'
[175] 'SaKu_Vam7'
[176] 'ScSc_Vam7'
[177] 'TrVi_Vam7'
[178] 'ChGl_Vam7'
[179] 'MiVi_Syx8p'
[180] 'TrAt_Syx8'
[181] 'CoPo_Tlg1'
[182] 'CaDu_Tlg1'
[183] 'NeHa_Tlg1'
[184] 'NeCr_Syx8'
[185] 'SaCa_Tlg1'
[186] 'ErGo_Tlg1'
[187] 'KlLa_Vam7'
[188] 'VaPl_Syx8'
[189] 'DeHa_Syx8'
[190] 'AsCl_Vam7'
[191] 'AsFu_Syx8'
[192] 'SaMi_Tlg1'
[193] 'GiZe_Tlg1'
[194] 'PhPc_Vam7p'
[195] 'SaCe_Vam7'
[196] 'UsMa_Syx8'
[197] 'AsFl_Vam7'
[198] 'UnRe_Vam7'
[199] 'PoAn_Syx8'
[200] 'CaDu_Vam7'
[201] 'VaPl_Vam7'
[202] 'PoAn_Vam7'
[203] 'CoHe_Syx8'
[204] 'PiSt_Syx8'
;
END; [Taxa]

BEGIN Network;
DIMENSIONS ntax=204 nvertices=406 nedges=405;
DRAW to_scale;
TRANSLATE
2 'UnRe_Tlg1',
3 'CoPo_Tlg1',
4 'CoIm_Tlg1',
5 'HiCa_Tlg1',
6 'PaBr_Tlg1',
7 'PhNo_Tlg1',
8 'PyTr_Tlg1',
9 'CoHe_Tlg1',
10 'AsFl_Tlg1',
11 'AsOr_Tlg1',
12 'AsTe_Tlg1p',
13 'AsNi_Tlg1',
14 'AsFu_Tlg1',
15 'NeFi_Tlg1',
16 'AsNg_Tlg1',
17 'AsCl_Tlg1',
18 'MyGr_Tlg1',
19 'MyFi_Tlg1',
20 'MaGr_Tlg1',
21 'FuVe_Tlg1',
22 'GiZe_Tlg1',
23 'NeHa_Tlg1',
24 'TrRe_Tlg1',
25 'TrAt_Tlg1',
26 'TrVi_Tlg1',
27 'FuOx_Tlg1',
28 'NeCr_Tlg1',
29 'ChGl_Tlg1',
30 'PoAn_Tlg1',
31 'BoCi_Tlg1',
32 'ScSc_Tlg1',
33 'SaCe_Tlg1',
34 'SaMi_Tlg1',
35 'SaKu_Tlg1',
36 'SaPa_Tlg1',
37 'SaBa_Tlg1',
38 'SaCa_Tlg1',
39 'KlLa_Tlg1',
40 'ErGo_Tlg1',
41 'SaKl_Tlg1',
42 'KlWa_Tlg1',
43 'CaGl_Tlg1',
44 'VaPl_Tlg1',
45 'CaDu_Tlg1',
46 'LoEl_Tlg1',
47 'CaPa_Tlg1',
48 'CaAl_Tlg1',
49 'CaTr_Tlg1',
50 'PiSt_Tlg1',
51 'DeHa_Tlg1',
52 'CaLu_Tlg1',
53 'CaGu_Tlg1',
54 'YaLi_Tlg1',
55 'ScPo_Tlg1',
56 'ScJp_Tlg1',
57 'BlEm_Tlg1p',
58 'PhBl_Tlg1',
59 'RhOr_Tlg1',
60 'UrAp_Tlg1p',
61 'SpRo_Tlg1',
62 'MaGl_Tlg1',
63 'CrNe_Tlg1',
64 'PoPl_Tlg1',
65 'LaBi_Tlg1',
66 'CoCi_Tlg1',
67 'PhCh_Tlg1',
68 'BaDe_Tlg1',
69 'BlEm_QcIIIcp',
70 'BlEm_QcIIIc2p',
71 'ScPo_Vam7',
72 'ScJp_Vam7',
73 'YaLi_Vam7',
74 'BaDe_Vam7',
75 'RhOr_Vam7',
76 'PhBl_Vam7',
77 'PoPl_Vam7',
78 'PhCh_Vam7',
79 'CoCi_Vam7',
80 'LaBi_Vam7',
81 'PhPc_Vam7p',
82 'PuGr_Vam7',
83 'SpRo_Vam7p',
84 'UsMa_Vam7',
85 'MaGl_Vam7',
86 'CrNe_Vam7',
87 'GiZe_Vam7',
88 'FuOx_Vam7',
89 'FuVe_Vam7',
90 'NeHa_Vam7',
91 'TrAt_Vam7',
92 'TrVi_Vam7',
93 'TrRe_Vam7',
94 'MaGr_Vam7',
95 'ChGl_Vam7',
96 'NeCr_Vam7',
97 'PoAn_Vam7',
98 'BoCi_Vam7',
99 'ScSc_Vam7',
100 'MyFi_Vam7',
101 'MyGr_Vam7',
102 'PyTr_Vam7',
103 'CoHe_Vam7',
104 'PhNo_Vam7',
105 'AsCl_Vam7',
106 'NeFi_Vam7',
107 'AsFu_Vam7',
108 'AsTe_Vam7',
109 'AsOr_Vam7',
110 'AsFl_Vam7',
111 'AsNi_Vam7',
112 'AsNg_Vam7',
113 'HiCa_Vam7',
114 'PaBr_Vam7',
115 'CoIm_Vam7',
116 'CoPo_Vam7',
117 'UnRe_Vam7',
118 'UsMa_Tlg1',
119 'KlLa_Vam7',
120 'VaPl_Vam7',
121 'KlWa_Vam7',
122 'ErGo_Vam7',
123 'SaKl_Vam7',
124 'CaGl_Vam7',
125 'SaCe_Vam7',
126 'SaBa_Vam7',
127 'SaKu_Vam7',
128 'SaMi_Vam7',
129 'SaPa_Vam7',
130 'PiAn_Vam7',
131 'CaDu_Vam7',
132 'CaAl_Vam7',
133 'CaTr_Vam7',
134 'CaPa_Vam7',
135 'LoEl_Vam7',
136 'DeHa_Vam7',
137 'PiSt_Vam7',
138 'CaLu_Vam7',
139 'CaGu_Vam7',
140 'LeSc_Syx8p',
141 'MiVi_Syx8p',
142 'PuGr_Syx8',
143 'PhPc_Syx8p',
144 'PhCh_Syx8',
145 'PoPl_Syx8',
146 'CoCi_Syx8',
147 'LaBi_Syx8',
148 'CrNe_Syx8',
149 'UsMa_Syx8',
150 'MaGl_Syx8',
151 'CaGl_Syx8',
152 'SaPa_Syx8frag',
153 'SaCe_Syx8',
154 'SaBa_Syx8',
155 'SaMi_Syx8',
156 'VaPl_Syx8',
157 'KlLa_Syx8',
158 'ErGo_Syx8',
159 'KlWa_Syx8',
160 'SaKl_Syx8',
161 'SaCa_Syx8',
162 'DeHa_Syx8',
163 'CaGu_Syx8',
164 'CaAl_Syx8',
165 'CaDu_Syx8',
166 'CaTr_Syx8',
167 'CaPa_Syx8',
168 'LoEl_Syx8',
169 'PiSt_Syx8',
170 'CaLu_Syx8',
171 'YaLi_Syx8',
172 'AsNi_Syx8',
173 'AsNg_Syx8',
174 'AsTe_Syx8',
175 'AsFu_Syx8',
176 'AsCl_Syx8',
177 'NeFi_Syx8',
178 'AsOr_Syx8',
179 'AsFl_Syx8',
180 'PyTr_Syx8',
181 'CoHe_Syx8',
182 'PhNo_Syx8',
183 'MyFi_Syx8',
184 'MyGr_Syx8',
185 'ScSc_Syx8',
186 'BoCi_Syx8',
187 'NeHa_Syx8',
188 'GiZe_Syx8',
189 'FuOx_Syx8',
190 'FuVe_Syx8',
191 'TrRe_Syx8',
192 'TrAt_Syx8',
193 'TrVi_Syx8',
194 'MaGr_Syx8',
195 'PoAn_Syx8',
196 'ChGl_Syx8',
197 'NeCr_Syx8',
198 'CoPo_Syx8',
199 'CoIm_Syx8',
200 'UnRe_Syx8',
201 'PaBr_Syx8',
202 'PhBl_Syx8',
203 'BaDe_Syx8',
204 'ScJp_Syx8',
205 'ScPo_Syx8',
;
VERTICES
1 -0.165406 0.0 w=2 h=2 bg=0 0 0,
2 0.0 0.0 w=2 h=2 bg=0 0 0,
3 -0.020308984 0.006708225 w=2 h=2 bg=0 0 0,
4 -0.0065072128 0.0075595197 w=2 h=2 bg=0 0 0,
5 0.19001101 0.046506282 w=2 h=2 bg=0 0 0,
6 0.13983615 0.048239548 w=2 h=2 bg=0 0 0,
7 0.19795747 0.09432653 w=2 h=2 bg=0 0 0,
8 0.19944172 0.100025065 w=2 h=2 bg=0 0 0,
9 0.1284646 0.093153805 w=2 h=2 bg=0 0 0,
10 -0.20633683 0.085067 w=2 h=2 bg=0 0 0,
11 -0.15864627 0.10018772 w=2 h=2 bg=0 0 0,
12 -0.18874763 0.10008561 w=2 h=2 bg=0 0 0,
13 1.626388 0.751402 w=2 h=2 bg=0 0 0,
14 -0.06283018 0.16674761 w=2 h=2 bg=0 0 0,
15 -0.012462307 0.19360434 w=2 h=2 bg=0 0 0,
16 0.28325272 0.33564615 w=2 h=2 bg=0 0 0,
17 0.16527435 0.28394085 w=2 h=2 bg=0 0 0,
18 -0.10053525 0.23746276 w=2 h=2 bg=0 0 0,
19 0.0033763708 0.30684084 w=2 h=2 bg=0 0 0,
20 -0.28007808 0.29818907 w=2 h=2 bg=0 0 0,
21 -0.19841217 0.3915184 w=2 h=2 bg=0 0 0,
22 -0.1984122 0.3915184 w=2 h=2 bg=0 0 0,
23 -0.34623525 0.29179788 w=2 h=2 bg=0 0 0,
24 -0.1725851 0.46429548 w=2 h=2 bg=0 0 0,
25 -0.1628344 0.47693014 w=2 h=2 bg=0 0 0,
26 -0.1687151 0.48024514 w=2 h=2 bg=0 0 0,
27 0.24345325 0.9022747 w=2 h=2 bg=0 0 0,
28 -0.1982363 0.4946088 w=2 h=2 bg=0 0 0,
29 -0.31294978 0.43356955 w=2 h=2 bg=0 0 0,
30 -0.26976165 0.49994388 w=2 h=2 bg=0 0 0,
31 -0.43367082 0.495946 w=2 h=2 bg=0 0 0,
32 -0.34815577 0.61343986 w=2 h=2 bg=0 0 0,
33 0.061569914 2.6639535 w=2 h=2 bg=0 0 0,
34 0.11235749 2.742878 w=2 h=2 bg=0 0 0,
35 0.1374282 2.7876759 w=2 h=2 bg=0 0 0,
36 0.050239224 2.6524312 w=2 h=2 bg=0 0 0,
37 0.021917718 2.615665 w=2 h=2 bg=0 0 0,
38 -0.094188824 2.5476334 w=2 h=2 bg=0 0 0,
39 0.39644814 3.7024026 w=2 h=2 bg=0 0 0,
40 0.3964124 3.8073947 w=2 h=2 bg=0 0 0,
41 0.17264552 3.3382084 w=2 h=2 bg=0 0 0,
42 0.1907041 3.4418738 w=2 h=2 bg=0 0 0,
43 -0.35466197 2.192175 w=2 h=2 bg=0 0 0,
44 -0.25801912 2.76528 w=2 h=2 bg=0 0 0,
45 -0.6442794 2.7994053 w=2 h=2 bg=0 0 0,
46 -0.46816126 3.6433468 w=2 h=2 bg=0 0 0,
47 -0.45055726 3.819122 w=2 h=2 bg=0 0 0,
48 -0.6577222 2.7653182 w=2 h=2 bg=0 0 0,
49 -0.70228285 2.6239552 w=2 h=2 bg=0 0 0,
50 -0.76038975 2.5337086 w=2 h=2 bg=0 0 0,
51 -0.8269839 2.4050355 w=2 h=2 bg=0 0 0,
52 -0.8476989 2.3304064 w=2 h=2 bg=0 0 0,
53 -0.89105284 1.8390357 w=2 h=2 bg=0 0 0,
54 -1.1570305 1.5064393 w=2 h=2 bg=0 0 0,
55 -1.2831433 1.4955376 w=2 h=2 bg=0 0 0,
56 -1.3482662 2.0445683 w=2 h=2 bg=0 0 0,
57 -1.7065644 1.8335096 w=2 h=2 bg=0 0 0,
58 -1.6667724 1.1951842 w=2 h=2 bg=0 0 0,
59 -1.8391062 2.0938847 w=2 h=2 bg=0 0 0,
60 -2.1434884 2.8681839 w=2 h=2 bg=0 0 0,
61 -1.8399416 1.3278106 w=2 h=2 bg=0 0 0,
62 -2.0048327 1.679681 w=2 h=2 bg=0 0 0,
63 -1.984237 1.4197174 w=2 h=2 bg=0 0 0,
64 -1.9018959 1.0174716 w=2 h=2 bg=0 0 0,
65 -2.0143802 1.2632204 w=2 h=2 bg=0 0 0,
66 -1.9896669 1.1702322 w=2 h=2 bg=0 0 0,
67 -2.0410776 1.2152389 w=2 h=2 bg=0 0 0,
68 -2.8129902 1.5599756 w=2 h=2 bg=0 0 0,
69 -3.2000418 1.2765249 w=2 h=2 bg=0 0 0,
70 -2.8996885 0.6334807 w=2 h=2 bg=0 0 0,
71 -4.71855 0.14265096 w=2 h=2 bg=0 0 0,
72 -4.833804 0.2557459 w=2 h=2 bg=0 0 0,
73 -4.4783783 -0.381076 w=2 h=2 bg=0 0 0,
74 -4.732385 -0.325058 w=2 h=2 bg=0 0 0,
75 -4.3577585 -0.8678951 w=2 h=2 bg=0 0 0,
76 -4.412819 -0.8129494 w=2 h=2 bg=0 0 0,
77 -4.3453827 -1.0049789 w=2 h=2 bg=0 0 0,
78 -4.3384905 -1.0212467 w=2 h=2 bg=0 0 0,
79 -4.524438 -0.8577321 w=2 h=2 bg=0 0 0,
80 -4.515364 -0.87664306 w=2 h=2 bg=0 0 0,
81 -6.3017445 0.56129795 w=2 h=2 bg=0 0 0,
82 -5.010285 -0.5634217 w=2 h=2 bg=0 0 0,
83 -5.121603 -0.5262517 w=2 h=2 bg=0 0 0,
84 -5.523732 -0.31953686 w=2 h=2 bg=0 0 0,
85 -5.5434494 -0.34757006 w=2 h=2 bg=0 0 0,
86 -4.992574 -0.7530058 w=2 h=2 bg=0 0 0,
87 -5.7106056 -0.8732333 w=2 h=2 bg=0 0 0,
88 -4.9962697 -1.2897369 w=2 h=2 bg=0 0 0,
89 -5.001346 -1.2874638 w=2 h=2 bg=0 0 0,
90 -4.9494243 -1.3220949 w=2 h=2 bg=0 0 0,
91 -4.9473443 -1.3431945 w=2 h=2 bg=0 0 0,
92 -4.924969 -1.3541827 w=2 h=2 bg=0 0 0,
93 -4.9855723 -1.333535 w=2 h=2 bg=0 0 0,
94 -5.232838 -1.2992688 w=2 h=2 bg=0 0 0,
95 -5.975317 -1.10182 w=2 h=2 bg=0 0 0,
96 -5.0723357 -1.3792118 w=2 h=2 bg=0 0 0,
97 -5.1148787 -1.3761666 w=2 h=2 bg=0 0 0,
98 -4.716608 -1.5168487 w=2 h=2 bg=0 0 0,
99 -4.7027 -1.5205593 w=2 h=2 bg=0 0 0,
100 -5.673281 -1.4628811 w=2 h=2 bg=0 0 0,
101 -5.2429624 -1.5254126 w=2 h=2 bg=0 0 0,
102 -5.1607027 -1.584249 w=2 h=2 bg=0 0 0,
103 -5.069647 -1.5921812 w=2 h=2 bg=0 0 0,
104 -5.0489445 -1.5995238 w=2 h=2 bg=0 0 0,
105 -4.7242103 -1.7425854 w=2 h=2 bg=0 0 0,
106 -4.688163 -1.745034 w=2 h=2 bg=0 0 0,
107 -4.6957493 -1.7459323 w=2 h=2 bg=0 0 0,
108 -4.9231234 -1.7836034 w=2 h=2 bg=0 0 0,
109 -4.929812 -1.8009816 w=2 h=2 bg=0 0 0,
110 -5.0375853 -1.8211279 w=2 h=2 bg=0 0 0,
111 -5.0012865 -1.828539 w=2 h=2 bg=0 0 0,
112 -4.9660864 -1.8277841 w=2 h=2 bg=0 0 0,
113 -4.5958953 -1.77379 w=2 h=2 bg=0 0 0,
114 -4.5849586 -1.7743031 w=2 h=2 bg=0 0 0,
115 -4.5871916 -1.8065981 w=2 h=2 bg=0 0 0,
116 -4.5996222 -1.8114138 w=2 h=2 bg=0 0 0,
117 -4.520704 -1.7857018 w=2 h=2 bg=0 0 0,
118 -8.449331 -3.8977313 w=2 h=2 bg=0 0 0,
119 -5.1475644 -2.863947 w=2 h=2 bg=0 0 0,
120 -5.577395 -3.135178 w=2 h=2 bg=0 0 0,
121 -5.1867604 -2.9453263 w=2 h=2 bg=0 0 0,
122 -5.3449397 -3.0744812 w=2 h=2 bg=0 0 0,
123 -5.0119095 -2.8826516 w=2 h=2 bg=0 0 0,
124 -4.8202972 -2.8239143 w=2 h=2 bg=0 0 0,
125 -4.9417515 -3.0600765 w=2 h=2 bg=0 0 0,
126 -5.01614 -3.125678 w=2 h=2 bg=0 0 0,
127 -5.0061855 -3.1222262 w=2 h=2 bg=0 0 0,
128 -4.944792 -3.0737793 w=2 h=2 bg=0 0 0,
129 -4.839116 -2.9807777 w=2 h=2 bg=0 0 0,
130 -4.5373406 -2.998188 w=2 h=2 bg=0 0 0,
131 -4.649764 -3.3431072 w=2 h=2 bg=0 0 0,
132 -4.630758 -3.3265135 w=2 h=2 bg=0 0 0,
133 -4.6845803 -3.4091606 w=2 h=2 bg=0 0 0,
134 -4.7445745 -3.5238438 w=2 h=2 bg=0 0 0,
135 -4.831053 -3.6706607 w=2 h=2 bg=0 0 0,
136 -4.618 -3.5078552 w=2 h=2 bg=0 0 0,
137 -4.709386 -3.6898108 w=2 h=2 bg=0 0 0,
138 -4.786676 -3.8556092 w=2 h=2 bg=0 0 0,
139 -4.527085 -3.463454 w=2 h=2 bg=0 0 0,
140 -3.1063743 -4.5899153 w=2 h=2 bg=0 0 0,
141 -3.4212244 -5.298402 w=2 h=2 bg=0 0 0,
142 -3.1418457 -4.912466 w=2 h=2 bg=0 0 0,
143 -3.2363153 -5.204371 w=2 h=2 bg=0 0 0,
144 -2.7088702 -4.1676297 w=2 h=2 bg=0 0 0,
145 -2.625487 -3.9572012 w=2 h=2 bg=0 0 0,
146 -2.603817 -3.99813 w=2 h=2 bg=0 0 0,
147 -2.5785627 -3.9516134 w=2 h=2 bg=0 0 0,
148 -2.453798 -3.8046114 w=2 h=2 bg=0 0 0,
149 -2.2745898 -4.637311 w=2 h=2 bg=0 0 0,
150 -2.4630313 -6.0492835 w=2 h=2 bg=0 0 0,
151 -1.8841764 -4.5081162 w=2 h=2 bg=0 0 0,
152 -1.8999251 -5.658349 w=2 h=2 bg=0 0 0,
153 -1.8250134 -4.86859 w=2 h=2 bg=0 0 0,
154 -1.8323234 -5.2690535 w=2 h=2 bg=0 0 0,
155 -1.812473 -4.7203016 w=2 h=2 bg=0 0 0,
156 -1.752566 -4.640352 w=2 h=2 bg=0 0 0,
157 -1.6585007 -5.1794195 w=2 h=2 bg=0 0 0,
158 -1.6208206 -5.2857413 w=2 h=2 bg=0 0 0,
159 -1.6105618 -5.1735787 w=2 h=2 bg=0 0 0,
160 -1.5714488 -5.1879344 w=2 h=2 bg=0 0 0,
161 -1.6304839 -4.6078753 w=2 h=2 bg=0 0 0,
162 -1.3668312 -4.579133 w=2 h=2 bg=0 0 0,
163 -1.3155395 -4.6850433 w=2 h=2 bg=0 0 0,
164 -1.1782897 -4.8547177 w=2 h=2 bg=0 0 0,
165 -1.1633639 -4.87746 w=2 h=2 bg=0 0 0,
166 -1.2327555 -4.6089954 w=2 h=2 bg=0 0 0,
167 -1.0486228 -4.991493 w=2 h=2 bg=0 0 0,
168 -1.0520312 -4.9189835 w=2 h=2 bg=0 0 0,
169 -1.1184186 -4.631362 w=2 h=2 bg=0 0 0,
170 -1.2382042 -4.2343173 w=2 h=2 bg=0 0 0,
171 -0.9716878 -3.6567318 w=2 h=2 bg=0 0 0,
172 -0.87900454 -3.1195126 w=2 h=2 bg=0 0 0,
173 -0.82190233 -3.1943831 w=2 h=2 bg=0 0 0,
174 -0.8454935 -3.143131 w=2 h=2 bg=0 0 0,
175 -0.6966334 -3.3076398 w=2 h=2 bg=0 0 0,
176 -0.51271296 -3.5456219 w=2 h=2 bg=0 0 0,
177 -0.8514212 -3.085417 w=2 h=2 bg=0 0 0,
178 -0.8203218 -3.0983963 w=2 h=2 bg=0 0 0,
179 -0.82468873 -3.0932992 w=2 h=2 bg=0 0 0,
180 -0.08710567 -3.5153508 w=2 h=2 bg=0 0 0,
181 -0.05098672 -3.544968 w=2 h=2 bg=0 0 0,
182 -0.087566376 -3.501517 w=2 h=2 bg=0 0 0,
183 0.25118 -3.7536414 w=2 h=2 bg=0 0 0,
184 0.075996384 -3.5901484 w=2 h=2 bg=0 0 0,
185 -0.28163585 -3.2661467 w=2 h=2 bg=0 0 0,
186 -0.31562176 -3.2380865 w=2 h=2 bg=0 0 0,
187 -0.13398948 -3.2704926 w=2 h=2 bg=0 0 0,
188 -0.078265324 -3.2957072 w=2 h=2 bg=0 0 0,
189 -0.07826531 -3.2957072 w=2 h=2 bg=0 0 0,
190 -0.05330556 -3.3087766 w=2 h=2 bg=0 0 0,
191 0.27095014 -3.434236 w=2 h=2 bg=0 0 0,
192 0.46666983 -3.5133407 w=2 h=2 bg=0 0 0,
193 0.3975291 -3.475526 w=2 h=2 bg=0 0 0,
194 0.026134873 -3.2599213 w=2 h=2 bg=0 0 0,
195 0.36971593 -3.3632882 w=2 h=2 bg=0 0 0,
196 0.19051442 -3.2908595 w=2 h=2 bg=0 0 0,
197 0.14043917 -3.261965 w=2 h=2 bg=0 0 0,
198 -0.6238078 -2.9038734 w=2 h=2 bg=0 0 0,
199 -0.67937905 -2.8898966 w=2 h=2 bg=0 0 0,
200 -0.7035984 -2.8814113 w=2 h=2 bg=0 0 0,
201 -0.7497817 -2.8128102 w=2 h=2 bg=0 0 0,
202 -0.08830198 -2.1754181 w=2 h=2 bg=0 0 0,
203 0.39799348 -2.1761901 w=2 h=2 bg=0 0 0,
204 3.540636 -1.8697771 w=2 h=2 bg=0 0 0,
205 0.45103595 -1.6397783 w=2 h=2 bg=0 0 0,
206 -0.32055238 -0.004780009 w=2 h=2 bg=0 0 0,
207 -0.38955027 -0.0090356525 w=2 h=2 bg=0 0 0,
208 -0.54847735 -0.026234625 w=2 h=2 bg=0 0 0,
209 -0.6070462 -0.040009893 w=2 h=2 bg=0 0 0,
210 -0.8412281 -0.10275876 w=2 h=2 bg=0 0 0,
211 -0.9360937 -0.14640385 w=2 h=2 bg=0 0 0,
212 -1.2921888 -0.3237181 w=2 h=2 bg=0 0 0,
213 -1.3825508 -0.42284065 w=2 h=2 bg=0 0 0,
214 -1.6318835 -0.81200653 w=2 h=2 bg=0 0 0,
215 -1.8635157 -1.1861055 w=2 h=2 bg=0 0 0,
216 -2.0695403 -1.5429504 w=2 h=2 bg=0 0 0,
217 -2.1829417 -1.7260998 w=2 h=2 bg=0 0 0,
218 -3.3744493 -1.7628099 w=2 h=2 bg=0 0 0,
219 -2.0641265 -1.939414 w=2 h=2 bg=0 0 0,
220 -1.9983233 -2.0666165 w=2 h=2 bg=0 0 0,
221 -1.9281752 -2.1657119 w=2 h=2 bg=0 0 0,
222 -3.5463238 -1.7110333 w=2 h=2 bg=0 0 0,
223 -3.643351 -1.68663 w=2 h=2 bg=0 0 0,
224 -3.643352 -1.68663 w=2 h=2 bg=0 0 0,
225 -4.119952 -1.6572343 w=2 h=2 bg=0 0 0,
226 -1.6767907 -2.3436632 w=2 h=2 bg=0 0 0,
227 -1.1345983 -2.7150738 w=2 h=2 bg=0 0 0,
228 -1.1817098 0.08859506 w=2 h=2 bg=0 0 0,
229 -1.8869677 -2.4611197 w=2 h=2 bg=0 0 0,
230 -1.029644 -2.7693675 w=2 h=2 bg=0 0 0,
231 -1.1196902 0.2944723 w=2 h=2 bg=0 0 0,
232 -3.5785573 -1.9607263 w=2 h=2 bg=0 0 0,
233 -0.8960156 -2.8411245 w=2 h=2 bg=0 0 0,
234 -0.9841945 0.7203945 w=2 h=2 bg=0 0 0,
235 -1.7993011 -2.9736724 w=2 h=2 bg=0 0 0,
236 -4.248206 -1.6228688 w=2 h=2 bg=0 0 0,
237 -0.6245399 -3.003486 w=2 h=2 bg=0 0 0,
238 -3.8164277 -1.5288498 w=2 h=2 bg=0 0 0,
239 -4.386765 -1.5740426 w=2 h=2 bg=0 0 0,
240 -4.2937045 -1.6952865 w=2 h=2 bg=0 0 0,
241 -0.6284981 1.4631816 w=2 h=2 bg=0 0 0,
242 -4.569039 -1.5034292 w=2 h=2 bg=0 0 0,
243 -3.9818606 -2.2462187 w=2 h=2 bg=0 0 0,
244 -1.7783551 -3.6535258 w=2 h=2 bg=0 0 0,
245 -0.45767483 -3.080256 w=2 h=2 bg=0 0 0,
246 -1.4295386 -0.25769615 w=2 h=2 bg=0 0 0,
247 -0.51239747 1.6963431 w=2 h=2 bg=0 0 0,
248 -0.6462767 0.06426538 w=2 h=2 bg=0 0 0,
249 -3.9402342 -1.4260421 w=2 h=2 bg=0 0 0,
250 -4.3746786 -1.7091362 w=2 h=2 bg=0 0 0,
251 -3.7233546 -2.1587372 w=2 h=2 bg=0 0 0,
252 -1.7724372 -3.7815292 w=2 h=2 bg=0 0 0,
253 -0.36310267 1.9849418 w=2 h=2 bg=0 0 0,
254 -4.0919447 -2.679429 w=2 h=2 bg=0 0 0,
255 -2.1960654 -2.627768 w=2 h=2 bg=0 0 0,
256 -1.6379914 -3.4314363 w=2 h=2 bg=0 0 0,
257 -0.89105284 1.4725877 w=2 h=2 bg=0 0 0,
258 -0.6075588 0.09542161 w=2 h=2 bg=0 0 0,
259 -4.5730844 -1.7368127 w=2 h=2 bg=0 0 0,
260 -2.2570558 -2.7926984 w=2 h=2 bg=0 0 0,
261 -1.5927066 -3.566548 w=2 h=2 bg=0 0 0,
262 -1.0393622 -2.8453095 w=2 h=2 bg=0 0 0,
263 -1.4983829 -0.0522923 w=2 h=2 bg=0 0 0,
264 -0.8734857 1.5985224 w=2 h=2 bg=0 0 0,
265 -0.52306515 0.16558424 w=2 h=2 bg=0 0 0,
266 -0.34819385 0.047829106 w=2 h=2 bg=0 0 0,
267 -4.728929 -1.4298682 w=2 h=2 bg=0 0 0,
268 -0.545763 -3.0709777 w=2 h=2 bg=0 0 0,
269 -0.3151993 -3.1567638 w=2 h=2 bg=0 0 0,
270 -4.0563316 -1.3411448 w=2 h=2 bg=0 0 0,
271 -4.125933 -2.332384 w=2 h=2 bg=0 0 0,
272 -1.5287892 -3.7393937 w=2 h=2 bg=0 0 0,
273 -1.557627 0.10791553 w=2 h=2 bg=0 0 0,
274 -0.81578946 1.9358509 w=2 h=2 bg=0 0 0,
275 -0.33059302 0.054961335 w=2 h=2 bg=0 0 0,
276 -4.368101 -1.6154739 w=2 h=2 bg=0 0 0,
277 -4.6277003 -1.7470222 w=2 h=2 bg=0 0 0,
278 -4.4136915 -2.4985216 w=2 h=2 bg=0 0 0,
279 -4.8381658 -2.979856 w=2 h=2 bg=0 0 0,
280 -4.380347 -3.0378273 w=2 h=2 bg=0 0 0,
281 -1.7757316 -3.8884563 w=2 h=2 bg=0 0 0,
282 -1.747875 -3.9798882 w=2 h=2 bg=0 0 0,
283 -1.4377184 -3.997834 w=2 h=2 bg=0 0 0,
284 -0.99356544 -2.9022214 w=2 h=2 bg=0 0 0,
285 -0.42899814 -3.177423 w=2 h=2 bg=0 0 0,
286 -1.6096078 0.24209362 w=2 h=2 bg=0 0 0,
287 -0.014063412 2.5486596 w=2 h=2 bg=0 0 0,
288 -0.29920664 2.1359022 w=2 h=2 bg=0 0 0,
289 -0.7319563 2.3843186 w=2 h=2 bg=0 0 0,
290 -0.47320643 0.21103646 w=2 h=2 bg=0 0 0,
291 -0.23426908 0.095731765 w=2 h=2 bg=0 0 0,
292 -4.1682825 -1.1979939 w=2 h=2 bg=0 0 0,
293 -4.8395114 -1.3726628 w=2 h=2 bg=0 0 0,
294 -4.6513505 -1.4813739 w=2 h=2 bg=0 0 0,
295 -4.6994276 -1.7615769 w=2 h=2 bg=0 0 0,
296 -4.563802 -2.5882978 w=2 h=2 bg=0 0 0,
297 -4.8646984 -3.0018885 w=2 h=2 bg=0 0 0,
298 -4.2302723 -2.9107194 w=2 h=2 bg=0 0 0,
299 -2.4570265 -3.245589 w=2 h=2 bg=0 0 0,
300 -2.410511 -3.3021004 w=2 h=2 bg=0 0 0,
301 -1.812473 -4.6831636 w=2 h=2 bg=0 0 0,
302 -1.7223283 -4.215953 w=2 h=2 bg=0 0 0,
303 -0.21690959 -3.2155478 w=2 h=2 bg=0 0 0,
304 -0.3090516 -3.1300695 w=2 h=2 bg=0 0 0,
305 -1.7296416 0.5383115 w=2 h=2 bg=0 0 0,
306 0.030346224 2.6179755 w=2 h=2 bg=0 0 0,
307 -0.11415104 2.5925806 w=2 h=2 bg=0 0 0,
308 -0.66773945 2.7007859 w=2 h=2 bg=0 0 0,
309 -0.43032646 0.24893421 w=2 h=2 bg=0 0 0,
310 -0.14930485 0.13324714 w=2 h=2 bg=0 0 0,
311 -3.6839788 -1.5032912 w=2 h=2 bg=0 0 0,
312 -3.9284596 -1.3896273 w=2 h=2 bg=0 0 0,
313 -4.2670527 -1.1715782 w=2 h=2 bg=0 0 0,
314 -4.2506285 -1.212399 w=2 h=2 bg=0 0 0,
315 -4.9261537 -1.3261368 w=2 h=2 bg=0 0 0,
316 -4.889927 -1.3674973 w=2 h=2 bg=0 0 0,
317 -4.8857985 -1.5995238 w=2 h=2 bg=0 0 0,
318 -4.6092587 -1.7390438 w=2 h=2 bg=0 0 0,
319 -4.451684 -1.7564881 w=2 h=2 bg=0 0 0,
320 -4.8851786 -3.019435 w=2 h=2 bg=0 0 0,
321 -4.4696054 -3.1420107 w=2 h=2 bg=0 0 0,
322 -4.3435483 -3.0936666 w=2 h=2 bg=0 0 0,
323 -1.816068 -4.74145 w=2 h=2 bg=0 0 0,
324 -1.7091609 -4.3580513 w=2 h=2 bg=0 0 0,
325 -1.3411387 -4.301426 w=2 h=2 bg=0 0 0,
326 -1.009066 -2.8942394 w=2 h=2 bg=0 0 0,
327 -0.9131782 -3.0086713 w=2 h=2 bg=0 0 0,
328 -0.20782456 -3.3918872 w=2 h=2 bg=0 0 0,
329 -0.083732195 -3.2924378 w=2 h=2 bg=0 0 0,
330 0.064948 -3.331659 w=2 h=2 bg=0 0 0,
331 -0.18986523 -3.1679854 w=2 h=2 bg=0 0 0,
332 -0.7613815 -2.8706098 w=2 h=2 bg=0 0 0,
333 -1.5189056 0.31801596 w=2 h=2 bg=0 0 0,
334 -1.7673115 0.6355488 w=2 h=2 bg=0 0 0,
335 0.049722083 2.6472166 w=2 h=2 bg=0 0 0,
336 -0.07500942 2.6936166 w=2 h=2 bg=0 0 0,
337 -0.65868646 2.7421231 w=2 h=2 bg=0 0 0,
338 -0.36819747 0.27521276 w=2 h=2 bg=0 0 0,
339 -0.29949087 0.3610273 w=2 h=2 bg=0 0 0,
340 -0.038530566 0.056581303 w=2 h=2 bg=0 0 0,
341 -0.08310681 0.16370307 w=2 h=2 bg=0 0 0,
342 -4.1440578 -0.78518593 w=2 h=2 bg=0 0 0,
343 -4.2342978 -1.0213202 w=2 h=2 bg=0 0 0,
344 -4.2058854 -1.1580002 w=2 h=2 bg=0 0 0,
345 -4.341147 -1.0354627 w=2 h=2 bg=0 0 0,
346 -4.6593738 -0.84579885 w=2 h=2 bg=0 0 0,
347 -4.6157117 -0.9623114 w=2 h=2 bg=0 0 0,
348 -4.9897466 -1.2932396 w=2 h=2 bg=0 0 0,
349 -4.904754 -1.362014 w=2 h=2 bg=0 0 0,
350 -4.8219686 -1.4299759 w=2 h=2 bg=0 0 0,
351 -4.8793955 -1.4277382 w=2 h=2 bg=0 0 0,
352 -4.667666 -1.5259976 w=2 h=2 bg=0 0 0,
353 -4.9462504 -1.552907 w=2 h=2 bg=0 0 0,
354 -4.9946175 -1.5944928 w=2 h=2 bg=0 0 0,
355 -4.681859 -1.7446451 w=2 h=2 bg=0 0 0,
356 -4.929811 -1.8009814 w=2 h=2 bg=0 0 0,
357 -4.7521644 -1.7739805 w=2 h=2 bg=0 0 0,
358 -4.4770722 -1.739982 w=2 h=2 bg=0 0 0,
359 -4.5871906 -1.8065977 w=2 h=2 bg=0 0 0,
360 -4.693364 -2.6604638 w=2 h=2 bg=0 0 0,
361 -4.6811023 -2.6634505 w=2 h=2 bg=0 0 0,
362 -4.9186034 -3.0471904 w=2 h=2 bg=0 0 0,
363 -4.570192 -3.2558205 w=2 h=2 bg=0 0 0,
364 -4.465836 -3.1547344 w=2 h=2 bg=0 0 0,
365 -4.436488 -3.2490659 w=2 h=2 bg=0 0 0,
366 -2.960345 -4.296649 w=2 h=2 bg=0 0 0,
367 -2.9221363 -4.393382 w=2 h=2 bg=0 0 0,
368 -2.53978 -3.6877866 w=2 h=2 bg=0 0 0,
369 -2.4870005 -3.5875633 w=2 h=2 bg=0 0 0,
370 -2.0933566 -3.6677995 w=2 h=2 bg=0 0 0,
371 -1.8215703 -4.812766 w=2 h=2 bg=0 0 0,
372 -1.6926234 -4.5108657 w=2 h=2 bg=0 0 0,
373 -1.5329307 -3.8206992 w=2 h=2 bg=0 0 0,
374 -1.2434189 -4.6258116 w=2 h=2 bg=0 0 0,
375 -1.343347 -4.230723 w=2 h=2 bg=0 0 0,
376 -0.96967286 -2.9557257 w=2 h=2 bg=0 0 0,
377 -0.75958645 -3.2187085 w=2 h=2 bg=0 0 0,
378 -0.8246894 -3.0932984 w=2 h=2 bg=0 0 0,
379 -0.17483874 -3.424873 w=2 h=2 bg=0 0 0,
380 -0.18153648 -3.3829126 w=2 h=2 bg=0 0 0,
381 -0.36628473 -3.2022228 w=2 h=2 bg=0 0 0,
382 -0.07826617 -3.2957067 w=2 h=2 bg=0 0 0,
383 0.23439345 -3.4064767 w=2 h=2 bg=0 0 0,
384 -0.08034793 -3.204692 w=2 h=2 bg=0 0 0,
385 -0.67938006 -2.8898964 w=2 h=2 bg=0 0 0,
386 -1.5095315 -1.9994318 w=2 h=2 bg=0 0 0,
387 -2.2566435 -0.4803059 w=2 h=2 bg=0 0 0,
388 -1.6455343 1.0583668 w=2 h=2 bg=0 0 0,
389 -1.5784236 0.2880197 w=2 h=2 bg=0 0 0,
390 -1.8561708 0.8548349 w=2 h=2 bg=0 0 0,
391 0.0716863 2.681499 w=2 h=2 bg=0 0 0,
392 -0.03171901 2.8106828 w=2 h=2 bg=0 0 0,
393 -0.57232696 3.1677117 w=2 h=2 bg=0 0 0,
394 -0.86378044 1.8084441 w=2 h=2 bg=0 0 0,
395 -1.2547828 1.0357203 w=2 h=2 bg=0 0 0,
396 -0.198413 0.39151785 w=2 h=2 bg=0 0 0,
397 -0.25482795 0.3981149 w=2 h=2 bg=0 0 0,
398 -0.5401853 0.18430406 w=2 h=2 bg=0 0 0,
399 -0.33305025 0.11260485 w=2 h=2 bg=0 0 0,
400 0.02696532 0.06778364 w=2 h=2 bg=0 0 0,
401 -0.020309985 0.006708194 w=2 h=2 bg=0 0 0,
402 -0.06497761 0.022878107 w=2 h=2 bg=0 0 0,
403 -0.25333416 0.07324669 w=2 h=2 bg=0 0 0,
404 0.09731803 0.25010264 w=2 h=2 bg=0 0 0,
405 -0.48585656 0.43109453 w=2 h=2 bg=0 0 0,
406 -0.8266118 -1.6004144 w=2 h=2 bg=0 0 0,
;
VLABELS
2 'UnRe_Tlg1' f='Dialog-PLAIN-10',
3 'CoPo_Tlg1' f='Dialog-PLAIN-10',
4 'CoIm_Tlg1' f='Dialog-PLAIN-10',
5 'HiCa_Tlg1' f='Dialog-PLAIN-10',
6 'PaBr_Tlg1' f='Dialog-PLAIN-10',
7 'PhNo_Tlg1' f='Dialog-PLAIN-10',
8 'PyTr_Tlg1' f='Dialog-PLAIN-10',
9 'CoHe_Tlg1' f='Dialog-PLAIN-10',
10 'AsFl_Tlg1' f='Dialog-PLAIN-10',
11 'AsOr_Tlg1' f='Dialog-PLAIN-10',
12 'AsTe_Tlg1p' f='Dialog-PLAIN-10',
13 'AsNi_Tlg1' f='Dialog-PLAIN-10',
14 'AsFu_Tlg1' f='Dialog-PLAIN-10',
15 'NeFi_Tlg1' f='Dialog-PLAIN-10',
16 'AsNg_Tlg1' f='Dialog-PLAIN-10',
17 'AsCl_Tlg1' f='Dialog-PLAIN-10',
18 'MyGr_Tlg1' f='Dialog-PLAIN-10',
19 'MyFi_Tlg1' f='Dialog-PLAIN-10',
20 'MaGr_Tlg1' f='Dialog-PLAIN-10',
21 'FuVe_Tlg1' f='Dialog-PLAIN-10',
22 'GiZe_Tlg1' f='Dialog-PLAIN-10',
23 'NeHa_Tlg1' f='Dialog-PLAIN-10',
24 'TrRe_Tlg1' f='Dialog-PLAIN-10',
25 'TrAt_Tlg1' f='Dialog-PLAIN-10',
26 'TrVi_Tlg1' f='Dialog-PLAIN-10',
27 'FuOx_Tlg1' f='Dialog-PLAIN-10',
28 'NeCr_Tlg1' f='Dialog-PLAIN-10',
29 'ChGl_Tlg1' f='Dialog-PLAIN-10',
30 'PoAn_Tlg1' f='Dialog-PLAIN-10',
31 'BoCi_Tlg1' f='Dialog-PLAIN-10',
32 'ScSc_Tlg1' f='Dialog-PLAIN-10',
33 'SaCe_Tlg1' f='Dialog-PLAIN-10',
34 'SaMi_Tlg1' f='Dialog-PLAIN-10',
35 'SaKu_Tlg1' f='Dialog-PLAIN-10',
36 'SaPa_Tlg1' f='Dialog-PLAIN-10',
37 'SaBa_Tlg1' f='Dialog-PLAIN-10',
38 'SaCa_Tlg1' f='Dialog-PLAIN-10',
39 'KlLa_Tlg1' f='Dialog-PLAIN-10',
40 'ErGo_Tlg1' f='Dialog-PLAIN-10',
41 'SaKl_Tlg1' f='Dialog-PLAIN-10',
42 'KlWa_Tlg1' f='Dialog-PLAIN-10',
43 'CaGl_Tlg1' f='Dialog-PLAIN-10',
44 'VaPl_Tlg1' f='Dialog-PLAIN-10',
45 'CaDu_Tlg1' f='Dialog-PLAIN-10',
46 'LoEl_Tlg1' f='Dialog-PLAIN-10',
47 'CaPa_Tlg1' f='Dialog-PLAIN-10',
48 'CaAl_Tlg1' f='Dialog-PLAIN-10',
49 'CaTr_Tlg1' f='Dialog-PLAIN-10',
50 'PiSt_Tlg1' f='Dialog-PLAIN-10',
51 'DeHa_Tlg1' f='Dialog-PLAIN-10',
52 'CaLu_Tlg1' f='Dialog-PLAIN-10',
53 'CaGu_Tlg1' f='Dialog-PLAIN-10',
54 'YaLi_Tlg1' f='Dialog-PLAIN-10',
55 'ScPo_Tlg1' f='Dialog-PLAIN-10',
56 'ScJp_Tlg1' f='Dialog-PLAIN-10',
57 'BlEm_Tlg1p' f='Dialog-PLAIN-10',
58 'PhBl_Tlg1' f='Dialog-PLAIN-10',
59 'RhOr_Tlg1' f='Dialog-PLAIN-10',
60 'UrAp_Tlg1p' f='Dialog-PLAIN-10',
61 'SpRo_Tlg1' f='Dialog-PLAIN-10',
62 'MaGl_Tlg1' f='Dialog-PLAIN-10',
63 'CrNe_Tlg1' f='Dialog-PLAIN-10',
64 'PoPl_Tlg1' f='Dialog-PLAIN-10',
65 'LaBi_Tlg1' f='Dialog-PLAIN-10',
66 'CoCi_Tlg1' f='Dialog-PLAIN-10',
67 'PhCh_Tlg1' f='Dialog-PLAIN-10',
68 'BaDe_Tlg1' f='Dialog-PLAIN-10',
69 'BlEm_QcIIIcp' f='Dialog-PLAIN-10',
70 'BlEm_QcIIIc2p' f='Dialog-PLAIN-10',
71 'ScPo_Vam7' f='Dialog-PLAIN-10',
72 'ScJp_Vam7' f='Dialog-PLAIN-10',
73 'YaLi_Vam7' f='Dialog-PLAIN-10',
74 'BaDe_Vam7' f='Dialog-PLAIN-10',
75 'RhOr_Vam7' f='Dialog-PLAIN-10',
76 'PhBl_Vam7' f='Dialog-PLAIN-10',
77 'PoPl_Vam7' f='Dialog-PLAIN-10',
78 'PhCh_Vam7' f='Dialog-PLAIN-10',
79 'CoCi_Vam7' f='Dialog-PLAIN-10',
80 'LaBi_Vam7' f='Dialog-PLAIN-10',
81 'PhPc_Vam7p' f='Dialog-PLAIN-10',
82 'PuGr_Vam7' f='Dialog-PLAIN-10',
83 'SpRo_Vam7p' f='Dialog-PLAIN-10',
84 'UsMa_Vam7' f='Dialog-PLAIN-10',
85 'MaGl_Vam7' f='Dialog-PLAIN-10',
86 'CrNe_Vam7' f='Dialog-PLAIN-10',
87 'GiZe_Vam7' f='Dialog-PLAIN-10',
88 'FuOx_Vam7' f='Dialog-PLAIN-10',
89 'FuVe_Vam7' f='Dialog-PLAIN-10',
90 'NeHa_Vam7' f='Dialog-PLAIN-10',
91 'TrAt_Vam7' f='Dialog-PLAIN-10',
92 'TrVi_Vam7' f='Dialog-PLAIN-10',
93 'TrRe_Vam7' f='Dialog-PLAIN-10',
94 'MaGr_Vam7' f='Dialog-PLAIN-10',
95 'ChGl_Vam7' f='Dialog-PLAIN-10',
96 'NeCr_Vam7' f='Dialog-PLAIN-10',
97 'PoAn_Vam7' f='Dialog-PLAIN-10',
98 'BoCi_Vam7' f='Dialog-PLAIN-10',
99 'ScSc_Vam7' f='Dialog-PLAIN-10',
100 'MyFi_Vam7' f='Dialog-PLAIN-10',
101 'MyGr_Vam7' f='Dialog-PLAIN-10',
102 'PyTr_Vam7' f='Dialog-PLAIN-10',
103 'CoHe_Vam7' f='Dialog-PLAIN-10',
104 'PhNo_Vam7' f='Dialog-PLAIN-10',
105 'AsCl_Vam7' f='Dialog-PLAIN-10',
106 'NeFi_Vam7' f='Dialog-PLAIN-10',
107 'AsFu_Vam7' f='Dialog-PLAIN-10',
108 'AsTe_Vam7' f='Dialog-PLAIN-10',
109 'AsOr_Vam7' f='Dialog-PLAIN-10',
110 'AsFl_Vam7' f='Dialog-PLAIN-10',
111 'AsNi_Vam7' f='Dialog-PLAIN-10',
112 'AsNg_Vam7' f='Dialog-PLAIN-10',
113 'HiCa_Vam7' f='Dialog-PLAIN-10',
114 'PaBr_Vam7' f='Dialog-PLAIN-10',
115 'CoIm_Vam7' f='Dialog-PLAIN-10',
116 'CoPo_Vam7' f='Dialog-PLAIN-10',
117 'UnRe_Vam7' f='Dialog-PLAIN-10',
118 'UsMa_Tlg1' f='Dialog-PLAIN-10',
119 'KlLa_Vam7' f='Dialog-PLAIN-10',
120 'VaPl_Vam7' f='Dialog-PLAIN-10',
121 'KlWa_Vam7' f='Dialog-PLAIN-10',
122 'ErGo_Vam7' f='Dialog-PLAIN-10',
123 'SaKl_Vam7' f='Dialog-PLAIN-10',
124 'CaGl_Vam7' f='Dialog-PLAIN-10',
125 'SaCe_Vam7' f='Dialog-PLAIN-10',
126 'SaBa_Vam7' f='Dialog-PLAIN-10',
127 'SaKu_Vam7' f='Dialog-PLAIN-10',
128 'SaMi_Vam7' f='Dialog-PLAIN-10',
129 'SaPa_Vam7' f='Dialog-PLAIN-10',
130 'PiAn_Vam7' f='Dialog-PLAIN-10',
131 'CaDu_Vam7' f='Dialog-PLAIN-10',
132 'CaAl_Vam7' f='Dialog-PLAIN-10',
133 'CaTr_Vam7' f='Dialog-PLAIN-10',
134 'CaPa_Vam7' f='Dialog-PLAIN-10',
135 'LoEl_Vam7' f='Dialog-PLAIN-10',
136 'DeHa_Vam7' f='Dialog-PLAIN-10',
137 'PiSt_Vam7' f='Dialog-PLAIN-10',
138 'CaLu_Vam7' f='Dialog-PLAIN-10',
139 'CaGu_Vam7' f='Dialog-PLAIN-10',
140 'LeSc_Syx8p' f='Dialog-PLAIN-10',
141 'MiVi_Syx8p' f='Dialog-PLAIN-10',
142 'PuGr_Syx8' f='Dialog-PLAIN-10',
143 'PhPc_Syx8p' f='Dialog-PLAIN-10',
144 'PhCh_Syx8' f='Dialog-PLAIN-10',
145 'PoPl_Syx8' f='Dialog-PLAIN-10',
146 'CoCi_Syx8' f='Dialog-PLAIN-10',
147 'LaBi_Syx8' f='Dialog-PLAIN-10',
148 'CrNe_Syx8' f='Dialog-PLAIN-10',
149 'UsMa_Syx8' f='Dialog-PLAIN-10',
150 'MaGl_Syx8' f='Dialog-PLAIN-10',
151 'CaGl_Syx8' f='Dialog-PLAIN-10',
152 'SaPa_Syx8frag' f='Dialog-PLAIN-10',
153 'SaCe_Syx8' f='Dialog-PLAIN-10',
154 'SaBa_Syx8' f='Dialog-PLAIN-10',
155 'SaMi_Syx8' f='Dialog-PLAIN-10',
156 'VaPl_Syx8' f='Dialog-PLAIN-10',
157 'KlLa_Syx8' f='Dialog-PLAIN-10',
158 'ErGo_Syx8' f='Dialog-PLAIN-10',
159 'KlWa_Syx8' f='Dialog-PLAIN-10',
160 'SaKl_Syx8' f='Dialog-PLAIN-10',
161 'SaCa_Syx8' f='Dialog-PLAIN-10',
162 'DeHa_Syx8' f='Dialog-PLAIN-10',
163 'CaGu_Syx8' f='Dialog-PLAIN-10',
164 'CaAl_Syx8' f='Dialog-PLAIN-10',
165 'CaDu_Syx8' f='Dialog-PLAIN-10',
166 'CaTr_Syx8' f='Dialog-PLAIN-10',
167 'CaPa_Syx8' f='Dialog-PLAIN-10',
168 'LoEl_Syx8' f='Dialog-PLAIN-10',
169 'PiSt_Syx8' f='Dialog-PLAIN-10',
170 'CaLu_Syx8' f='Dialog-PLAIN-10',
171 'YaLi_Syx8' f='Dialog-PLAIN-10',
172 'AsNi_Syx8' f='Dialog-PLAIN-10',
173 'AsNg_Syx8' f='Dialog-PLAIN-10',
174 'AsTe_Syx8' f='Dialog-PLAIN-10',
175 'AsFu_Syx8' f='Dialog-PLAIN-10',
176 'AsCl_Syx8' f='Dialog-PLAIN-10',
177 'NeFi_Syx8' f='Dialog-PLAIN-10',
178 'AsOr_Syx8' f='Dialog-PLAIN-10',
179 'AsFl_Syx8' f='Dialog-PLAIN-10',
180 'PyTr_Syx8' f='Dialog-PLAIN-10',
181 'CoHe_Syx8' f='Dialog-PLAIN-10',
182 'PhNo_Syx8' f='Dialog-PLAIN-10',
183 'MyFi_Syx8' f='Dialog-PLAIN-10',
184 'MyGr_Syx8' f='Dialog-PLAIN-10',
185 'ScSc_Syx8' f='Dialog-PLAIN-10',
186 'BoCi_Syx8' f='Dialog-PLAIN-10',
187 'NeHa_Syx8' f='Dialog-PLAIN-10',
188 'GiZe_Syx8' f='Dialog-PLAIN-10',
189 'FuOx_Syx8' f='Dialog-PLAIN-10',
190 'FuVe_Syx8' f='Dialog-PLAIN-10',
191 'TrRe_Syx8' f='Dialog-PLAIN-10',
192 'TrAt_Syx8' f='Dialog-PLAIN-10',
193 'TrVi_Syx8' f='Dialog-PLAIN-10',
194 'MaGr_Syx8' f='Dialog-PLAIN-10',
195 'PoAn_Syx8' f='Dialog-PLAIN-10',
196 'ChGl_Syx8' f='Dialog-PLAIN-10',
197 'NeCr_Syx8' f='Dialog-PLAIN-10',
198 'CoPo_Syx8' f='Dialog-PLAIN-10',
199 'CoIm_Syx8' f='Dialog-PLAIN-10',
200 'UnRe_Syx8' f='Dialog-PLAIN-10',
201 'PaBr_Syx8' f='Dialog-PLAIN-10',
202 'PhBl_Syx8' f='Dialog-PLAIN-10',
203 'BaDe_Syx8' f='Dialog-PLAIN-10',
204 'ScJp_Syx8' f='Dialog-PLAIN-10',
205 'ScPo_Syx8' f='Dialog-PLAIN-10',
;
EDGES
1 1 2 s=367 w=0.165406,
2 206 1 s=371 w=0.15522,
3 207 206 s=375 w=0.069129,
4 208 207 s=376 w=0.159855,
5 209 208 s=392 w=0.060167,
6 210 209 s=393 w=0.242443,
7 211 210 s=394 w=0.104424,
8 212 211 s=398 w=0.397799,
9 213 212 s=399 w=0.134129,
10 214 213 s=400 w=0.462187,
11 214 68 s=401 w=2.649776,
12 215 214 s=402 w=0.440004,
13 216 215 s=403 w=0.412049,
14 217 216 s=266 w=0.215415,
15 218 217 s=138 w=1.192073,
16 219 217 s=265 w=0.244172,
17 220 219 s=261 w=0.143215,
18 221 220 s=260 w=0.121411,
19 222 218 s=96 w=0.179504,
20 223 222 s=95 w=0.100049,
21 224 223 s=94 w=1.0E-6,
22 224 118 s=93 w=5.290218,
23 225 224 s=92 w=0.477506,
24 226 221 s=259 w=0.307995,
25 226 171 s=199 w=1.490409,
26 227 226 s=258 w=0.657205,
27 228 212 s=337 w=0.426858,
28 229 221 s=198 w=0.298268,
29 230 227 s=257 w=0.118166,
30 230 201 s=256 w=0.283214,
31 231 228 s=333 w=0.215016,
32 231 54 s=332 w=1.212542,
33 232 218 s=137 w=0.284308,
34 233 230 s=255 w=0.151676,
35 234 231 s=331 w=0.446955,
36 235 229 s=197 w=0.519996,
37 236 225 s=66 w=0.132778,
38 237 233 s=249 w=0.316323,
39 238 223 s=31 w=0.234201,
40 239 236 s=56 w=0.14691,
41 240 225 s=91 w=0.17787,
42 241 234 s=313 w=0.823561,
43 241 44 s=312 w=1.353778,
44 242 239 s=52 w=0.195474,
45 243 232 s=117 w=0.494125,
46 244 235 s=179 w=0.680176,
47 244 151 s=159 w=0.861117,
48 245 237 s=248 w=0.183678,
49 246 213 s=290 w=0.171699,
50 247 241 s=311 w=0.260468,
51 247 43 s=310 w=0.520317,
52 248 210 s=358 w=0.256716,
53 249 238 s=30 w=0.160927,
54 250 240 s=85 w=0.08215,
55 251 232 s=136 w=0.245305,
56 251 130 s=118 w=1.169295,
57 252 244 s=178 w=0.12814,
58 253 247 s=309 w=0.324928,
59 254 251 s=135 w=0.637949,
60 255 220 s=155 w=0.594973,
61 255 148 s=154 w=1.204735,
62 256 235 s=196 w=0.485354,
63 256 170 s=195 w=0.89691,
64 257 234 s=330 w=0.757938,
65 257 53 s=329 w=0.366448,
66 258 248 s=354 w=0.049697,
67 258 20 s=338 w=0.385173,
68 259 250 s=81 w=0.200327,
69 260 255 s=153 w=0.175846,
70 261 256 s=194 w=0.142499,
71 262 227 s=214 w=0.161342,
72 263 246 s=289 w=0.216634,
73 264 257 s=328 w=0.127154,
74 265 258 s=353 w=0.109827,
75 266 208 s=391 w=0.213539,
76 267 242 s=44 w=0.176,
77 268 237 s=227 w=0.103735,
78 269 245 s=240 w=0.161718,
79 270 249 s=29 w=0.143827,
80 271 243 s=107 w=0.167873,
81 271 124 s=106 w=0.850731,
82 272 261 s=193 w=0.184285,
83 272 169 s=192 w=0.981841,
84 273 263 s=288 w=0.170811,
85 273 62 s=278 w=1.634148,
86 274 264 s=324 w=0.342227,
87 274 50 s=323 w=0.600419,
88 275 266 s=390 w=0.018991,
89 275 12 s=380 w=0.14885,
90 276 236 s=65 w=0.120123,
91 277 259 s=80 w=0.055562,
92 277 108 s=72 w=0.297679,
93 278 271 s=105 w=0.332275,
94 278 119 s=97 w=0.81982,
95 279 243 s=116 w=1.1276,
96 279 129 s=115 w=0.001324,
97 280 254 s=127 w=0.460027,
98 281 252 s=168 w=0.106978,
99 281 156 s=167 w=0.752252,
100 282 252 s=177 w=0.199874,
101 282 161 s=176 w=0.638865,
102 283 272 s=191 w=0.274017,
103 284 262 s=213 w=0.07305,
104 285 268 s=223 w=0.158002,
105 286 273 s=287 w=0.143895,
106 286 63 s=279 w=1.235777,
107 287 253 s=299 w=0.663028,
108 287 37 s=298 w=0.076055,
109 288 253 s=308 w=0.163926,
110 288 38 s=300 w=0.459951,
111 289 274 s=322 w=0.456236,
112 289 49 s=321 w=0.241467,
113 290 265 s=352 w=0.067467,
114 290 28 s=351 w=0.394996,
115 291 275 s=389 w=0.104597,
116 291 13 s=381 w=1.972802,
117 292 249 s=18 w=0.322509,
118 293 267 s=38 w=0.124503,
119 293 90 s=37 w=0.120987,
120 294 242 s=51 w=0.085215,
121 295 277 s=79 w=0.073189,
122 296 278 s=104 w=0.174908,
123 297 279 s=114 w=0.034488,
124 297 125 s=108 w=0.096556,
125 298 254 s=134 w=0.269499,
126 298 139 s=133 w=0.627386,
127 299 260 s=145 w=0.495074,
128 300 260 s=152 w=0.532014,
129 301 281 s=166 w=0.795556,
130 301 155 s=165 w=0.037138,
131 302 282 s=175 w=0.237443,
132 302 160 s=174 w=0.983622,
133 303 269 s=234 w=0.114527,
134 303 187 s=228 w=0.099472,
135 304 245 s=247 w=0.156749,
136 304 194 s=241 w=0.35946,
137 305 286 s=286 w=0.319614,
138 305 67 s=285 w=0.745133,
139 306 287 s=297 w=0.082322,
140 306 36 s=296 w=0.039786,
141 307 288 s=307 w=0.492748,
142 307 39 s=301 w=1.221645,
143 308 289 s=320 w=0.322917,
144 308 48 s=319 w=0.065305,
145 309 290 s=350 w=0.057227,
146 309 27 s=349 w=0.938527,
147 310 291 s=388 w=0.092878,
148 310 14 s=382 w=0.092737,
149 311 222 s=6 w=0.24921,
150 311 73 s=5 w=1.374932,
151 312 238 s=11 w=0.178701,
152 312 74 s=7 w=1.334018,
153 313 270 s=23 w=0.270474,
154 313 83 s=22 w=1.070842,
155 314 270 s=28 w=0.233081,
156 314 86 s=27 w=0.872654,
157 315 293 s=36 w=0.098344,
158 315 87 s=32 w=0.905807,
159 316 267 s=43 w=0.172657,
160 316 91 s=39 w=0.062349,
161 317 276 s=64 w=0.517943,
162 317 104 s=63 w=0.163146,
163 318 259 s=71 w=0.036243,
164 318 105 s=67 w=0.115006,
165 319 240 s=90 w=0.16942,
166 319 117 s=89 w=0.074948,
167 320 297 s=113 w=0.026969,
168 320 128 s=112 w=0.080666,
169 321 280 s=123 w=0.137191,
170 321 133 s=122 w=0.342904,
171 322 298 s=132 w=0.215177,
172 322 136 s=128 w=0.496866,
173 323 301 s=164 w=0.058397,
174 323 154 s=163 w=0.527854,
175 324 302 s=173 w=0.142707,
176 324 157 s=169 w=0.822929,
177 325 283 s=187 w=0.318584,
178 325 166 s=186 w=0.326107,
179 326 262 s=204 w=0.05755,
180 326 172 s=200 w=0.260123,
181 327 284 s=209 w=0.133393,
182 327 177 s=208 w=0.098508,
183 328 285 s=219 w=0.308079,
184 328 182 s=218 w=0.162729,
185 329 303 s=233 w=0.15378,
186 329 190 s=232 w=0.034536,
187 330 269 s=239 w=0.41845,
188 330 191 s=235 w=0.230128,
189 331 304 s=246 w=0.125072,
190 331 197 s=245 w=0.343414,
191 332 233 s=254 w=0.137825,
192 332 200 s=253 w=0.058784,
193 333 246 s=274 w=0.582607,
194 333 57 s=270 w=1.527068,
195 334 305 s=284 w=0.104279,
196 334 64 s=280 w=0.404942,
197 335 306 s=295 w=0.035078,
198 335 33 s=291 w=0.020506,
199 336 307 s=306 w=0.108353,
200 336 40 s=302 w=1.209438,
201 337 308 s=318 w=0.042317,
202 337 45 s=314 w=0.059066,
203 338 265 s=343 w=0.189743,
204 338 23 s=342 w=0.027521,
205 339 309 s=348 w=0.172287,
206 339 26 s=347 w=0.176961,
207 340 207 s=366 w=0.3571,
208 340 9 s=365 w=0.170953,
209 341 310 s=387 w=0.072868,
210 341 15 s=383 w=0.076712,
211 342 311 s=4 w=0.852847,
212 342 71 s=2 w=1.091294,
213 342 72 s=3 w=1.248715,
214 343 312 s=10 w=0.478735,
215 343 75 s=8 w=0.196931,
216 343 76 s=9 w=0.274387,
217 344 292 s=14 w=0.054895,
218 344 77 s=12 w=0.207063,
219 344 78 s=13 w=0.190488,
220 345 292 s=17 w=0.237273,
221 345 79 s=15 w=0.255311,
222 345 80 s=16 w=0.235744,
223 346 313 s=21 w=0.509949,
224 346 81 s=19 w=2.162707,
225 346 82 s=20 w=0.450417,
226 347 314 s=26 w=0.442526,
227 347 84 s=24 w=1.112502,
228 347 85 s=25 w=1.112926,
229 348 315 s=35 w=0.071598,
230 348 88 s=33 w=0.007404,
231 348 89 s=34 w=0.012958,
232 349 316 s=42 w=0.015809,
233 349 92 s=40 w=0.021679,
234 349 93 s=41 w=0.085689,
235 350 294 s=47 w=0.178192,
236 350 94 s=45 w=0.431159,
237 350 95 s=46 w=1.199124,
238 351 294 s=50 w=0.234268,
239 351 96 s=48 w=0.198949,
240 351 97 s=49 w=0.241064,
241 352 239 s=55 w=0.28498,
242 352 98 s=53 w=0.04979,
243 352 99 s=54 w=0.035454,
244 353 276 s=59 w=0.581525,
245 353 100 s=57 w=0.732583,
246 353 101 s=58 w=0.297983,
247 354 317 s=62 w=0.108935,
248 354 102 s=60 w=0.166401,
249 354 103 s=61 w=0.075065,
250 355 318 s=70 w=0.072816,
251 355 106 s=68 w=0.006316,
252 355 107 s=69 w=0.01395,
253 356 295 s=75 w=0.233729,
254 356 109 s=73 w=1.0E-6,
255 356 110 s=74 w=0.109641,
256 357 295 s=78 w=0.054176,
257 357 111 s=76 w=0.255026,
258 357 112 s=77 w=0.220584,
259 358 250 s=84 w=0.106939,
260 358 113 s=82 w=0.123539,
261 358 114 s=83 w=0.113214,
262 359 319 s=88 w=0.144475,
263 359 115 s=86 w=1.0E-6,
264 359 116 s=87 w=0.013332,
265 360 296 s=100 w=0.148305,
266 360 120 s=98 w=1.003426,
267 360 121 s=99 w=0.569725,
268 361 296 s=103 w=0.13931,
269 361 122 s=101 w=0.780786,
270 361 123 s=102 w=0.396841,
271 362 320 s=111 w=0.043446,
272 362 126 s=109 w=0.125195,
273 362 127 s=110 w=0.11533,
274 363 321 s=121 w=0.151889,
275 363 131 s=119 w=0.118113,
276 363 132 s=120 w=0.09309,
277 364 280 s=126 w=0.14483,
278 364 134 s=124 w=0.462533,
279 364 135 s=125 w=0.63211,
280 365 322 s=131 w=0.181071,
281 365 137 s=129 w=0.518391,
282 365 138 s=130 w=0.700376,
283 366 299 s=141 w=1.165357,
284 366 140 s=139 w=0.327612,
285 366 141 s=140 w=1.102687,
286 367 299 s=144 w=1.238449,
287 367 142 s=142 w=0.563667,
288 367 143 s=143 w=0.869719,
289 368 300 s=148 w=0.406773,
290 368 144 s=146 w=0.508764,
291 368 145 s=147 w=0.282719,
292 369 300 s=151 w=0.295533,
293 369 146 s=149 w=0.426862,
294 369 147 s=150 w=0.375388,
295 370 229 s=158 w=1.224203,
296 370 149 s=156 w=0.986305,
297 370 150 s=157 w=2.410005,
298 371 323 s=162 w=0.071528,
299 371 152 s=160 w=0.849206,
300 371 153 s=161 w=0.05593,
301 372 324 s=172 w=0.153707,
302 372 158 s=170 w=0.778195,
303 372 159 s=171 w=0.667774,
304 373 261 s=182 w=0.261086,
305 373 162 s=180 w=0.776409,
306 373 163 s=181 w=0.891263,
307 374 325 s=185 w=0.338785,
308 374 164 s=183 w=0.237991,
309 374 165 s=184 w=0.264075,
310 375 283 s=190 w=0.251283,
311 375 167 s=188 w=0.815864,
312 375 168 s=189 w=0.747374,
313 376 326 s=203 w=0.073023,
314 376 173 s=201 w=0.280702,
315 376 174 s=202 w=0.224814,
316 377 327 s=207 w=0.260204,
317 377 175 s=205 w=0.108958,
318 377 176 s=206 w=0.409657,
319 378 284 s=212 w=0.255009,
320 378 178 s=210 w=0.006713,
321 378 179 s=211 w=1.0E-6,
322 379 328 s=217 w=0.046649,
323 379 180 s=215 w=0.126029,
324 379 181 s=216 w=0.172517,
325 380 285 s=222 w=0.321657,
326 380 183 s=220 w=0.56981,
327 380 184 s=221 w=0.33056,
328 381 268 s=226 w=0.222346,
329 381 185 s=224 w=0.106074,
330 381 186 s=225 w=0.062072,
331 382 329 s=231 w=0.006369,
332 382 188 s=229 w=1.0E-6,
333 382 189 s=230 w=1.0E-6,
334 383 330 s=238 w=0.185228,
335 383 192 s=236 w=0.25568,
336 383 193 s=237 w=0.177147,
337 384 331 s=244 w=0.115505,
338 384 195 s=242 w=0.47719,
339 384 196 s=243 w=0.284238,
340 385 332 s=252 w=0.084239,
341 385 198 s=250 w=0.057303,
342 385 199 s=251 w=1.0E-6,
343 386 219 s=264 w=0.557833,
344 386 202 s=262 w=1.432084,
345 386 203 s=263 w=1.915697,
346 387 215 s=269 w=0.8079,
347 387 69 s=267 w=1.994105,
348 387 70 s=268 w=1.28609,
349 388 333 s=273 w=0.751102,
350 388 58 s=271 w=0.138456,
351 388 59 s=272 w=1.053455,
352 389 263 s=277 w=0.349598,
353 389 60 s=275 w=2.641315,
354 389 61 s=276 w=1.072174,
355 390 334 s=283 w=0.236606,
356 390 65 s=281 w=0.43796,
357 390 66 s=282 w=0.342486,
358 391 335 s=294 w=0.040715,
359 391 34 s=292 w=0.073631,
360 391 35 s=293 w=0.124882,
361 392 336 s=305 w=0.124814,
362 392 41 s=303 w=0.565728,
363 392 42 s=304 w=0.669234,
364 393 337 s=317 w=0.434262,
365 393 46 s=315 w=0.486908,
366 393 47 s=316 w=0.662694,
367 394 264 s=327 w=0.210146,
368 394 51 s=325 w=0.597725,
369 394 52 s=326 w=0.52221,
370 395 228 s=336 w=0.94994,
371 395 55 s=334 w=0.460691,
372 395 56 s=335 w=1.01317,
373 396 338 s=341 w=0.2058,
374 396 21 s=339 w=1.0E-6,
375 396 22 s=340 w=1.0E-6,
376 397 339 s=346 w=0.058054,
377 397 24 s=344 w=0.105564,
378 397 25 s=345 w=0.121139,
379 398 248 s=357 w=0.160202,
380 398 29 s=355 w=0.337297,
381 398 30 s=356 w=0.415641,
382 399 209 s=361 w=0.313632,
383 399 18 s=359 w=0.263918,
384 399 19 s=360 w=0.388472,
385 400 340 s=364 w=0.066447,
386 400 7 s=362 w=0.17304,
387 400 8 s=363 w=0.175464,
388 401 1 s=370 w=0.145251,
389 401 3 s=368 w=1.0E-6,
390 401 4 s=369 w=0.013829,
391 402 206 s=374 w=0.257067,
392 402 5 s=372 w=0.256081,
393 402 6 s=373 w=0.206378,
394 403 266 s=379 w=0.098206,
395 403 10 s=377 w=0.048461,
396 403 11 s=378 w=0.098446,
397 404 341 s=386 w=0.200045,
398 404 16 s=384 w=0.204669,
399 404 17 s=385 w=0.075915,
400 405 211 s=397 w=0.732269,
401 405 31 s=395 w=0.083241,
402 405 32 s=396 w=0.228498,
403 406 216 s=404 w=1.244256,
404 406 204 s=1 w=4.375547,
405 406 205 s=405 w=1.278254,
;
ELABELS
2 '0.87/0.00' ll=11 f='Dialog-PLAIN-10',
3 '0.55/0.00' ll=11 f='Dialog-PLAIN-10',
4 '0.41/0.00' ll=11 f='Dialog-PLAIN-10',
5 '0.51/0.00' ll=11 f='Dialog-PLAIN-10',
6 '0.45/0.00' ll=11 f='Dialog-PLAIN-10',
7 '0.37/0.00' ll=11 f='Dialog-PLAIN-10',
8 '0.89/0.00' ll=11 f='Dialog-PLAIN-10',
9 '0.54/0.00' ll=11 f='Dialog-PLAIN-10',
10 '0.77/0.00' ll=11 f='Dialog-PLAIN-10',
12 '0.50/0.00' ll=11 f='Dialog-PLAIN-10',
13 '0.40/0.00' ll=11 f='Dialog-PLAIN-10',
14 '0.50/0.00' ll=11 f='Dialog-PLAIN-10',
15 '0.96/0.00' ll=11 f='Dialog-PLAIN-10',
16 '0.59/0.00' ll=11 f='Dialog-PLAIN-10',
17 '0.28/0.00' ll=11 f='Dialog-PLAIN-10',
18 '0.55/0.00' ll=11 f='Dialog-PLAIN-10',
19 '0.45/0.00' ll=11 f='Dialog-PLAIN-10',
20 '0.39/0.00' ll=11 f='Dialog-PLAIN-10',
21 '0.13/0.00' ll=11 f='Dialog-PLAIN-10',
23 '0.91/0.00' ll=11 f='Dialog-PLAIN-10',
24 '0.43/0.00' ll=11 f='Dialog-PLAIN-10',
26 '0.81/0.00' ll=11 f='Dialog-PLAIN-10',
27 '0.32/0.00' ll=11 f='Dialog-PLAIN-10',
28 '0.19/0.00' ll=11 f='Dialog-PLAIN-10',
29 '0.31/0.00' ll=11 f='Dialog-PLAIN-10',
31 '0.44/0.00' ll=11 f='Dialog-PLAIN-10',
33 '0.48/0.00' ll=11 f='Dialog-PLAIN-10',
34 '0.37/0.00' ll=11 f='Dialog-PLAIN-10',
35 '0.35/0.00' ll=11 f='Dialog-PLAIN-10',
36 '0.96/0.00' ll=11 f='Dialog-PLAIN-10',
37 '0.18/0.00' ll=11 f='Dialog-PLAIN-10',
38 '0.47/0.00' ll=11 f='Dialog-PLAIN-10',
39 '0.37/0.00' ll=11 f='Dialog-PLAIN-10',
40 '0.63/0.00' ll=11 f='Dialog-PLAIN-10',
41 '0.78/0.00' ll=11 f='Dialog-PLAIN-10',
42 '0.75/0.00' ll=11 f='Dialog-PLAIN-10',
44 '0.34/0.00' ll=11 f='Dialog-PLAIN-10',
45 '0.78/0.00' ll=11 f='Dialog-PLAIN-10',
46 '0.80/0.00' ll=11 f='Dialog-PLAIN-10',
48 '0.62/0.00' ll=11 f='Dialog-PLAIN-10',
49 '0.24/0.00' ll=11 f='Dialog-PLAIN-10',
50 '0.46/0.00' ll=11 f='Dialog-PLAIN-10',
52 '0.56/0.00' ll=11 f='Dialog-PLAIN-10',
53 '0.36/0.00' ll=11 f='Dialog-PLAIN-10',
54 '0.57/0.00' ll=11 f='Dialog-PLAIN-10',
55 '0.43/0.00' ll=11 f='Dialog-PLAIN-10',
57 '0.31/0.00' ll=11 f='Dialog-PLAIN-10',
58 '0.32/0.00' ll=11 f='Dialog-PLAIN-10',
59 '0.82/0.00' ll=11 f='Dialog-PLAIN-10',
60 '0.71/0.00' ll=11 f='Dialog-PLAIN-10',
62 '0.76/0.00' ll=11 f='Dialog-PLAIN-10',
64 '0.95/0.00' ll=11 f='Dialog-PLAIN-10',
66 '0.30/0.00' ll=11 f='Dialog-PLAIN-10',
68 '0.69/0.00' ll=11 f='Dialog-PLAIN-10',
69 '0.13/0.00' ll=11 f='Dialog-PLAIN-10',
70 '0.48/0.00' ll=11 f='Dialog-PLAIN-10',
71 '0.68/0.00' ll=11 f='Dialog-PLAIN-10',
72 '0.58/0.00' ll=11 f='Dialog-PLAIN-10',
73 '0.32/0.00' ll=11 f='Dialog-PLAIN-10',
74 '0.42/0.00' ll=11 f='Dialog-PLAIN-10',
75 '0.62/0.00' ll=11 f='Dialog-PLAIN-10',
76 '0.60/0.00' ll=11 f='Dialog-PLAIN-10',
77 '0.34/0.00' ll=11 f='Dialog-PLAIN-10',
78 '0.60/0.00' ll=11 f='Dialog-PLAIN-10',
79 '0.15/0.00' ll=11 f='Dialog-PLAIN-10',
80 '0.49/0.00' ll=11 f='Dialog-PLAIN-10',
82 '0.29/0.00' ll=11 f='Dialog-PLAIN-10',
84 '0.52/0.00' ll=11 f='Dialog-PLAIN-10',
86 '0.38/0.00' ll=11 f='Dialog-PLAIN-10',
88 '0.21/0.00' ll=11 f='Dialog-PLAIN-10',
90 '0.33/0.00' ll=11 f='Dialog-PLAIN-10',
91 '0.33/0.00' ll=11 f='Dialog-PLAIN-10',
93 '0.59/0.00' ll=11 f='Dialog-PLAIN-10',
95 '0.98/0.00' ll=11 f='Dialog-PLAIN-10',
97 '0.75/0.00' ll=11 f='Dialog-PLAIN-10',
98 '0.42/0.00' ll=11 f='Dialog-PLAIN-10',
100 '0.46/0.00' ll=11 f='Dialog-PLAIN-10',
102 '0.45/0.00' ll=11 f='Dialog-PLAIN-10',
103 '0.43/0.00' ll=11 f='Dialog-PLAIN-10',
104 '0.27/0.00' ll=11 f='Dialog-PLAIN-10',
105 '0.51/0.00' ll=11 f='Dialog-PLAIN-10',
107 '0.97/0.00' ll=11 f='Dialog-PLAIN-10',
109 '0.11/0.00' ll=11 f='Dialog-PLAIN-10',
111 '0.53/0.00' ll=11 f='Dialog-PLAIN-10',
113 '0.36/0.00' ll=11 f='Dialog-PLAIN-10',
115 '0.14/0.00' ll=11 f='Dialog-PLAIN-10',
117 '0.94/0.00' ll=11 f='Dialog-PLAIN-10',
118 '0.51/0.00' ll=11 f='Dialog-PLAIN-10',
120 '0.40/0.00' ll=11 f='Dialog-PLAIN-10',
121 '0.20/0.00' ll=11 f='Dialog-PLAIN-10',
122 '0.26/0.00' ll=11 f='Dialog-PLAIN-10',
123 '0.27/0.00' ll=11 f='Dialog-PLAIN-10',
125 '0.60/0.00' ll=11 f='Dialog-PLAIN-10',
127 '0.45/0.00' ll=11 f='Dialog-PLAIN-10',
128 '0.94/0.00' ll=11 f='Dialog-PLAIN-10',
129 '0.98/0.00' ll=11 f='Dialog-PLAIN-10',
131 '0.48/0.00' ll=11 f='Dialog-PLAIN-10',
133 '0.72/0.00' ll=11 f='Dialog-PLAIN-10',
135 '0.47/0.00' ll=11 f='Dialog-PLAIN-10',
137 '0.82/0.00' ll=11 f='Dialog-PLAIN-10',
139 '0.49/0.00' ll=11 f='Dialog-PLAIN-10',
141 '0.26/0.00' ll=11 f='Dialog-PLAIN-10',
143 '0.31/0.00' ll=11 f='Dialog-PLAIN-10',
145 '0.02/0.00' ll=11 f='Dialog-PLAIN-10',
147 '0.83/0.00' ll=11 f='Dialog-PLAIN-10',
149 '0.32/0.00' ll=11 f='Dialog-PLAIN-10',
151 '0.49/0.00' ll=11 f='Dialog-PLAIN-10',
153 '0.39/0.00' ll=11 f='Dialog-PLAIN-10',
155 '0.60/0.00' ll=11 f='Dialog-PLAIN-10',
157 '0.18/0.00' ll=11 f='Dialog-PLAIN-10',
159 '0.81/0.00' ll=11 f='Dialog-PLAIN-10',
161 '0.99/0.00' ll=11 f='Dialog-PLAIN-10',
163 '0.63/0.00' ll=11 f='Dialog-PLAIN-10',
165 '0.67/0.00' ll=11 f='Dialog-PLAIN-10',
167 '0.27/0.00' ll=11 f='Dialog-PLAIN-10',
169 '0.56/0.00' ll=11 f='Dialog-PLAIN-10',
171 '0.40/0.00' ll=11 f='Dialog-PLAIN-10',
173 '0.28/0.00' ll=11 f='Dialog-PLAIN-10',
175 '0.26/0.00' ll=11 f='Dialog-PLAIN-10',
177 '0.72/0.00' ll=11 f='Dialog-PLAIN-10',
179 '0.41/0.00' ll=11 f='Dialog-PLAIN-10',
181 '0.42/0.00' ll=11 f='Dialog-PLAIN-10',
183 '0.91/0.00' ll=11 f='Dialog-PLAIN-10',
185 '0.86/0.00' ll=11 f='Dialog-PLAIN-10',
187 '0.67/0.00' ll=11 f='Dialog-PLAIN-10',
189 '0.40/0.00' ll=11 f='Dialog-PLAIN-10',
191 '0.84/0.00' ll=11 f='Dialog-PLAIN-10',
193 '0.58/0.00' ll=11 f='Dialog-PLAIN-10',
195 '0.74/0.00' ll=11 f='Dialog-PLAIN-10',
197 '0.25/0.00' ll=11 f='Dialog-PLAIN-10',
199 '0.27/0.00' ll=11 f='Dialog-PLAIN-10',
201 '0.03/0.00' ll=11 f='Dialog-PLAIN-10',
203 '0.56/0.00' ll=11 f='Dialog-PLAIN-10',
205 '1.00/0.00' ll=11 f='Dialog-PLAIN-10',
207 '0.62/0.00' ll=11 f='Dialog-PLAIN-10',
209 '0.41/0.00' ll=11 f='Dialog-PLAIN-10',
211 '0.93/0.00' ll=11 f='Dialog-PLAIN-10',
214 '1.00/0.00' ll=11 f='Dialog-PLAIN-10',
217 '0.51/0.00' ll=11 f='Dialog-PLAIN-10',
220 '0.62/0.00' ll=11 f='Dialog-PLAIN-10',
223 '0.72/0.00' ll=11 f='Dialog-PLAIN-10',
226 '0.60/0.00' ll=11 f='Dialog-PLAIN-10',
229 '0.99/0.00' ll=11 f='Dialog-PLAIN-10',
232 '0.29/0.00' ll=11 f='Dialog-PLAIN-10',
235 '0.24/0.00' ll=11 f='Dialog-PLAIN-10',
238 '0.86/0.00' ll=11 f='Dialog-PLAIN-10',
241 '0.94/0.00' ll=11 f='Dialog-PLAIN-10',
244 '0.49/0.00' ll=11 f='Dialog-PLAIN-10',
247 '0.62/0.00' ll=11 f='Dialog-PLAIN-10',
250 '0.68/0.00' ll=11 f='Dialog-PLAIN-10',
253 '0.95/0.00' ll=11 f='Dialog-PLAIN-10',
256 '0.34/0.00' ll=11 f='Dialog-PLAIN-10',
259 '0.57/0.00' ll=11 f='Dialog-PLAIN-10',
262 '0.93/0.00' ll=11 f='Dialog-PLAIN-10',
265 '0.38/0.00' ll=11 f='Dialog-PLAIN-10',
268 '0.60/0.00' ll=11 f='Dialog-PLAIN-10',
271 '0.49/0.00' ll=11 f='Dialog-PLAIN-10',
274 '0.77/0.00' ll=11 f='Dialog-PLAIN-10',
277 '0.44/0.00' ll=11 f='Dialog-PLAIN-10',
280 '0.54/0.00' ll=11 f='Dialog-PLAIN-10',
283 '0.72/0.00' ll=11 f='Dialog-PLAIN-10',
286 '0.99/0.00' ll=11 f='Dialog-PLAIN-10',
289 '0.67/0.00' ll=11 f='Dialog-PLAIN-10',
292 '0.78/0.00' ll=11 f='Dialog-PLAIN-10',
295 '0.59/0.00' ll=11 f='Dialog-PLAIN-10',
298 '0.02/0.00' ll=11 f='Dialog-PLAIN-10',
301 '0.60/0.00' ll=11 f='Dialog-PLAIN-10',
304 '0.73/0.00' ll=11 f='Dialog-PLAIN-10',
307 '0.76/0.00' ll=11 f='Dialog-PLAIN-10',
310 '0.51/0.00' ll=11 f='Dialog-PLAIN-10',
313 '0.46/0.00' ll=11 f='Dialog-PLAIN-10',
316 '0.56/0.00' ll=11 f='Dialog-PLAIN-10',
319 '0.97/0.00' ll=11 f='Dialog-PLAIN-10',
322 '0.34/0.00' ll=11 f='Dialog-PLAIN-10',
325 '0.53/0.00' ll=11 f='Dialog-PLAIN-10',
328 '0.94/0.00' ll=11 f='Dialog-PLAIN-10',
331 '1.00/0.00' ll=11 f='Dialog-PLAIN-10',
334 '0.38/0.00' ll=11 f='Dialog-PLAIN-10',
337 '0.59/0.00' ll=11 f='Dialog-PLAIN-10',
340 '0.58/0.00' ll=11 f='Dialog-PLAIN-10',
343 '0.57/0.00' ll=11 f='Dialog-PLAIN-10',
346 '0.67/0.00' ll=11 f='Dialog-PLAIN-10',
349 '0.46/0.00' ll=11 f='Dialog-PLAIN-10',
352 '0.21/0.00' ll=11 f='Dialog-PLAIN-10',
355 '0.42/0.00' ll=11 f='Dialog-PLAIN-10',
358 '0.35/0.00' ll=11 f='Dialog-PLAIN-10',
361 '0.78/0.00' ll=11 f='Dialog-PLAIN-10',
364 '0.20/0.00' ll=11 f='Dialog-PLAIN-10',
367 '0.70/0.00' ll=11 f='Dialog-PLAIN-10',
370 '0.93/0.00' ll=11 f='Dialog-PLAIN-10',
373 '1.00/0.00' ll=11 f='Dialog-PLAIN-10',
376 '0.79/0.00' ll=11 f='Dialog-PLAIN-10',
379 '0.47/0.00' ll=11 f='Dialog-PLAIN-10',
382 '0.62/0.00' ll=11 f='Dialog-PLAIN-10',
385 '0.22/0.00' ll=11 f='Dialog-PLAIN-10',
388 '0.89/0.00' ll=11 f='Dialog-PLAIN-10',
391 '0.61/0.00' ll=11 f='Dialog-PLAIN-10',
394 '0.76/0.00' ll=11 f='Dialog-PLAIN-10',
397 '0.51/0.00' ll=11 f='Dialog-PLAIN-10',
400 '0.93/0.00' ll=11 f='Dialog-PLAIN-10',
403 '0.60/0.00' ll=11 f='Dialog-PLAIN-10',
;
END; [Network]

BEGIN st_Assumptions;
	autolayoutnodelabels;
END; [st_Assumptions]
