# Supplementary material for: Phylogeny of the SNARE vesicle fusion machinery yields insights into the conservation of the secretory pathway in fungi
Source: BMC Evol Biol. 2009 Jan 23;9:19. doi: 10.1186/1471-2148-9-19 (PMC2639358; doi:10.1186/1471-2148-9-19)
Supplement: Additional file 3 — Alignment and tree files. Detailed information to all sequences and trees are contained in a zipped file, which contains all phylogenetic trees in Nexus-format (.nex) and all alignments used to calculate the trees in Fasta-format (.fasta). In addition, a text file is provided ("id2information.txt") that allows to identify the sequences used for our analysis in the NCBI data base: listed is the sequence number & name used in our alignments & trees and the respective gi string. [file 1471-2148-9-19-S3.zip › R.I.conserved.joinedInformation.nex]

#nexus

BEGIN Taxa;
DIMENSIONS ntax=75;
TAXLABELS
[1] 'ErGo_Sec22'
[2] 'CaLu_Sec22'
[3] 'SaPa_Sec22'
[4] 'AsOr_Sec22'
[5] 'CaAl_Sec22'
[6] 'PhNo_Sec22'
[7] 'SaCe_Sec22'
[8] 'ScPo_Sec22'
[9] 'DeHa_Sec22'
[10] 'NeFi_Sec22'
[11] 'CuEl_Sec22p'
[12] 'UsMa_Sec22'
[13] 'MaGr_Sec22'
[14] 'MyGr_Sec22'
[15] 'CaGl_Sec22'
[16] 'AsNg_Sec22'
[17] 'KlWa_Sec22'
[18] 'SaMi_Sec22'
[19] 'YaLi_Sec22'
[20] 'SaCo_Sec22p'
[21] 'CoCi_Sec22'
[22] 'TaDe_Sec22'
[23] 'TrVe_Sec22p'
[24] 'PhCh_Sec22'
[25] 'BoCi_Sec22'
[26] 'HiCa_Sec22'
[27] 'AsCl_Sec22'
[28] 'AsFu_Sec22'
[29] 'TrVi_Sec22'
[30] 'ScSc_Sec22'
[31] 'UrAp_Sec22p'
[32] 'MiVi_Sec22p'
[33] 'NeCr_Sec22'
[34] 'CoPo_Sec22'
[35] 'SaKl_Sec22'
[36] 'MyFi_Sec22'
[37] 'PoPl_Sec22'
[38] 'ScJp_Sec22'
[39] 'VaPl_Sec22'
[40] 'LoEl_Sec22'
[41] 'PaBr_Sec22'
[42] 'CaTr_Sec22'
[43] 'AsNi_Sec22'
[44] 'CaGu_Sec22'
[45] 'SaBa_Sec22'
[46] 'TrAt_Sec22'
[47] 'TrRe_Sec22'
[48] 'PhBl_Sec22'
[49] 'ChGl_Sec22'
[50] 'CrNe_Sec22'
[51] 'NeHa_Sec22'
[52] 'PiSt_Sec22'
[53] 'CoIm_Sec22'
[54] 'GiZe_Sec22'
[55] 'PoAn_Sec22'
[56] 'KlLa_Sec22'
[57] 'AsTe_Sec22'
[58] 'CoHe_Sec22'
[59] 'BlEm_Sec22p'
[60] 'SpRo_Sec22'
[61] 'MaGl_Sec22'
[62] 'AsFl_Sec22'
[63] 'CaPa_Sec22'
[64] 'UnRe_Sec22'
[65] 'PyTr_Sec22'
[66] 'SaKu_Sec22'
[67] 'BaDe_Sec22'
[68] 'FuVe_Sec22'
[69] 'LaBi_Sec22'
[70] 'FuOx_Sec22'
[71] 'RhOr_Sec22'
[72] 'PuGr_Sec22'
[73] 'CaDu_Sec22'
[74] 'LeEd_Sec22p'
[75] 'SaCa_Sec22'
;
END; [Taxa]

BEGIN Network;
DIMENSIONS ntax=75 nvertices=148 nedges=147;
DRAW to_scale;
TRANSLATE
2 'ErGo_Sec22',
3 'KlLa_Sec22',
4 'KlWa_Sec22',
5 'SaKl_Sec22',
6 'VaPl_Sec22',
7 'CaGl_Sec22',
8 'SaCe_Sec22',
9 'SaPa_Sec22',
10 'SaBa_Sec22',
11 'SaKu_Sec22',
12 'SaMi_Sec22',
13 'SaCa_Sec22',
14 'CaAl_Sec22',
15 'CaDu_Sec22',
16 'CaTr_Sec22',
17 'CaPa_Sec22',
18 'LoEl_Sec22',
19 'PiSt_Sec22',
20 'CaGu_Sec22',
21 'DeHa_Sec22',
22 'CaLu_Sec22',
23 'YaLi_Sec22',
24 'AsNi_Sec22',
25 'AsFu_Sec22',
26 'NeFi_Sec22',
27 'AsCl_Sec22',
28 'AsTe_Sec22',
29 'AsOr_Sec22',
30 'AsFl_Sec22',
31 'AsNg_Sec22',
32 'CoIm_Sec22',
33 'CoPo_Sec22',
34 'UnRe_Sec22',
35 'HiCa_Sec22',
36 'PaBr_Sec22',
37 'PoAn_Sec22',
38 'ChGl_Sec22',
39 'NeCr_Sec22',
40 'MaGr_Sec22',
41 'BoCi_Sec22',
42 'ScSc_Sec22',
43 'GiZe_Sec22',
44 'FuVe_Sec22',
45 'FuOx_Sec22',
46 'NeHa_Sec22',
47 'TrVi_Sec22',
48 'TrAt_Sec22',
49 'TrRe_Sec22',
50 'CoHe_Sec22',
51 'PyTr_Sec22',
52 'PhNo_Sec22',
53 'MyFi_Sec22',
54 'MyGr_Sec22',
55 'SaCo_Sec22p',
56 'ScJp_Sec22',
57 'ScPo_Sec22',
58 'TaDe_Sec22',
59 'TrVe_Sec22p',
60 'PhCh_Sec22',
61 'LeEd_Sec22p',
62 'LaBi_Sec22',
63 'CoCi_Sec22',
64 'PoPl_Sec22',
65 'CrNe_Sec22',
66 'MiVi_Sec22p',
67 'SpRo_Sec22',
68 'PuGr_Sec22',
69 'UrAp_Sec22p',
70 'UsMa_Sec22',
71 'MaGl_Sec22',
72 'PhBl_Sec22',
73 'RhOr_Sec22',
74 'CuEl_Sec22p',
75 'BlEm_Sec22p',
76 'BaDe_Sec22',
;
VERTICES
1 -0.161942 0.0 w=2 h=2 bg=0 0 0,
2 0.0 0.0 w=2 h=2 bg=0 0 0,
3 -0.0012067086 0.01349732 w=2 h=2 bg=0 0 0,
4 -0.047428913 0.028445374 w=2 h=2 bg=0 0 0,
5 -0.12566628 0.02029465 w=2 h=2 bg=0 0 0,
6 -0.012200711 0.10843693 w=2 h=2 bg=0 0 0,
7 -0.008063681 0.1253786 w=2 h=2 bg=0 0 0,
8 -0.06719189 0.14888415 w=2 h=2 bg=0 0 0,
9 -0.06754831 0.14943089 w=2 h=2 bg=0 0 0,
10 -0.05523419 0.15919104 w=2 h=2 bg=0 0 0,
11 -0.06794372 0.1499527 w=2 h=2 bg=0 0 0,
12 -0.065397374 0.15578589 w=2 h=2 bg=0 0 0,
13 -0.07594309 0.19125256 w=2 h=2 bg=0 0 0,
14 -0.45322165 0.24231079 w=2 h=2 bg=0 0 0,
15 -0.44060746 0.26737508 w=2 h=2 bg=0 0 0,
16 -0.46915185 0.22269072 w=2 h=2 bg=0 0 0,
17 -0.46555075 0.30129308 w=2 h=2 bg=0 0 0,
18 -0.49298096 0.23375008 w=2 h=2 bg=0 0 0,
19 -0.53302336 0.14723304 w=2 h=2 bg=0 0 0,
20 -0.553236 0.16858448 w=2 h=2 bg=0 0 0,
21 -0.5616796 0.11939385 w=2 h=2 bg=0 0 0,
22 -0.5860681 0.067692034 w=2 h=2 bg=0 0 0,
23 -0.8791929 -0.11758907 w=2 h=2 bg=0 0 0,
24 -1.4798855 -0.36235374 w=2 h=2 bg=0 0 0,
25 -1.484228 -0.3842798 w=2 h=2 bg=0 0 0,
26 -1.4859521 -0.38203707 w=2 h=2 bg=0 0 0,
27 -1.4922657 -0.3797365 w=2 h=2 bg=0 0 0,
28 -1.5338444 -0.340255 w=2 h=2 bg=0 0 0,
29 -1.5227864 -0.36457324 w=2 h=2 bg=0 0 0,
30 -1.5227864 -0.3645733 w=2 h=2 bg=0 0 0,
31 -1.5065393 -0.38997197 w=2 h=2 bg=0 0 0,
32 -1.603485 -0.3740385 w=2 h=2 bg=0 0 0,
33 -1.6034851 -0.37403855 w=2 h=2 bg=0 0 0,
34 -1.6284815 -0.36493927 w=2 h=2 bg=0 0 0,
35 -1.7097121 -0.36183906 w=2 h=2 bg=0 0 0,
36 -1.7217265 -0.37325943 w=2 h=2 bg=0 0 0,
37 -1.7997135 -0.5212846 w=2 h=2 bg=0 0 0,
38 -1.7231627 -0.5436544 w=2 h=2 bg=0 0 0,
39 -1.7510319 -0.5530561 w=2 h=2 bg=0 0 0,
40 -1.6825737 -0.5691114 w=2 h=2 bg=0 0 0,
41 -1.7912892 -0.61176664 w=2 h=2 bg=0 0 0,
42 -1.6934915 -0.59941196 w=2 h=2 bg=0 0 0,
43 -1.7757292 -0.70283747 w=2 h=2 bg=0 0 0,
44 -1.7757292 -0.7028375 w=2 h=2 bg=0 0 0,
45 -1.7348641 -0.6886069 w=2 h=2 bg=0 0 0,
46 -1.7026489 -0.6786317 w=2 h=2 bg=0 0 0,
47 -1.681057 -0.7017335 w=2 h=2 bg=0 0 0,
48 -1.7058214 -0.7234337 w=2 h=2 bg=0 0 0,
49 -1.716856 -0.73794013 w=2 h=2 bg=0 0 0,
50 -1.5189675 -0.7012487 w=2 h=2 bg=0 0 0,
51 -1.5297974 -0.7182105 w=2 h=2 bg=0 0 0,
52 -1.5193396 -0.7165366 w=2 h=2 bg=0 0 0,
53 -1.5006855 -1.0650176 w=2 h=2 bg=0 0 0,
54 -1.4708737 -1.0125868 w=2 h=2 bg=0 0 0,
55 -1.208096 -0.99486876 w=2 h=2 bg=0 0 0,
56 -1.0048213 -1.060291 w=2 h=2 bg=0 0 0,
57 -0.9783703 -0.97942924 w=2 h=2 bg=0 0 0,
58 -0.85865134 -1.125246 w=2 h=2 bg=0 0 0,
59 -0.64017534 -1.2138203 w=2 h=2 bg=0 0 0,
60 -0.6266216 -1.2012813 w=2 h=2 bg=0 0 0,
61 -0.56083333 -1.4255317 w=2 h=2 bg=0 0 0,
62 -0.5750696 -1.3301547 w=2 h=2 bg=0 0 0,
63 -0.55781347 -1.3598727 w=2 h=2 bg=0 0 0,
64 -0.60858 -1.2177755 w=2 h=2 bg=0 0 0,
65 -0.5529471 -1.1760889 w=2 h=2 bg=0 0 0,
66 -0.5164665 -1.0434885 w=2 h=2 bg=0 0 0,
67 -0.47280613 -1.0740833 w=2 h=2 bg=0 0 0,
68 -0.55015475 -0.94419605 w=2 h=2 bg=0 0 0,
69 -0.5376534 -0.9522285 w=2 h=2 bg=0 0 0,
70 -0.4690863 -0.9658626 w=2 h=2 bg=0 0 0,
71 -0.20147528 -1.1025813 w=2 h=2 bg=0 0 0,
72 -0.3425869 -0.86393046 w=2 h=2 bg=0 0 0,
73 -0.34872723 -0.8556013 w=2 h=2 bg=0 0 0,
74 -0.3884503 -0.8341473 w=2 h=2 bg=0 0 0,
75 -0.05479129 -0.84413856 w=2 h=2 bg=0 0 0,
76 -0.13033794 -0.7933961 w=2 h=2 bg=0 0 0,
77 -0.22066246 -0.002461116 w=2 h=2 bg=0 0 0,
78 -0.27043387 -0.008748708 w=2 h=2 bg=0 0 0,
79 -0.6095226 -0.1770738 w=2 h=2 bg=0 0 0,
80 -0.8226848 -0.41381449 w=2 h=2 bg=0 0 0,
81 -0.9364886 -0.5513796 w=2 h=2 bg=0 0 0,
82 -1.0842716 -0.5513796 w=2 h=2 bg=0 0 0,
83 -1.2761441 -0.54333776 w=2 h=2 bg=0 0 0,
84 -1.3800771 -0.530208 w=2 h=2 bg=0 0 0,
85 -0.9232213 -0.5688586 w=2 h=2 bg=0 0 0,
86 -0.84872967 -0.65159 w=2 h=2 bg=0 0 0,
87 -0.7896053 -0.7119658 w=2 h=2 bg=0 0 0,
88 -1.4042815 -0.54098445 w=2 h=2 bg=0 0 0,
89 -1.4388516 -0.47018942 w=2 h=2 bg=0 0 0,
90 -1.4976048 -0.56916046 w=2 h=2 bg=0 0 0,
91 -0.75214994 -0.770986 w=2 h=2 bg=0 0 0,
92 -0.57556087 -0.03227731 w=2 h=2 bg=0 0 0,
93 -1.45836 -0.43944913 w=2 h=2 bg=0 0 0,
94 -0.2027766 0.040407185 w=2 h=2 bg=0 0 0,
95 -0.5610997 0.019516759 w=2 h=2 bg=0 0 0,
96 -1.4641265 -0.43115222 w=2 h=2 bg=0 0 0,
97 -1.5976936 -0.6297763 w=2 h=2 bg=0 0 0,
98 -0.6914219 -0.95788765 w=2 h=2 bg=0 0 0,
99 -1.5146338 -0.56916046 w=2 h=2 bg=0 0 0,
100 -0.16700177 0.071287185 w=2 h=2 bg=0 0 0,
101 -0.5458131 0.06062126 w=2 h=2 bg=0 0 0,
102 -0.6460543 -1.120376 w=2 h=2 bg=0 0 0,
103 -0.68910134 -0.8254081 w=2 h=2 bg=0 0 0,
104 -1.4819989 -0.44877088 w=2 h=2 bg=0 0 0,
105 -0.07787465 0.14192846 w=2 h=2 bg=0 0 0,
106 -0.5243606 0.111654684 w=2 h=2 bg=0 0 0,
107 -0.63233244 -1.1626077 w=2 h=2 bg=0 0 0,
108 -0.6590548 -0.7454855 w=2 h=2 bg=0 0 0,
109 -1.4825978 -0.4106377 w=2 h=2 bg=0 0 0,
110 -1.5709376 -0.56443244 w=2 h=2 bg=0 0 0,
111 -1.6893924 -0.67060333 w=2 h=2 bg=0 0 0,
112 -0.071750395 0.146378 w=2 h=2 bg=0 0 0,
113 -0.6197908 -1.1963311 w=2 h=2 bg=0 0 0,
114 -0.6735892 -0.83667827 w=2 h=2 bg=0 0 0,
115 -0.44936645 -0.81850666 w=2 h=2 bg=0 0 0,
116 -1.4709377 -0.4166777 w=2 h=2 bg=0 0 0,
117 -1.4971681 -0.3930253 w=2 h=2 bg=0 0 0,
118 -1.5837873 -0.38712567 w=2 h=2 bg=0 0 0,
119 -1.6162863 -0.5587036 w=2 h=2 bg=0 0 0,
120 -1.7348632 -0.68860644 w=2 h=2 bg=0 0 0,
121 -1.6810561 -0.701733 w=2 h=2 bg=0 0 0,
122 -1.4852195 -0.657439 w=2 h=2 bg=0 0 0,
123 -0.07174957 0.14637855 w=2 h=2 bg=0 0 0,
124 -0.48080522 0.19496845 w=2 h=2 bg=0 0 0,
125 -0.60109866 -1.2538595 w=2 h=2 bg=0 0 0,
126 -0.4064154 -0.8355122 w=2 h=2 bg=0 0 0,
127 -1.4817071 -0.3910582 w=2 h=2 bg=0 0 0,
128 -1.5227858 -0.36457402 w=2 h=2 bg=0 0 0,
129 -1.6034842 -0.37403905 w=2 h=2 bg=0 0 0,
130 -1.5496475 -0.4252132 w=2 h=2 bg=0 0 0,
131 -1.6524378 -0.55258906 w=2 h=2 bg=0 0 0,
132 -1.6934905 -0.5994118 w=2 h=2 bg=0 0 0,
133 -1.7757282 -0.70283717 w=2 h=2 bg=0 0 0,
134 -1.6853242 -0.705741 w=2 h=2 bg=0 0 0,
135 -1.51297 -0.69399893 w=2 h=2 bg=0 0 0,
136 -1.4515011 -0.9604956 w=2 h=2 bg=0 0 0,
137 -0.16788115 0.054223265 w=2 h=2 bg=0 0 0,
138 -0.06754915 0.14943033 w=2 h=2 bg=0 0 0,
139 -0.18366891 0.005402104 w=2 h=2 bg=0 0 0,
140 -0.45599723 0.23793717 w=2 h=2 bg=0 0 0,
141 -0.5072143 0.17306593 w=2 h=2 bg=0 0 0,
142 -0.5603436 0.055612843 w=2 h=2 bg=0 0 0,
143 -0.96484107 -0.8507073 w=2 h=2 bg=0 0 0,
144 -0.59128743 -1.2802413 w=2 h=2 bg=0 0 0,
145 -0.6029828 -0.9295075 w=2 h=2 bg=0 0 0,
146 -0.5629627 -0.93216854 w=2 h=2 bg=0 0 0,
147 -0.55981725 -0.90558106 w=2 h=2 bg=0 0 0,
148 -0.576116 -0.7559631 w=2 h=2 bg=0 0 0,
;
VLABELS
2 'ErGo_Sec22' f='Dialog-PLAIN-10',
3 'KlLa_Sec22' f='Dialog-PLAIN-10',
4 'KlWa_Sec22' f='Dialog-PLAIN-10',
5 'SaKl_Sec22' f='Dialog-PLAIN-10',
6 'VaPl_Sec22' f='Dialog-PLAIN-10',
7 'CaGl_Sec22' f='Dialog-PLAIN-10',
8 'SaCe_Sec22' f='Dialog-PLAIN-10',
9 'SaPa_Sec22' f='Dialog-PLAIN-10',
10 'SaBa_Sec22' f='Dialog-PLAIN-10',
11 'SaKu_Sec22' f='Dialog-PLAIN-10',
12 'SaMi_Sec22' f='Dialog-PLAIN-10',
13 'SaCa_Sec22' f='Dialog-PLAIN-10',
14 'CaAl_Sec22' f='Dialog-PLAIN-10',
15 'CaDu_Sec22' f='Dialog-PLAIN-10',
16 'CaTr_Sec22' f='Dialog-PLAIN-10',
17 'CaPa_Sec22' f='Dialog-PLAIN-10',
18 'LoEl_Sec22' f='Dialog-PLAIN-10',
19 'PiSt_Sec22' f='Dialog-PLAIN-10',
20 'CaGu_Sec22' f='Dialog-PLAIN-10',
21 'DeHa_Sec22' f='Dialog-PLAIN-10',
22 'CaLu_Sec22' f='Dialog-PLAIN-10',
23 'YaLi_Sec22' f='Dialog-PLAIN-10',
24 'AsNi_Sec22' f='Dialog-PLAIN-10',
25 'AsFu_Sec22' f='Dialog-PLAIN-10',
26 'NeFi_Sec22' f='Dialog-PLAIN-10',
27 'AsCl_Sec22' f='Dialog-PLAIN-10',
28 'AsTe_Sec22' f='Dialog-PLAIN-10',
29 'AsOr_Sec22' f='Dialog-PLAIN-10',
30 'AsFl_Sec22' f='Dialog-PLAIN-10',
31 'AsNg_Sec22' f='Dialog-PLAIN-10',
32 'CoIm_Sec22' f='Dialog-PLAIN-10',
33 'CoPo_Sec22' f='Dialog-PLAIN-10',
34 'UnRe_Sec22' f='Dialog-PLAIN-10',
35 'HiCa_Sec22' f='Dialog-PLAIN-10',
36 'PaBr_Sec22' f='Dialog-PLAIN-10',
37 'PoAn_Sec22' f='Dialog-PLAIN-10',
38 'ChGl_Sec22' f='Dialog-PLAIN-10',
39 'NeCr_Sec22' f='Dialog-PLAIN-10',
40 'MaGr_Sec22' f='Dialog-PLAIN-10',
41 'BoCi_Sec22' f='Dialog-PLAIN-10',
42 'ScSc_Sec22' f='Dialog-PLAIN-10',
43 'GiZe_Sec22' f='Dialog-PLAIN-10',
44 'FuVe_Sec22' f='Dialog-PLAIN-10',
45 'FuOx_Sec22' f='Dialog-PLAIN-10',
46 'NeHa_Sec22' f='Dialog-PLAIN-10',
47 'TrVi_Sec22' f='Dialog-PLAIN-10',
48 'TrAt_Sec22' f='Dialog-PLAIN-10',
49 'TrRe_Sec22' f='Dialog-PLAIN-10',
50 'CoHe_Sec22' f='Dialog-PLAIN-10',
51 'PyTr_Sec22' f='Dialog-PLAIN-10',
52 'PhNo_Sec22' f='Dialog-PLAIN-10',
53 'MyFi_Sec22' f='Dialog-PLAIN-10',
54 'MyGr_Sec22' f='Dialog-PLAIN-10',
55 'SaCo_Sec22p' f='Dialog-PLAIN-10',
56 'ScJp_Sec22' f='Dialog-PLAIN-10',
57 'ScPo_Sec22' f='Dialog-PLAIN-10',
58 'TaDe_Sec22' f='Dialog-PLAIN-10',
59 'TrVe_Sec22p' f='Dialog-PLAIN-10',
60 'PhCh_Sec22' f='Dialog-PLAIN-10',
61 'LeEd_Sec22p' f='Dialog-PLAIN-10',
62 'LaBi_Sec22' f='Dialog-PLAIN-10',
63 'CoCi_Sec22' f='Dialog-PLAIN-10',
64 'PoPl_Sec22' f='Dialog-PLAIN-10',
65 'CrNe_Sec22' f='Dialog-PLAIN-10',
66 'MiVi_Sec22p' f='Dialog-PLAIN-10',
67 'SpRo_Sec22' f='Dialog-PLAIN-10',
68 'PuGr_Sec22' f='Dialog-PLAIN-10',
69 'UrAp_Sec22p' f='Dialog-PLAIN-10',
70 'UsMa_Sec22' f='Dialog-PLAIN-10',
71 'MaGl_Sec22' f='Dialog-PLAIN-10',
72 'PhBl_Sec22' f='Dialog-PLAIN-10',
73 'RhOr_Sec22' f='Dialog-PLAIN-10',
74 'CuEl_Sec22p' f='Dialog-PLAIN-10',
75 'BlEm_Sec22p' f='Dialog-PLAIN-10',
76 'BaDe_Sec22' f='Dialog-PLAIN-10',
;
EDGES
1 1 2 s=88 w=0.161942,
2 1 3 s=89 w=0.161301,
3 77 1 s=90 w=0.058772,
4 78 77 s=91 w=0.050167,
5 79 78 s=92 w=0.378569,
6 80 79 s=110 w=0.318566,
7 80 23 s=111 w=0.301567,
8 81 80 s=112 w=0.178537,
9 82 81 s=69 w=0.147783,
10 82 55 s=68 w=0.460451,
11 83 82 s=67 w=0.192041,
12 84 83 s=63 w=0.104759,
13 85 81 s=113 w=0.021944,
14 86 85 s=117 w=0.111326,
15 86 58 s=118 w=0.47376,
16 87 86 s=119 w=0.084504,
17 88 84 s=62 w=0.026495,
18 89 84 s=31 w=0.084004,
19 90 88 s=56 w=0.097484,
20 91 87 s=144 w=0.069902,
21 92 79 s=109 w=0.148726,
22 92 22 s=108 w=0.10052,
23 93 89 s=21 w=0.036408,
24 93 24 s=7 w=0.080044,
25 94 78 s=84 w=0.083629,
26 95 92 s=107 w=0.053775,
27 96 93 s=20 w=0.010104,
28 97 90 s=55 w=0.117013,
29 98 91 s=132 w=0.19652,
30 98 65 s=131 w=0.258432,
31 99 90 s=42 w=0.017029,
32 100 94 s=83 w=0.047259,
33 100 13 s=82 w=0.15061,
34 101 95 s=103 w=0.043855,
35 101 19 s=102 w=0.087551,
36 102 98 s=130 w=0.168703,
37 102 59 s=120 w=0.093629,
38 103 91 s=143 w=0.083288,
39 104 89 s=30 w=0.048171,
40 105 100 s=81 w=0.113727,
41 105 12 s=80 w=0.018647,
42 106 101 s=101 w=0.055359,
43 107 102 s=129 w=0.044405,
44 107 60 s=121 w=0.039093,
45 108 87 s=145 w=0.134785,
46 109 96 s=19 w=0.027605,
47 109 31 s=18 w=0.031627,
48 110 99 s=38 w=0.056502,
49 110 40 s=37 w=0.111734,
50 111 97 s=49 w=0.100377,
51 111 46 s=48 w=0.015498,
52 112 105 s=79 w=0.00757,
53 112 11 s=78 w=0.005222,
54 113 107 s=128 w=0.03598,
55 113 64 s=127 w=0.024198,
56 114 103 s=142 w=0.019174,
57 115 108 s=6 w=0.222039,
58 115 74 s=5 w=0.062892,
59 116 96 s=12 w=0.015997,
60 116 27 s=11 w=0.042656,
61 117 109 s=17 w=0.022858,
62 117 28 s=13 w=0.064264,
63 118 104 s=26 w=0.119,
64 118 34 s=25 w=0.049898,
65 119 110 s=36 w=0.045709,
66 119 39 s=35 w=0.134864,
67 120 111 s=47 w=0.048905,
68 120 45 s=46 w=1.0E-6,
69 121 97 s=54 w=0.110123,
70 121 47 s=50 w=1.0E-6,
71 122 88 s=61 w=0.141819,
72 122 52 s=60 w=0.06824,
73 123 112 s=77 w=1.0E-6,
74 123 8 s=73 w=0.005201,
75 124 106 s=97 w=0.094012,
76 124 16 s=96 w=0.030072,
77 125 113 s=126 w=0.060489,
78 125 61 s=122 w=0.176331,
79 126 115 s=4 w=0.046195,
80 126 72 s=2 w=0.069869,
81 126 73 s=3 w=0.061086,
82 127 116 s=10 w=0.027791,
83 127 25 s=8 w=0.007232,
84 127 26 s=9 w=0.00997,
85 128 117 s=16 w=0.038285,
86 128 29 s=14 w=1.0E-6,
87 128 30 s=15 w=1.0E-6,
88 129 118 s=24 w=0.023648,
89 129 32 s=22 w=1.0E-6,
90 129 33 s=23 w=1.0E-6,
91 130 104 s=29 w=0.071633,
92 130 35 s=27 w=0.172154,
93 130 36 s=28 w=0.179751,
94 131 119 s=34 w=0.036665,
95 131 37 s=32 w=0.150566,
96 131 38 s=33 w=0.071287,
97 132 99 s=41 w=0.181397,
98 132 41 s=39 w=0.098576,
99 132 42 s=40 w=1.0E-6,
100 133 120 s=45 w=0.043272,
101 133 43 s=43 w=1.0E-6,
102 133 44 s=44 w=1.0E-6,
103 134 121 s=53 w=0.005855,
104 134 48 s=51 w=0.027077,
105 134 49 s=52 w=0.045067,
106 135 122 s=59 w=0.045899,
107 135 50 s=57 w=0.009409,
108 135 51 s=58 w=0.029485,
109 136 83 s=66 w=0.452516,
110 136 53 s=64 w=0.115516,
111 136 54 s=65 w=0.055577,
112 137 94 s=72 w=0.037531,
113 137 6 s=70 w=0.16485,
114 137 7 s=71 w=0.174942,
115 138 123 s=76 w=0.005192,
116 138 9 s=74 w=1.0E-6,
117 138 10 s=75 w=0.015714,
118 139 77 s=87 w=0.03782,
119 139 4 s=85 w=0.138175,
120 139 5 s=86 w=0.059884,
121 140 124 s=95 w=0.049616,
122 140 14 s=93 w=0.00518,
123 140 15 s=94 w=0.033218,
124 141 106 s=100 w=0.06376,
125 141 17 s=98 w=0.134826,
126 141 18 s=99 w=0.062331,
127 142 95 s=106 w=0.036104,
128 142 20 s=104 w=0.113195,
129 142 21 s=105 w=0.063795,
130 143 85 s=116 w=0.284905,
131 143 56 s=114 w=0.213363,
132 143 57 s=115 w=0.129431,
133 144 125 s=125 w=0.028147,
134 144 62 s=123 w=0.052482,
135 144 63 s=124 w=0.086381,
136 145 103 s=135 w=0.135104,
137 145 66 s=133 w=0.143097,
138 145 67 s=134 w=0.194546,
139 146 114 s=138 w=0.146139,
140 146 68 s=136 w=0.01757,
141 146 69 s=137 w=0.032295,
142 147 114 s=141 w=0.13301,
143 147 70 s=139 w=0.108931,
144 147 71 s=140 w=0.408923,
145 148 108 s=146 w=0.083598,
146 148 75 s=1 w=0.528729,
147 148 76 s=147 w=0.447347,
;
ELABELS
3 '0.40/0.94' ll=11 f='Dialog-PLAIN-10',
4 '0.40/0.94' ll=11 f='Dialog-PLAIN-10',
5 '1.00/0.94' ll=11 f='Dialog-PLAIN-10',
6 '0.98/0.94' ll=11 f='Dialog-PLAIN-10',
8 '0.83/0.94' ll=11 f='Dialog-PLAIN-10',
9 '0.37/0.94' ll=11 f='Dialog-PLAIN-10',
11 '0.95/0.94' ll=11 f='Dialog-PLAIN-10',
12 '0.50/0.94' ll=11 f='Dialog-PLAIN-10',
13 '0.55/0.70' ll=11 f='Dialog-PLAIN-10',
14 '0.73/0.94' ll=11 f='Dialog-PLAIN-10',
16 '0.31/0.58' ll=11 f='Dialog-PLAIN-10',
17 '0.64/0.94' ll=11 f='Dialog-PLAIN-10',
18 '0.74/0.94' ll=11 f='Dialog-PLAIN-10',
19 '0.78/0.94' ll=11 f='Dialog-PLAIN-10',
20 '0.42/0.86' ll=11 f='Dialog-PLAIN-10',
21 '1.00/0.94' ll=11 f='Dialog-PLAIN-10',
23 '0.63/0.94' ll=11 f='Dialog-PLAIN-10',
25 '0.84/0.94' ll=11 f='Dialog-PLAIN-10',
26 '0.60/0.94' ll=11 f='Dialog-PLAIN-10',
27 '0.56/0.94' ll=11 f='Dialog-PLAIN-10',
28 '0.93/0.94' ll=11 f='Dialog-PLAIN-10',
29 '0.94/0.94' ll=11 f='Dialog-PLAIN-10',
31 '0.35/0.70' ll=11 f='Dialog-PLAIN-10',
32 '0.73/0.94' ll=11 f='Dialog-PLAIN-10',
34 '0.76/0.94' ll=11 f='Dialog-PLAIN-10',
36 '0.98/0.94' ll=11 f='Dialog-PLAIN-10',
38 '0.85/0.94' ll=11 f='Dialog-PLAIN-10',
39 '0.73/0.94' ll=11 f='Dialog-PLAIN-10',
40 '1.00/0.94' ll=11 f='Dialog-PLAIN-10',
42 '0.48/0.94' ll=11 f='Dialog-PLAIN-10',
43 '0.40/0.70' ll=11 f='Dialog-PLAIN-10',
45 '0.99/0.94' ll=11 f='Dialog-PLAIN-10',
46 '0.40/0.86' ll=11 f='Dialog-PLAIN-10',
48 '0.69/0.94' ll=11 f='Dialog-PLAIN-10',
50 '0.97/0.94' ll=11 f='Dialog-PLAIN-10',
52 '0.21/0.63' ll=11 f='Dialog-PLAIN-10',
54 '0.33/0.47' ll=11 f='Dialog-PLAIN-10',
56 '0.16/0.47' ll=11 f='Dialog-PLAIN-10',
57 '0.99/0.94' ll=11 f='Dialog-PLAIN-10',
59 '0.75/0.94' ll=11 f='Dialog-PLAIN-10',
61 '0.22/0.47' ll=11 f='Dialog-PLAIN-10',
63 '1.00/0.94' ll=11 f='Dialog-PLAIN-10',
65 '0.60/0.94' ll=11 f='Dialog-PLAIN-10',
67 '0.69/0.94' ll=11 f='Dialog-PLAIN-10',
69 '0.99/0.94' ll=11 f='Dialog-PLAIN-10',
71 '0.99/0.94' ll=11 f='Dialog-PLAIN-10',
73 '0.44/0.34' ll=11 f='Dialog-PLAIN-10',
75 '0.90/0.94' ll=11 f='Dialog-PLAIN-10',
77 '0.57/0.94' ll=11 f='Dialog-PLAIN-10',
79 '0.59/0.94' ll=11 f='Dialog-PLAIN-10',
82 '0.79/0.94' ll=11 f='Dialog-PLAIN-10',
85 '1.00/0.94' ll=11 f='Dialog-PLAIN-10',
88 '1.00/0.94' ll=11 f='Dialog-PLAIN-10',
91 '0.98/0.94' ll=11 f='Dialog-PLAIN-10',
94 '0.80/0.94' ll=11 f='Dialog-PLAIN-10',
97 '1.00/0.94' ll=11 f='Dialog-PLAIN-10',
100 '1.00/0.94' ll=11 f='Dialog-PLAIN-10',
103 '0.42/0.94' ll=11 f='Dialog-PLAIN-10',
106 '0.77/0.94' ll=11 f='Dialog-PLAIN-10',
109 '1.00/0.94' ll=11 f='Dialog-PLAIN-10',
112 '0.07/0.94' ll=11 f='Dialog-PLAIN-10',
115 '0.50/0.70' ll=11 f='Dialog-PLAIN-10',
118 '0.76/0.94' ll=11 f='Dialog-PLAIN-10',
121 '0.95/0.94' ll=11 f='Dialog-PLAIN-10',
124 '0.89/0.94' ll=11 f='Dialog-PLAIN-10',
127 '0.62/0.94' ll=11 f='Dialog-PLAIN-10',
130 '1.00/0.94' ll=11 f='Dialog-PLAIN-10',
133 '0.40/0.86' ll=11 f='Dialog-PLAIN-10',
136 '0.92/0.94' ll=11 f='Dialog-PLAIN-10',
139 '0.99/0.94' ll=11 f='Dialog-PLAIN-10',
142 '0.72/0.94' ll=11 f='Dialog-PLAIN-10',
145 '0.24/0.86' ll=11 f='Dialog-PLAIN-10',
;
END; [Network]

BEGIN st_Assumptions;
	autolayoutnodelabels;
END; [st_Assumptions]
