# Supplementary material for: Phylogeny of the SNARE vesicle fusion machinery yields insights into the conservation of the secretory pathway in fungi
Source: BMC Evol Biol. 2009 Jan 23;9:19. doi: 10.1186/1471-2148-9-19 (PMC2639358; doi:10.1186/1471-2148-9-19)
Supplement: Additional file 3 — Alignment and tree files. Detailed information to all sequences and trees are contained in a zipped file, which contains all phylogenetic trees in Nexus-format (.nex) and all alignments used to calculate the trees in Fasta-format (.fasta). In addition, a text file is provided ("id2information.txt") that allows to identify the sequences used for our analysis in the NCBI data base: listed is the sequence number & name used in our alignments & trees and the respective gi string. [file 1471-2148-9-19-S3.zip › R.II.conserved.joinedInformation.nex]

#nexus

BEGIN Taxa;
DIMENSIONS ntax=71;
TAXLABELS
[1] 'DeHa_Ykt6'
[2] 'KlLa_Ykt6'
[3] 'AsTe_Ykt6'
[4] 'YaLi_Ykt6'
[5] 'AsNi_Ykt6'
[6] 'PuGr_Ykt6'
[7] 'ChGl_Ykt6'
[8] 'HiCa_Ykt6'
[9] 'CoIm_Ykt6'
[10] 'ErGo_Ykt6'
[11] 'CoHe_Ykt6'
[12] 'PaBr_Ykt6'
[13] 'PhNo_Ykt6'
[14] 'TrAt_Ykt6'
[15] 'KlWa_Ykt62'
[16] 'LaBi_Ykt6'
[17] 'ShPo_Ykt6'
[18] 'CrNe_Ykt6'
[19] 'AlMa_Ykt6p'
[20] 'CaAl_Ykt6'
[21] 'CaGu_Ykt6'
[22] 'RhOr_Ykt62'
[23] 'SaCe_Ykt6'
[24] 'BoCi_Ykt6'
[25] 'ScSc_Ykt6'
[26] 'MaGr_Ykt6'
[27] 'NeCr_Ykt6'
[28] 'FuVe_Ykt6'
[29] 'LoEl_Ykt6'
[30] 'PiSt_Ykt6'
[31] 'GiZe_Ykt6'
[32] 'MoVe_Ykt6p'
[33] 'PyTr_Ykt6'
[34] 'MaGl_Ykt6'
[35] 'PhBl_Ykt6'
[36] 'CaPa_Ykt6'
[37] 'CaDu_Ykt6'
[38] 'TrVi_Ykt6'
[39] 'AsOr_Ykt6'
[40] 'SaMi_Ykt6'
[41] 'UnRe_Ykt6'
[42] 'BaDe_Ykt6'
[43] 'SaCa_Ykt6'
[44] 'CoCi_Ykt6'
[45] 'RhOr_Ykt6'
[46] 'CaTr_Ykt6'
[47] 'BlEm_Ykt6p'
[48] 'NeHa_Ykt6'
[49] 'AsCl_Ykt6'
[50] 'ScJp_Ykt6'
[51] 'CaGl_Ykt6'
[52] 'PhPc_Ykt6p'
[53] 'UsMa_Ykt6'
[54] 'CaLu_Ykt6'
[55] 'TrRe_Ykt6'
[56] 'MyGr_Ykt6'
[57] 'KlWa_Ykt61'
[58] 'PhCh_Ykt6'
[59] 'MyFi_Ykt6'
[60] 'NeFi_Ykt6'
[61] 'AsNg_Ykt6'
[62] 'AsFu_Ykt6'
[63] 'SaBa_Ykt6'
[64] 'FuOx_Ykt6'
[65] 'AsFl_Ykt6'
[66] 'CoPo_Ykt6'
[67] 'SpRo_Ykt6'
[68] 'SaPa_Ykt6'
[69] 'PoAn_Ykt6'
[70] 'SaKl_Ykt6'
[71] 'PoPl_Ykt6'
;
END; [Taxa]

BEGIN Network;
DIMENSIONS ntax=71 nvertices=140 nedges=139;
DRAW to_scale;
TRANSLATE
2 'DeHa_Ykt6',
3 'CaGu_Ykt6',
4 'CaLu_Ykt6',
5 'PiSt_Ykt6',
6 'CaDu_Ykt6',
7 'CaAl_Ykt6',
8 'CaPa_Ykt6',
9 'LoEl_Ykt6',
10 'CaTr_Ykt6',
11 'SaCe_Ykt6',
12 'SaPa_Ykt6',
13 'KlWa_Ykt61',
14 'SaMi_Ykt6',
15 'SaBa_Ykt6',
16 'CaGl_Ykt6',
17 'SaCa_Ykt6',
18 'KlLa_Ykt6',
19 'KlWa_Ykt62',
20 'SaKl_Ykt6',
21 'ErGo_Ykt6',
22 'YaLi_Ykt6',
23 'LaBi_Ykt6',
24 'PhCh_Ykt6',
25 'PoPl_Ykt6',
26 'CoCi_Ykt6',
27 'CrNe_Ykt6',
28 'SpRo_Ykt6',
29 'UsMa_Ykt6',
30 'MaGl_Ykt6',
31 'PhPc_Ykt6p',
32 'PuGr_Ykt6',
33 'MoVe_Ykt6p',
34 'AlMa_Ykt6p',
35 'BlEm_Ykt6p',
36 'BaDe_Ykt6',
37 'RhOr_Ykt62',
38 'RhOr_Ykt6',
39 'PhBl_Ykt6',
40 'ScJp_Ykt6',
41 'ShPo_Ykt6',
42 'PyTr_Ykt6',
43 'TrVi_Ykt6',
44 'TrRe_Ykt6',
45 'TrAt_Ykt6',
46 'FuVe_Ykt6',
47 'GiZe_Ykt6',
48 'FuOx_Ykt6',
49 'NeHa_Ykt6',
50 'MaGr_Ykt6',
51 'ScSc_Ykt6',
52 'BoCi_Ykt6',
53 'CoIm_Ykt6',
54 'CoPo_Ykt6',
55 'UnRe_Ykt6',
56 'MyFi_Ykt6',
57 'MyGr_Ykt6',
58 'ChGl_Ykt6',
59 'PoAn_Ykt6',
60 'NeCr_Ykt6',
61 'AsOr_Ykt6',
62 'AsFl_Ykt6',
63 'AsTe_Ykt6',
64 'AsNg_Ykt6',
65 'AsFu_Ykt6',
66 'NeFi_Ykt6',
67 'AsCl_Ykt6',
68 'AsNi_Ykt6',
69 'CoHe_Ykt6',
70 'PhNo_Ykt6',
71 'HiCa_Ykt6',
72 'PaBr_Ykt6',
;
VERTICES
1 -0.025924 0.0 w=2 h=2 bg=0 0 0,
2 0.0 0.0 w=2 h=2 bg=0 0 0,
3 0.07174605 0.011430388 w=2 h=2 bg=0 0 0,
4 0.15650544 0.029832555 w=2 h=2 bg=0 0 0,
5 -0.03077726 0.005816973 w=2 h=2 bg=0 0 0,
6 0.012076091 0.05177556 w=2 h=2 bg=0 0 0,
7 -0.0060170204 0.045089383 w=2 h=2 bg=0 0 0,
8 0.008163541 0.06732875 w=2 h=2 bg=0 0 0,
9 0.033217043 0.08895879 w=2 h=2 bg=0 0 0,
10 0.027840577 0.09727739 w=2 h=2 bg=0 0 0,
11 -0.07132151 0.3114855 w=2 h=2 bg=0 0 0,
12 -0.07132158 0.31148556 w=2 h=2 bg=0 0 0,
13 -0.05256463 0.3390597 w=2 h=2 bg=0 0 0,
14 -0.07217352 0.31227833 w=2 h=2 bg=0 0 0,
15 -0.07873182 0.30822635 w=2 h=2 bg=0 0 0,
16 -0.080713294 0.34777313 w=2 h=2 bg=0 0 0,
17 -0.100716926 0.3138231 w=2 h=2 bg=0 0 0,
18 -0.14979494 0.25276145 w=2 h=2 bg=0 0 0,
19 -0.1799455 0.23657168 w=2 h=2 bg=0 0 0,
20 -0.18774587 0.18449867 w=2 h=2 bg=0 0 0,
21 -0.21436745 0.15994205 w=2 h=2 bg=0 0 0,
22 -0.441357 0.20349689 w=2 h=2 bg=0 0 0,
23 -0.8201333 0.15445906 w=2 h=2 bg=0 0 0,
24 -0.8512147 0.20378096 w=2 h=2 bg=0 0 0,
25 -0.87987655 0.24329679 w=2 h=2 bg=0 0 0,
26 -0.88634807 0.202188 w=2 h=2 bg=0 0 0,
27 -1.0271788 0.31637177 w=2 h=2 bg=0 0 0,
28 -0.94878465 0.104217544 w=2 h=2 bg=0 0 0,
29 -1.1380743 0.22061647 w=2 h=2 bg=0 0 0,
30 -1.3491625 0.37377053 w=2 h=2 bg=0 0 0,
31 -1.091416 0.08259186 w=2 h=2 bg=0 0 0,
32 -0.995457 0.012680058 w=2 h=2 bg=0 0 0,
33 -1.1744391 -0.040666226 w=2 h=2 bg=0 0 0,
34 -1.3635138 -0.062752314 w=2 h=2 bg=0 0 0,
35 -1.5811968 -0.024673725 w=2 h=2 bg=0 0 0,
36 -1.6587838 -0.095833346 w=2 h=2 bg=0 0 0,
37 -1.657091 -0.2141961 w=2 h=2 bg=0 0 0,
38 -1.3545375 -0.23209822 w=2 h=2 bg=0 0 0,
39 -1.486716 -0.2763076 w=2 h=2 bg=0 0 0,
40 -0.9601542 -0.389257 w=2 h=2 bg=0 0 0,
41 -0.916221 -0.3853484 w=2 h=2 bg=0 0 0,
42 -0.5687695 -0.68591785 w=2 h=2 bg=0 0 0,
43 -0.643247 -0.9221566 w=2 h=2 bg=0 0 0,
44 -0.67883563 -0.9458458 w=2 h=2 bg=0 0 0,
45 -0.65085596 -0.93180496 w=2 h=2 bg=0 0 0,
46 -0.652206 -0.9556696 w=2 h=2 bg=0 0 0,
47 -0.65220594 -0.95566964 w=2 h=2 bg=0 0 0,
48 -0.6490091 -0.9532273 w=2 h=2 bg=0 0 0,
49 -0.6485009 -0.95852906 w=2 h=2 bg=0 0 0,
50 -0.6197406 -0.9789408 w=2 h=2 bg=0 0 0,
51 -0.5730451 -0.98283464 w=2 h=2 bg=0 0 0,
52 -0.57755756 -1.0002078 w=2 h=2 bg=0 0 0,
53 -0.48637268 -0.92869955 w=2 h=2 bg=0 0 0,
54 -0.48706862 -0.934966 w=2 h=2 bg=0 0 0,
55 -0.48547915 -0.9774593 w=2 h=2 bg=0 0 0,
56 -0.39788756 -0.82934535 w=2 h=2 bg=0 0 0,
57 -0.3788248 -0.8477202 w=2 h=2 bg=0 0 0,
58 -0.0758319 -1.5841523 w=2 h=2 bg=0 0 0,
59 -0.08411896 -1.5378114 w=2 h=2 bg=0 0 0,
60 -0.07514424 -1.5168437 w=2 h=2 bg=0 0 0,
61 -0.07554996 -1.1579989 w=2 h=2 bg=0 0 0,
62 0.048213143 -1.3399374 w=2 h=2 bg=0 0 0,
63 -0.04950458 -1.1821092 w=2 h=2 bg=0 0 0,
64 -0.082106106 -1.125241 w=2 h=2 bg=0 0 0,
65 -0.11687087 -1.0751537 w=2 h=2 bg=0 0 0,
66 -0.111872524 -1.078718 w=2 h=2 bg=0 0 0,
67 -0.103047624 -1.0820285 w=2 h=2 bg=0 0 0,
68 0.098546706 -1.1493206 w=2 h=2 bg=0 0 0,
69 0.3837689 -0.81165916 w=2 h=2 bg=0 0 0,
70 0.5046085 -0.80078685 w=2 h=2 bg=0 0 0,
71 2.1403162 -0.95494914 w=2 h=2 bg=0 0 0,
72 2.0892718 -0.8666885 w=2 h=2 bg=0 0 0,
73 -0.06488395 -0.003456811 w=2 h=2 bg=0 0 0,
74 -0.11762385 -0.010499095 w=2 h=2 bg=0 0 0,
75 -0.24975425 -0.059327617 w=2 h=2 bg=0 0 0,
76 -0.36282983 -0.1856582 w=2 h=2 bg=0 0 0,
77 -0.47836328 -0.32683375 w=2 h=2 bg=0 0 0,
78 -0.44405693 -0.546581 w=2 h=2 bg=0 0 0,
79 -0.4459972 -0.6342665 w=2 h=2 bg=0 0 0,
80 -0.44417316 -0.7167003 w=2 h=2 bg=0 0 0,
81 -0.5577091 -0.2848448 w=2 h=2 bg=0 0 0,
82 -0.6327817 -0.23617072 w=2 h=2 bg=0 0 0,
83 -0.46610862 -0.7522306 w=2 h=2 bg=0 0 0,
84 -0.40117332 -0.7799124 w=2 h=2 bg=0 0 0,
85 -0.3863031 -0.79981846 w=2 h=2 bg=0 0 0,
86 -0.29529384 -0.9110268 w=2 h=2 bg=0 0 0,
87 -0.20457484 0.07177823 w=2 h=2 bg=0 0 0,
88 -0.5130094 -0.80954075 w=2 h=2 bg=0 0 0,
89 -0.68354386 -0.17414215 w=2 h=2 bg=0 0 0,
90 -0.18709311 0.11604643 w=2 h=2 bg=0 0 0,
91 -0.55777836 -0.8553113 w=2 h=2 bg=0 0 0,
92 -0.18339753 -1.0157323 w=2 h=2 bg=0 0 0,
93 -0.16392045 0.16228142 w=2 h=2 bg=0 0 0,
94 -0.6023069 -0.89697826 w=2 h=2 bg=0 0 0,
95 -0.1460804 -1.0538843 w=2 h=2 bg=0 0 0,
96 -0.74551713 -0.22111733 w=2 h=2 bg=0 0 0,
97 -0.11782756 0.24490748 w=2 h=2 bg=0 0 0,
98 -0.81080467 -0.21532454 w=2 h=2 bg=0 0 0,
99 -0.11405572 0.25101697 w=2 h=2 bg=0 0 0,
100 -0.73000795 -0.08143523 w=2 h=2 bg=0 0 0,
101 -0.7215563 -0.14441347 w=2 h=2 bg=0 0 0,
102 -0.085616596 0.29282406 w=2 h=2 bg=0 0 0,
103 -0.06577029 0.01995063 w=2 h=2 bg=0 0 0,
104 -0.63567036 -0.93774664 w=2 h=2 bg=0 0 0,
105 -0.12726383 -1.0790731 w=2 h=2 bg=0 0 0,
106 -0.7792306 0.028683228 w=2 h=2 bg=0 0 0,
107 -0.07538691 0.30651802 w=2 h=2 bg=0 0 0,
108 -0.21244812 -0.59867454 w=2 h=2 bg=0 0 0,
109 -0.6258076 -0.91221523 w=2 h=2 bg=0 0 0,
110 -0.64639735 -0.94973105 w=2 h=2 bg=0 0 0,
111 -0.48407447 -0.9139789 w=2 h=2 bg=0 0 0,
112 -0.12483822 -1.4056708 w=2 h=2 bg=0 0 0,
113 -0.09494493 -1.1265837 w=2 h=2 bg=0 0 0,
114 -0.12324734 -1.0701667 w=2 h=2 bg=0 0 0,
115 -0.7939627 0.06598868 w=2 h=2 bg=0 0 0,
116 -0.750394 -0.11742897 w=2 h=2 bg=0 0 0,
117 -0.87931997 -0.19991404 w=2 h=2 bg=0 0 0,
118 -1.1387573 -0.2298452 w=2 h=2 bg=0 0 0,
119 -0.07132287 0.31148404 w=2 h=2 bg=0 0 0,
120 -0.046148386 0.033943158 w=2 h=2 bg=0 0 0,
121 -0.6380861 -0.9194254 w=2 h=2 bg=0 0 0,
122 -0.6522053 -0.9556689 w=2 h=2 bg=0 0 0,
123 -0.5705474 -0.9765099 w=2 h=2 bg=0 0 0,
124 -0.48637247 -0.92869854 w=2 h=2 bg=0 0 0,
125 -0.095634386 -1.5043949 w=2 h=2 bg=0 0 0,
126 -0.07555045 -1.1579981 w=2 h=2 bg=0 0 0,
127 -0.11687163 -1.075153 w=2 h=2 bg=0 0 0,
128 -0.8183082 0.120453134 w=2 h=2 bg=0 0 0,
129 -1.060414 0.14794675 w=2 h=2 bg=0 0 0,
130 -0.930878 -0.021494478 w=2 h=2 bg=0 0 0,
131 -1.2490954 -0.09937016 w=2 h=2 bg=0 0 0,
132 -1.3036524 -0.2298452 w=2 h=2 bg=0 0 0,
133 -0.85342455 -0.36525133 w=2 h=2 bg=0 0 0,
134 -0.07132221 0.31148478 w=2 h=2 bg=0 0 0,
135 -0.18666215 0.13552266 w=2 h=2 bg=0 0 0,
136 -0.0060179243 0.045088954 w=2 h=2 bg=0 0 0,
137 -0.02173894 0.049769256 w=2 h=2 bg=0 0 0,
138 0.03577935 0.00823916 w=2 h=2 bg=0 0 0,
139 -0.06408003 -0.6461575 w=2 h=2 bg=0 0 0,
140 1.2113627 -0.788794 w=2 h=2 bg=0 0 0,
;
VLABELS
2 'DeHa_Ykt6' f='Dialog-PLAIN-10',
3 'CaGu_Ykt6' f='Dialog-PLAIN-10',
4 'CaLu_Ykt6' f='Dialog-PLAIN-10',
5 'PiSt_Ykt6' f='Dialog-PLAIN-10',
6 'CaDu_Ykt6' f='Dialog-PLAIN-10',
7 'CaAl_Ykt6' f='Dialog-PLAIN-10',
8 'CaPa_Ykt6' f='Dialog-PLAIN-10',
9 'LoEl_Ykt6' f='Dialog-PLAIN-10',
10 'CaTr_Ykt6' f='Dialog-PLAIN-10',
11 'SaCe_Ykt6' f='Dialog-PLAIN-10',
12 'SaPa_Ykt6' f='Dialog-PLAIN-10',
13 'KlWa_Ykt61' f='Dialog-PLAIN-10',
14 'SaMi_Ykt6' f='Dialog-PLAIN-10',
15 'SaBa_Ykt6' f='Dialog-PLAIN-10',
16 'CaGl_Ykt6' f='Dialog-PLAIN-10',
17 'SaCa_Ykt6' f='Dialog-PLAIN-10',
18 'KlLa_Ykt6' f='Dialog-PLAIN-10',
19 'KlWa_Ykt62' f='Dialog-PLAIN-10',
20 'SaKl_Ykt6' f='Dialog-PLAIN-10',
21 'ErGo_Ykt6' f='Dialog-PLAIN-10',
22 'YaLi_Ykt6' f='Dialog-PLAIN-10',
23 'LaBi_Ykt6' f='Dialog-PLAIN-10',
24 'PhCh_Ykt6' f='Dialog-PLAIN-10',
25 'PoPl_Ykt6' f='Dialog-PLAIN-10',
26 'CoCi_Ykt6' f='Dialog-PLAIN-10',
27 'CrNe_Ykt6' f='Dialog-PLAIN-10',
28 'SpRo_Ykt6' f='Dialog-PLAIN-10',
29 'UsMa_Ykt6' f='Dialog-PLAIN-10',
30 'MaGl_Ykt6' f='Dialog-PLAIN-10',
31 'PhPc_Ykt6p' f='Dialog-PLAIN-10',
32 'PuGr_Ykt6' f='Dialog-PLAIN-10',
33 'MoVe_Ykt6p' f='Dialog-PLAIN-10',
34 'AlMa_Ykt6p' f='Dialog-PLAIN-10',
35 'BlEm_Ykt6p' f='Dialog-PLAIN-10',
36 'BaDe_Ykt6' f='Dialog-PLAIN-10',
37 'RhOr_Ykt62' f='Dialog-PLAIN-10',
38 'RhOr_Ykt6' f='Dialog-PLAIN-10',
39 'PhBl_Ykt6' f='Dialog-PLAIN-10',
40 'ScJp_Ykt6' f='Dialog-PLAIN-10',
41 'ShPo_Ykt6' f='Dialog-PLAIN-10',
42 'PyTr_Ykt6' f='Dialog-PLAIN-10',
43 'TrVi_Ykt6' f='Dialog-PLAIN-10',
44 'TrRe_Ykt6' f='Dialog-PLAIN-10',
45 'TrAt_Ykt6' f='Dialog-PLAIN-10',
46 'FuVe_Ykt6' f='Dialog-PLAIN-10',
47 'GiZe_Ykt6' f='Dialog-PLAIN-10',
48 'FuOx_Ykt6' f='Dialog-PLAIN-10',
49 'NeHa_Ykt6' f='Dialog-PLAIN-10',
50 'MaGr_Ykt6' f='Dialog-PLAIN-10',
51 'ScSc_Ykt6' f='Dialog-PLAIN-10',
52 'BoCi_Ykt6' f='Dialog-PLAIN-10',
53 'CoIm_Ykt6' f='Dialog-PLAIN-10',
54 'CoPo_Ykt6' f='Dialog-PLAIN-10',
55 'UnRe_Ykt6' f='Dialog-PLAIN-10',
56 'MyFi_Ykt6' f='Dialog-PLAIN-10',
57 'MyGr_Ykt6' f='Dialog-PLAIN-10',
58 'ChGl_Ykt6' f='Dialog-PLAIN-10',
59 'PoAn_Ykt6' f='Dialog-PLAIN-10',
60 'NeCr_Ykt6' f='Dialog-PLAIN-10',
61 'AsOr_Ykt6' f='Dialog-PLAIN-10',
62 'AsFl_Ykt6' f='Dialog-PLAIN-10',
63 'AsTe_Ykt6' f='Dialog-PLAIN-10',
64 'AsNg_Ykt6' f='Dialog-PLAIN-10',
65 'AsFu_Ykt6' f='Dialog-PLAIN-10',
66 'NeFi_Ykt6' f='Dialog-PLAIN-10',
67 'AsCl_Ykt6' f='Dialog-PLAIN-10',
68 'AsNi_Ykt6' f='Dialog-PLAIN-10',
69 'CoHe_Ykt6' f='Dialog-PLAIN-10',
70 'PhNo_Ykt6' f='Dialog-PLAIN-10',
71 'HiCa_Ykt6' f='Dialog-PLAIN-10',
72 'PaBr_Ykt6' f='Dialog-PLAIN-10',
;
EDGES
1 1 2 s=125 w=0.025924,
2 73 1 s=126 w=0.039113,
3 73 5 s=127 w=0.035345,
4 74 73 s=128 w=0.053208,
5 75 74 s=129 w=0.140864,
6 76 75 s=130 w=0.169545,
7 76 22 s=131 w=0.396999,
8 77 76 s=132 w=0.182424,
9 78 77 s=133 w=0.222409,
10 79 78 s=54 w=0.087707,
11 79 42 s=2 w=0.133195,
12 80 79 s=53 w=0.082454,
13 81 77 s=91 w=0.089771,
14 82 81 s=87 w=0.089471,
15 83 80 s=27 w=0.041756,
16 84 80 s=52 w=0.076451,
17 84 56 s=28 w=0.049542,
18 85 84 s=51 w=0.024847,
19 85 57 s=29 w=0.048482,
20 86 85 s=50 w=0.143701,
21 87 75 s=112 w=0.138672,
22 87 21 s=111 w=0.088706,
23 88 83 s=21 w=0.074055,
24 89 82 s=73 w=0.080152,
25 90 87 s=110 w=0.047595,
26 91 88 s=17 w=0.064025,
27 91 50 s=16 w=0.138288,
28 92 86 s=49 w=0.153245,
29 92 68 s=48 w=0.311991,
30 93 90 s=106 w=0.051717,
31 93 18 s=105 w=0.091576,
32 94 91 s=15 w=0.060983,
33 95 92 s=47 w=0.053368,
34 96 82 s=86 w=0.113736,
35 96 33 s=74 w=0.465335,
36 97 93 s=104 w=0.094613,
37 97 17 s=103 w=0.071008,
38 98 96 s=85 w=0.065544,
39 99 97 s=102 w=0.00718,
40 99 16 s=101 w=0.10234,
41 100 89 s=63 w=0.103699,
42 100 27 s=62 w=0.496549,
43 101 89 s=72 w=0.048257,
44 102 99 s=100 w=0.050563,
45 102 15 s=99 w=0.016871,
46 103 74 s=121 w=0.060133,
47 104 94 s=14 w=0.05268,
48 104 49 s=13 w=0.024424,
49 105 95 s=41 w=0.031441,
50 105 64 s=40 w=0.064581,
51 106 100 s=61 w=0.120619,
52 106 26 s=60 w=0.203907,
53 107 102 s=98 w=0.017093,
54 107 14 s=97 w=0.006596,
55 108 78 s=134 w=0.237395,
56 109 94 s=7 w=0.028008,
57 109 45 s=6 w=0.031799,
58 110 104 s=12 w=0.016084,
59 110 48 s=11 w=0.004364,
60 111 83 s=26 w=0.162743,
61 111 55 s=25 w=0.063496,
62 112 86 s=34 w=0.52319,
63 112 60 s=33 w=0.121774,
64 113 105 s=39 w=0.057461,
65 113 63 s=38 w=0.071749,
66 114 95 s=46 w=0.028044,
67 114 67 s=45 w=0.023425,
68 115 106 s=59 w=0.040109,
69 115 23 s=55 w=0.09226,
70 116 101 s=68 w=0.039494,
71 116 28 s=64 w=0.297466,
72 117 98 s=79 w=0.070227,
73 117 36 s=78 w=0.786382,
74 118 98 s=84 w=0.328274,
75 118 39 s=83 w=0.351047,
76 119 107 s=96 w=0.006417,
77 119 13 s=95 w=0.033351,
78 120 103 s=120 w=0.0241,
79 120 10 s=119 w=0.097394,
80 121 109 s=5 w=0.014239,
81 121 43 s=3 w=0.005839,
82 121 44 s=4 w=0.048565,
83 122 110 s=10 w=0.008306,
84 122 46 s=8 w=1.0E-6,
85 122 47 s=9 w=1.0E-6,
86 123 88 s=20 w=0.176605,
87 123 51 s=18 w=0.0068,
88 123 52 s=19 w=0.024713,
89 124 111 s=24 w=0.014898,
90 124 53 s=22 w=1.0E-6,
91 124 54 s=23 w=0.006306,
92 125 112 s=32 w=0.102953,
93 125 58 s=30 w=0.082179,
94 125 59 s=31 w=0.035345,
95 126 113 s=37 w=0.036919,
96 126 61 s=35 w=1.0E-6,
97 126 62 s=36 w=0.220044,
98 127 114 s=44 w=0.008094,
99 127 65 s=42 w=1.0E-6,
100 127 66 s=43 w=0.00614,
101 128 115 s=58 w=0.059658,
102 128 24 s=56 w=0.08959,
103 128 25 s=57 w=0.137409,
104 129 116 s=67 w=0.408089,
105 129 29 s=65 w=0.106358,
106 129 30 s=66 w=0.366568,
107 130 101 s=71 w=0.242744,
108 130 31 s=69 w=0.191328,
109 130 32 s=70 w=0.073064,
110 131 117 s=77 w=0.383201,
111 131 34 s=75 w=0.120135,
112 131 35 s=76 w=0.340398,
113 132 118 s=82 w=0.164895,
114 132 37 s=80 w=0.353785,
115 132 38 s=81 w=0.050935,
116 133 81 s=90 w=0.306452,
117 133 40 s=88 w=0.109396,
118 133 41 s=89 w=0.065934,
119 134 119 s=94 w=1.0E-6,
120 134 11 s=92 w=1.0E-6,
121 134 12 s=93 w=1.0E-6,
122 135 90 s=109 w=0.019481,
123 135 19 s=107 w=0.101272,
124 135 20 s=108 w=0.048988,
125 136 103 s=115 w=0.064825,
126 136 6 s=113 w=0.01929,
127 136 7 s=114 w=1.0E-6,
128 137 120 s=118 w=0.029091,
129 137 8 s=116 w=0.034677,
130 137 9 s=117 w=0.067498,
131 138 1 s=124 w=0.062251,
132 138 3 s=122 w=0.036108,
133 138 4 s=123 w=0.122642,
134 139 108 s=137 w=0.155781,
135 139 69 s=135 w=0.477451,
136 139 70 s=136 w=0.589336,
137 140 108 s=138 w=1.436448,
138 140 71 s=1 w=0.943696,
139 140 72 s=139 w=0.881358,
;
ELABELS
2 '0.38/0.63' ll=11 f='Dialog-PLAIN-10',
4 '0.73/0.95' ll=11 f='Dialog-PLAIN-10',
5 '0.94/0.95' ll=11 f='Dialog-PLAIN-10',
6 '0.93/0.95' ll=11 f='Dialog-PLAIN-10',
8 '0.91/0.95' ll=11 f='Dialog-PLAIN-10',
9 '0.82/0.95' ll=11 f='Dialog-PLAIN-10',
10 '0.59/0.66' ll=11 f='Dialog-PLAIN-10',
12 '0.26/0.95' ll=11 f='Dialog-PLAIN-10',
13 '0.42/0.95' ll=11 f='Dialog-PLAIN-10',
14 '0.66/0.95' ll=11 f='Dialog-PLAIN-10',
15 '0.68/0.63' ll=11 f='Dialog-PLAIN-10',
16 '0.41/0.63' ll=11 f='Dialog-PLAIN-10',
18 '0.04/0.19' ll=11 f='Dialog-PLAIN-10',
20 '0.40/0.95' ll=11 f='Dialog-PLAIN-10',
21 '0.91/0.95' ll=11 f='Dialog-PLAIN-10',
23 '0.71/0.95' ll=11 f='Dialog-PLAIN-10',
24 '0.58/0.74' ll=11 f='Dialog-PLAIN-10',
25 '0.32/0.95' ll=11 f='Dialog-PLAIN-10',
26 '0.86/0.95' ll=11 f='Dialog-PLAIN-10',
28 '0.98/0.95' ll=11 f='Dialog-PLAIN-10',
30 '0.27/0.95' ll=11 f='Dialog-PLAIN-10',
32 '0.79/0.95' ll=11 f='Dialog-PLAIN-10',
33 '0.81/0.95' ll=11 f='Dialog-PLAIN-10',
34 '0.54/0.95' ll=11 f='Dialog-PLAIN-10',
36 '0.90/0.95' ll=11 f='Dialog-PLAIN-10',
38 '0.46/0.95' ll=11 f='Dialog-PLAIN-10',
39 '0.14/0.74' ll=11 f='Dialog-PLAIN-10',
41 '0.65/0.95' ll=11 f='Dialog-PLAIN-10',
43 '0.63/0.74' ll=11 f='Dialog-PLAIN-10',
44 '0.98/0.95' ll=11 f='Dialog-PLAIN-10',
46 '0.72/0.95' ll=11 f='Dialog-PLAIN-10',
47 '0.92/0.95' ll=11 f='Dialog-PLAIN-10',
49 '0.35/0.95' ll=11 f='Dialog-PLAIN-10',
51 '0.91/0.95' ll=11 f='Dialog-PLAIN-10',
53 '0.61/0.95' ll=11 f='Dialog-PLAIN-10',
55 '0.80/0.95' ll=11 f='Dialog-PLAIN-10',
56 '0.95/0.95' ll=11 f='Dialog-PLAIN-10',
58 '0.85/0.95' ll=11 f='Dialog-PLAIN-10',
60 '0.99/0.95' ll=11 f='Dialog-PLAIN-10',
62 '1.00/0.95' ll=11 f='Dialog-PLAIN-10',
64 '0.33/0.95' ll=11 f='Dialog-PLAIN-10',
66 '0.83/0.95' ll=11 f='Dialog-PLAIN-10',
68 '0.87/0.95' ll=11 f='Dialog-PLAIN-10',
70 '0.12/0.66' ll=11 f='Dialog-PLAIN-10',
72 '0.62/0.95' ll=11 f='Dialog-PLAIN-10',
74 '0.88/0.95' ll=11 f='Dialog-PLAIN-10',
76 '0.77/0.95' ll=11 f='Dialog-PLAIN-10',
78 '0.53/0.74' ll=11 f='Dialog-PLAIN-10',
80 '0.28/0.95' ll=11 f='Dialog-PLAIN-10',
83 '1.00/0.95' ll=11 f='Dialog-PLAIN-10',
86 '1.00/0.95' ll=11 f='Dialog-PLAIN-10',
89 '0.97/0.95' ll=11 f='Dialog-PLAIN-10',
92 '0.88/0.95' ll=11 f='Dialog-PLAIN-10',
95 '0.77/0.95' ll=11 f='Dialog-PLAIN-10',
98 '0.74/0.95' ll=11 f='Dialog-PLAIN-10',
101 '0.54/0.95' ll=11 f='Dialog-PLAIN-10',
104 '0.97/0.95' ll=11 f='Dialog-PLAIN-10',
107 '0.96/0.95' ll=11 f='Dialog-PLAIN-10',
110 '1.00/0.95' ll=11 f='Dialog-PLAIN-10',
113 '0.71/0.95' ll=11 f='Dialog-PLAIN-10',
116 '1.00/0.95' ll=11 f='Dialog-PLAIN-10',
119 '1.00/0.51' ll=11 f='Dialog-PLAIN-10',
122 '0.92/0.95' ll=11 f='Dialog-PLAIN-10',
125 '0.94/0.95' ll=11 f='Dialog-PLAIN-10',
128 '0.38/0.95' ll=11 f='Dialog-PLAIN-10',
131 '0.25/0.74' ll=11 f='Dialog-PLAIN-10',
134 '0.87/0.74' ll=11 f='Dialog-PLAIN-10',
137 '1.00/0.95' ll=11 f='Dialog-PLAIN-10',
;
END; [Network]

BEGIN st_Assumptions;
	autolayoutnodelabels;
END; [st_Assumptions]
