# Supplementary material for: Phylogeny of the SNARE vesicle fusion machinery yields insights into the conservation of the secretory pathway in fungi
Source: BMC Evol Biol. 2009 Jan 23;9:19. doi: 10.1186/1471-2148-9-19 (PMC2639358; doi:10.1186/1471-2148-9-19)
Supplement: Additional file 3 — Alignment and tree files. Detailed information to all sequences and trees are contained in a zipped file, which contains all phylogenetic trees in Nexus-format (.nex) and all alignments used to calculate the trees in Fasta-format (.fasta). In addition, a text file is provided ("id2information.txt") that allows to identify the sequences used for our analysis in the NCBI data base: listed is the sequence number & name used in our alignments & trees and the respective gi string. [file 1471-2148-9-19-S3.zip › R.III.conserved.joinedInformation.nex]

#nexus

BEGIN Taxa;
DIMENSIONS ntax=73;
TAXLABELS
[1] 'MiVi_Nyv1p'
[2] 'YaLi_Nyv1'
[3] 'SaCa_Nyv1'
[4] 'RhOr_Nyv1'
[5] 'MyFi_Nyv1'
[6] 'HiCa_Nyv1'
[7] 'ChGl_Nyv1'
[8] 'PuGr_Nyv1'
[9] 'CaPa_Nyv1'
[10] 'LaBi_Nyv1'
[11] 'PiSt_Nyv1'
[12] 'CaGu_Nyv1'
[13] 'AsFl_Nyv1'
[14] 'CuEl_Nyv1'
[15] 'SpRo_Nyv1'
[16] 'PhBl_Nyv1'
[17] 'FuOx_Nyv1'
[18] 'AsCl_Nyv1'
[19] 'CrNe_Nyv1'
[20] 'TrAt_Nyv1'
[21] 'CoIm_Nyv1'
[22] 'LeEd_Nyv1p'
[23] 'UsMa_Nyv1'
[24] 'PhCh_Nyv1'
[25] 'CaDu_Nyv1'
[26] 'SaPa_Nyv1'
[27] 'ScSc_Nyv1'
[28] 'BaDe_Nyv1'
[29] 'PhNo_Nyv1'
[30] 'LoEl_Nyv1'
[31] 'AsOr_Nyv1'
[32] 'SaMi_Nyv1'
[33] 'NeHa_Nyv1'
[34] 'VaPl_Nyv1'
[35] 'PaBr_Nyv1'
[36] 'PoAn_Nyv1'
[37] 'ErGo_Nyv1'
[38] 'CaAl_Nyv1'
[39] 'TrRe_Nyv1'
[40] 'GiZe_Nyv1'
[41] 'PyTr_Nyv1'
[42] 'NeCr_Nyv1'
[43] 'SaCe_Nyv1'
[44] 'CaGl_Nyv1'
[45] 'NeFi_Nyv1'
[46] 'FuVe_Nyv1'
[47] 'KlLa_Nyv1'
[48] 'SpPu_Nyv1p'
[49] 'SaBa_Nyv1'
[50] 'AsFu_Nyv1'
[51] 'SaKl_Nyv1'
[52] 'SaKu_Nyv1'
[53] 'TrVi_Nyv1'
[54] 'KlWa_Nyv1'
[55] 'BoCi_Nyv1'
[56] 'TrVe_Nyv1p-2'
[57] 'ChGl_RIIIp'
[58] 'PoPl_Nyv1'
[59] 'PhPc_Nyv1p'
[60] 'AsTe_Nyv1'
[61] 'TrVe_Nyv1p'
[62] 'CoHe_Nyv1'
[63] 'CaTr_Nyv1'
[64] 'ArNi_Nyv1'
[65] 'DeHa_Nyv1'
[66] 'CaLu_Nyv1'
[67] 'MaGr_Nyv1'
[68] 'AsNg_Nyv1p'
[69] 'CoPo_Nyv1'
[70] 'UnRe_Nyv1'
[71] 'MoVe_Nyv1p'
[72] 'CoCi_Nyv'
[73] 'MyGr_Nyv1'
;
END; [Taxa]

BEGIN Network;
DIMENSIONS ntax=73 nvertices=144 nedges=143;
DRAW to_scale;
TRANSLATE
2 'MiVi_Nyv1p',
3 'SpRo_Nyv1',
4 'PoPl_Nyv1',
5 'LeEd_Nyv1p',
6 'CoCi_Nyv',
7 'LaBi_Nyv1',
8 'TrVe_Nyv1p-2',
9 'TrVe_Nyv1p',
10 'PhCh_Nyv1',
11 'CrNe_Nyv1',
12 'UsMa_Nyv1',
13 'PhPc_Nyv1p',
14 'PuGr_Nyv1',
15 'CuEl_Nyv1',
16 'PhBl_Nyv1',
17 'RhOr_Nyv1',
18 'SpPu_Nyv1p',
19 'BaDe_Nyv1',
20 'MoVe_Nyv1p',
21 'YaLi_Nyv1',
22 'AsCl_Nyv1',
23 'AsOr_Nyv1',
24 'AsFl_Nyv1',
25 'AsTe_Nyv1',
26 'AsFu_Nyv1',
27 'NeFi_Nyv1',
28 'ArNi_Nyv1',
29 'AsNg_Nyv1p',
30 'HiCa_Nyv1',
31 'PaBr_Nyv1',
32 'CoPo_Nyv1',
33 'CoIm_Nyv1',
34 'UnRe_Nyv1',
35 'NeCr_Nyv1',
36 'MaGr_Nyv1',
37 'TrRe_Nyv1',
38 'TrVi_Nyv1',
39 'TrAt_Nyv1',
40 'FuVe_Nyv1',
41 'GiZe_Nyv1',
42 'NeHa_Nyv1',
43 'FuOx_Nyv1',
44 'PoAn_Nyv1',
45 'ChGl_Nyv1',
46 'ScSc_Nyv1',
47 'BoCi_Nyv1',
48 'PhNo_Nyv1',
49 'CoHe_Nyv1',
50 'PyTr_Nyv1',
51 'MyGr_Nyv1',
52 'MyFi_Nyv1',
53 'ChGl_RIIIp',
54 'CaDu_Nyv1',
55 'CaPa_Nyv1',
56 'LoEl_Nyv1',
57 'CaAl_Nyv1',
58 'CaTr_Nyv1',
59 'CaGu_Nyv1',
60 'PiSt_Nyv1',
61 'DeHa_Nyv1',
62 'CaLu_Nyv1',
63 'KlLa_Nyv1',
64 'ErGo_Nyv1',
65 'SaKl_Nyv1',
66 'KlWa_Nyv1',
67 'VaPl_Nyv1',
68 'CaGl_Nyv1',
69 'SaCa_Nyv1',
70 'SaPa_Nyv1',
71 'SaBa_Nyv1',
72 'SaKu_Nyv1',
73 'SaMi_Nyv1',
74 'SaCe_Nyv1',
;
VERTICES
1 -0.294905 0.0 w=2 h=2 bg=0 0 0,
2 0.0 0.0 w=2 h=2 bg=0 0 0,
3 -0.10245707 0.016605217 w=2 h=2 bg=0 0 0,
4 -0.07056849 0.23802516 w=2 h=2 bg=0 0 0,
5 -0.008180324 0.2704606 w=2 h=2 bg=0 0 0,
6 0.1770308 0.35299832 w=2 h=2 bg=0 0 0,
7 0.0010300901 0.29579133 w=2 h=2 bg=0 0 0,
8 -0.1609388 0.25158507 w=2 h=2 bg=0 0 0,
9 0.08822535 0.42296255 w=2 h=2 bg=0 0 0,
10 -0.20204018 0.24873063 w=2 h=2 bg=0 0 0,
11 -0.16076724 0.3878303 w=2 h=2 bg=0 0 0,
12 -0.07181259 0.5784812 w=2 h=2 bg=0 0 0,
13 -0.12683442 0.6867042 w=2 h=2 bg=0 0 0,
14 -0.27244586 0.51327515 w=2 h=2 bg=0 0 0,
15 -0.59161055 0.42459133 w=2 h=2 bg=0 0 0,
16 -0.6144824 0.38602236 w=2 h=2 bg=0 0 0,
17 -0.61504847 0.42084637 w=2 h=2 bg=0 0 0,
18 -0.595372 0.6900489 w=2 h=2 bg=0 0 0,
19 -0.5797066 0.9620273 w=2 h=2 bg=0 0 0,
20 -0.655218 0.5564072 w=2 h=2 bg=0 0 0,
21 -0.9334439 0.83984005 w=2 h=2 bg=0 0 0,
22 -1.4486988 -0.06777573 w=2 h=2 bg=0 0 0,
23 -1.4685928 -0.02410696 w=2 h=2 bg=0 0 0,
24 -1.4685929 -0.024106985 w=2 h=2 bg=0 0 0,
25 -1.4738996 -0.025409764 w=2 h=2 bg=0 0 0,
26 -1.4815115 -0.02827608 w=2 h=2 bg=0 0 0,
27 -1.4515368 -0.08469518 w=2 h=2 bg=0 0 0,
28 -1.4991815 -0.03398099 w=2 h=2 bg=0 0 0,
29 -1.4514673 -0.09936931 w=2 h=2 bg=0 0 0,
30 -1.756364 0.1321909 w=2 h=2 bg=0 0 0,
31 -1.4700536 -0.13230759 w=2 h=2 bg=0 0 0,
32 -1.4400537 -0.17563736 w=2 h=2 bg=0 0 0,
33 -1.4400537 -0.17563744 w=2 h=2 bg=0 0 0,
34 -1.4822044 -0.16172235 w=2 h=2 bg=0 0 0,
35 -1.808692 -0.39902106 w=2 h=2 bg=0 0 0,
36 -1.9058548 -0.3999542 w=2 h=2 bg=0 0 0,
37 -1.9286089 -0.43329364 w=2 h=2 bg=0 0 0,
38 -1.9500176 -0.43497518 w=2 h=2 bg=0 0 0,
39 -1.9763212 -0.43786663 w=2 h=2 bg=0 0 0,
40 -1.8725955 -0.44961524 w=2 h=2 bg=0 0 0,
41 -1.8725955 -0.44961533 w=2 h=2 bg=0 0 0,
42 -1.8819761 -0.45383656 w=2 h=2 bg=0 0 0,
43 -1.8522422 -0.44637826 w=2 h=2 bg=0 0 0,
44 -2.0002599 -0.5845805 w=2 h=2 bg=0 0 0,
45 -1.9338706 -0.57118404 w=2 h=2 bg=0 0 0,
46 -1.6847513 -0.54050773 w=2 h=2 bg=0 0 0,
47 -1.6246822 -0.49526507 w=2 h=2 bg=0 0 0,
48 -1.8222163 -0.8123726 w=2 h=2 bg=0 0 0,
49 -1.7111273 -0.7157553 w=2 h=2 bg=0 0 0,
50 -1.7165704 -0.7275683 w=2 h=2 bg=0 0 0,
51 -1.478866 -0.5082183 w=2 h=2 bg=0 0 0,
52 -1.4862971 -0.54715836 w=2 h=2 bg=0 0 0,
53 -1.7408863 -3.0217588 w=2 h=2 bg=0 0 0,
54 -0.5706152 -2.643921 w=2 h=2 bg=0 0 0,
55 -0.61059356 -3.0090668 w=2 h=2 bg=0 0 0,
56 -0.58515894 -2.9339836 w=2 h=2 bg=0 0 0,
57 -0.5421044 -2.5202043 w=2 h=2 bg=0 0 0,
58 -0.5209151 -2.59598 w=2 h=2 bg=0 0 0,
59 -0.43014637 -2.8457627 w=2 h=2 bg=0 0 0,
60 -0.4703019 -2.4675734 w=2 h=2 bg=0 0 0,
61 -0.428475 -2.4247699 w=2 h=2 bg=0 0 0,
62 -0.4444906 -2.0965836 w=2 h=2 bg=0 0 0,
63 1.1678259 -2.4563296 w=2 h=2 bg=0 0 0,
64 1.18606 -2.3978739 w=2 h=2 bg=0 0 0,
65 1.0662993 -2.1527092 w=2 h=2 bg=0 0 0,
66 1.1957465 -2.2472236 w=2 h=2 bg=0 0 0,
67 1.2500277 -2.0908442 w=2 h=2 bg=0 0 0,
68 1.3824048 -2.1072178 w=2 h=2 bg=0 0 0,
69 1.4039289 -2.084119 w=2 h=2 bg=0 0 0,
70 1.4011315 -1.9705156 w=2 h=2 bg=0 0 0,
71 1.4446789 -1.9847513 w=2 h=2 bg=0 0 0,
72 1.4256362 -1.9769868 w=2 h=2 bg=0 0 0,
73 1.4259331 -1.9754919 w=2 h=2 bg=0 0 0,
74 1.4263018 -1.9733334 w=2 h=2 bg=0 0 0,
75 -0.6536645 -0.01544894 w=2 h=2 bg=0 0 0,
76 -0.7441418 -0.06682431 w=2 h=2 bg=0 0 0,
77 -0.8670578 -0.18712345 w=2 h=2 bg=0 0 0,
78 -1.026465 -0.357168 w=2 h=2 bg=0 0 0,
79 -1.2985952 -0.3218377 w=2 h=2 bg=0 0 0,
80 -0.9093436 -0.53555197 w=2 h=2 bg=0 0 0,
81 -0.6556968 -0.88784516 w=2 h=2 bg=0 0 0,
82 -1.4079496 -0.37203693 w=2 h=2 bg=0 0 0,
83 -1.4609778 -0.39105093 w=2 h=2 bg=0 0 0,
84 -1.3944162 -0.20015466 w=2 h=2 bg=0 0 0,
85 -1.5114493 -0.4020821 w=2 h=2 bg=0 0 0,
86 0.7188187 -1.7485666 w=2 h=2 bg=0 0 0,
87 -1.6971062 -0.42618567 w=2 h=2 bg=0 0 0,
88 -0.5731516 0.03992859 w=2 h=2 bg=0 0 0,
89 -1.405193 -0.18209228 w=2 h=2 bg=0 0 0,
90 -0.54823065 -1.8828485 w=2 h=2 bg=0 0 0,
91 -1.7183225 -0.4270993 w=2 h=2 bg=0 0 0,
92 -0.49821386 0.08248019 w=2 h=2 bg=0 0 0,
93 -0.5304004 -2.1586747 w=2 h=2 bg=0 0 0,
94 -1.4387697 -0.11291427 w=2 h=2 bg=0 0 0,
95 -1.7637298 -0.43101722 w=2 h=2 bg=0 0 0,
96 -0.44480777 0.10983688 w=2 h=2 bg=0 0 0,
97 0.9474203 -1.8418189 w=2 h=2 bg=0 0 0,
98 1.0412979 -1.8754802 w=2 h=2 bg=0 0 0,
99 -0.52808124 -2.2664359 w=2 h=2 bg=0 0 0,
100 -1.4409045 -0.10798685 w=2 h=2 bg=0 0 0,
101 -1.8278626 -0.43934348 w=2 h=2 bg=0 0 0,
102 -0.2774799 0.18664889 w=2 h=2 bg=0 0 0,
103 -0.5296319 -2.338488 w=2 h=2 bg=0 0 0,
104 -1.4437057 -0.10067397 w=2 h=2 bg=0 0 0,
105 -0.24063733 0.20167789 w=2 h=2 bg=0 0 0,
106 -0.6657373 0.25821313 w=2 h=2 bg=0 0 0,
107 1.4011306 -1.9705153 w=2 h=2 bg=0 0 0,
108 -0.536781 -2.4490814 w=2 h=2 bg=0 0 0,
109 -1.4488661 -0.08876282 w=2 h=2 bg=0 0 0,
110 1.4060162 -1.971583 w=2 h=2 bg=0 0 0,
111 -0.54249626 -2.5019975 w=2 h=2 bg=0 0 0,
112 -1.8480988 -0.44468802 w=2 h=2 bg=0 0 0,
113 -0.1911013 0.21706899 w=2 h=2 bg=0 0 0,
114 0.80075556 -1.8526181 w=2 h=2 bg=0 0 0,
115 1.4109588 -1.9728885 w=2 h=2 bg=0 0 0,
116 -0.5528733 -2.5703695 w=2 h=2 bg=0 0 0,
117 -1.4570398 -0.06432448 w=2 h=2 bg=0 0 0,
118 -1.4195453 -0.18728259 w=2 h=2 bg=0 0 0,
119 -1.9088835 -0.43585455 w=2 h=2 bg=0 0 0,
120 -1.8630469 -0.4479551 w=2 h=2 bg=0 0 0,
121 -1.6380607 -0.6159283 w=2 h=2 bg=0 0 0,
122 -0.13731349 0.23635538 w=2 h=2 bg=0 0 0,
123 -0.6498591 0.29966617 w=2 h=2 bg=0 0 0,
124 -0.6606148 0.3056413 w=2 h=2 bg=0 0 0,
125 1.0880253 -1.9047409 w=2 h=2 bg=0 0 0,
126 1.4157221 -1.9743685 w=2 h=2 bg=0 0 0,
127 -0.5747434 -2.7728589 w=2 h=2 bg=0 0 0,
128 -1.4685925 -0.024107933 w=2 h=2 bg=0 0 0,
129 -1.4488666 -0.088761955 w=2 h=2 bg=0 0 0,
130 -1.4185698 -0.17108406 w=2 h=2 bg=0 0 0,
131 -1.4400529 -0.17563789 w=2 h=2 bg=0 0 0,
132 -1.9295965 -0.43585455 w=2 h=2 bg=0 0 0,
133 -1.8725946 -0.44961512 w=2 h=2 bg=0 0 0,
134 -1.7530121 -0.4579305 w=2 h=2 bg=0 0 0,
135 -1.6246815 -0.4952644 w=2 h=2 bg=0 0 0,
136 -1.6972127 -0.69808525 w=2 h=2 bg=0 0 0,
137 -1.4310108 -0.41955003 w=2 h=2 bg=0 0 0,
138 -0.057690438 0.2688356 w=2 h=2 bg=0 0 0,
139 -0.16093966 0.25158456 w=2 h=2 bg=0 0 0,
140 -0.37278715 0.3450974 w=2 h=2 bg=0 0 0,
141 -0.63002366 0.345449 w=2 h=2 bg=0 0 0,
142 -0.62588716 0.5344529 w=2 h=2 bg=0 0 0,
143 0.8760535 -1.9673021 w=2 h=2 bg=0 0 0,
144 0.89191246 -1.949858 w=2 h=2 bg=0 0 0,
;
VLABELS
2 'MiVi_Nyv1p' f='Dialog-PLAIN-10',
3 'SpRo_Nyv1' f='Dialog-PLAIN-10',
4 'PoPl_Nyv1' f='Dialog-PLAIN-10',
5 'LeEd_Nyv1p' f='Dialog-PLAIN-10',
6 'CoCi_Nyv' f='Dialog-PLAIN-10',
7 'LaBi_Nyv1' f='Dialog-PLAIN-10',
8 'TrVe_Nyv1p-2' f='Dialog-PLAIN-10',
9 'TrVe_Nyv1p' f='Dialog-PLAIN-10',
10 'PhCh_Nyv1' f='Dialog-PLAIN-10',
11 'CrNe_Nyv1' f='Dialog-PLAIN-10',
12 'UsMa_Nyv1' f='Dialog-PLAIN-10',
13 'PhPc_Nyv1p' f='Dialog-PLAIN-10',
14 'PuGr_Nyv1' f='Dialog-PLAIN-10',
15 'CuEl_Nyv1' f='Dialog-PLAIN-10',
16 'PhBl_Nyv1' f='Dialog-PLAIN-10',
17 'RhOr_Nyv1' f='Dialog-PLAIN-10',
18 'SpPu_Nyv1p' f='Dialog-PLAIN-10',
19 'BaDe_Nyv1' f='Dialog-PLAIN-10',
20 'MoVe_Nyv1p' f='Dialog-PLAIN-10',
21 'YaLi_Nyv1' f='Dialog-PLAIN-10',
22 'AsCl_Nyv1' f='Dialog-PLAIN-10',
23 'AsOr_Nyv1' f='Dialog-PLAIN-10',
24 'AsFl_Nyv1' f='Dialog-PLAIN-10',
25 'AsTe_Nyv1' f='Dialog-PLAIN-10',
26 'AsFu_Nyv1' f='Dialog-PLAIN-10',
27 'NeFi_Nyv1' f='Dialog-PLAIN-10',
28 'ArNi_Nyv1' f='Dialog-PLAIN-10',
29 'AsNg_Nyv1p' f='Dialog-PLAIN-10',
30 'HiCa_Nyv1' f='Dialog-PLAIN-10',
31 'PaBr_Nyv1' f='Dialog-PLAIN-10',
32 'CoPo_Nyv1' f='Dialog-PLAIN-10',
33 'CoIm_Nyv1' f='Dialog-PLAIN-10',
34 'UnRe_Nyv1' f='Dialog-PLAIN-10',
35 'NeCr_Nyv1' f='Dialog-PLAIN-10',
36 'MaGr_Nyv1' f='Dialog-PLAIN-10',
37 'TrRe_Nyv1' f='Dialog-PLAIN-10',
38 'TrVi_Nyv1' f='Dialog-PLAIN-10',
39 'TrAt_Nyv1' f='Dialog-PLAIN-10',
40 'FuVe_Nyv1' f='Dialog-PLAIN-10',
41 'GiZe_Nyv1' f='Dialog-PLAIN-10',
42 'NeHa_Nyv1' f='Dialog-PLAIN-10',
43 'FuOx_Nyv1' f='Dialog-PLAIN-10',
44 'PoAn_Nyv1' f='Dialog-PLAIN-10',
45 'ChGl_Nyv1' f='Dialog-PLAIN-10',
46 'ScSc_Nyv1' f='Dialog-PLAIN-10',
47 'BoCi_Nyv1' f='Dialog-PLAIN-10',
48 'PhNo_Nyv1' f='Dialog-PLAIN-10',
49 'CoHe_Nyv1' f='Dialog-PLAIN-10',
50 'PyTr_Nyv1' f='Dialog-PLAIN-10',
51 'MyGr_Nyv1' f='Dialog-PLAIN-10',
52 'MyFi_Nyv1' f='Dialog-PLAIN-10',
53 'ChGl_RIIIp' f='Dialog-PLAIN-10',
54 'CaDu_Nyv1' f='Dialog-PLAIN-10',
55 'CaPa_Nyv1' f='Dialog-PLAIN-10',
56 'LoEl_Nyv1' f='Dialog-PLAIN-10',
57 'CaAl_Nyv1' f='Dialog-PLAIN-10',
58 'CaTr_Nyv1' f='Dialog-PLAIN-10',
59 'CaGu_Nyv1' f='Dialog-PLAIN-10',
60 'PiSt_Nyv1' f='Dialog-PLAIN-10',
61 'DeHa_Nyv1' f='Dialog-PLAIN-10',
62 'CaLu_Nyv1' f='Dialog-PLAIN-10',
63 'KlLa_Nyv1' f='Dialog-PLAIN-10',
64 'ErGo_Nyv1' f='Dialog-PLAIN-10',
65 'SaKl_Nyv1' f='Dialog-PLAIN-10',
66 'KlWa_Nyv1' f='Dialog-PLAIN-10',
67 'VaPl_Nyv1' f='Dialog-PLAIN-10',
68 'CaGl_Nyv1' f='Dialog-PLAIN-10',
69 'SaCa_Nyv1' f='Dialog-PLAIN-10',
70 'SaPa_Nyv1' f='Dialog-PLAIN-10',
71 'SaBa_Nyv1' f='Dialog-PLAIN-10',
72 'SaKu_Nyv1' f='Dialog-PLAIN-10',
73 'SaMi_Nyv1' f='Dialog-PLAIN-10',
74 'SaCe_Nyv1' f='Dialog-PLAIN-10',
;
EDGES
1 1 2 s=116 w=0.294905,
2 1 3 s=115 w=0.193163,
3 75 1 s=117 w=0.359092,
4 76 75 s=118 w=0.104046,
5 77 76 s=130 w=0.171989,
6 77 21 s=93 w=1.029107,
7 78 77 s=131 w=0.233079,
8 79 78 s=92 w=0.274414,
9 80 78 s=132 w=0.213397,
10 80 53 s=133 w=2.621581,
11 81 80 s=134 w=0.434105,
12 82 79 s=91 w=0.120326,
13 83 82 s=87 w=0.056334,
14 84 79 s=56 w=0.154882,
15 85 83 s=81 w=0.051663,
16 86 81 s=135 w=1.621769,
17 87 85 s=77 w=0.187215,
18 88 75 s=114 w=0.097719,
19 89 84 s=50 w=0.021033,
20 90 81 s=31 w=1.00079,
21 90 62 s=30 w=0.237581,
22 91 87 s=73 w=0.021236,
23 91 35 s=57 w=0.094631,
24 92 88 s=110 w=0.086176,
25 92 12 s=109 w=0.654091,
26 93 90 s=29 w=0.276402,
27 93 61 s=28 w=0.284948,
28 94 89 s=46 w=0.076896,
29 94 29 s=45 w=0.018566,
30 95 91 s=72 w=0.045576,
31 95 36 s=58 w=0.14548,
32 96 92 s=108 w=0.060005,
33 96 11 s=107 w=0.397441,
34 97 86 s=143 w=0.24689,
35 97 67 s=1 w=0.391899,
36 98 97 s=14 w=0.09973,
37 99 93 s=27 w=0.107786,
38 99 60 s=26 w=0.209272,
39 100 94 s=44 w=0.00537,
40 100 28 s=43 w=0.094197,
41 101 95 s=71 w=0.064671,
42 102 96 s=106 w=0.184116,
43 102 10 s=105 w=0.0977,
44 103 99 s=25 w=0.072069,
45 103 59 s=24 w=0.516938,
46 104 100 s=42 w=0.007831,
47 104 22 s=32 w=0.033275,
48 105 102 s=104 w=0.03979,
49 106 76 s=129 w=0.33436,
50 107 98 s=13 w=0.372171,
51 107 70 s=5 w=1.0E-6,
52 108 103 s=23 w=0.110824,
53 108 58 s=22 w=0.147753,
54 109 104 s=41 w=0.012981,
55 110 107 s=12 w=0.005001,
56 110 74 s=11 w=0.020361,
57 111 108 s=21 w=0.053224,
58 111 57 s=20 w=0.018211,
59 112 101 s=70 w=0.02093,
60 112 43 s=69 w=0.004475,
61 113 105 s=100 w=0.051872,
62 113 4 s=94 w=0.122341,
63 114 86 s=142 w=0.13244,
64 115 110 s=10 w=0.005112,
65 115 73 s=9 w=0.015199,
66 116 111 s=19 w=0.069155,
67 116 54 s=15 w=0.075661,
68 117 109 s=37 w=0.025769,
69 117 25 s=36 w=0.04241,
70 118 84 s=55 w=0.028234,
71 118 34 s=54 w=0.067672,
72 119 101 s=63 w=0.081096,
73 119 37 s=59 w=0.019891,
74 120 112 s=68 w=0.015301,
75 120 42 s=67 w=0.019822,
76 121 83 s=86 w=0.286231,
77 121 48 s=82 w=0.269265,
78 122 113 s=99 w=0.057141,
79 122 5 s=95 w=0.133561,
80 123 106 s=123 w=0.04439,
81 123 17 s=122 w=0.126081,
82 124 106 s=128 w=0.047704,
83 124 20 s=127 w=0.250824,
84 125 98 s=4 w=0.055133,
85 125 68 s=2 w=0.35729,
86 125 69 s=3 w=0.363279,
87 126 115 s=8 w=0.004988,
88 126 71 s=6 w=0.030762,
89 126 72 s=7 w=0.010254,
90 127 116 s=18 w=0.203667,
91 127 55 s=16 w=0.238913,
92 127 56 s=17 w=0.161461,
93 128 117 s=35 w=0.041843,
94 128 23 s=33 w=1.0E-6,
95 128 24 s=34 w=1.0E-6,
96 129 109 s=40 w=1.0E-6,
97 129 26 s=38 w=0.068733,
98 129 27 s=39 w=0.004865,
99 130 89 s=49 w=0.017324,
100 130 30 s=47 w=0.453961,
101 130 31 s=48 w=0.064453,
102 131 118 s=53 w=0.023583,
103 131 32 s=51 w=1.0E-6,
104 131 33 s=52 w=1.0E-6,
105 132 119 s=62 w=0.020713,
106 132 38 s=60 w=0.02044,
107 132 39 s=61 w=0.046768,
108 133 120 s=66 w=0.009691,
109 133 40 s=64 w=1.0E-6,
110 133 41 s=65 w=1.0E-6,
111 134 87 s=76 w=0.06429,
112 134 44 s=74 w=0.277798,
113 134 45 s=75 w=0.213392,
114 135 85 s=80 w=0.146644,
115 135 46 s=78 w=0.075202,
116 135 47 s=79 w=1.0E-6,
117 136 121 s=85 w=0.101236,
118 136 49 s=83 w=0.022491,
119 136 50 s=84 w=0.03527,
120 137 82 s=90 w=0.052814,
121 137 51 s=88 w=0.100758,
122 137 52 s=89 w=0.13907,
123 138 122 s=98 w=0.085993,
124 138 6 s=96 w=0.249354,
125 138 7 s=97 w=0.064612,
126 139 105 s=103 w=0.094034,
127 139 8 s=101 w=1.0E-6,
128 139 9 s=102 w=0.302413,
129 140 88 s=113 w=0.365067,
130 140 13 s=111 w=0.420937,
131 140 14 s=112 w=0.195837,
132 141 123 s=121 w=0.049895,
133 141 15 s=119 w=0.087972,
134 141 16 s=120 w=0.043448,
135 142 124 s=126 w=0.231432,
136 142 18 s=124 w=0.15856,
137 142 19 s=125 w=0.430061,
138 143 114 s=138 w=0.137194,
139 143 63 s=136 w=0.569455,
140 143 64 s=137 w=0.530562,
141 144 114 s=141 w=0.133286,
142 144 65 s=139 w=0.267506,
143 144 66 s=140 w=0.425137,
;
ELABELS
3 '0.84/0.92' ll=11 f='Dialog-PLAIN-10',
4 '0.54/0.70' ll=11 f='Dialog-PLAIN-10',
5 '0.55/0.44' ll=11 f='Dialog-PLAIN-10',
7 '0.44/0.92' ll=11 f='Dialog-PLAIN-10',
8 '0.90/0.92' ll=11 f='Dialog-PLAIN-10',
9 '0.80/0.92' ll=11 f='Dialog-PLAIN-10',
11 '0.82/0.92' ll=11 f='Dialog-PLAIN-10',
12 '0.67/0.92' ll=11 f='Dialog-PLAIN-10',
13 '0.38/0.92' ll=11 f='Dialog-PLAIN-10',
14 '0.91/0.92' ll=11 f='Dialog-PLAIN-10',
15 '0.73/0.92' ll=11 f='Dialog-PLAIN-10',
16 '1.00/0.92' ll=11 f='Dialog-PLAIN-10',
17 '0.86/0.92' ll=11 f='Dialog-PLAIN-10',
18 '0.53/0.92' ll=11 f='Dialog-PLAIN-10',
19 '0.26/0.70' ll=11 f='Dialog-PLAIN-10',
20 '1.00/0.92' ll=11 f='Dialog-PLAIN-10',
22 '0.68/0.92' ll=11 f='Dialog-PLAIN-10',
24 '0.76/0.92' ll=11 f='Dialog-PLAIN-10',
26 '0.92/0.92' ll=11 f='Dialog-PLAIN-10',
28 '0.85/0.92' ll=11 f='Dialog-PLAIN-10',
30 '0.69/0.92' ll=11 f='Dialog-PLAIN-10',
32 '0.50/0.92' ll=11 f='Dialog-PLAIN-10',
34 '0.85/0.92' ll=11 f='Dialog-PLAIN-10',
36 '0.36/0.92' ll=11 f='Dialog-PLAIN-10',
37 '0.16/0.43' ll=11 f='Dialog-PLAIN-10',
39 '0.22/0.39' ll=11 f='Dialog-PLAIN-10',
41 '0.62/0.92' ll=11 f='Dialog-PLAIN-10',
42 '0.89/0.92' ll=11 f='Dialog-PLAIN-10',
44 '0.52/0.43' ll=11 f='Dialog-PLAIN-10',
46 '0.33/0.70' ll=11 f='Dialog-PLAIN-10',
48 '0.21/0.56' ll=11 f='Dialog-PLAIN-10',
49 '0.90/0.92' ll=11 f='Dialog-PLAIN-10',
50 '1.00/0.92' ll=11 f='Dialog-PLAIN-10',
52 '0.89/0.92' ll=11 f='Dialog-PLAIN-10',
54 '0.28/0.70' ll=11 f='Dialog-PLAIN-10',
55 '0.09/0.00' ll=11 f='Dialog-PLAIN-10',
57 '0.26/0.17' ll=11 f='Dialog-PLAIN-10',
59 '0.88/0.92' ll=11 f='Dialog-PLAIN-10',
61 '0.32/0.20' ll=11 f='Dialog-PLAIN-10',
63 '0.53/0.70' ll=11 f='Dialog-PLAIN-10',
64 '0.28/0.07' ll=11 f='Dialog-PLAIN-10',
66 '0.24/0.61' ll=11 f='Dialog-PLAIN-10',
68 '0.70/0.70' ll=11 f='Dialog-PLAIN-10',
70 '0.83/0.92' ll=11 f='Dialog-PLAIN-10',
72 '0.80/0.92' ll=11 f='Dialog-PLAIN-10',
74 '0.56/0.92' ll=11 f='Dialog-PLAIN-10',
76 '0.97/0.92' ll=11 f='Dialog-PLAIN-10',
78 '0.16/0.61' ll=11 f='Dialog-PLAIN-10',
80 '0.82/0.92' ll=11 f='Dialog-PLAIN-10',
82 '0.08/0.05' ll=11 f='Dialog-PLAIN-10',
84 '0.48/0.92' ll=11 f='Dialog-PLAIN-10',
87 '0.52/0.92' ll=11 f='Dialog-PLAIN-10',
90 '0.48/0.92' ll=11 f='Dialog-PLAIN-10',
93 '1.00/0.92' ll=11 f='Dialog-PLAIN-10',
96 '0.38/0.70' ll=11 f='Dialog-PLAIN-10',
99 '0.31/0.92' ll=11 f='Dialog-PLAIN-10',
102 '1.00/0.92' ll=11 f='Dialog-PLAIN-10',
105 '0.46/0.92' ll=11 f='Dialog-PLAIN-10',
108 '1.00/0.92' ll=11 f='Dialog-PLAIN-10',
111 '0.56/0.92' ll=11 f='Dialog-PLAIN-10',
114 '0.91/0.92' ll=11 f='Dialog-PLAIN-10',
117 '0.95/0.92' ll=11 f='Dialog-PLAIN-10',
120 '0.81/0.92' ll=11 f='Dialog-PLAIN-10',
123 '0.25/0.61' ll=11 f='Dialog-PLAIN-10',
126 '0.95/0.92' ll=11 f='Dialog-PLAIN-10',
129 '0.92/0.92' ll=11 f='Dialog-PLAIN-10',
132 '0.91/0.92' ll=11 f='Dialog-PLAIN-10',
135 '0.94/0.92' ll=11 f='Dialog-PLAIN-10',
138 '0.57/0.92' ll=11 f='Dialog-PLAIN-10',
141 '0.62/0.70' ll=11 f='Dialog-PLAIN-10',
;
END; [Network]

BEGIN st_Assumptions;
	autolayoutnodelabels;
END; [st_Assumptions]
