# Supplementary material for: Phylogeny of the SNARE vesicle fusion machinery yields insights into the conservation of the secretory pathway in fungi
Source: BMC Evol Biol. 2009 Jan 23;9:19. doi: 10.1186/1471-2148-9-19 (PMC2639358; doi:10.1186/1471-2148-9-19)
Supplement: Additional file 3 — Alignment and tree files. Detailed information to all sequences and trees are contained in a zipped file, which contains all phylogenetic trees in Nexus-format (.nex) and all alignments used to calculate the trees in Fasta-format (.fasta). In addition, a text file is provided ("id2information.txt") that allows to identify the sequences used for our analysis in the NCBI data base: listed is the sequence number & name used in our alignments & trees and the respective gi string. [file 1471-2148-9-19-S3.zip › R.IV.conserved.joinedInformation.nex]

#nexus

BEGIN Taxa;
DIMENSIONS ntax=85;
TAXLABELS
[1] 'CaGl_Snc_b'
[2] 'LoEl_Snc'
[3] 'MaGr_Snc'
[4] 'MaGl_Snc'
[5] 'FuVe_Snc'
[6] 'ScSc_Snc'
[7] 'SaBa_Snc2'
[8] 'UrAp_Sncp'
[9] 'CaTr_Snc'
[10] 'TrVi_Snc'
[11] 'CrNe_Snc'
[12] 'SaKu_Snc2'
[13] 'SaMi_Snc1'
[14] 'FuOx_Snc'
[15] 'VaPl_Snc'
[16] 'SaPa_Snc2'
[17] 'HiCa_Snc'
[18] 'AlMa_SncBp'
[19] 'SaCa_Snc'
[20] 'ScJp_Snc'
[21] 'NeFi_Snc'
[22] 'NeCr_Snc'
[23] 'CuEl_Sncp'
[24] 'YaLi_Snc_b'
[25] 'CoPo_Snc'
[26] 'ErGo_Snc'
[27] 'KlLa_Snc'
[28] 'TrRe_Snc'
[29] 'PyTr_Snc'
[30] 'BoCi_Snc'
[31] 'BlEm_SncAp'
[32] 'AsOr_Snc'
[33] 'DeHa_Snc'
[34] 'PhCh_Snc'
[35] 'CoCi_Snc'
[36] 'BaDe_Snc'
[37] 'NeHa_Snc'
[38] 'AlMa_SncAp'
[39] 'PhNo_Snc'
[40] 'AsFu_Snc'
[41] 'SaKu_Snc1'
[42] 'BlEm_SncBp'
[43] 'PoPl_Snc'
[44] 'GiZe_Snc'
[45] 'SaBa_Snc1'
[46] 'LeEd_Sncp'
[47] 'KlWa_Snc'
[48] 'CaDu_Snc'
[49] 'SaMi_Snc2'
[50] 'AsNi_Snc'
[51] 'LaBi_Snc'
[52] 'CoIm_Snc'
[53] 'PiSt_Snc'
[54] 'AsTe_Snc'
[55] 'PaBr_Snc'
[56] 'AsCl_Snc'
[57] 'HyJe_Snc'
[58] 'PhBl_Snc_a'
[59] 'AsFl_Snc'
[60] 'ChGl_Sncp'
[61] 'YaLi_Snc_a'
[62] 'CoHe_Snc'
[63] 'AsPa_snc'
[64] 'AsNg_Snc'
[65] 'SaCe_Snc2'
[66] 'SaKl_Snc'
[67] 'UsMa_Snc'
[68] 'MyFi_Snc'
[69] 'RhOr_Snc'
[70] 'CaLu_Snc-p'
[71] 'SaCe_Snc1'
[72] 'PoAn_Snc'
[73] 'TrAt_Snc'
[74] 'CaAl_Snc'
[75] 'MoVe_Sncp'
[76] 'PhBl_Snc_b'
[77] 'UnRe_Snc'
[78] 'BlEm_SncCp'
[79] 'SpRo_Snc'
[80] 'SaPa_Snc1'
[81] 'ScPo_Snc'
[82] 'MyGr_Snc'
[83] 'CaGl_Snc_a'
[84] 'PuGr_Sncp'
[85] 'CaGu_Snc-p'
;
END; [Taxa]

BEGIN Network;
DIMENSIONS ntax=85 nvertices=168 nedges=167;
DRAW to_scale;
TRANSLATE
2 'CaGl_Snc_b',
3 'SaMi_Snc1',
4 'SaBa_Snc1',
5 'SaKu_Snc1',
6 'SaCe_Snc1',
7 'SaPa_Snc1',
8 'CaGl_Snc_a',
9 'SaMi_Snc2',
10 'SaBa_Snc2',
11 'SaPa_Snc2',
12 'SaCe_Snc2',
13 'SaKu_Snc2',
14 'SaKl_Snc',
15 'KlWa_Snc',
16 'SaCa_Snc',
17 'VaPl_Snc',
18 'ErGo_Snc',
19 'KlLa_Snc',
20 'DeHa_Snc',
21 'CaLu_Snc-p',
22 'PiSt_Snc',
23 'CaAl_Snc',
24 'CaDu_Snc',
25 'CaTr_Snc',
26 'LoEl_Snc',
27 'CaGu_Snc-p',
28 'YaLi_Snc_a',
29 'YaLi_Snc_b',
30 'MaGl_Snc',
31 'UsMa_Snc',
32 'AsNg_Snc',
33 'AsCl_Snc',
34 'AsPa_snc',
35 'AsOr_Snc',
36 'AsFl_Snc',
37 'AsFu_Snc',
38 'NeFi_Snc',
39 'AsNi_Snc',
40 'AsTe_Snc',
41 'CoIm_Snc',
42 'CoPo_Snc',
43 'UnRe_Snc',
44 'PaBr_Snc',
45 'HiCa_Snc',
46 'NeHa_Snc',
47 'MaGr_Snc',
48 'ChGl_Sncp',
49 'HyJe_Snc',
50 'TrRe_Snc',
51 'TrVi_Snc',
52 'TrAt_Snc',
53 'MyFi_Snc',
54 'MyGr_Snc',
55 'GiZe_Snc',
56 'FuVe_Snc',
57 'FuOx_Snc',
58 'NeCr_Snc',
59 'CoHe_Snc',
60 'PyTr_Snc',
61 'ScSc_Snc',
62 'BoCi_Snc',
63 'PhNo_Snc',
64 'PoAn_Snc',
65 'ScJp_Snc',
66 'ScPo_Snc',
67 'LeEd_Sncp',
68 'PoPl_Snc',
69 'PhCh_Snc',
70 'LaBi_Snc',
71 'CrNe_Snc',
72 'SpRo_Snc',
73 'UrAp_Sncp',
74 'PuGr_Sncp',
75 'CoCi_Snc',
76 'AlMa_SncBp',
77 'AlMa_SncAp',
78 'BlEm_SncAp',
79 'BlEm_SncCp',
80 'BlEm_SncBp',
81 'BaDe_Snc',
82 'MoVe_Sncp',
83 'RhOr_Snc',
84 'PhBl_Snc_b',
85 'PhBl_Snc_a',
86 'CuEl_Sncp',
;
VERTICES
1 -0.217034 0.0 w=2 h=2 bg=0 0 0,
2 0.0 0.0 w=2 h=2 bg=0 0 0,
3 0.080198094 0.06226743 w=2 h=2 bg=0 0 0,
4 0.11667701 0.07147697 w=2 h=2 bg=0 0 0,
5 0.13190788 0.077455156 w=2 h=2 bg=0 0 0,
6 0.06627781 0.06585283 w=2 h=2 bg=0 0 0,
7 0.06627779 0.065852895 w=2 h=2 bg=0 0 0,
8 0.14112344 0.18390633 w=2 h=2 bg=0 0 0,
9 -0.1499351 0.09910611 w=2 h=2 bg=0 0 0,
10 -0.19484225 0.07490476 w=2 h=2 bg=0 0 0,
11 -0.195493 0.07667113 w=2 h=2 bg=0 0 0,
12 -0.18318781 0.0878889 w=2 h=2 bg=0 0 0,
13 -0.23474005 0.046647687 w=2 h=2 bg=0 0 0,
14 -0.25253683 0.14516278 w=2 h=2 bg=0 0 0,
15 -0.33823606 0.039997093 w=2 h=2 bg=0 0 0,
16 -0.33348733 0.07947504 w=2 h=2 bg=0 0 0,
17 -0.29465014 0.16868742 w=2 h=2 bg=0 0 0,
18 -0.33475628 0.108143374 w=2 h=2 bg=0 0 0,
19 -0.39979008 0.061767314 w=2 h=2 bg=0 0 0,
20 -0.63378996 -0.018515341 w=2 h=2 bg=0 0 0,
21 -0.62894505 0.037184622 w=2 h=2 bg=0 0 0,
22 -0.63214946 0.030379027 w=2 h=2 bg=0 0 0,
23 -0.65340024 0.10258702 w=2 h=2 bg=0 0 0,
24 -0.6564774 0.13579376 w=2 h=2 bg=0 0 0,
25 -0.66075414 0.16866975 w=2 h=2 bg=0 0 0,
26 -0.6497167 0.03620914 w=2 h=2 bg=0 0 0,
27 -0.6459777 -0.093090445 w=2 h=2 bg=0 0 0,
28 -0.90958625 0.03445324 w=2 h=2 bg=0 0 0,
29 -0.8196251 -0.21114294 w=2 h=2 bg=0 0 0,
30 -1.4244465 0.08874649 w=2 h=2 bg=0 0 0,
31 -1.7283188 0.5003311 w=2 h=2 bg=0 0 0,
32 -1.5990603 -0.20121506 w=2 h=2 bg=0 0 0,
33 -1.6500728 -0.16488475 w=2 h=2 bg=0 0 0,
34 -1.6934032 -0.12942143 w=2 h=2 bg=0 0 0,
35 -1.6049671 -0.2162385 w=2 h=2 bg=0 0 0,
36 -1.6049671 -0.21623856 w=2 h=2 bg=0 0 0,
37 -1.6873641 -0.181138 w=2 h=2 bg=0 0 0,
38 -1.6733874 -0.18979208 w=2 h=2 bg=0 0 0,
39 -1.6803899 -0.19276473 w=2 h=2 bg=0 0 0,
40 -1.6745955 -0.1995912 w=2 h=2 bg=0 0 0,
41 -1.3859078 -0.5887638 w=2 h=2 bg=0 0 0,
42 -1.3859078 -0.58876383 w=2 h=2 bg=0 0 0,
43 -1.3951378 -0.5934238 w=2 h=2 bg=0 0 0,
44 -1.5342548 -0.60414684 w=2 h=2 bg=0 0 0,
45 -1.4048063 -0.6130771 w=2 h=2 bg=0 0 0,
46 -1.4805661 -0.7759201 w=2 h=2 bg=0 0 0,
47 -1.8311347 -0.894259 w=2 h=2 bg=0 0 0,
48 -1.8916435 -0.9102728 w=2 h=2 bg=0 0 0,
49 -2.1003208 -1.0893064 w=2 h=2 bg=0 0 0,
50 -2.1003206 -1.0893065 w=2 h=2 bg=0 0 0,
51 -2.274328 -1.1810555 w=2 h=2 bg=0 0 0,
52 -2.0850987 -1.0951414 w=2 h=2 bg=0 0 0,
53 -2.5130537 -1.6183206 w=2 h=2 bg=0 0 0,
54 -2.3720016 -1.5267258 w=2 h=2 bg=0 0 0,
55 -1.430617 -0.80954915 w=2 h=2 bg=0 0 0,
56 -1.430617 -0.80954915 w=2 h=2 bg=0 0 0,
57 -1.4185318 -0.79677486 w=2 h=2 bg=0 0 0,
58 -1.5582117 -1.0575405 w=2 h=2 bg=0 0 0,
59 -1.3635721 -0.94843256 w=2 h=2 bg=0 0 0,
60 -1.3298123 -0.88926077 w=2 h=2 bg=0 0 0,
61 -1.3479168 -1.0358248 w=2 h=2 bg=0 0 0,
62 -1.3367164 -1.0084618 w=2 h=2 bg=0 0 0,
63 -1.3066037 -1.367418 w=2 h=2 bg=0 0 0,
64 -1.0606328 -1.621958 w=2 h=2 bg=0 0 0,
65 -0.7848514 -0.96297914 w=2 h=2 bg=0 0 0,
66 -0.77529985 -1.0497053 w=2 h=2 bg=0 0 0,
67 -0.55513275 -1.3472497 w=2 h=2 bg=0 0 0,
68 -0.54247504 -1.3051006 w=2 h=2 bg=0 0 0,
69 -0.51628274 -1.3696226 w=2 h=2 bg=0 0 0,
70 -0.56498545 -1.1499822 w=2 h=2 bg=0 0 0,
71 -0.4003206 -1.4445707 w=2 h=2 bg=0 0 0,
72 -0.28572991 -1.528721 w=2 h=2 bg=0 0 0,
73 -0.34130818 -1.2235185 w=2 h=2 bg=0 0 0,
74 -0.41530728 -1.0675532 w=2 h=2 bg=0 0 0,
75 4.0621657 -6.386841 w=2 h=2 bg=0 0 0,
76 1.2796319 -2.2724526 w=2 h=2 bg=0 0 0,
77 1.0661728 -2.0122774 w=2 h=2 bg=0 0 0,
78 0.82614714 -1.750438 w=2 h=2 bg=0 0 0,
79 1.4845511 -2.05529 w=2 h=2 bg=0 0 0,
80 1.0014029 -1.7230215 w=2 h=2 bg=0 0 0,
81 0.91509855 -1.4845272 w=2 h=2 bg=0 0 0,
82 1.6501186 -1.7056153 w=2 h=2 bg=0 0 0,
83 1.1080334 -1.3191159 w=2 h=2 bg=0 0 0,
84 1.109579 -1.3039988 w=2 h=2 bg=0 0 0,
85 2.9001462 -1.5638409 w=2 h=2 bg=0 0 0,
86 1.2703813 -1.3100555 w=2 h=2 bg=0 0 0,
87 -0.2647534 -0.0089203045 w=2 h=2 bg=0 0 0,
88 -0.32201988 -0.021832036 w=2 h=2 bg=0 0 0,
89 -0.41104972 -0.060163517 w=2 h=2 bg=0 0 0,
90 -0.44732213 -0.084521346 w=2 h=2 bg=0 0 0,
91 -0.6404458 -0.2248339 w=2 h=2 bg=0 0 0,
92 -0.75306255 -0.37396258 w=2 h=2 bg=0 0 0,
93 -0.85910445 -0.5383591 w=2 h=2 bg=0 0 0,
94 -0.92118114 -0.54996324 w=2 h=2 bg=0 0 0,
95 -1.0522941 -0.5694894 w=2 h=2 bg=0 0 0,
96 -1.1064273 -0.58169466 w=2 h=2 bg=0 0 0,
97 -1.1502364 -0.60882014 w=2 h=2 bg=0 0 0,
98 -1.1742198 -0.6224707 w=2 h=2 bg=0 0 0,
99 -0.7748004 -0.6343402 w=2 h=2 bg=0 0 0,
100 -0.66172606 -0.7453441 w=2 h=2 bg=0 0 0,
101 -1.2212932 -0.6623005 w=2 h=2 bg=0 0 0,
102 -0.61336565 -0.77528757 w=2 h=2 bg=0 0 0,
103 -1.3577777 -0.7468082 w=2 h=2 bg=0 0 0,
104 -1.3915045 -0.76600426 w=2 h=2 bg=0 0 0,
105 -0.43484396 -0.86833656 w=2 h=2 bg=0 0 0,
106 -1.3915054 -0.7660048 w=2 h=2 bg=0 0 0,
107 0.04665006 -1.0970879 w=2 h=2 bg=0 0 0,
108 -1.5613124 -0.25120127 w=2 h=2 bg=0 0 0,
109 -1.5814444 -0.23768215 w=2 h=2 bg=0 0 0,
110 -1.4373027 -0.7877625 w=2 h=2 bg=0 0 0,
111 -0.64266557 -0.104731426 w=2 h=2 bg=0 0 0,
112 -0.64166635 -0.05066766 w=2 h=2 bg=0 0 0,
113 -1.546607 -0.8301073 w=2 h=2 bg=0 0 0,
114 -0.64166635 -0.05066666 w=2 h=2 bg=0 0 0,
115 -0.6429558 -0.81131476 w=2 h=2 bg=0 0 0,
116 0.16000359 -1.127087 w=2 h=2 bg=0 0 0,
117 -1.2771995 -0.6110053 w=2 h=2 bg=0 0 0,
118 -0.23474075 0.04664696 w=2 h=2 bg=0 0 0,
119 0.048834972 0.059944842 w=2 h=2 bg=0 0 0,
120 -0.4006497 -0.042651974 w=2 h=2 bg=0 0 0,
121 -0.6186638 -0.9104777 w=2 h=2 bg=0 0 0,
122 0.27997345 -1.2801529 w=2 h=2 bg=0 0 0,
123 -1.6049656 -0.21623977 w=2 h=2 bg=0 0 0,
124 -1.6270385 -0.216021 w=2 h=2 bg=0 0 0,
125 -2.0212202 -1.0555896 w=2 h=2 bg=0 0 0,
126 -1.2384962 -0.7043809 w=2 h=2 bg=0 0 0,
127 -0.20811276 0.065993324 w=2 h=2 bg=0 0 0,
128 0.050295684 0.060331423 w=2 h=2 bg=0 0 0,
129 -0.6497165 0.03620816 w=2 h=2 bg=0 0 0,
130 -0.57677436 -1.1136993 w=2 h=2 bg=0 0 0,
131 0.9821672 -1.280776 w=2 h=2 bg=0 0 0,
132 -1.6301928 -0.21437694 w=2 h=2 bg=0 0 0,
133 -1.3360736 -0.5999998 w=2 h=2 bg=0 0 0,
134 -2.0924506 -1.0862576 w=2 h=2 bg=0 0 0,
135 -1.4185312 -0.7967741 w=2 h=2 bg=0 0 0,
136 -0.3769253 0.0049930923 w=2 h=2 bg=0 0 0,
137 -0.65340024 0.10258602 w=2 h=2 bg=0 0 0,
138 -0.5767741 -1.1137003 w=2 h=2 bg=0 0 0,
139 0.60872155 -1.5798464 w=2 h=2 bg=0 0 0,
140 1.054082 -1.291486 w=2 h=2 bg=0 0 0,
141 -0.5395158 -0.8897769 w=2 h=2 bg=0 0 0,
142 -1.2154474 -0.29477218 w=2 h=2 bg=0 0 0,
143 -1.6049663 -0.21623904 w=2 h=2 bg=0 0 0,
144 -1.6049664 -0.21623914 w=2 h=2 bg=0 0 0,
145 -1.6733865 -0.18979254 w=2 h=2 bg=0 0 0,
146 -1.3859067 -0.5887641 w=2 h=2 bg=0 0 0,
147 -1.3487755 -0.6110053 w=2 h=2 bg=0 0 0,
148 -1.8311337 -0.8942588 w=2 h=2 bg=0 0 0,
149 -2.1003199 -1.0893061 w=2 h=2 bg=0 0 0,
150 -2.28097 -1.449702 w=2 h=2 bg=0 0 0,
151 -1.4306163 -0.80954844 w=2 h=2 bg=0 0 0,
152 -1.322389 -0.8728605 w=2 h=2 bg=0 0 0,
153 -1.3326193 -0.9940623 w=2 h=2 bg=0 0 0,
154 -0.81962466 -0.21114385 w=2 h=2 bg=0 0 0,
155 -0.20811191 0.06599385 w=2 h=2 bg=0 0 0,
156 -0.19549379 0.07667051 w=2 h=2 bg=0 0 0,
157 0.08343859 0.066526905 w=2 h=2 bg=0 0 0,
158 0.066276856 0.06585254 w=2 h=2 bg=0 0 0,
159 -0.33823663 0.039996274 w=2 h=2 bg=0 0 0,
160 -0.36805654 0.02126745 w=2 h=2 bg=0 0 0,
161 -0.6346901 0.0029614852 w=2 h=2 bg=0 0 0,
162 -0.65647733 0.13579276 w=2 h=2 bg=0 0 0,
163 -0.7788885 -0.85553443 w=2 h=2 bg=0 0 0,
164 -0.56508917 -1.1703886 w=2 h=2 bg=0 0 0,
165 0.8286362 -1.7957342 w=2 h=2 bg=0 0 0,
166 0.92498213 -1.6795254 w=2 h=2 bg=0 0 0,
167 0.18908472 -1.1396078 w=2 h=2 bg=0 0 0,
168 1.1225202 -1.2991056 w=2 h=2 bg=0 0 0,
;
VLABELS
2 'CaGl_Snc_b' f='Dialog-PLAIN-10',
3 'SaMi_Snc1' f='Dialog-PLAIN-10',
4 'SaBa_Snc1' f='Dialog-PLAIN-10',
5 'SaKu_Snc1' f='Dialog-PLAIN-10',
6 'SaCe_Snc1' f='Dialog-PLAIN-10',
7 'SaPa_Snc1' f='Dialog-PLAIN-10',
8 'CaGl_Snc_a' f='Dialog-PLAIN-10',
9 'SaMi_Snc2' f='Dialog-PLAIN-10',
10 'SaBa_Snc2' f='Dialog-PLAIN-10',
11 'SaPa_Snc2' f='Dialog-PLAIN-10',
12 'SaCe_Snc2' f='Dialog-PLAIN-10',
13 'SaKu_Snc2' f='Dialog-PLAIN-10',
14 'SaKl_Snc' f='Dialog-PLAIN-10',
15 'KlWa_Snc' f='Dialog-PLAIN-10',
16 'SaCa_Snc' f='Dialog-PLAIN-10',
17 'VaPl_Snc' f='Dialog-PLAIN-10',
18 'ErGo_Snc' f='Dialog-PLAIN-10',
19 'KlLa_Snc' f='Dialog-PLAIN-10',
20 'DeHa_Snc' f='Dialog-PLAIN-10',
21 'CaLu_Snc-p' f='Dialog-PLAIN-10',
22 'PiSt_Snc' f='Dialog-PLAIN-10',
23 'CaAl_Snc' f='Dialog-PLAIN-10',
24 'CaDu_Snc' f='Dialog-PLAIN-10',
25 'CaTr_Snc' f='Dialog-PLAIN-10',
26 'LoEl_Snc' f='Dialog-PLAIN-10',
27 'CaGu_Snc-p' f='Dialog-PLAIN-10',
28 'YaLi_Snc_a' f='Dialog-PLAIN-10',
29 'YaLi_Snc_b' f='Dialog-PLAIN-10',
30 'MaGl_Snc' f='Dialog-PLAIN-10',
31 'UsMa_Snc' f='Dialog-PLAIN-10',
32 'AsNg_Snc' f='Dialog-PLAIN-10',
33 'AsCl_Snc' f='Dialog-PLAIN-10',
34 'AsPa_snc' f='Dialog-PLAIN-10',
35 'AsOr_Snc' f='Dialog-PLAIN-10',
36 'AsFl_Snc' f='Dialog-PLAIN-10',
37 'AsFu_Snc' f='Dialog-PLAIN-10',
38 'NeFi_Snc' f='Dialog-PLAIN-10',
39 'AsNi_Snc' f='Dialog-PLAIN-10',
40 'AsTe_Snc' f='Dialog-PLAIN-10',
41 'CoIm_Snc' f='Dialog-PLAIN-10',
42 'CoPo_Snc' f='Dialog-PLAIN-10',
43 'UnRe_Snc' f='Dialog-PLAIN-10',
44 'PaBr_Snc' f='Dialog-PLAIN-10',
45 'HiCa_Snc' f='Dialog-PLAIN-10',
46 'NeHa_Snc' f='Dialog-PLAIN-10',
47 'MaGr_Snc' f='Dialog-PLAIN-10',
48 'ChGl_Sncp' f='Dialog-PLAIN-10',
49 'HyJe_Snc' f='Dialog-PLAIN-10',
50 'TrRe_Snc' f='Dialog-PLAIN-10',
51 'TrVi_Snc' f='Dialog-PLAIN-10',
52 'TrAt_Snc' f='Dialog-PLAIN-10',
53 'MyFi_Snc' f='Dialog-PLAIN-10',
54 'MyGr_Snc' f='Dialog-PLAIN-10',
55 'GiZe_Snc' f='Dialog-PLAIN-10',
56 'FuVe_Snc' f='Dialog-PLAIN-10',
57 'FuOx_Snc' f='Dialog-PLAIN-10',
58 'NeCr_Snc' f='Dialog-PLAIN-10',
59 'CoHe_Snc' f='Dialog-PLAIN-10',
60 'PyTr_Snc' f='Dialog-PLAIN-10',
61 'ScSc_Snc' f='Dialog-PLAIN-10',
62 'BoCi_Snc' f='Dialog-PLAIN-10',
63 'PhNo_Snc' f='Dialog-PLAIN-10',
64 'PoAn_Snc' f='Dialog-PLAIN-10',
65 'ScJp_Snc' f='Dialog-PLAIN-10',
66 'ScPo_Snc' f='Dialog-PLAIN-10',
67 'LeEd_Sncp' f='Dialog-PLAIN-10',
68 'PoPl_Snc' f='Dialog-PLAIN-10',
69 'PhCh_Snc' f='Dialog-PLAIN-10',
70 'LaBi_Snc' f='Dialog-PLAIN-10',
71 'CrNe_Snc' f='Dialog-PLAIN-10',
72 'SpRo_Snc' f='Dialog-PLAIN-10',
73 'UrAp_Sncp' f='Dialog-PLAIN-10',
74 'PuGr_Sncp' f='Dialog-PLAIN-10',
75 'CoCi_Snc' f='Dialog-PLAIN-10',
76 'AlMa_SncBp' f='Dialog-PLAIN-10',
77 'AlMa_SncAp' f='Dialog-PLAIN-10',
78 'BlEm_SncAp' f='Dialog-PLAIN-10',
79 'BlEm_SncCp' f='Dialog-PLAIN-10',
80 'BlEm_SncBp' f='Dialog-PLAIN-10',
81 'BaDe_Snc' f='Dialog-PLAIN-10',
82 'MoVe_Sncp' f='Dialog-PLAIN-10',
83 'RhOr_Snc' f='Dialog-PLAIN-10',
84 'PhBl_Snc_b' f='Dialog-PLAIN-10',
85 'PhBl_Snc_a' f='Dialog-PLAIN-10',
86 'CuEl_Sncp' f='Dialog-PLAIN-10',
;
EDGES
1 1 2 s=95 w=0.217034,
2 87 1 s=96 w=0.048546,
3 87 8 s=97 w=0.449353,
4 88 87 s=98 w=0.058704,
5 89 88 s=99 w=0.096931,
6 90 89 s=109 w=0.043692,
7 90 19 s=110 w=0.153817,
8 91 90 s=111 w=0.238714,
9 92 91 s=127 w=0.186874,
10 93 92 s=128 w=0.19563,
11 94 93 s=73 w=0.063152,
12 94 64 s=72 w=1.081027,
13 95 94 s=71 w=0.132559,
14 96 95 s=70 w=0.055492,
15 97 96 s=69 w=0.051527,
16 97 63 s=68 w=0.774546,
17 98 97 s=67 w=0.027596,
18 99 93 s=129 w=0.127748,
19 100 99 s=133 w=0.158454,
20 101 98 s=66 w=0.061663,
21 102 100 s=145 w=0.05688,
22 103 101 s=58 w=0.160529,
23 103 58 s=57 w=0.369768,
24 104 103 s=56 w=0.038807,
25 104 46 s=34 w=0.089612,
26 105 102 s=146 w=0.201316,
27 105 75 s=147 w=7.118777,
28 106 104 s=55 w=1.0E-6,
29 107 105 s=148 w=0.53307,
30 108 96 s=24 w=0.562269,
31 108 32 s=8 w=0.062638,
32 109 108 s=23 w=0.02425,
33 110 106 s=49 w=0.050703,
34 111 91 s=126 w=0.120123,
35 111 27 s=125 w=0.012103,
36 112 111 s=124 w=0.054073,
37 112 20 s=112 w=0.033103,
38 113 110 s=45 w=0.11722,
39 114 112 s=123 w=1.0E-6,
40 115 100 s=144 w=0.068589,
41 115 72 s=143 w=0.801425,
42 116 107 s=158 w=0.117256,
43 117 98 s=33 w=0.103616,
44 118 88 s=85 w=0.110937,
45 118 13 s=84 w=1.0E-6,
46 119 1 s=94 w=0.272543,
47 119 3 s=86 w=0.031449,
48 120 89 s=108 w=0.020367,
49 121 115 s=142 w=0.102095,
50 121 71 s=141 w=0.577,
51 122 107 s=157 w=0.296568,
52 123 109 s=15 w=0.031828,
53 124 109 s=22 w=0.050478,
54 124 40 s=21 w=0.050315,
55 125 113 s=44 w=0.525452,
56 125 52 s=43 w=0.075132,
57 126 101 s=65 w=0.045461,
58 127 118 s=83 w=0.032914,
59 128 119 s=93 w=0.001511,
60 129 114 s=122 w=0.087247,
61 129 26 s=121 w=1.0E-6,
62 130 121 s=140 w=0.207494,
63 130 67 s=134 w=0.234551,
64 131 116 s=162 w=0.836405,
65 131 83 s=163 w=0.131576,
66 132 124 s=20 w=0.003557,
67 132 39 s=19 w=0.054652,
68 133 117 s=29 w=0.059894,
69 133 43 s=28 w=0.059429,
70 134 125 s=42 w=0.077552,
71 134 51 s=41 w=0.2051,
72 135 106 s=54 w=0.040953,
73 135 57 s=53 w=1.0E-6,
74 136 120 s=107 w=0.053225,
75 136 18 s=106 w=0.111437,
76 137 129 s=120 w=0.06648,
77 137 23 s=116 w=1.0E-6,
78 138 130 s=139 w=1.0E-6,
79 138 70 s=138 w=0.038149,
80 139 122 s=153 w=0.44485,
81 139 78 s=152 w=0.276361,
82 140 131 s=164 w=0.072708,
83 140 84 s=165 w=0.05689,
84 141 102 s=4 w=0.136241,
85 141 73 s=2 w=0.388162,
86 141 74 s=3 w=0.216869,
87 142 95 s=7 w=0.319513,
88 142 30 s=5 w=0.436769,
89 142 31 s=6 w=0.946164,
90 143 123 s=11 w=1.0E-6,
91 143 33 s=9 w=0.068351,
92 143 34 s=10 w=0.123929,
93 144 123 s=14 w=1.0E-6,
94 144 35 s=12 w=1.0E-6,
95 144 36 s=13 w=1.0E-6,
96 145 132 s=18 w=0.0497,
97 145 37 s=16 w=0.01644,
98 145 38 s=17 w=1.0E-6,
99 146 133 s=27 w=0.051084,
100 146 41 s=25 w=1.0E-6,
101 146 42 s=26 w=1.0E-6,
102 147 117 s=32 w=0.071576,
103 147 44 s=30 w=0.185606,
104 147 45 s=31 w=0.056069,
105 148 113 s=37 w=0.291669,
106 148 47 s=35 w=1.0E-6,
107 148 48 s=36 w=0.062593,
108 149 134 s=40 w=0.008439,
109 149 49 s=38 w=1.0E-6,
110 149 50 s=39 w=1.0E-6,
111 150 110 s=48 w=1.072352,
112 150 53 s=46 w=0.286871,
113 150 54 s=47 w=0.119245,
114 151 135 s=52 w=0.017585,
115 151 55 s=50 w=1.0E-6,
116 151 56 s=51 w=1.0E-6,
117 152 126 s=61 w=0.188211,
118 152 59 s=59 w=0.086065,
119 152 60 s=60 w=0.018002,
120 153 126 s=64 w=0.304589,
121 153 61 s=62 w=0.044476,
122 153 62 s=63 w=0.014971,
123 154 92 s=76 w=0.175899,
124 154 28 s=74 w=0.261555,
125 154 29 s=75 w=1.0E-6,
126 155 127 s=79 w=1.0E-6,
127 155 9 s=77 w=0.06694,
128 155 10 s=78 w=0.015984,
129 156 127 s=82 w=0.01653,
130 156 11 s=80 w=1.0E-6,
131 156 12 s=81 w=0.016652,
132 157 128 s=89 w=0.033717,
133 157 4 s=87 w=0.033605,
134 157 5 s=88 w=0.049686,
135 158 128 s=92 w=0.016908,
136 158 6 s=90 w=1.0E-6,
137 158 7 s=91 w=1.0E-6,
138 159 120 s=102 w=0.103567,
139 159 14 s=100 w=0.135663,
140 159 15 s=101 w=1.0E-6,
141 160 136 s=105 w=0.018534,
142 160 16 s=103 w=0.067699,
143 160 17 s=104 w=0.164685,
144 161 114 s=115 w=0.05408,
145 161 21 s=113 w=0.034702,
146 161 22 s=114 w=0.027535,
147 162 137 s=119 w=0.033349,
148 162 24 s=117 w=1.0E-6,
149 162 25 s=118 w=0.033154,
150 163 99 s=132 w=0.221232,
151 163 65 s=130 w=0.10761,
152 163 66 s=131 w=0.194204,
153 164 138 s=137 w=0.05788,
154 164 68 s=135 w=0.136597,
155 164 69 s=136 w=0.205125,
156 165 139 s=151 w=0.308172,
157 165 76 s=149 w=0.656245,
158 165 77 s=150 w=0.321426,
159 166 122 s=156 w=0.75864,
160 166 79 s=154 w=0.67403,
161 166 80 s=155 w=0.087932,
162 167 116 s=161 w=0.031662,
163 167 81 s=159 w=0.803782,
164 167 82 s=160 w=1.566839,
165 168 140 s=166 w=0.068861,
166 168 85 s=1 w=1.797231,
167 168 86 s=167 w=0.148266,
;
ELABELS
2 '0.62/0.91' ll=11 f='Dialog-PLAIN-10',
4 '0.64/0.91' ll=11 f='Dialog-PLAIN-10',
5 '0.29/0.91' ll=11 f='Dialog-PLAIN-10',
6 '0.76/0.91' ll=11 f='Dialog-PLAIN-10',
8 '0.88/0.91' ll=11 f='Dialog-PLAIN-10',
9 '0.78/0.89' ll=11 f='Dialog-PLAIN-10',
10 '0.80/0.91' ll=11 f='Dialog-PLAIN-10',
11 '0.29/0.89' ll=11 f='Dialog-PLAIN-10',
13 '0.51/0.61' ll=11 f='Dialog-PLAIN-10',
14 '0.63/0.50' ll=11 f='Dialog-PLAIN-10',
15 '0.37/0.61' ll=11 f='Dialog-PLAIN-10',
17 '0.26/0.09' ll=11 f='Dialog-PLAIN-10',
18 '0.45/0.35' ll=11 f='Dialog-PLAIN-10',
19 '0.70/0.89' ll=11 f='Dialog-PLAIN-10',
20 '0.28/0.02' ll=11 f='Dialog-PLAIN-10',
21 '0.35/0.00' ll=11 f='Dialog-PLAIN-10',
22 '0.58/0.89' ll=11 f='Dialog-PLAIN-10',
24 '0.36/0.61' ll=11 f='Dialog-PLAIN-10',
26 '0.34/0.00' ll=11 f='Dialog-PLAIN-10',
28 '0.14/0.00' ll=11 f='Dialog-PLAIN-10',
29 '0.76/0.91' ll=11 f='Dialog-PLAIN-10',
30 '1.00/0.91' ll=11 f='Dialog-PLAIN-10',
32 '0.24/0.89' ll=11 f='Dialog-PLAIN-10',
33 '0.54/0.89' ll=11 f='Dialog-PLAIN-10',
34 '0.45/0.91' ll=11 f='Dialog-PLAIN-10',
36 '0.82/0.67' ll=11 f='Dialog-PLAIN-10',
38 '0.30/0.89' ll=11 f='Dialog-PLAIN-10',
39 '0.26/0.00' ll=11 f='Dialog-PLAIN-10',
40 '0.46/0.91' ll=11 f='Dialog-PLAIN-10',
42 '0.20/0.02' ll=11 f='Dialog-PLAIN-10',
43 '0.90/0.91' ll=11 f='Dialog-PLAIN-10',
44 '0.88/0.91' ll=11 f='Dialog-PLAIN-10',
46 '0.98/0.91' ll=11 f='Dialog-PLAIN-10',
48 '0.36/0.47' ll=11 f='Dialog-PLAIN-10',
49 '0.42/0.91' ll=11 f='Dialog-PLAIN-10',
51 '0.91/0.91' ll=11 f='Dialog-PLAIN-10',
52 '0.74/0.91' ll=11 f='Dialog-PLAIN-10',
53 '0.50/0.57' ll=11 f='Dialog-PLAIN-10',
55 '1.00/0.91' ll=11 f='Dialog-PLAIN-10',
57 '0.70/0.67' ll=11 f='Dialog-PLAIN-10',
58 '0.52/0.50' ll=11 f='Dialog-PLAIN-10',
59 '0.33/0.61' ll=11 f='Dialog-PLAIN-10',
60 '0.87/0.91' ll=11 f='Dialog-PLAIN-10',
62 '0.87/0.91' ll=11 f='Dialog-PLAIN-10',
64 '0.99/0.91' ll=11 f='Dialog-PLAIN-10',
66 '0.39/0.67' ll=11 f='Dialog-PLAIN-10',
68 '0.52/0.91' ll=11 f='Dialog-PLAIN-10',
70 '0.67/0.91' ll=11 f='Dialog-PLAIN-10',
72 '0.97/0.91' ll=11 f='Dialog-PLAIN-10',
74 '0.62/0.91' ll=11 f='Dialog-PLAIN-10',
76 '0.30/0.89' ll=11 f='Dialog-PLAIN-10',
78 '0.75/0.91' ll=11 f='Dialog-PLAIN-10',
80 '0.81/0.91' ll=11 f='Dialog-PLAIN-10',
82 '0.28/0.19' ll=11 f='Dialog-PLAIN-10',
84 '0.26/0.32' ll=11 f='Dialog-PLAIN-10',
87 '0.80/0.91' ll=11 f='Dialog-PLAIN-10',
90 '0.00/0.91' ll=11 f='Dialog-PLAIN-10',
93 '1.00/0.91' ll=11 f='Dialog-PLAIN-10',
96 '0.96/0.91' ll=11 f='Dialog-PLAIN-10',
99 '1.00/0.91' ll=11 f='Dialog-PLAIN-10',
102 '0.87/0.91' ll=11 f='Dialog-PLAIN-10',
105 '0.78/0.91' ll=11 f='Dialog-PLAIN-10',
108 '1.00/0.91' ll=11 f='Dialog-PLAIN-10',
111 '1.00/0.91' ll=11 f='Dialog-PLAIN-10',
114 '1.00/0.91' ll=11 f='Dialog-PLAIN-10',
117 '0.85/0.91' ll=11 f='Dialog-PLAIN-10',
120 '1.00/0.91' ll=11 f='Dialog-PLAIN-10',
123 '0.74/0.91' ll=11 f='Dialog-PLAIN-10',
126 '0.64/0.91' ll=11 f='Dialog-PLAIN-10',
129 '0.68/0.91' ll=11 f='Dialog-PLAIN-10',
132 '0.82/0.91' ll=11 f='Dialog-PLAIN-10',
135 '1.00/0.91' ll=11 f='Dialog-PLAIN-10',
138 '0.69/0.91' ll=11 f='Dialog-PLAIN-10',
141 '0.77/0.91' ll=11 f='Dialog-PLAIN-10',
144 '0.09/0.61' ll=11 f='Dialog-PLAIN-10',
147 '0.16/0.54' ll=11 f='Dialog-PLAIN-10',
150 '0.77/0.91' ll=11 f='Dialog-PLAIN-10',
153 '0.65/0.89' ll=11 f='Dialog-PLAIN-10',
156 '0.89/0.91' ll=11 f='Dialog-PLAIN-10',
159 '1.00/0.91' ll=11 f='Dialog-PLAIN-10',
162 '0.34/0.91' ll=11 f='Dialog-PLAIN-10',
165 '0.04/0.61' ll=11 f='Dialog-PLAIN-10',
;
END; [Network]

BEGIN st_Assumptions;
	autolayoutnodelabels;
END; [st_Assumptions]
