# Supplementary material for: Phylogeny of the SNARE vesicle fusion machinery yields insights into the conservation of the secretory pathway in fungi
Source: BMC Evol Biol. 2009 Jan 23;9:19. doi: 10.1186/1471-2148-9-19 (PMC2639358; doi:10.1186/1471-2148-9-19)
Supplement: Additional file 3 — Alignment and tree files. Detailed information to all sequences and trees are contained in a zipped file, which contains all phylogenetic trees in Nexus-format (.nex) and all alignments used to calculate the trees in Fasta-format (.fasta). In addition, a text file is provided ("id2information.txt") that allows to identify the sequences used for our analysis in the NCBI data base: listed is the sequence number & name used in our alignments & trees and the respective gi string. [file 1471-2148-9-19-S3.zip › R.Reg.conserved.joinedInformation.nex]

#nexus

BEGIN Taxa;
DIMENSIONS ntax=63;
TAXLABELS
[1] 'SaCe_Sro7'
[2] 'CaTr_Tom'
[3] 'SaCa_Sro7'
[4] 'PhBl_Tom'
[5] 'SaBa_Sro77'
[6] 'KlLa_Tom'
[7] 'MaGl_Tom'
[8] 'DeHa_Tom'
[9] 'BoCi_Tom'
[10] 'AsFl_Tom'
[11] 'SaPa_Sro77'
[12] 'CoHe_Tom'
[13] 'PoPl_Tom'
[14] 'CaPa_Tom'
[15] 'SaKl_Tom'
[16] 'SaPa_Sro7'
[17] 'RhOr_Tom'
[18] 'TrRe_Tom'
[19] 'ScPo_Tom'
[20] 'TrAt_Tom'
[21] 'CaAl_Tom'
[22] 'CaDu_Tom'
[23] 'MyGr_Tom'
[24] 'CaLu_Tom'
[25] 'PuGr_Tom'
[26] 'SaBa_Sro7'
[27] 'AsNi_Tom'
[28] 'ScSc_Tom'
[29] 'ErGo_Tom'
[30] 'MaGr_Tom'
[31] 'MyFi_Tom'
[32] 'SaMi_Sro7'
[33] 'TrVi_Tom'
[34] 'PoAn_Tom'
[35] 'CoIm_Tom'
[36] 'PyTr_Tom'
[37] 'PaBr_Tom'
[38] 'AsFu_Tom'
[39] 'KlWa_Tom'
[40] 'AsOr_Tom'
[41] 'NeHa_Tom'
[42] 'CrNe_Tom'
[43] 'PhNo_Tom'
[44] 'CaGu_Tom'
[45] 'AsTe_Tom'
[46] 'GiZe_Tom'
[47] 'AsCl_Tom'
[48] 'SaKu_Sro77'
[49] 'NeCr_Tom'
[50] 'NeSa_Tom'
[51] 'CoPo_Tom'
[52] 'AsNg_Tom'
[53] 'YaLi_Tom'
[54] 'CoCi_Tom'
[55] 'UnRe_Tom'
[56] 'ScJp_Tomp'
[57] 'FuVe_Tom'
[58] 'LaBi_Tom'
[59] 'LoEl_Tom'
[60] 'ChGl_Tom'
[61] 'UsMa_Tom'
[62] 'SaCe_Sro77'
[63] 'FuOx_Tom'
;
END; [Taxa]

BEGIN Network;
DIMENSIONS ntax=63 nvertices=124 nedges=123;
DRAW to_scale;
TRANSLATE
2 'SaCe_Sro7',
3 'SaPa_Sro7',
4 'SaMi_Sro7',
5 'SaBa_Sro7',
6 'SaCa_Sro7',
7 'SaPa_Sro77',
8 'SaCe_Sro77',
9 'SaKu_Sro77',
10 'SaBa_Sro77',
11 'SaKl_Tom',
12 'KlWa_Tom',
13 'KlLa_Tom',
14 'ErGo_Tom',
15 'LoEl_Tom',
16 'CaPa_Tom',
17 'CaDu_Tom',
18 'CaAl_Tom',
19 'CaTr_Tom',
20 'CaGu_Tom',
21 'DeHa_Tom',
22 'CaLu_Tom',
23 'YaLi_Tom',
24 'AsOr_Tom',
25 'AsFl_Tom',
26 'AsNg_Tom',
27 'AsNi_Tom',
28 'AsTe_Tom',
29 'AsFu_Tom',
30 'NeSa_Tom',
31 'AsCl_Tom',
32 'CoIm_Tom',
33 'CoPo_Tom',
34 'UnRe_Tom',
35 'PaBr_Tom',
36 'FuOx_Tom',
37 'FuVe_Tom',
38 'GiZe_Tom',
39 'NeHa_Tom',
40 'TrRe_Tom',
41 'TrVi_Tom',
42 'TrAt_Tom',
43 'MaGr_Tom',
44 'ChGl_Tom',
45 'PoAn_Tom',
46 'NeCr_Tom',
47 'BoCi_Tom',
48 'ScSc_Tom',
49 'MyGr_Tom',
50 'MyFi_Tom',
51 'PyTr_Tom',
52 'CoHe_Tom',
53 'PhNo_Tom',
54 'ScJp_Tomp',
55 'ScPo_Tom',
56 'PoPl_Tom',
57 'LaBi_Tom',
58 'CoCi_Tom',
59 'CrNe_Tom',
60 'MaGl_Tom',
61 'UsMa_Tom',
62 'PuGr_Tom',
63 'PhBl_Tom',
64 'RhOr_Tom',
;
VERTICES
1 -0.049308 0.0 w=2 h=2 bg=0 0 0,
2 0.0 0.0 w=2 h=2 bg=0 0 0,
3 -0.018521747 0.0030806293 w=2 h=2 bg=0 0 0,
4 -0.0052179834 0.012378372 w=2 h=2 bg=0 0 0,
5 -0.01277633 0.023114106 w=2 h=2 bg=0 0 0,
6 -0.11280857 0.07216903 w=2 h=2 bg=0 0 0,
7 -0.13355324 0.17426376 w=2 h=2 bg=0 0 0,
8 -0.11215271 0.19313504 w=2 h=2 bg=0 0 0,
9 -0.13594204 0.19018306 w=2 h=2 bg=0 0 0,
10 -0.19011559 0.15661022 w=2 h=2 bg=0 0 0,
11 -0.43023324 0.088176884 w=2 h=2 bg=0 0 0,
12 -0.3744827 0.20150691 w=2 h=2 bg=0 0 0,
13 -0.41231135 0.20074473 w=2 h=2 bg=0 0 0,
14 -0.56186587 0.19671261 w=2 h=2 bg=0 0 0,
15 -0.8993264 0.9284871 w=2 h=2 bg=0 0 0,
16 -0.9135472 0.950474 w=2 h=2 bg=0 0 0,
17 -0.97249466 0.8305922 w=2 h=2 bg=0 0 0,
18 -0.97516984 0.82858187 w=2 h=2 bg=0 0 0,
19 -0.99317616 0.8604082 w=2 h=2 bg=0 0 0,
20 -1.0813597 0.820266 w=2 h=2 bg=0 0 0,
21 -1.106756 0.7970087 w=2 h=2 bg=0 0 0,
22 -1.1492418 0.64003605 w=2 h=2 bg=0 0 0,
23 -1.470268 0.10459098 w=2 h=2 bg=0 0 0,
24 -1.9826883 -0.75475574 w=2 h=2 bg=0 0 0,
25 -1.9826884 -0.7547558 w=2 h=2 bg=0 0 0,
26 -2.034009 -0.72562796 w=2 h=2 bg=0 0 0,
27 -2.1249897 -0.6688432 w=2 h=2 bg=0 0 0,
28 -2.032634 -0.7649128 w=2 h=2 bg=0 0 0,
29 -2.0788717 -0.7684621 w=2 h=2 bg=0 0 0,
30 -2.0698996 -0.77329385 w=2 h=2 bg=0 0 0,
31 -2.1325579 -0.76209885 w=2 h=2 bg=0 0 0,
32 -1.9888575 -0.9406293 w=2 h=2 bg=0 0 0,
33 -1.9902558 -0.9408212 w=2 h=2 bg=0 0 0,
34 -2.057022 -0.9509651 w=2 h=2 bg=0 0 0,
35 -2.0452795 -0.9872332 w=2 h=2 bg=0 0 0,
36 -2.1243818 -1.3558531 w=2 h=2 bg=0 0 0,
37 -2.1481347 -1.3709977 w=2 h=2 bg=0 0 0,
38 -2.1481347 -1.3709977 w=2 h=2 bg=0 0 0,
39 -2.1047547 -1.3671718 w=2 h=2 bg=0 0 0,
40 -2.1536317 -1.4604015 w=2 h=2 bg=0 0 0,
41 -2.1347597 -1.4502379 w=2 h=2 bg=0 0 0,
42 -2.1521442 -1.4790168 w=2 h=2 bg=0 0 0,
43 -2.0347967 -1.4967626 w=2 h=2 bg=0 0 0,
44 -2.0613737 -1.6243411 w=2 h=2 bg=0 0 0,
45 -2.1176357 -1.8076022 w=2 h=2 bg=0 0 0,
46 -2.0085707 -1.6476389 w=2 h=2 bg=0 0 0,
47 -1.8040241 -1.4229906 w=2 h=2 bg=0 0 0,
48 -1.7879992 -1.369598 w=2 h=2 bg=0 0 0,
49 -1.5600221 -1.4099597 w=2 h=2 bg=0 0 0,
50 -1.5447165 -1.4101135 w=2 h=2 bg=0 0 0,
51 -1.4839423 -1.338912 w=2 h=2 bg=0 0 0,
52 -1.4742475 -1.3481514 w=2 h=2 bg=0 0 0,
53 -1.4690971 -1.3171177 w=2 h=2 bg=0 0 0,
54 -0.28098488 -2.3429353 w=2 h=2 bg=0 0 0,
55 -0.3017828 -2.142756 w=2 h=2 bg=0 0 0,
56 0.5832963 -2.4993348 w=2 h=2 bg=0 0 0,
57 0.47178808 -2.2133865 w=2 h=2 bg=0 0 0,
58 0.66900724 -2.318127 w=2 h=2 bg=0 0 0,
59 0.42780584 -1.9104177 w=2 h=2 bg=0 0 0,
60 1.375914 -2.2415032 w=2 h=2 bg=0 0 0,
61 0.5617269 -1.7119174 w=2 h=2 bg=0 0 0,
62 0.8412732 -1.5964082 w=2 h=2 bg=0 0 0,
63 0.83800244 -1.2937529 w=2 h=2 bg=0 0 0,
64 1.0278386 -1.2441012 w=2 h=2 bg=0 0 0,
65 -0.07206967 -0.0011359877 w=2 h=2 bg=0 0 0,
66 -0.10067183 -0.0039980654 w=2 h=2 bg=0 0 0,
67 -0.40082055 -0.04923821 w=2 h=2 bg=0 0 0,
68 -0.4645543 -0.062122263 w=2 h=2 bg=0 0 0,
69 -0.5781705 -0.1100155 w=2 h=2 bg=0 0 0,
70 -0.71508443 -0.19368187 w=2 h=2 bg=0 0 0,
71 -0.9388968 -0.34627455 w=2 h=2 bg=0 0 0,
72 -1.0820205 -0.5678734 w=2 h=2 bg=0 0 0,
73 -1.208015 -0.7861023 w=2 h=2 bg=0 0 0,
74 -1.5695894 -0.98300517 w=2 h=2 bg=0 0 0,
75 -1.6308466 -0.9986032 w=2 h=2 bg=0 0 0,
76 -1.7478658 -1.131202 w=2 h=2 bg=0 0 0,
77 -1.7416054 -0.9519145 w=2 h=2 bg=0 0 0,
78 -1.8481605 -1.2242619 w=2 h=2 bg=0 0 0,
79 -1.0746394 -0.8770362 w=2 h=2 bg=0 0 0,
80 -0.83634716 -1.0068033 w=2 h=2 bg=0 0 0,
81 -0.98563886 0.2774545 w=2 h=2 bg=0 0 0,
82 -1.9197267 -0.8304734 w=2 h=2 bg=0 0 0,
83 -0.6431461 -1.1385255 w=2 h=2 bg=0 0 0,
84 -0.98959047 0.43590924 w=2 h=2 bg=0 0 0,
85 -1.9703621 -1.2989377 w=2 h=2 bg=0 0 0,
86 -0.5154845 -1.2352254 w=2 h=2 bg=0 0 0,
87 -0.97428244 0.64018047 w=2 h=2 bg=0 0 0,
88 -1.561952 -1.026319 w=2 h=2 bg=0 0 0,
89 -0.3851677 -1.3561418 w=2 h=2 bg=0 0 0,
90 -0.23064613 0.11505629 w=2 h=2 bg=0 0 0,
91 -1.933866 -0.8159771 w=2 h=2 bg=0 0 0,
92 -1.9378512 -0.8228333 w=2 h=2 bg=0 0 0,
93 -1.8109553 -0.9519145 w=2 h=2 bg=0 0 0,
94 -2.043648 -1.3298303 w=2 h=2 bg=0 0 0,
95 -1.8712206 -1.2692423 w=2 h=2 bg=0 0 0,
96 -0.07375967 -1.6754127 w=2 h=2 bg=0 0 0,
97 -0.20306133 0.1338633 w=2 h=2 bg=0 0 0,
98 -0.5464505 -0.060903378 w=2 h=2 bg=0 0 0,
99 -0.976445 0.72689646 w=2 h=2 bg=0 0 0,
100 -2.0398831 -0.78569674 w=2 h=2 bg=0 0 0,
101 -1.9435004 -0.94529945 w=2 h=2 bg=0 0 0,
102 -2.093634 -1.3480237 w=2 h=2 bg=0 0 0,
103 -2.0965598 -1.4160321 w=2 h=2 bg=0 0 0,
104 -1.9112211 -1.3578925 w=2 h=2 bg=0 0 0,
105 -1.5080805 -1.2177898 w=2 h=2 bg=0 0 0,
106 0.14545804 -1.878817 w=2 h=2 bg=0 0 0,
107 -0.13891016 -1.416574 w=2 h=2 bg=0 0 0,
108 -0.6985604 -1.5284241 w=2 h=2 bg=0 0 0,
109 -0.16474941 0.15727521 w=2 h=2 bg=0 0 0,
110 -0.52200156 -0.026896982 w=2 h=2 bg=0 0 0,
111 -0.94780713 0.7561764 w=2 h=2 bg=0 0 0,
112 -0.97453946 0.80330575 w=2 h=2 bg=0 0 0,
113 -1.0110039 0.5120172 w=2 h=2 bg=0 0 0,
114 -1.9826877 -0.75475657 w=2 h=2 bg=0 0 0,
115 -1.9628179 -0.7916836 w=2 h=2 bg=0 0 0,
116 -2.0655544 -0.77487534 w=2 h=2 bg=0 0 0,
117 -1.9862618 -0.94102055 w=2 h=2 bg=0 0 0,
118 -2.1481338 -1.3709973 w=2 h=2 bg=0 0 0,
119 -2.1105142 -1.4277412 w=2 h=2 bg=0 0 0,
120 -1.9404018 -1.4148115 w=2 h=2 bg=0 0 0,
121 -1.7833258 -1.3323057 w=2 h=2 bg=0 0 0,
122 -1.5562034 -1.2568324 w=2 h=2 bg=0 0 0,
123 -1.495854 -1.2713572 w=2 h=2 bg=0 0 0,
124 0.16557376 -1.1578186 w=2 h=2 bg=0 0 0,
;
VLABELS
2 'SaCe_Sro7' f='Dialog-PLAIN-10',
3 'SaPa_Sro7' f='Dialog-PLAIN-10',
4 'SaMi_Sro7' f='Dialog-PLAIN-10',
5 'SaBa_Sro7' f='Dialog-PLAIN-10',
6 'SaCa_Sro7' f='Dialog-PLAIN-10',
7 'SaPa_Sro77' f='Dialog-PLAIN-10',
8 'SaCe_Sro77' f='Dialog-PLAIN-10',
9 'SaKu_Sro77' f='Dialog-PLAIN-10',
10 'SaBa_Sro77' f='Dialog-PLAIN-10',
11 'SaKl_Tom' f='Dialog-PLAIN-10',
12 'KlWa_Tom' f='Dialog-PLAIN-10',
13 'KlLa_Tom' f='Dialog-PLAIN-10',
14 'ErGo_Tom' f='Dialog-PLAIN-10',
15 'LoEl_Tom' f='Dialog-PLAIN-10',
16 'CaPa_Tom' f='Dialog-PLAIN-10',
17 'CaDu_Tom' f='Dialog-PLAIN-10',
18 'CaAl_Tom' f='Dialog-PLAIN-10',
19 'CaTr_Tom' f='Dialog-PLAIN-10',
20 'CaGu_Tom' f='Dialog-PLAIN-10',
21 'DeHa_Tom' f='Dialog-PLAIN-10',
22 'CaLu_Tom' f='Dialog-PLAIN-10',
23 'YaLi_Tom' f='Dialog-PLAIN-10',
24 'AsOr_Tom' f='Dialog-PLAIN-10',
25 'AsFl_Tom' f='Dialog-PLAIN-10',
26 'AsNg_Tom' f='Dialog-PLAIN-10',
27 'AsNi_Tom' f='Dialog-PLAIN-10',
28 'AsTe_Tom' f='Dialog-PLAIN-10',
29 'AsFu_Tom' f='Dialog-PLAIN-10',
30 'NeSa_Tom' f='Dialog-PLAIN-10',
31 'AsCl_Tom' f='Dialog-PLAIN-10',
32 'CoIm_Tom' f='Dialog-PLAIN-10',
33 'CoPo_Tom' f='Dialog-PLAIN-10',
34 'UnRe_Tom' f='Dialog-PLAIN-10',
35 'PaBr_Tom' f='Dialog-PLAIN-10',
36 'FuOx_Tom' f='Dialog-PLAIN-10',
37 'FuVe_Tom' f='Dialog-PLAIN-10',
38 'GiZe_Tom' f='Dialog-PLAIN-10',
39 'NeHa_Tom' f='Dialog-PLAIN-10',
40 'TrRe_Tom' f='Dialog-PLAIN-10',
41 'TrVi_Tom' f='Dialog-PLAIN-10',
42 'TrAt_Tom' f='Dialog-PLAIN-10',
43 'MaGr_Tom' f='Dialog-PLAIN-10',
44 'ChGl_Tom' f='Dialog-PLAIN-10',
45 'PoAn_Tom' f='Dialog-PLAIN-10',
46 'NeCr_Tom' f='Dialog-PLAIN-10',
47 'BoCi_Tom' f='Dialog-PLAIN-10',
48 'ScSc_Tom' f='Dialog-PLAIN-10',
49 'MyGr_Tom' f='Dialog-PLAIN-10',
50 'MyFi_Tom' f='Dialog-PLAIN-10',
51 'PyTr_Tom' f='Dialog-PLAIN-10',
52 'CoHe_Tom' f='Dialog-PLAIN-10',
53 'PhNo_Tom' f='Dialog-PLAIN-10',
54 'ScJp_Tomp' f='Dialog-PLAIN-10',
55 'ScPo_Tom' f='Dialog-PLAIN-10',
56 'PoPl_Tom' f='Dialog-PLAIN-10',
57 'LaBi_Tom' f='Dialog-PLAIN-10',
58 'CoCi_Tom' f='Dialog-PLAIN-10',
59 'CrNe_Tom' f='Dialog-PLAIN-10',
60 'MaGl_Tom' f='Dialog-PLAIN-10',
61 'UsMa_Tom' f='Dialog-PLAIN-10',
62 'PuGr_Tom' f='Dialog-PLAIN-10',
63 'PhBl_Tom' f='Dialog-PLAIN-10',
64 'RhOr_Tom' f='Dialog-PLAIN-10',
;
EDGES
1 1 2 s=26 w=0.049308,
2 1 3 s=27 w=0.03094,
3 65 1 s=28 w=0.02279,
4 65 4 s=25 w=0.068204,
5 66 65 s=29 w=0.028745,
6 66 5 s=30 w=0.091982,
7 67 66 s=31 w=0.303539,
8 67 6 s=32 w=0.312555,
9 68 67 s=33 w=0.065023,
10 69 68 s=34 w=0.123298,
11 70 69 s=40 w=0.160454,
12 70 14 s=41 w=0.419385,
13 71 70 s=42 w=0.270881,
14 72 71 s=58 w=0.2638,
15 72 23 s=59 w=0.776495,
16 73 72 s=60 w=0.251989,
17 74 73 s=119 w=0.411712,
18 75 74 s=109 w=0.063212,
19 76 75 s=108 w=0.17685,
20 77 75 s=83 w=0.120197,
21 78 76 s=104 w=0.136818,
22 79 73 s=120 w=0.161425,
23 80 79 s=121 w=0.271335,
24 81 71 s=57 w=0.625478,
25 81 22 s=56 w=0.397783,
26 82 77 s=75 w=0.215581,
27 83 80 s=14 w=0.233832,
28 83 62 s=13 w=1.553434,
29 84 81 s=55 w=0.158504,
30 85 78 s=96 w=0.143212,
31 86 83 s=12 w=0.160151,
32 87 84 s=51 w=0.204844,
33 88 74 s=118 w=0.043982,
34 89 86 s=8 w=0.177773,
35 89 59 s=7 w=0.983945,
36 90 68 s=24 w=0.293437,
37 90 10 s=23 w=0.058047,
38 91 82 s=67 w=0.02025,
39 92 82 s=74 w=0.019669,
40 92 28 s=68 w=0.111079,
41 93 77 s=82 w=0.06935,
42 93 35 s=81 w=0.236971,
43 94 85 s=90 w=0.079531,
44 94 39 s=89 w=0.071613,
45 95 78 s=103 w=0.050547,
46 95 43 s=97 w=0.280219,
47 96 89 s=6 w=0.445992,
48 96 56 s=2 w=1.053836,
49 97 90 s=22 w=0.033386,
50 97 9 s=21 w=0.087618,
51 98 69 s=39 w=0.058465,
52 98 13 s=38 w=0.294029,
53 99 87 s=50 w=0.086743,
54 99 19 s=49 w=0.134556,
55 100 92 s=73 w=0.10858,
56 100 31 s=72 w=0.095632,
57 101 93 s=80 w=0.13271,
58 101 34 s=79 w=0.113663,
59 102 94 s=88 w=0.053194,
60 102 36 s=84 w=0.031729,
61 103 85 s=95 w=0.172154,
62 103 42 s=94 w=0.084004,
63 104 95 s=102 w=0.097257,
64 104 46 s=101 w=0.305663,
65 105 88 s=117 w=0.198905,
66 105 53 s=116 w=0.106704,
67 106 96 s=5 w=0.299048,
68 106 57 s=3 w=0.467363,
69 106 58 s=4 w=0.683445,
70 107 86 s=11 w=0.417966,
71 107 60 s=9 w=1.724877,
72 107 61 s=10 w=0.760342,
73 108 79 s=17 w=0.752158,
74 108 54 s=15 w=0.915313,
75 108 55 s=16 w=0.731325,
76 109 97 s=20 w=0.044899,
77 109 7 s=18 w=0.035522,
78 109 8 s=19 w=0.063658,
79 110 98 s=37 w=0.041883,
80 110 11 s=35 w=0.147185,
81 110 12 s=36 w=0.271901,
82 111 87 s=45 w=0.118979,
83 111 15 s=43 w=0.179001,
84 111 16 s=44 w=0.197295,
85 112 99 s=48 w=0.076433,
86 112 17 s=46 w=0.027363,
87 112 18 s=47 w=0.025284,
88 113 84 s=54 w=0.079063,
89 113 20 s=52 w=0.316176,
90 113 21 s=53 w=0.300647,
91 114 91 s=63 w=0.078304,
92 114 24 s=61 w=1.0E-6,
93 114 25 s=62 w=1.0E-6,
94 115 91 s=66 w=0.037794,
95 115 26 s=64 w=0.097116,
96 115 27 s=65 w=0.203444,
97 116 100 s=71 w=0.027859,
98 116 29 s=69 w=0.014781,
99 116 30 s=70 w=0.004624,
100 117 101 s=78 w=0.042975,
101 117 32 s=76 w=0.002625,
102 117 33 s=77 w=0.003999,
103 118 102 s=87 w=0.059144,
104 118 37 s=85 w=1.0E-6,
105 118 38 s=86 w=1.0E-6,
106 119 103 s=93 w=0.018216,
107 119 40 s=91 w=0.054091,
108 119 41 s=92 w=0.033075,
109 120 104 s=100 w=0.063963,
110 120 44 s=98 w=0.241944,
111 120 45 s=99 w=0.430925,
112 121 76 s=107 w=0.204206,
113 121 47 s=105 w=0.093017,
114 121 48 s=106 w=0.037584,
115 122 88 s=112 w=0.230585,
116 122 49 s=110 w=0.153175,
117 122 50 s=111 w=0.153711,
118 123 105 s=115 w=0.054945,
119 123 51 s=113 w=0.068597,
120 123 52 s=114 w=0.079776,
121 124 80 s=122 w=1.013238,
122 124 63 s=1 w=0.686031,
123 124 64 s=123 w=0.866571,
;
ELABELS
3 '0.81/0.84' ll=11 f='Dialog-PLAIN-10',
5 '0.52/0.84' ll=11 f='Dialog-PLAIN-10',
7 '1.00/0.84' ll=11 f='Dialog-PLAIN-10',
9 '0.84/0.84' ll=11 f='Dialog-PLAIN-10',
10 '0.90/0.84' ll=11 f='Dialog-PLAIN-10',
11 '0.94/0.84' ll=11 f='Dialog-PLAIN-10',
13 '0.97/0.84' ll=11 f='Dialog-PLAIN-10',
14 '0.97/0.84' ll=11 f='Dialog-PLAIN-10',
16 '1.00/0.84' ll=11 f='Dialog-PLAIN-10',
17 '0.98/0.84' ll=11 f='Dialog-PLAIN-10',
18 '0.53/0.84' ll=11 f='Dialog-PLAIN-10',
19 '0.89/0.84' ll=11 f='Dialog-PLAIN-10',
20 '0.93/0.84' ll=11 f='Dialog-PLAIN-10',
21 '0.78/0.84' ll=11 f='Dialog-PLAIN-10',
22 '0.60/0.84' ll=11 f='Dialog-PLAIN-10',
23 '0.90/0.84' ll=11 f='Dialog-PLAIN-10',
24 '1.00/0.84' ll=11 f='Dialog-PLAIN-10',
26 '1.00/0.84' ll=11 f='Dialog-PLAIN-10',
27 '0.83/0.84' ll=11 f='Dialog-PLAIN-10',
29 '0.98/0.84' ll=11 f='Dialog-PLAIN-10',
30 '0.98/0.84' ll=11 f='Dialog-PLAIN-10',
31 '0.13/0.65' ll=11 f='Dialog-PLAIN-10',
32 '0.98/0.84' ll=11 f='Dialog-PLAIN-10',
33 '0.73/0.84' ll=11 f='Dialog-PLAIN-10',
34 '0.71/0.84' ll=11 f='Dialog-PLAIN-10',
36 '1.00/0.84' ll=11 f='Dialog-PLAIN-10',
38 '0.50/0.84' ll=11 f='Dialog-PLAIN-10',
39 '0.29/0.76' ll=11 f='Dialog-PLAIN-10',
41 '0.91/0.84' ll=11 f='Dialog-PLAIN-10',
43 '0.98/0.84' ll=11 f='Dialog-PLAIN-10',
45 '0.30/0.84' ll=11 f='Dialog-PLAIN-10',
47 '1.00/0.84' ll=11 f='Dialog-PLAIN-10',
49 '0.20/0.84' ll=11 f='Dialog-PLAIN-10',
51 '0.90/0.84' ll=11 f='Dialog-PLAIN-10',
53 '0.96/0.84' ll=11 f='Dialog-PLAIN-10',
55 '1.00/0.84' ll=11 f='Dialog-PLAIN-10',
57 '1.00/0.84' ll=11 f='Dialog-PLAIN-10',
59 '1.00/0.84' ll=11 f='Dialog-PLAIN-10',
61 '0.99/0.84' ll=11 f='Dialog-PLAIN-10',
63 '0.67/0.84' ll=11 f='Dialog-PLAIN-10',
65 '1.00/0.84' ll=11 f='Dialog-PLAIN-10',
67 '0.95/0.84' ll=11 f='Dialog-PLAIN-10',
70 '0.94/0.84' ll=11 f='Dialog-PLAIN-10',
73 '1.00/0.84' ll=11 f='Dialog-PLAIN-10',
76 '0.94/0.84' ll=11 f='Dialog-PLAIN-10',
79 '0.29/0.76' ll=11 f='Dialog-PLAIN-10',
82 '0.97/0.84' ll=11 f='Dialog-PLAIN-10',
85 '0.94/0.84' ll=11 f='Dialog-PLAIN-10',
88 '0.86/0.84' ll=11 f='Dialog-PLAIN-10',
91 '1.00/0.84' ll=11 f='Dialog-PLAIN-10',
94 '0.10/0.84' ll=11 f='Dialog-PLAIN-10',
97 '1.00/0.84' ll=11 f='Dialog-PLAIN-10',
100 '1.00/0.84' ll=11 f='Dialog-PLAIN-10',
103 '1.00/0.84' ll=11 f='Dialog-PLAIN-10',
106 '0.92/0.84' ll=11 f='Dialog-PLAIN-10',
109 '0.42/0.84' ll=11 f='Dialog-PLAIN-10',
112 '1.00/0.84' ll=11 f='Dialog-PLAIN-10',
115 '1.00/0.84' ll=11 f='Dialog-PLAIN-10',
118 '0.90/0.84' ll=11 f='Dialog-PLAIN-10',
121 '1.00/0.84' ll=11 f='Dialog-PLAIN-10',
;
END; [Network]

BEGIN st_Assumptions;
	autolayoutnodelabels;
END; [st_Assumptions]
