# Supplementary material for: Phylogeny of the SNARE vesicle fusion machinery yields insights into the conservation of the secretory pathway in fungi
Source: BMC Evol Biol. 2009 Jan 23;9:19. doi: 10.1186/1471-2148-9-19 (PMC2639358; doi:10.1186/1471-2148-9-19)
Supplement: Additional file 3 — Alignment and tree files. Detailed information to all sequences and trees are contained in a zipped file, which contains all phylogenetic trees in Nexus-format (.nex) and all alignments used to calculate the trees in Fasta-format (.fasta). In addition, a text file is provided ("id2information.txt") that allows to identify the sequences used for our analysis in the NCBI data base: listed is the sequence number & name used in our alignments & trees and the respective gi string. [file 1471-2148-9-19-S3.zip › SNAP.conserved.joinedInformation.nex]

#nexus

BEGIN Taxa;
DIMENSIONS ntax=78;
TAXLABELS
[1] 'SaCe_Spo20'
[2] 'SaMi_Sec9'
[3] 'NeFi_Sec9'
[4] 'AsNi_Sec9'
[5] 'CaAl_Sec9'
[6] 'VaPl_sec9-2'
[7] 'BlEm_Sec9c'
[8] 'AsNg_Sec9'
[9] 'BaDe_Sec9'
[10] 'PhNo_Sec9'
[11] 'RhOr_Sec9'
[12] 'PoPl_Sec9'
[13] 'NeHa_Sec9'
[14] 'ShPo_Sec9'
[15] 'FuOx_Sec9'
[16] 'CaGl_Sec9'
[17] 'CuEl_Sec9'
[18] 'SaKu_Spo20'
[19] 'SaCe_Sec9'
[20] 'PaBr_Sec9'
[21] 'UnRe_Sec9'
[22] 'CaGu_Sec9'
[23] 'GiZe_Sec9'
[24] 'KlWa_Sec9'
[25] 'SaBa_Spo20'
[26] 'CaPa_Sec9'
[27] 'AsCl_Sec9'
[28] 'TrVi_Sec9'
[29] 'LoEl_Sec9'
[30] 'KlLa_Sec9'
[31] 'CoHe_Sec9'
[32] 'SaCa_Sec91'
[33] 'MyFi_Sec9'
[34] 'CoPo_Sec9'
[35] 'TrAt_Sec9p'
[36] 'ScSc_Sec9'
[37] 'CaTr_Sec9'
[38] 'FuVe_Sec9'
[39] 'DeHa_Sec9'
[40] 'CaDu_Sec9'
[41] 'LaBi_Sec9'
[42] 'CoCi_Sec9'
[43] 'SaPa_Sec9'
[44] 'CrNe_Sec9'
[45] 'PuGr_Sec9'
[46] 'AsFl_Sec9'
[47] 'ErGo_Sec9'
[48] 'PhPc_Sec9p'
[49] 'TrRe_Sec9'
[50] 'TrVe_Sec9p'
[51] 'SaCa_Sec92'
[52] 'HiCa_Sec9'
[53] 'PiSt_Sec9'
[54] 'ScJp_Sec9'
[55] 'AsFu_Sec9'
[56] 'CoIm_Sec9'
[57] 'SaKu_Sec9'
[58] 'NeCr_Sec9'
[59] 'AsTe_Sec9'
[60] 'YaLi_Sec9'
[61] 'MaGr_Sec9'
[62] 'MyGr_Sec9'
[63] 'ChGl_Sec9'
[64] 'UsMa_Sec9'
[65] 'SaMi_Spo20'
[66] 'VaPl_Sec9'
[67] 'CaLu_Sec9'
[68] 'PoAn_Sec9'
[69] 'LeEd_Sec9p'
[70] 'SaKl_Sec9'
[71] 'AsOr_Sec9'
[72] 'BoCi_Sec9'
[73] 'PyTr_Sec9'
[74] 'SpRo_Sec9'
[75] 'PhCh_Sec9'
[76] 'SaBa_Sec9'
[77] 'SaPa_Spo20'
[78] 'LeSc_Sec9p'
;
END; [Taxa]

BEGIN Network;
DIMENSIONS ntax=78 nvertices=154 nedges=153;
DRAW to_scale;
TRANSLATE
2 'SaCe_Spo20',
3 'SaPa_Spo20',
4 'SaBa_Spo20',
5 'SaKu_Spo20',
6 'SaMi_Spo20',
7 'AsFl_Sec9',
8 'AsOr_Sec9',
9 'AsTe_Sec9',
10 'AsFu_Sec9',
11 'NeFi_Sec9',
12 'AsCl_Sec9',
13 'AsNg_Sec9',
14 'AsNi_Sec9',
15 'PaBr_Sec9',
16 'HiCa_Sec9',
17 'CoPo_Sec9',
18 'CoIm_Sec9',
19 'UnRe_Sec9',
20 'BoCi_Sec9',
21 'ScSc_Sec9',
22 'PyTr_Sec9',
23 'CoHe_Sec9',
24 'PhNo_Sec9',
25 'MyFi_Sec9',
26 'MyGr_Sec9',
27 'TrVi_Sec9',
28 'TrAt_Sec9p',
29 'TrRe_Sec9',
30 'FuVe_Sec9',
31 'GiZe_Sec9',
32 'NeHa_Sec9',
33 'FuOx_Sec9',
34 'KlWa_Sec9',
35 'ErGo_Sec9',
36 'KlLa_Sec9',
37 'SaKl_Sec9',
38 'SaBa_Sec9',
39 'SaKu_Sec9',
40 'SaPa_Sec9',
41 'SaCe_Sec9',
42 'SaMi_Sec9',
43 'SaCa_Sec92',
44 'VaPl_Sec9',
45 'CaGl_Sec9',
46 'VaPl_sec9-2',
47 'SaCa_Sec91',
48 'CaAl_Sec9',
49 'CaDu_Sec9',
50 'DeHa_Sec9',
51 'CaGu_Sec9',
52 'PiSt_Sec9',
53 'CaLu_Sec9',
54 'CaPa_Sec9',
55 'LoEl_Sec9',
56 'CaTr_Sec9',
57 'YaLi_Sec9',
58 'RhOr_Sec9',
59 'CuEl_Sec9',
60 'LeSc_Sec9p',
61 'SpRo_Sec9',
62 'PuGr_Sec9',
63 'PhPc_Sec9p',
64 'UsMa_Sec9',
65 'CoCi_Sec9',
66 'LeEd_Sec9p',
67 'LaBi_Sec9',
68 'PoPl_Sec9',
69 'TrVe_Sec9p',
70 'PhCh_Sec9',
71 'CrNe_Sec9',
72 'ShPo_Sec9',
73 'ScJp_Sec9',
74 'BaDe_Sec9',
75 'BlEm_Sec9c',
76 'MaGr_Sec9',
77 'NeCr_Sec9',
78 'ChGl_Sec9',
79 'PoAn_Sec9',
;
VERTICES
1 -0.138317 0.0 w=2 h=2 bg=0 0 0,
2 0.0 0.0 w=2 h=2 bg=0 0 0,
3 0.016065747 0.012463064 w=2 h=2 bg=0 0 0,
4 0.13513435 0.056046326 w=2 h=2 bg=0 0 0,
5 -0.002858803 0.04745515 w=2 h=2 bg=0 0 0,
6 1.1722143E-4 0.081350796 w=2 h=2 bg=0 0 0,
7 -2.6847432 0.1649271 w=2 h=2 bg=0 0 0,
8 -2.6821 0.16631436 w=2 h=2 bg=0 0 0,
9 -2.6373034 0.20571302 w=2 h=2 bg=0 0 0,
10 -2.63045 0.24636559 w=2 h=2 bg=0 0 0,
11 -2.6290498 0.24845187 w=2 h=2 bg=0 0 0,
12 -2.6473877 0.23849663 w=2 h=2 bg=0 0 0,
13 -2.7027116 0.20321877 w=2 h=2 bg=0 0 0,
14 -2.6915414 0.2866328 w=2 h=2 bg=0 0 0,
15 -2.756478 0.48298064 w=2 h=2 bg=0 0 0,
16 -2.7629044 0.49448168 w=2 h=2 bg=0 0 0,
17 -2.9069052 0.3146442 w=2 h=2 bg=0 0 0,
18 -2.9079368 0.31192428 w=2 h=2 bg=0 0 0,
19 -2.9238262 0.29417583 w=2 h=2 bg=0 0 0,
20 -3.0766191 0.18513234 w=2 h=2 bg=0 0 0,
21 -3.083115 0.19354895 w=2 h=2 bg=0 0 0,
22 -3.2504966 0.69921684 w=2 h=2 bg=0 0 0,
23 -3.2512226 0.5699829 w=2 h=2 bg=0 0 0,
24 -3.2640038 0.32604477 w=2 h=2 bg=0 0 0,
25 -3.3390079 0.38399515 w=2 h=2 bg=0 0 0,
26 -3.3976095 0.5009466 w=2 h=2 bg=0 0 0,
27 -3.6687026 0.30830133 w=2 h=2 bg=0 0 0,
28 -3.77924 0.48059702 w=2 h=2 bg=0 0 0,
29 -3.7352016 0.3853148 w=2 h=2 bg=0 0 0,
30 -3.8621578 0.44141954 w=2 h=2 bg=0 0 0,
31 -3.8621578 0.44141948 w=2 h=2 bg=0 0 0,
32 -3.9356058 0.4871573 w=2 h=2 bg=0 0 0,
33 -3.7945929 0.34394518 w=2 h=2 bg=0 0 0,
34 -4.5703278 -0.56626314 w=2 h=2 bg=0 0 0,
35 -4.7195973 -0.5155786 w=2 h=2 bg=0 0 0,
36 -4.687984 -0.57972705 w=2 h=2 bg=0 0 0,
37 -4.6674805 -0.616917 w=2 h=2 bg=0 0 0,
38 -4.763197 -0.76346195 w=2 h=2 bg=0 0 0,
39 -4.7450395 -0.77240187 w=2 h=2 bg=0 0 0,
40 -4.7018394 -0.78433335 w=2 h=2 bg=0 0 0,
41 -4.7362437 -0.78559816 w=2 h=2 bg=0 0 0,
42 -4.703889 -0.7882691 w=2 h=2 bg=0 0 0,
43 -4.9450645 -0.90039855 w=2 h=2 bg=0 0 0,
44 -5.161222 -0.9910717 w=2 h=2 bg=0 0 0,
45 -4.8221917 -0.9727385 w=2 h=2 bg=0 0 0,
46 -4.7767916 -0.99508977 w=2 h=2 bg=0 0 0,
47 -4.6256547 -0.9832216 w=2 h=2 bg=0 0 0,
48 -4.351561 -1.3596687 w=2 h=2 bg=0 0 0,
49 -4.399568 -1.4026636 w=2 h=2 bg=0 0 0,
50 -4.661234 -1.7082188 w=2 h=2 bg=0 0 0,
51 -4.6031713 -1.6919312 w=2 h=2 bg=0 0 0,
52 -4.5005317 -1.6244714 w=2 h=2 bg=0 0 0,
53 -4.4759936 -1.6573788 w=2 h=2 bg=0 0 0,
54 -4.347372 -1.534625 w=2 h=2 bg=0 0 0,
55 -4.4026203 -1.6827753 w=2 h=2 bg=0 0 0,
56 -4.3085423 -1.5290446 w=2 h=2 bg=0 0 0,
57 -3.735604 -1.5020012 w=2 h=2 bg=0 0 0,
58 -3.476556 -2.3558903 w=2 h=2 bg=0 0 0,
59 -3.402383 -2.1872747 w=2 h=2 bg=0 0 0,
60 -3.1500113 -1.7299622 w=2 h=2 bg=0 0 0,
61 -3.1278453 -1.6137636 w=2 h=2 bg=0 0 0,
62 -2.9678178 -1.9297932 w=2 h=2 bg=0 0 0,
63 -2.9548202 -1.8820162 w=2 h=2 bg=0 0 0,
64 -2.8332822 -2.062581 w=2 h=2 bg=0 0 0,
65 -2.602985 -2.0007074 w=2 h=2 bg=0 0 0,
66 -2.549786 -2.0569227 w=2 h=2 bg=0 0 0,
67 -2.5629625 -1.959402 w=2 h=2 bg=0 0 0,
68 -2.4712126 -1.9982878 w=2 h=2 bg=0 0 0,
69 -2.4677117 -1.9615934 w=2 h=2 bg=0 0 0,
70 -2.5248833 -1.8551768 w=2 h=2 bg=0 0 0,
71 -2.3812754 -1.8070472 w=2 h=2 bg=0 0 0,
72 -2.1004894 -1.5585272 w=2 h=2 bg=0 0 0,
73 -2.196102 -1.440419 w=2 h=2 bg=0 0 0,
74 -0.14720981 -2.129297 w=2 h=2 bg=0 0 0,
75 -0.8499866 -1.5786833 w=2 h=2 bg=0 0 0,
76 -1.6793605 -0.9115169 w=2 h=2 bg=0 0 0,
77 -0.6228387 -1.0968688 w=2 h=2 bg=0 0 0,
78 -0.39923167 -0.905251 w=2 h=2 bg=0 0 0,
79 -0.3437309 -0.78306496 w=2 h=2 bg=0 0 0,
80 -0.21659946 -0.0031546752 w=2 h=2 bg=0 0 0,
81 -0.27381822 -0.010102289 w=2 h=2 bg=0 0 0,
82 -3.1515179 -0.477774 w=2 h=2 bg=0 0 0,
83 -3.2105627 -0.477774 w=2 h=2 bg=0 0 0,
84 -3.2399547 -0.5337755 w=2 h=2 bg=0 0 0,
85 -3.2946675 -0.6202968 w=2 h=2 bg=0 0 0,
86 -3.192197 -0.3265199 w=2 h=2 bg=0 0 0,
87 -3.5031133 -0.69934994 w=2 h=2 bg=0 0 0,
88 -3.8250835 -0.8068394 w=2 h=2 bg=0 0 0,
89 -3.157373 -0.24478433 w=2 h=2 bg=0 0 0,
90 -3.2437727 -0.7397506 w=2 h=2 bg=0 0 0,
91 -3.1091096 -0.1748628 w=2 h=2 bg=0 0 0,
92 -4.1889725 -0.7921752 w=2 h=2 bg=0 0 0,
93 -3.205509 -0.8543651 w=2 h=2 bg=0 0 0,
94 -3.0434554 -0.094451055 w=2 h=2 bg=0 0 0,
95 -3.1365871 -1.0161306 w=2 h=2 bg=0 0 0,
96 -4.2835197 -0.8036553 w=2 h=2 bg=0 0 0,
97 -3.101717 -1.08257 w=2 h=2 bg=0 0 0,
98 -4.332694 -0.80762506 w=2 h=2 bg=0 0 0,
99 -4.185761 -1.2485889 w=2 h=2 bg=0 0 0,
100 -2.8398235 0.07180935 w=2 h=2 bg=0 0 0,
101 -2.7729027 0.12209688 w=2 h=2 bg=0 0 0,
102 -3.5948327 0.16661917 w=2 h=2 bg=0 0 0,
103 -4.399797 -0.80762506 w=2 h=2 bg=0 0 0,
104 -4.211884 -1.2864347 w=2 h=2 bg=0 0 0,
105 -2.948523 -1.3045098 w=2 h=2 bg=0 0 0,
106 -2.7702537 -1.5864204 w=2 h=2 bg=0 0 0,
107 -2.9857576 0.057685435 w=2 h=2 bg=0 0 0,
108 -3.1908286 -0.08090749 w=2 h=2 bg=0 0 0,
109 -4.667532 -0.7860113 w=2 h=2 bg=0 0 0,
110 -2.754562 0.13971356 w=2 h=2 bg=0 0 0,
111 -3.725015 0.29166076 w=2 h=2 bg=0 0 0,
112 -4.2707896 -0.75335234 w=2 h=2 bg=0 0 0,
113 -4.2484007 -1.3276536 w=2 h=2 bg=0 0 0,
114 -2.7931712 -0.550931 w=2 h=2 bg=0 0 0,
115 -2.7530756 0.13250296 w=2 h=2 bg=0 0 0,
116 -2.6721 0.21276845 w=2 h=2 bg=0 0 0,
117 -2.9395103 0.21734947 w=2 h=2 bg=0 0 0,
118 -3.205366 0.03881718 w=2 h=2 bg=0 0 0,
119 -3.6321127 0.23119003 w=2 h=2 bg=0 0 0,
120 -3.782554 0.35156527 w=2 h=2 bg=0 0 0,
121 -4.675921 -0.7860113 w=2 h=2 bg=0 0 0,
122 -4.3136616 -1.3955973 w=2 h=2 bg=0 0 0,
123 -4.2350407 -1.3352363 w=2 h=2 bg=0 0 0,
124 -3.0648777 -1.2630209 w=2 h=2 bg=0 0 0,
125 -2.7331128 -1.6646926 w=2 h=2 bg=0 0 0,
126 -2.6978462 -1.6751033 w=2 h=2 bg=0 0 0,
127 -0.16763443 0.006841609 w=2 h=2 bg=0 0 0,
128 -2.6847441 0.1649267 w=2 h=2 bg=0 0 0,
129 -2.63674 0.24163896 w=2 h=2 bg=0 0 0,
130 -2.823191 0.36743036 w=2 h=2 bg=0 0 0,
131 -2.907937 0.3119233 w=2 h=2 bg=0 0 0,
132 -3.0868497 0.10087617 w=2 h=2 bg=0 0 0,
133 -3.242341 0.49683613 w=2 h=2 bg=0 0 0,
134 -3.292947 0.22497465 w=2 h=2 bg=0 0 0,
135 -3.668115 0.28812286 w=2 h=2 bg=0 0 0,
136 -3.862157 0.44141877 w=2 h=2 bg=0 0 0,
137 -4.313092 -0.72892886 w=2 h=2 bg=0 0 0,
138 -4.358903 -0.7199355 w=2 h=2 bg=0 0 0,
139 -4.691868 -0.78104305 w=2 h=2 bg=0 0 0,
140 -4.6861725 -0.78559816 w=2 h=2 bg=0 0 0,
141 -4.4996843 -0.8280173 w=2 h=2 bg=0 0 0,
142 -4.370029 -0.82178444 w=2 h=2 bg=0 0 0,
143 -4.2934556 -1.3229253 w=2 h=2 bg=0 0 0,
144 -4.376661 -1.4561089 w=2 h=2 bg=0 0 0,
145 -4.262885 -1.3882893 w=2 h=2 bg=0 0 0,
146 -3.3440423 -1.7067946 w=2 h=2 bg=0 0 0,
147 -3.1365871 -1.3968406 w=2 h=2 bg=0 0 0,
148 -3.0012097 -1.6547852 w=2 h=2 bg=0 0 0,
149 -2.708589 -1.722252 w=2 h=2 bg=0 0 0,
150 -2.654192 -1.7331965 w=2 h=2 bg=0 0 0,
151 -2.5845513 -1.1947784 w=2 h=2 bg=0 0 0,
152 -2.6901119 -0.7946791 w=2 h=2 bg=0 0 0,
153 -2.5384245 -0.62471926 w=2 h=2 bg=0 0 0,
154 -1.9479599 -0.6535582 w=2 h=2 bg=0 0 0,
;
VLABELS
2 'SaCe_Spo20' f='Dialog-PLAIN-10',
3 'SaPa_Spo20' f='Dialog-PLAIN-10',
4 'SaBa_Spo20' f='Dialog-PLAIN-10',
5 'SaKu_Spo20' f='Dialog-PLAIN-10',
6 'SaMi_Spo20' f='Dialog-PLAIN-10',
7 'AsFl_Sec9' f='Dialog-PLAIN-10',
8 'AsOr_Sec9' f='Dialog-PLAIN-10',
9 'AsTe_Sec9' f='Dialog-PLAIN-10',
10 'AsFu_Sec9' f='Dialog-PLAIN-10',
11 'NeFi_Sec9' f='Dialog-PLAIN-10',
12 'AsCl_Sec9' f='Dialog-PLAIN-10',
13 'AsNg_Sec9' f='Dialog-PLAIN-10',
14 'AsNi_Sec9' f='Dialog-PLAIN-10',
15 'PaBr_Sec9' f='Dialog-PLAIN-10',
16 'HiCa_Sec9' f='Dialog-PLAIN-10',
17 'CoPo_Sec9' f='Dialog-PLAIN-10',
18 'CoIm_Sec9' f='Dialog-PLAIN-10',
19 'UnRe_Sec9' f='Dialog-PLAIN-10',
20 'BoCi_Sec9' f='Dialog-PLAIN-10',
21 'ScSc_Sec9' f='Dialog-PLAIN-10',
22 'PyTr_Sec9' f='Dialog-PLAIN-10',
23 'CoHe_Sec9' f='Dialog-PLAIN-10',
24 'PhNo_Sec9' f='Dialog-PLAIN-10',
25 'MyFi_Sec9' f='Dialog-PLAIN-10',
26 'MyGr_Sec9' f='Dialog-PLAIN-10',
27 'TrVi_Sec9' f='Dialog-PLAIN-10',
28 'TrAt_Sec9p' f='Dialog-PLAIN-10',
29 'TrRe_Sec9' f='Dialog-PLAIN-10',
30 'FuVe_Sec9' f='Dialog-PLAIN-10',
31 'GiZe_Sec9' f='Dialog-PLAIN-10',
32 'NeHa_Sec9' f='Dialog-PLAIN-10',
33 'FuOx_Sec9' f='Dialog-PLAIN-10',
34 'KlWa_Sec9' f='Dialog-PLAIN-10',
35 'ErGo_Sec9' f='Dialog-PLAIN-10',
36 'KlLa_Sec9' f='Dialog-PLAIN-10',
37 'SaKl_Sec9' f='Dialog-PLAIN-10',
38 'SaBa_Sec9' f='Dialog-PLAIN-10',
39 'SaKu_Sec9' f='Dialog-PLAIN-10',
40 'SaPa_Sec9' f='Dialog-PLAIN-10',
41 'SaCe_Sec9' f='Dialog-PLAIN-10',
42 'SaMi_Sec9' f='Dialog-PLAIN-10',
43 'SaCa_Sec92' f='Dialog-PLAIN-10',
44 'VaPl_Sec9' f='Dialog-PLAIN-10',
45 'CaGl_Sec9' f='Dialog-PLAIN-10',
46 'VaPl_sec9-2' f='Dialog-PLAIN-10',
47 'SaCa_Sec91' f='Dialog-PLAIN-10',
48 'CaAl_Sec9' f='Dialog-PLAIN-10',
49 'CaDu_Sec9' f='Dialog-PLAIN-10',
50 'DeHa_Sec9' f='Dialog-PLAIN-10',
51 'CaGu_Sec9' f='Dialog-PLAIN-10',
52 'PiSt_Sec9' f='Dialog-PLAIN-10',
53 'CaLu_Sec9' f='Dialog-PLAIN-10',
54 'CaPa_Sec9' f='Dialog-PLAIN-10',
55 'LoEl_Sec9' f='Dialog-PLAIN-10',
56 'CaTr_Sec9' f='Dialog-PLAIN-10',
57 'YaLi_Sec9' f='Dialog-PLAIN-10',
58 'RhOr_Sec9' f='Dialog-PLAIN-10',
59 'CuEl_Sec9' f='Dialog-PLAIN-10',
60 'LeSc_Sec9p' f='Dialog-PLAIN-10',
61 'SpRo_Sec9' f='Dialog-PLAIN-10',
62 'PuGr_Sec9' f='Dialog-PLAIN-10',
63 'PhPc_Sec9p' f='Dialog-PLAIN-10',
64 'UsMa_Sec9' f='Dialog-PLAIN-10',
65 'CoCi_Sec9' f='Dialog-PLAIN-10',
66 'LeEd_Sec9p' f='Dialog-PLAIN-10',
67 'LaBi_Sec9' f='Dialog-PLAIN-10',
68 'PoPl_Sec9' f='Dialog-PLAIN-10',
69 'TrVe_Sec9p' f='Dialog-PLAIN-10',
70 'PhCh_Sec9' f='Dialog-PLAIN-10',
71 'CrNe_Sec9' f='Dialog-PLAIN-10',
72 'ShPo_Sec9' f='Dialog-PLAIN-10',
73 'ScJp_Sec9' f='Dialog-PLAIN-10',
74 'BaDe_Sec9' f='Dialog-PLAIN-10',
75 'BlEm_Sec9c' f='Dialog-PLAIN-10',
76 'MaGr_Sec9' f='Dialog-PLAIN-10',
77 'NeCr_Sec9' f='Dialog-PLAIN-10',
78 'ChGl_Sec9' f='Dialog-PLAIN-10',
79 'PoAn_Sec9' f='Dialog-PLAIN-10',
;
EDGES
1 1 2 s=3 w=0.138317,
2 1 3 s=4 w=0.154885,
3 80 1 s=5 w=0.078346,
4 81 80 s=9 w=0.057639,
5 81 6 s=10 w=0.288798,
6 82 81 s=11 w=2.915454,
7 83 82 s=148 w=0.059045,
8 84 83 s=147 w=0.063246,
9 85 84 s=143 w=0.102369,
10 86 83 s=64 w=0.152365,
11 87 85 s=111 w=0.222933,
12 87 57 s=110 w=0.835644,
13 88 87 s=109 w=0.339439,
14 89 86 s=50 w=0.088845,
15 90 85 s=142 w=0.129844,
16 91 89 s=40 w=0.084961,
17 92 88 s=91 w=0.364184,
18 93 90 s=138 w=0.120833,
19 94 91 s=36 w=0.10381,
20 95 93 s=137 w=0.175836,
21 96 92 s=90 w=0.095242,
22 96 47 s=89 w=0.386394,
23 97 95 s=136 w=0.075034,
24 98 96 s=88 w=0.049334,
25 99 88 s=108 w=0.57029,
26 100 94 s=26 w=0.262885,
27 100 14 s=25 w=0.26103,
28 101 100 s=24 w=0.083709,
29 102 86 s=63 w=0.636633,
30 103 98 s=84 w=0.067103,
31 104 99 s=107 w=0.045986,
32 105 97 s=135 w=0.269677,
33 105 71 s=134 w=0.757835,
34 106 105 s=133 w=0.333547,
35 107 94 s=35 w=0.16271,
36 108 89 s=49 w=0.167257,
37 109 103 s=80 w=0.268606,
38 110 101 s=23 w=0.025431,
39 110 13 s=22 w=0.081984,
40 111 102 s=62 w=0.180507,
41 111 33 s=61 w=0.087033,
42 112 92 s=71 w=0.090561,
43 113 104 s=101 w=0.055068,
44 113 53 s=100 w=0.400646,
45 114 82 s=149 w=0.365738,
46 115 101 s=16 w=0.022392,
47 115 9 s=15 w=0.136978,
48 116 110 s=21 w=0.110168,
49 116 12 s=20 w=0.035674,
50 117 107 s=34 w=0.166227,
51 117 19 s=33 w=0.078411,
52 118 108 s=45 w=0.120604,
53 118 24 s=44 w=0.293152,
54 119 102 s=55 w=0.07456,
55 119 27 s=51 w=0.085352,
56 120 111 s=60 w=0.083062,
57 120 32 s=59 w=0.204475,
58 121 109 s=79 w=0.008389,
59 121 42 s=78 w=0.028059,
60 122 113 s=99 w=0.094209,
61 122 52 s=98 w=0.295472,
62 123 104 s=106 w=0.054017,
63 123 56 s=105 w=0.207278,
64 124 97 s=122 w=0.184173,
65 124 64 s=121 w=0.832426,
66 125 106 s=127 w=0.086637,
67 125 67 s=126 w=0.340301,
68 126 106 s=132 w=0.114488,
69 126 70 s=131 w=0.249685,
70 127 80 s=8 w=0.049975,
71 127 4 s=6 w=0.306741,
72 127 5 s=7 w=0.169707,
73 128 115 s=14 w=0.075634,
74 128 7 s=12 w=1.0E-6,
75 128 8 s=13 w=0.002986,
76 129 116 s=19 w=0.045649,
77 129 10 s=17 w=0.007868,
78 129 11 s=18 w=0.010274,
79 130 107 s=29 w=0.349814,
80 130 15 s=27 w=0.133426,
81 130 16 s=28 w=0.140629,
82 131 117 s=32 w=0.099705,
83 131 17 s=30 w=0.00291,
84 131 18 s=31 w=1.0E-6,
85 132 91 s=39 w=0.276636,
86 132 20 s=37 w=0.084875,
87 132 21 s=38 w=0.092748,
88 133 118 s=43 w=0.459509,
89 133 22 s=41 w=0.202545,
90 133 23 s=42 w=0.073684,
91 134 108 s=48 w=0.322478,
92 134 25 s=46 w=0.165557,
93 134 26 s=47 w=0.295152,
94 135 119 s=54 w=0.067361,
95 135 28 s=52 w=0.22225,
96 135 29 s=53 w=0.118097,
97 136 120 s=58 w=0.120043,
98 136 30 s=56 w=1.0E-6,
99 136 31 s=57 w=1.0E-6,
100 137 112 s=67 w=0.048847,
101 137 34 s=65 w=0.304352,
102 137 35 s=66 w=0.459091,
103 138 112 s=70 w=0.094237,
104 138 36 s=68 w=0.357705,
105 138 37 s=69 w=0.32532,
106 139 109 s=74 w=0.024838,
107 139 38 s=72 w=0.073464,
108 139 39 s=73 w=0.053869,
109 140 121 s=77 w=0.01026,
110 140 40 s=75 w=0.015718,
111 140 41 s=76 w=0.050071,
112 141 103 s=83 w=0.101948,
113 141 43 s=81 w=0.451223,
114 141 44 s=82 w=0.681336,
115 142 98 s=87 w=0.03993,
116 142 45 s=85 w=0.476695,
117 142 46 s=86 w=0.442143,
118 143 99 s=94 w=0.130859,
119 143 48 s=92 w=0.068748,
120 143 49 s=93 w=0.132733,
121 144 122 s=97 w=0.087353,
122 144 50 s=95 w=0.380186,
123 144 51 s=96 w=0.326985,
124 145 123 s=104 w=0.059916,
125 145 54 s=102 w=0.168974,
126 145 55 s=103 w=0.325957,
127 146 93 s=114 w=0.863613,
128 146 58 s=112 w=0.662484,
129 146 59 s=113 w=0.484009,
130 147 95 s=117 w=0.38071,
131 147 60 s=115 w=0.333392,
132 147 61 s=116 w=0.217099,
133 148 124 s=120 w=0.396904,
134 148 62 s=118 w=0.277028,
135 148 63 s=119 w=0.231918,
136 149 125 s=125 w=0.062566,
137 149 65 s=123 w=0.297808,
138 149 66 s=124 w=0.370436,
139 150 126 s=130 w=0.072667,
140 150 68 s=128 w=0.32211,
141 150 69 s=129 w=0.294856,
142 151 90 s=141 w=0.801014,
143 151 72 s=139 w=0.605499,
144 151 73 s=140 w=0.4596,
145 152 84 s=146 w=0.608603,
146 152 74 s=144 w=2.871856,
147 152 75 s=145 w=2.000181,
148 153 114 s=152 w=0.265218,
149 153 76 s=150 w=0.905673,
150 153 77 s=151 w=1.972915,
151 154 114 s=153 w=0.851419,
152 154 78 s=1 w=1.569047,
153 154 79 s=2 w=1.609448,
;
ELABELS
3 '0.48/0.87' ll=11 f='Dialog-PLAIN-10',
4 '0.43/0.71' ll=11 f='Dialog-PLAIN-10',
6 '1.00/0.87' ll=11 f='Dialog-PLAIN-10',
7 '0.15/0.33' ll=11 f='Dialog-PLAIN-10',
8 '0.29/0.33' ll=11 f='Dialog-PLAIN-10',
9 '0.42/0.46' ll=11 f='Dialog-PLAIN-10',
10 '0.70/0.51' ll=11 f='Dialog-PLAIN-10',
11 '0.74/0.68' ll=11 f='Dialog-PLAIN-10',
13 '0.85/0.87' ll=11 f='Dialog-PLAIN-10',
14 '0.26/0.87' ll=11 f='Dialog-PLAIN-10',
15 '0.31/0.87' ll=11 f='Dialog-PLAIN-10',
16 '0.55/0.87' ll=11 f='Dialog-PLAIN-10',
17 '0.94/0.87' ll=11 f='Dialog-PLAIN-10',
18 '0.68/0.87' ll=11 f='Dialog-PLAIN-10',
19 '0.44/0.87' ll=11 f='Dialog-PLAIN-10',
20 '0.58/0.87' ll=11 f='Dialog-PLAIN-10',
21 '0.65/0.87' ll=11 f='Dialog-PLAIN-10',
23 '0.41/0.71' ll=11 f='Dialog-PLAIN-10',
24 '0.18/0.87' ll=11 f='Dialog-PLAIN-10',
25 '0.98/0.87' ll=11 f='Dialog-PLAIN-10',
26 '0.97/0.87' ll=11 f='Dialog-PLAIN-10',
28 '0.55/0.87' ll=11 f='Dialog-PLAIN-10',
29 '1.00/0.87' ll=11 f='Dialog-PLAIN-10',
30 '0.56/0.71' ll=11 f='Dialog-PLAIN-10',
31 '0.53/0.87' ll=11 f='Dialog-PLAIN-10',
32 '0.79/0.87' ll=11 f='Dialog-PLAIN-10',
34 '0.78/0.87' ll=11 f='Dialog-PLAIN-10',
35 '0.44/0.87' ll=11 f='Dialog-PLAIN-10',
36 '0.70/0.87' ll=11 f='Dialog-PLAIN-10',
37 '0.95/0.87' ll=11 f='Dialog-PLAIN-10',
38 '0.19/0.62' ll=11 f='Dialog-PLAIN-10',
40 '0.70/0.87' ll=11 f='Dialog-PLAIN-10',
42 '0.57/0.87' ll=11 f='Dialog-PLAIN-10',
43 '0.41/0.55' ll=11 f='Dialog-PLAIN-10',
45 '0.82/0.87' ll=11 f='Dialog-PLAIN-10',
46 '0.54/0.87' ll=11 f='Dialog-PLAIN-10',
48 '0.75/0.87' ll=11 f='Dialog-PLAIN-10',
50 '1.00/0.87' ll=11 f='Dialog-PLAIN-10',
52 '0.56/0.87' ll=11 f='Dialog-PLAIN-10',
54 '0.48/0.87' ll=11 f='Dialog-PLAIN-10',
56 '0.79/0.87' ll=11 f='Dialog-PLAIN-10',
58 '0.60/0.71' ll=11 f='Dialog-PLAIN-10',
60 '0.41/0.87' ll=11 f='Dialog-PLAIN-10',
62 '0.54/0.71' ll=11 f='Dialog-PLAIN-10',
64 '0.55/0.62' ll=11 f='Dialog-PLAIN-10',
66 '0.57/0.87' ll=11 f='Dialog-PLAIN-10',
68 '0.39/0.87' ll=11 f='Dialog-PLAIN-10',
70 '0.36/0.31' ll=11 f='Dialog-PLAIN-10',
73 '1.00/0.87' ll=11 f='Dialog-PLAIN-10',
76 '0.78/0.87' ll=11 f='Dialog-PLAIN-10',
79 '0.96/0.87' ll=11 f='Dialog-PLAIN-10',
82 '0.99/0.87' ll=11 f='Dialog-PLAIN-10',
85 '0.98/0.87' ll=11 f='Dialog-PLAIN-10',
88 '0.99/0.87' ll=11 f='Dialog-PLAIN-10',
91 '0.89/0.87' ll=11 f='Dialog-PLAIN-10',
94 '0.70/0.87' ll=11 f='Dialog-PLAIN-10',
97 '1.00/0.87' ll=11 f='Dialog-PLAIN-10',
100 '0.26/0.43' ll=11 f='Dialog-PLAIN-10',
103 '0.47/0.56' ll=11 f='Dialog-PLAIN-10',
106 '0.40/0.68' ll=11 f='Dialog-PLAIN-10',
109 '0.25/0.68' ll=11 f='Dialog-PLAIN-10',
112 '0.69/0.87' ll=11 f='Dialog-PLAIN-10',
115 '0.34/0.62' ll=11 f='Dialog-PLAIN-10',
118 '0.76/0.87' ll=11 f='Dialog-PLAIN-10',
121 '0.20/0.62' ll=11 f='Dialog-PLAIN-10',
124 '0.35/0.61' ll=11 f='Dialog-PLAIN-10',
127 '0.98/0.87' ll=11 f='Dialog-PLAIN-10',
130 '0.88/0.87' ll=11 f='Dialog-PLAIN-10',
133 '0.92/0.87' ll=11 f='Dialog-PLAIN-10',
136 '0.31/0.47' ll=11 f='Dialog-PLAIN-10',
139 '0.08/0.08' ll=11 f='Dialog-PLAIN-10',
142 '0.99/0.87' ll=11 f='Dialog-PLAIN-10',
145 '0.91/0.87' ll=11 f='Dialog-PLAIN-10',
148 '0.57/0.87' ll=11 f='Dialog-PLAIN-10',
151 '1.00/0.87' ll=11 f='Dialog-PLAIN-10',
;
END; [Network]

BEGIN st_Assumptions;
	autolayoutnodelabels;
END; [st_Assumptions]
