# Supplementary material for: Phylogeny of the SNARE vesicle fusion machinery yields insights into the conservation of the secretory pathway in fungi
Source: BMC Evol Biol. 2009 Jan 23;9:19. doi: 10.1186/1471-2148-9-19 (PMC2639358; doi:10.1186/1471-2148-9-19)
Supplement: Additional file 3 — Alignment and tree files. Detailed information to all sequences and trees are contained in a zipped file, which contains all phylogenetic trees in Nexus-format (.nex) and all alignments used to calculate the trees in Fasta-format (.fasta). In addition, a text file is provided ("id2information.txt") that allows to identify the sequences used for our analysis in the NCBI data base: listed is the sequence number & name used in our alignments & trees and the respective gi string. [file 1471-2148-9-19-S3.zip › combinedGroups.conserved.joinedInformation.nex]

#nexus

BEGIN Taxa;
DIMENSIONS ntax=66;
TAXLABELS
[1] 'MaGr_88_'
[2] 'ScSc_195_'
[3] 'MaGl_567_'
[4] 'PhCh_198_'
[5] 'AsNg_96_'
[6] 'TrRe_296_'
[7] 'UnRe_197_'
[8] 'CoPo_640_'
[9] 'AsOr_111_'
[10] 'SaCa_534_'
[11] 'KlWa_536_'
[12] 'CaLu_188_'
[13] 'PuGr_522_'
[14] 'FuVe_190_'
[15] 'SaCe_30_'
[16] 'AsTe_186_'
[17] 'CoCi_189_'
[18] 'ChGl_200_'
[19] 'CoHe_642_'
[20] 'CaGl_50_'
[21] 'AsCl_494_'
[22] 'PoAn_87_'
[23] 'PhNo_498_'
[24] 'VaPo_632_'
[25] 'BoCi_293_'
[26] 'FuOx_393_'
[27] 'TrVi_526_'
[28] 'AsNi_16_'
[29] 'KlLa_44_'
[30] 'PhBl_390_'
[31] 'ScPo_42_'
[32] 'NeFi_500_'
[33] 'LoEl_294_'
[34] 'GiZe_32_'
[35] 'CaGu_187_'
[36] 'CaAl_23_'
[37] 'PoPl_444_'
[38] 'RhOr_180_'
[39] 'AsFu_140_'
[40] 'MyGr_295_'
[41] 'CaDu_647_'
[42] 'HiCa_191_'
[43] 'CoIm_199_'
[44] 'ErGo_24_'
[45] 'DeHa_14_'
[46] 'SaKu_533_'
[47] 'CaPa_648_'
[48] 'SaBa_532_'
[49] 'MyFi_523_'
[50] 'CaTr_292_'
[51] 'LaBi_192_'
[52] 'SaKl_535_'
[53] 'SaPa_530_'
[54] 'SaMi_531_'
[55] 'TrAt_646_'
[56] 'PiSt_194_'
[57] 'PyTr_645_'
[58] 'NeHa_193_'
[59] 'SpRo_389_'
[60] 'BaDe_441_'
[61] 'AsFl_529_'
[62] 'UsMa_6_'
[63] 'NeCr_25_'
[64] 'PaBr_644_'
[65] 'ScJp_397_'
[66] 'YaLi_18_'
;
END; [Taxa]

BEGIN Network;
DIMENSIONS ntax=66 nvertices=130 nedges=129;
DRAW to_scale;
TRANSLATE
2 'MaGr_88_',
3 'NeCr_25_',
4 'PoAn_87_',
5 'ChGl_200_',
6 'PyTr_645_',
7 'CoHe_642_',
8 'PhNo_498_',
9 'MyGr_295_',
10 'MyFi_523_',
11 'SaCa_534_',
12 'CaGl_50_',
13 'SaMi_531_',
14 'SaPa_530_',
15 'SaCe_30_',
16 'SaKu_533_',
17 'SaBa_532_',
18 'VaPo_632_',
19 'SaKl_535_',
20 'KlWa_536_',
21 'ErGo_24_',
22 'KlLa_44_',
23 'CaAl_23_',
24 'CaDu_647_',
25 'CaTr_292_',
26 'CaPa_648_',
27 'LoEl_294_',
28 'PiSt_194_',
29 'CaLu_188_',
30 'DeHa_14_',
31 'CaGu_187_',
32 'YaLi_18_',
33 'SpRo_389_',
34 'PuGr_522_',
35 'PoPl_444_',
36 'PhCh_198_',
37 'CoCi_189_',
38 'LaBi_192_',
39 'MaGl_567_',
40 'UsMa_6_',
41 'RhOr_180_',
42 'PhBl_390_',
43 'BaDe_441_',
44 'ScPo_42_',
45 'ScJp_397_',
46 'AsOr_111_',
47 'AsFl_529_',
48 'AsNi_16_',
49 'AsTe_186_',
50 'AsNg_96_',
51 'AsFu_140_',
52 'NeFi_500_',
53 'AsCl_494_',
54 'CoPo_640_',
55 'CoIm_199_',
56 'UnRe_197_',
57 'HiCa_191_',
58 'PaBr_644_',
59 'ScSc_195_',
60 'BoCi_293_',
61 'TrAt_646_',
62 'TrRe_296_',
63 'TrVi_526_',
64 'NeHa_193_',
65 'FuOx_393_',
66 'FuVe_190_',
67 'GiZe_32_',
;
VERTICES
1 -0.309709 0.0 w=2 h=2 bg=0 0 0,
2 0.0 0.0 w=2 h=2 bg=0 0 0,
3 0.076514624 0.0541779 w=2 h=2 bg=0 0 0,
4 0.15051775 0.09284621 w=2 h=2 bg=0 0 0,
5 0.21437374 0.13169624 w=2 h=2 bg=0 0 0,
6 -0.18206277 0.29285905 w=2 h=2 bg=0 0 0,
7 -0.1631692 0.31065795 w=2 h=2 bg=0 0 0,
8 -0.19477454 0.31554526 w=2 h=2 bg=0 0 0,
9 -0.17374498 0.43741596 w=2 h=2 bg=0 0 0,
10 -0.16321696 0.4724317 w=2 h=2 bg=0 0 0,
11 -0.76917297 2.3819983 w=2 h=2 bg=0 0 0,
12 -0.75638056 2.4680188 w=2 h=2 bg=0 0 0,
13 -0.9076138 2.4670033 w=2 h=2 bg=0 0 0,
14 -0.9179313 2.4609942 w=2 h=2 bg=0 0 0,
15 -0.91654193 2.473105 w=2 h=2 bg=0 0 0,
16 -0.93288875 2.4521325 w=2 h=2 bg=0 0 0,
17 -0.9445869 2.4387703 w=2 h=2 bg=0 0 0,
18 -1.0895472 2.41652 w=2 h=2 bg=0 0 0,
19 -1.2242846 2.257781 w=2 h=2 bg=0 0 0,
20 -1.2708323 2.3909712 w=2 h=2 bg=0 0 0,
21 -1.376542 2.5833256 w=2 h=2 bg=0 0 0,
22 -1.4030071 2.4741983 w=2 h=2 bg=0 0 0,
23 -2.0763993 2.0758765 w=2 h=2 bg=0 0 0,
24 -2.083149 2.0780966 w=2 h=2 bg=0 0 0,
25 -2.093103 2.042052 w=2 h=2 bg=0 0 0,
26 -2.1872542 2.0747867 w=2 h=2 bg=0 0 0,
27 -2.2502208 2.1026285 w=2 h=2 bg=0 0 0,
28 -2.0938127 1.8502114 w=2 h=2 bg=0 0 0,
29 -2.20727 1.8214128 w=2 h=2 bg=0 0 0,
30 -2.1224208 1.7192419 w=2 h=2 bg=0 0 0,
31 -2.2673075 1.744766 w=2 h=2 bg=0 0 0,
32 -2.0706077 0.9099522 w=2 h=2 bg=0 0 0,
33 -2.507183 0.3876659 w=2 h=2 bg=0 0 0,
34 -2.7291605 0.34151545 w=2 h=2 bg=0 0 0,
35 -2.5008926 0.14535855 w=2 h=2 bg=0 0 0,
36 -2.5018568 0.12407597 w=2 h=2 bg=0 0 0,
37 -2.6757693 0.047173254 w=2 h=2 bg=0 0 0,
38 -2.5221698 0.057176072 w=2 h=2 bg=0 0 0,
39 -3.068684 -0.34567684 w=2 h=2 bg=0 0 0,
40 -2.6370916 -0.23086508 w=2 h=2 bg=0 0 0,
41 -2.331662 -0.36898232 w=2 h=2 bg=0 0 0,
42 -2.3233898 -0.3983063 w=2 h=2 bg=0 0 0,
43 -2.8122845 -0.9971716 w=2 h=2 bg=0 0 0,
44 -2.1394904 -0.7818305 w=2 h=2 bg=0 0 0,
45 -2.1334252 -0.8537002 w=2 h=2 bg=0 0 0,
46 -0.80540395 -0.393659 w=2 h=2 bg=0 0 0,
47 -0.81602526 -0.41771773 w=2 h=2 bg=0 0 0,
48 -0.8400597 -0.54892904 w=2 h=2 bg=0 0 0,
49 -0.7903207 -0.44288483 w=2 h=2 bg=0 0 0,
50 -0.7636248 -0.40559286 w=2 h=2 bg=0 0 0,
51 -0.7351889 -0.42480382 w=2 h=2 bg=0 0 0,
52 -0.73143744 -0.3674209 w=2 h=2 bg=0 0 0,
53 -0.718493 -0.38919282 w=2 h=2 bg=0 0 0,
54 -0.6046849 -0.3529459 w=2 h=2 bg=0 0 0,
55 -0.6037863 -0.3537595 w=2 h=2 bg=0 0 0,
56 -0.58153486 -0.37654436 w=2 h=2 bg=0 0 0,
57 -0.5018484 -0.43003523 w=2 h=2 bg=0 0 0,
58 -0.51156956 -0.3883515 w=2 h=2 bg=0 0 0,
59 -0.30973825 -0.21808544 w=2 h=2 bg=0 0 0,
60 -0.28320524 -0.23606665 w=2 h=2 bg=0 0 0,
61 -0.0387626 -0.20086385 w=2 h=2 bg=0 0 0,
62 2.3841496E-4 -0.21615766 w=2 h=2 bg=0 0 0,
63 -0.017139496 -0.19917448 w=2 h=2 bg=0 0 0,
64 -0.05570191 -0.1235402 w=2 h=2 bg=0 0 0,
65 -0.039647534 -0.112908594 w=2 h=2 bg=0 0 0,
66 -0.03694281 -0.10501399 w=2 h=2 bg=0 0 0,
67 -0.026649082 -0.10598604 w=2 h=2 bg=0 0 0,
68 -0.37602803 -0.009535236 w=2 h=2 bg=0 0 0,
69 -0.53394866 0.020901473 w=2 h=2 bg=0 0 0,
70 -0.6491339 0.0547229 w=2 h=2 bg=0 0 0,
71 -0.7096942 0.057607748 w=2 h=2 bg=0 0 0,
72 -1.112254 0.37418428 w=2 h=2 bg=0 0 0,
73 -1.1939908 0.6525543 w=2 h=2 bg=0 0 0,
74 -1.3071054 1.1188188 w=2 h=2 bg=0 0 0,
75 -1.2413353 0.32250795 w=2 h=2 bg=0 0 0,
76 -0.70312876 -0.080217965 w=2 h=2 bg=0 0 0,
77 -1.1810862 1.7726684 w=2 h=2 bg=0 0 0,
78 -1.4476464 0.26192954 w=2 h=2 bg=0 0 0,
79 -1.7268502 1.5190446 w=2 h=2 bg=0 0 0,
80 -1.1119968 1.9452455 w=2 h=2 bg=0 0 0,
81 -1.6580607 0.23167653 w=2 h=2 bg=0 0 0,
82 -0.7344629 -0.24279492 w=2 h=2 bg=0 0 0,
83 -1.0762881 2.0234365 w=2 h=2 bg=0 0 0,
84 -0.23893687 -0.064418264 w=2 h=2 bg=0 0 0,
85 -1.8146176 1.63065 w=2 h=2 bg=0 0 0,
86 -1.724311 0.21560436 w=2 h=2 bg=0 0 0,
87 -0.57202375 0.10427858 w=2 h=2 bg=0 0 0,
88 -0.95314795 2.3792264 w=2 h=2 bg=0 0 0,
89 -1.9170661 1.7745187 w=2 h=2 bg=0 0 0,
90 -0.74430764 -0.27123946 w=2 h=2 bg=0 0 0,
91 -0.6690984 -0.1547341 w=2 h=2 bg=0 0 0,
92 -0.94661933 2.3955343 w=2 h=2 bg=0 0 0,
93 -1.201921 1.88077 w=2 h=2 bg=0 0 0,
94 -2.1801336 0.15006697 w=2 h=2 bg=0 0 0,
95 -0.75196314 -0.29036197 w=2 h=2 bg=0 0 0,
96 -0.14869931 -0.08630966 w=2 h=2 bg=0 0 0,
97 -0.093034066 -0.1581843 w=2 h=2 bg=0 0 0,
98 -0.3267798 0.23071061 w=2 h=2 bg=0 0 0,
99 -0.9380763 2.4142408 w=2 h=2 bg=0 0 0,
100 -1.9790776 1.8819258 w=2 h=2 bg=0 0 0,
101 -1.7770276 1.5449128 w=2 h=2 bg=0 0 0,
102 -1.6994797 0.063885614 w=2 h=2 bg=0 0 0,
103 -0.73194647 -0.29562202 w=2 h=2 bg=0 0 0,
104 -0.6261135 -0.27893084 w=2 h=2 bg=0 0 0,
105 -0.13182968 0.03428343 w=2 h=2 bg=0 0 0,
106 -0.09496326 -0.09666643 w=2 h=2 bg=0 0 0,
107 -0.06288252 -0.1755923 w=2 h=2 bg=0 0 0,
108 -0.2520181 0.26485315 w=2 h=2 bg=0 0 0,
109 -0.3232295 0.31986004 w=2 h=2 bg=0 0 0,
110 -1.041134 2.0681386 w=2 h=2 bg=0 0 0,
111 -0.9295039 2.4356537 w=2 h=2 bg=0 0 0,
112 -1.2107097 1.9728093 w=2 h=2 bg=0 0 0,
113 -1.2259892 1.9627384 w=2 h=2 bg=0 0 0,
114 -2.0557046 2.0305614 w=2 h=2 bg=0 0 0,
115 -2.0267224 1.889523 w=2 h=2 bg=0 0 0,
116 -1.8404698 1.573886 w=2 h=2 bg=0 0 0,
117 -1.8146415 0.25418946 w=2 h=2 bg=0 0 0,
118 -2.2789755 0.14535855 w=2 h=2 bg=0 0 0,
119 -2.3278928 0.114221 w=2 h=2 bg=0 0 0,
120 -2.1338482 0.028574977 w=2 h=2 bg=0 0 0,
121 -2.082411 -0.20879856 w=2 h=2 bg=0 0 0,
122 -1.8182532 -0.41110283 w=2 h=2 bg=0 0 0,
123 -0.80365294 -0.39062616 w=2 h=2 bg=0 0 0,
124 -0.7597652 -0.3169332 w=2 h=2 bg=0 0 0,
125 -0.73194647 -0.356736 w=2 h=2 bg=0 0 0,
126 -0.606131 -0.3469848 w=2 h=2 bg=0 0 0,
127 -0.5873784 -0.28189293 w=2 h=2 bg=0 0 0,
128 -0.3462251 -0.17597733 w=2 h=2 bg=0 0 0,
129 -0.048706755 0.054448836 w=2 h=2 bg=0 0 0,
130 -0.03705475 -0.10499242 w=2 h=2 bg=0 0 0,
;
VLABELS
2 'MaGr_88_' f='Dialog-PLAIN-10',
3 'NeCr_25_' f='Dialog-PLAIN-10',
4 'PoAn_87_' f='Dialog-PLAIN-10',
5 'ChGl_200_' f='Dialog-PLAIN-10',
6 'PyTr_645_' f='Dialog-PLAIN-10',
7 'CoHe_642_' f='Dialog-PLAIN-10',
8 'PhNo_498_' f='Dialog-PLAIN-10',
9 'MyGr_295_' f='Dialog-PLAIN-10',
10 'MyFi_523_' f='Dialog-PLAIN-10',
11 'SaCa_534_' f='Dialog-PLAIN-10',
12 'CaGl_50_' f='Dialog-PLAIN-10',
13 'SaMi_531_' f='Dialog-PLAIN-10',
14 'SaPa_530_' f='Dialog-PLAIN-10',
15 'SaCe_30_' f='Dialog-PLAIN-10',
16 'SaKu_533_' f='Dialog-PLAIN-10',
17 'SaBa_532_' f='Dialog-PLAIN-10',
18 'VaPo_632_' f='Dialog-PLAIN-10',
19 'SaKl_535_' f='Dialog-PLAIN-10',
20 'KlWa_536_' f='Dialog-PLAIN-10',
21 'ErGo_24_' f='Dialog-PLAIN-10',
22 'KlLa_44_' f='Dialog-PLAIN-10',
23 'CaAl_23_' f='Dialog-PLAIN-10',
24 'CaDu_647_' f='Dialog-PLAIN-10',
25 'CaTr_292_' f='Dialog-PLAIN-10',
26 'CaPa_648_' f='Dialog-PLAIN-10',
27 'LoEl_294_' f='Dialog-PLAIN-10',
28 'PiSt_194_' f='Dialog-PLAIN-10',
29 'CaLu_188_' f='Dialog-PLAIN-10',
30 'DeHa_14_' f='Dialog-PLAIN-10',
31 'CaGu_187_' f='Dialog-PLAIN-10',
32 'YaLi_18_' f='Dialog-PLAIN-10',
33 'SpRo_389_' f='Dialog-PLAIN-10',
34 'PuGr_522_' f='Dialog-PLAIN-10',
35 'PoPl_444_' f='Dialog-PLAIN-10',
36 'PhCh_198_' f='Dialog-PLAIN-10',
37 'CoCi_189_' f='Dialog-PLAIN-10',
38 'LaBi_192_' f='Dialog-PLAIN-10',
39 'MaGl_567_' f='Dialog-PLAIN-10',
40 'UsMa_6_' f='Dialog-PLAIN-10',
41 'RhOr_180_' f='Dialog-PLAIN-10',
42 'PhBl_390_' f='Dialog-PLAIN-10',
43 'BaDe_441_' f='Dialog-PLAIN-10',
44 'ScPo_42_' f='Dialog-PLAIN-10',
45 'ScJp_397_' f='Dialog-PLAIN-10',
46 'AsOr_111_' f='Dialog-PLAIN-10',
47 'AsFl_529_' f='Dialog-PLAIN-10',
48 'AsNi_16_' f='Dialog-PLAIN-10',
49 'AsTe_186_' f='Dialog-PLAIN-10',
50 'AsNg_96_' f='Dialog-PLAIN-10',
51 'AsFu_140_' f='Dialog-PLAIN-10',
52 'NeFi_500_' f='Dialog-PLAIN-10',
53 'AsCl_494_' f='Dialog-PLAIN-10',
54 'CoPo_640_' f='Dialog-PLAIN-10',
55 'CoIm_199_' f='Dialog-PLAIN-10',
56 'UnRe_197_' f='Dialog-PLAIN-10',
57 'HiCa_191_' f='Dialog-PLAIN-10',
58 'PaBr_644_' f='Dialog-PLAIN-10',
59 'ScSc_195_' f='Dialog-PLAIN-10',
60 'BoCi_293_' f='Dialog-PLAIN-10',
61 'TrAt_646_' f='Dialog-PLAIN-10',
62 'TrRe_296_' f='Dialog-PLAIN-10',
63 'TrVi_526_' f='Dialog-PLAIN-10',
64 'NeHa_193_' f='Dialog-PLAIN-10',
65 'FuOx_393_' f='Dialog-PLAIN-10',
66 'FuVe_190_' f='Dialog-PLAIN-10',
67 'GiZe_32_' f='Dialog-PLAIN-10',
;
EDGES
1 1 2 s=122 w=0.309709,
2 68 1 s=123 w=0.067001,
3 69 68 s=116 w=0.160827,
4 70 69 s=112 w=0.120048,
5 71 70 s=111 w=0.060629,
6 72 71 s=85 w=0.512128,
7 73 72 s=59 w=0.290122,
8 73 32 s=58 w=0.913625,
9 74 73 s=57 w=0.479789,
10 75 72 s=84 w=0.139041,
11 76 71 s=110 w=0.137982,
12 77 74 s=39 w=0.665883,
13 78 75 s=80 w=0.215021,
14 79 74 s=56 w=0.579971,
15 80 77 s=31 w=0.185893,
16 80 18 s=30 w=0.471809,
17 81 78 s=74 w=0.212578,
18 82 76 s=100 w=0.165569,
19 83 80 s=29 w=0.085959,
20 84 68 s=124 w=0.147669,
21 85 79 s=50 w=0.141982,
22 85 28 s=49 w=0.355186,
23 86 81 s=73 w=0.068172,
24 87 70 s=16 w=0.091661,
25 88 83 s=28 w=0.376497,
26 88 17 s=27 w=0.060156,
27 89 85 s=48 w=0.176618,
28 90 82 s=94 w=0.0301,
29 90 50 s=93 w=0.135735,
30 91 76 s=109 w=0.081919,
31 92 88 s=26 w=0.017566,
32 92 16 s=25 w=0.05824,
33 93 77 s=38 w=0.110091,
34 94 86 s=69 w=0.46051,
35 95 90 s=92 w=0.020598,
36 96 84 s=125 w=0.092855,
37 96 64 s=126 w=0.100173,
38 97 84 s=7 w=0.173435,
39 97 61 s=3 w=0.069043,
40 98 87 s=12 w=0.275916,
41 98 8 s=11 w=0.156915,
42 99 92 s=24 w=0.020565,
43 99 13 s=20 w=0.060925,
44 100 89 s=44 w=0.124023,
45 100 25 s=43 w=0.196576,
46 101 79 s=55 w=0.056453,
47 101 29 s=51 w=0.51143,
48 102 78 s=79 w=0.320377,
49 102 43 s=78 w=1.537588,
50 103 82 s=99 w=0.052887,
51 103 53 s=98 w=0.094533,
52 104 91 s=105 w=0.131425,
53 104 56 s=104 w=0.107311,
54 105 1 s=121 w=0.181153,
55 105 3 s=117 w=0.209292,
56 106 96 s=127 w=0.054725,
57 106 65 s=128 w=0.057651,
58 107 97 s=6 w=0.034816,
59 107 62 s=4 w=0.075032,
60 107 63 s=5 w=0.051464,
61 108 98 s=10 w=0.082189,
62 108 6 s=8 w=0.075353,
63 108 7 s=9 w=0.099961,
64 109 87 s=15 w=0.329202,
65 109 9 s=13 w=0.190171,
66 109 10 s=14 w=0.221093,
67 110 83 s=19 w=0.056869,
68 110 11 s=17 w=0.415296,
69 110 12 s=18 w=0.490906,
70 111 99 s=23 w=0.023065,
71 111 14 s=21 w=0.027858,
72 111 15 s=22 w=0.039631,
73 112 93 s=34 w=0.092458,
74 112 19 s=32 w=0.285295,
75 112 20 s=33 w=0.422462,
76 113 93 s=37 w=0.085429,
77 113 21 s=35 w=0.638588,
78 113 22 s=36 w=0.541227,
79 114 100 s=42 w=0.167225,
80 114 23 s=40 w=0.049817,
81 114 24 s=41 w=0.054889,
82 115 89 s=47 w=0.158904,
83 115 26 s=45 w=0.245139,
84 115 27 s=46 w=0.308813,
85 116 101 s=54 w=0.069745,
86 116 30 s=52 w=0.317214,
87 116 31 s=53 w=0.459772,
88 117 81 s=62 w=0.158191,
89 117 33 s=60 w=0.705287,
90 117 34 s=61 w=0.918679,
91 118 94 s=65 w=0.098954,
92 118 35 s=63 w=0.221917,
93 118 36 s=64 w=0.223895,
94 119 94 s=68 w=0.152045,
95 119 37 s=66 w=0.354279,
96 119 38 s=67 w=0.202479,
97 120 86 s=72 w=0.450223,
98 120 39 s=70 w=1.006967,
99 120 40 s=71 w=0.566183,
100 121 102 s=77 w=0.470099,
101 121 41 s=75 w=0.296285,
102 121 42 s=76 w=0.306568,
103 122 75 s=83 w=0.933284,
104 122 44 s=81 w=0.490543,
105 122 45 s=82 w=0.543347,
106 123 95 s=88 w=0.112804,
107 123 46 s=86 w=0.003502,
108 123 47 s=87 w=0.029783,
109 124 95 s=91 w=0.027693,
110 124 48 s=89 w=0.245498,
111 124 49 s=90 w=0.129605,
112 125 103 s=97 w=0.061114,
113 125 51 s=95 w=0.068145,
114 125 52 s=96 w=0.010697,
115 126 104 s=103 w=0.070927,
116 126 54 s=101 w=0.006134,
117 126 55 s=102 w=0.007169,
118 127 91 s=108 w=0.151154,
119 127 57 s=106 w=0.17106,
120 127 58 s=107 w=0.130692,
121 128 69 s=115 w=0.272032,
122 128 59 s=113 w=0.055717,
123 128 60 s=114 w=0.087076,
124 129 105 s=120 w=0.085534,
125 129 4 s=118 w=0.202891,
126 129 5 s=119 w=0.274187,
127 130 106 s=129 w=0.058504,
128 130 66 s=1 w=1.14E-4,
129 130 67 s=2 w=0.010453,
;
ELABELS
2 '0.80/0.78' ll=11 f='Dialog-PLAIN-10',
3 '1.00/0.78' ll=11 f='Dialog-PLAIN-10',
4 '0.80/0.78' ll=11 f='Dialog-PLAIN-10',
5 '0.35/0.62' ll=11 f='Dialog-PLAIN-10',
6 '1.00/0.78' ll=11 f='Dialog-PLAIN-10',
7 '1.00/0.78' ll=11 f='Dialog-PLAIN-10',
9 '1.00/0.78' ll=11 f='Dialog-PLAIN-10',
10 '0.32/0.78' ll=11 f='Dialog-PLAIN-10',
11 '1.00/0.78' ll=11 f='Dialog-PLAIN-10',
12 '1.00/0.78' ll=11 f='Dialog-PLAIN-10',
13 '0.96/0.78' ll=11 f='Dialog-PLAIN-10',
14 '1.00/0.78' ll=11 f='Dialog-PLAIN-10',
15 '1.00/0.78' ll=11 f='Dialog-PLAIN-10',
17 '0.79/0.78' ll=11 f='Dialog-PLAIN-10',
18 '0.99/0.78' ll=11 f='Dialog-PLAIN-10',
19 '0.13/0.00' ll=11 f='Dialog-PLAIN-10',
20 '0.98/0.78' ll=11 f='Dialog-PLAIN-10',
21 '0.98/0.78' ll=11 f='Dialog-PLAIN-10',
23 '0.43/0.78' ll=11 f='Dialog-PLAIN-10',
24 '0.91/0.78' ll=11 f='Dialog-PLAIN-10',
25 '1.00/0.78' ll=11 f='Dialog-PLAIN-10',
27 '1.00/0.78' ll=11 f='Dialog-PLAIN-10',
28 '0.58/0.78' ll=11 f='Dialog-PLAIN-10',
30 '0.86/0.78' ll=11 f='Dialog-PLAIN-10',
31 '0.21/0.78' ll=11 f='Dialog-PLAIN-10',
33 '0.74/0.78' ll=11 f='Dialog-PLAIN-10',
34 '1.00/0.78' ll=11 f='Dialog-PLAIN-10',
35 '0.37/0.37' ll=11 f='Dialog-PLAIN-10',
36 '1.00/0.78' ll=11 f='Dialog-PLAIN-10',
38 '0.98/0.78' ll=11 f='Dialog-PLAIN-10',
40 '1.00/0.78' ll=11 f='Dialog-PLAIN-10',
42 '0.81/0.78' ll=11 f='Dialog-PLAIN-10',
44 '0.96/0.78' ll=11 f='Dialog-PLAIN-10',
46 '0.68/0.78' ll=11 f='Dialog-PLAIN-10',
48 '0.99/0.78' ll=11 f='Dialog-PLAIN-10',
50 '0.88/0.78' ll=11 f='Dialog-PLAIN-10',
52 '0.90/0.78' ll=11 f='Dialog-PLAIN-10',
54 '0.98/0.78' ll=11 f='Dialog-PLAIN-10',
56 '0.86/0.78' ll=11 f='Dialog-PLAIN-10',
58 '0.98/0.78' ll=11 f='Dialog-PLAIN-10',
61 '0.95/0.78' ll=11 f='Dialog-PLAIN-10',
64 '1.00/0.78' ll=11 f='Dialog-PLAIN-10',
67 '0.21/0.07' ll=11 f='Dialog-PLAIN-10',
70 '0.37/0.78' ll=11 f='Dialog-PLAIN-10',
73 '0.99/0.78' ll=11 f='Dialog-PLAIN-10',
76 '0.34/0.78' ll=11 f='Dialog-PLAIN-10',
79 '0.98/0.78' ll=11 f='Dialog-PLAIN-10',
82 '0.74/0.78' ll=11 f='Dialog-PLAIN-10',
85 '0.62/0.78' ll=11 f='Dialog-PLAIN-10',
88 '0.19/0.78' ll=11 f='Dialog-PLAIN-10',
91 '0.26/0.78' ll=11 f='Dialog-PLAIN-10',
94 '1.00/0.78' ll=11 f='Dialog-PLAIN-10',
97 '1.00/0.78' ll=11 f='Dialog-PLAIN-10',
100 '1.00/0.78' ll=11 f='Dialog-PLAIN-10',
103 '1.00/0.78' ll=11 f='Dialog-PLAIN-10',
106 '1.00/0.78' ll=11 f='Dialog-PLAIN-10',
109 '0.31/0.78' ll=11 f='Dialog-PLAIN-10',
112 '0.72/0.78' ll=11 f='Dialog-PLAIN-10',
115 '0.97/0.78' ll=11 f='Dialog-PLAIN-10',
118 '1.00/0.78' ll=11 f='Dialog-PLAIN-10',
121 '0.92/0.78' ll=11 f='Dialog-PLAIN-10',
124 '0.45/0.78' ll=11 f='Dialog-PLAIN-10',
127 '1.00/0.78' ll=11 f='Dialog-PLAIN-10',
;
END; [Network]

BEGIN st_Assumptions;
	autolayoutnodelabels;
END; [st_Assumptions]
