# Supplementary material for: Phylogeny of the SNARE vesicle fusion machinery yields insights into the conservation of the secretory pathway in fungi
Source: BMC Evol Biol. 2009 Jan 23;9:19. doi: 10.1186/1471-2148-9-19 (PMC2639358; doi:10.1186/1471-2148-9-19)
Supplement: Additional file 3 — Alignment and tree files. Detailed information to all sequences and trees are contained in a zipped file, which contains all phylogenetic trees in Nexus-format (.nex) and all alignments used to calculate the trees in Fasta-format (.fasta). In addition, a text file is provided ("id2information.txt") that allows to identify the sequences used for our analysis in the NCBI data base: listed is the sequence number & name used in our alignments & trees and the respective gi string. [file 1471-2148-9-19-S3.zip › Qa.I.conserved.fasta]

>002854
msdltplfrkcvnivqeelgsslspppvndsflkeckevfsnlvnmatfiqkirplylqsrkelrvedknki
deefkvnvqkvyeklkhlqsyekkrndvmtsqkgfvsalfsvdeyepkslyvstlsshrtqilrflnettkn
vnqkfekmqrkrserekqlnllhfqnld--ddemdavdayrseyqidiqsypneqetsneiaelsqaqlqel
esenkelltlktnefkqveklhhsmvdivklqteltmhletqaeqienlldsqdqvevdlrmgnknlakatd
rkrgskiiittcfalgllilfvdyis
>002843
mtdltpifnqcvaivrkelnatpsphhiqdtfsvecreyyhhlvalngiisdikvpyvagknvlsledknki
deemsyriqqmyeklkvlqnyekkrqsvsatktswlgamfggeeqekrdnfhatinfhrtqmlktlnestnn
vgkrfeqmqrqrlqrerrlnllnfqnlgvagrlhktlheslnnstddlnvvdleqeardqspgltqeqqqvf
ekenkeflalktnqlkqveklqhsmvdiinlqaelsfqleaqseqvsfmldtqnqvdldlrqgnqnltkatg
rkrganfivatcwilgfllllldfit
>000988
msdltplfkqcvsivqdkfgdsikedyikdtfikeciqfhkfltdlktfineikspylssndsltiddknki
deelqykiqqlyeklkllqtyeqkrqsafpkstgwigslfgsdeqddrdlfqttisshrtqilrslndltnh
vnksfealqrqrygrekqlnllnfqnlelnfyesnsgmnfvndseqlddqwdinqdeeiqeqqltqeqiqel
dsenqeflnlktnqlkqvenlhhsmvdivnlqaelsyqletqseqidnlmdsqsqveidvrlgnrnldqatn
rkkgssiiistcitlgvlllfldyis
>003874
mtdltpqfnqcvdivtsefharpkqqhlkdtfykesfefyqvlvnlnafissiktdylaseskassmtkdki
dedfnvkiqqcfkklalletyetkrqemvlqkrwfsfgfdgedaaseqvlyfdtiakhrmqilrflmeslny
vskkfetmqrkrasrerqlnllefqniddlnlneseiftnlekiqqnve-veqdqedenvpptlsqqqlqel
evenkellnmkntqlkqvdkiqhsildiiniqnelsfklqeqgdlinnlidahsevemevtagnktlnkatk
kkrganylvvicialgcllviidflk
>011240
mtdltpifnqcvnivqseikpk-rplhikdtfnkeciefyqilsnlsqliteikaeylasdtasssaskdki
deefntrvqqcfkkigalesyeqkrqqmvka------------ddneqdlyftteashrhqvlrflmeslvn
lsktyekmqrkriqrekqlnslnfqninerdldnsrvftsldqiqqdve-keeekeeetpqfemsqeqiqel
esenkellnlktvqlkqvdniqqsildivniqnelsfklqeqgdqinnlmdthsqvelevkegnrtlnkatr
kkrganylvticivlgcllviidflk
>002965
mtdltplfrqcvdivaselggdaedeyikdtfikecyefysvvadlqqfvtvirlpyladsnslsiedknri
deefkykvqqlykklslletyekkreelvprdsdnssgwlgddepldqqiylatvaahrtqilrflvsaldn
anknfetiqkkrilrdrqldllnfqnfd--------------dtddlnysefdsyheeeqnnhlsqqqiqll
etenrefltmkskqlkqvekvqqsiveiiniqnelsfklqdqgqqinnlmdnnaqvhidvqmgnktlnkatv
rkkganmlvtmcfvlgvlilfvdyis
>009981
mtdltplfkqcveivqseykts-pdiklkdtfieeshdfykviinlnqfineiksnylansgsltiedknki
deefnfkvqqmykqlnhleayetkreklipskqqstg---ledepndqeiyfetisthrkqilrflmdslni
vskkfeviqqrrisrerqlnllnfqnfe--ddedlnvddnfplptldqiqqspadddkeyqldlsqqqiqel
elenqeflnmktnqlkqvekvqqsivdiiniqnelsfklqsqgdqignlmdthaqvetevkmgnktlnqatk
kkrganmlvtlcivlgllmllidyis
>011222
mtdltplfrqcvdivqseyqag---stlddtfikeckdffhvltnlnqfinetksnylanagslliddknki
deefnykvqqmykrlnlletyetkrqsllpqpkssg-----ldepndqdlyfetlsnhrmqvlrflmetlnh
vnkrfesiqqkrlarerqlnll--------------------------------------------------
------------sqlkqvekvqqsildivniqnelafklqdqgtqieslldshadvetevqmgnrtlsqakk
kkrganmlvmlcivlgvllvlvdyvs
>000753
mtdltplfrqcvdiv----qqeyktqplndtfikettaffhvltnlnqfinetkssylan------ddknki
deefnykvqqmykrlnhletyetkrqsllpk------sg--ldesndqdiyfetlanhrmqilrflmetlnh
vnkrfeniqqkrlarerqlnllnfqnfe---------------dgeeledvfptldqiqqvpelsqqqiqql
etenqeflnmktsqlkqvekvqqsildivniqnelafklqdqgqqieslmdshadvqtevqmgnrtlsqatk
kkrganmlvmlcivlgvllvlvdyvs
>000156
msnrtelfkkymqviaetqgiddarnevkdtfvkeskqlmkhimefqivirqltpryes-atdmtdqekddf
dtesklqlqqyfekykqlesyerqrqemmkelekwsatvffsrsiddvssfhkvnnqfrmgilqslnmwlmk
isdrlstiqqtrlsrqrhieaidfnaql-----hlpeeisvsqspmitttveeikqyeetmsklsseqlqil
ateheellnlkneelqkaealrrtavdiaslqselathlqvqtqnintlldnqtdvememekgnrqlkqanr
kdrlanmvmwfaiicgllllffdyin
>010051
msnvtplfkkyvnvfdsnidpettgkaindtfikecldllkgirelqrvvisieeqyka-egelserekddf
dtevrliiqqyfdklrflgdyenkrqqii--nsrytgnglfrlhdeeleqfhlinnkhregilqslnmllss
vfskisnmqqerllrqrelesidfnaql--yapihnmissvsqspaietteqeiaqyneaveklsqqqlqil
eaehdnllniktqelqnveklsrtmieisslqneitsqlksqtqniftlldnhddveldvqqgnkqlkkaqk
rgksarliiylsvlfgililfldli-
>010117
mpditqlfrkyvdvmeedentklkrenikdtfakeclellahiteldrvivmlepsyqs-eadlteqekddf
dtesrlqlqqyiekfkflekyeskrqeligysnkgsealflgsgnydlklfhitnnqhrsrilqslnlklaa
tsfklanmqqkrltrkrelesidfnsql--yvpfkdvvasvsqtpaiettqeeikqyeetisklsqeqlqvl
eteheellnhknkelekvqkltktvteiaslqnelathlqvqtenintlldnhddievdiqqgnkqlrkaqe
rgksarmitylsitfgllillldyi-
>000125
madltqlfrkyvaiieearndpdgeadikdtfvkecselarhilelrkvltslegpyls-egemserekddf
dvearlrlqqyveklkylekyeatrqqarkvkgdalglm--------magfhqttnqhrlgilqsvglwlta
tsvqlsqmqrerlsrqrelesidfnaql---yvpttlvsavshspavettheeikqyeetmsmltqeqlqvl
qteheellnqkmqelekvqklsktvievaslqnelathlhvqtqninvlldanddieldvqmgnrqlnkare
rsksalmviymsiifgltilfldyin
>010098
manltplfrqcvtiiqtehpsfkepsqlndtfikechqllkcllemkklatsiesqylnddlemteaekddf
dteyrlqfqkyiqkfqllesyeidrqklvnekkqsnvllvkrldkktlqslhqtnnnfrlgvlqslslligi
vsskftsmqeerlslqrkfdalnlnfplmtnipssaismtvsesgpvettheevknyeetmsiltqqqiqll
eseheellndkneqlkkieminksildivsiqtelsshlqiqsqnintvldnqddielnikagnkqlqraqr
sgktarlttylaiifgililfldyi-
>000438
msnltplfrqyvsiiadestglqeaqstrdsflkecrslakflfelntvlksvceeymn-dfsmteaekdnf
daearlqlqeyvkklkhleqyekgrrklideirkisgslnrnidkrdfisyqnfnndfrsgvlrslnlwlky
vssefsnmqqerlasqrkfqqslsfsqpsevdltesisltvsqsqpvehiqdeikqyeetisqltqeqlqvl
eteheelinqkneqlkkvglinktimeivgvqselaahlqvqsqninsmldnqdiietnitkgnkelkkaqr
agktaklttyiaviigilillldyis
>009898
msnltplfnkyvevinesldksvndgllddsfikeccdllkvsselrkvlrvveqeyrn-esgmsenekddi
dtelrlqlqkyvqkfkhlqdyeqkrqkliedknnmvyfl-qgknsdkvtlfhrsnnefrsgilqslnmwlns
vsnkltsmqqerldsqrkfdepifnsipseleidspvsvsvtqsqplettkdevkhyeetiskltqeqiqll
eteheellnhkndqlkkveninktileiatiqnelashlqeqsqninnildnqdtievniqegnkqltkakr
agrtakmttymaillglfillldyvg
>010076
msnltplfqkyvtvietrkeqnpnyidvndsfikecakllkslielnkvikqieknyld-dlnmsdvekdef
dmecrlqiqqyfkkfeflenyemerhslmi--kklqskpktfknvvhpqdvekgvhefrlgvlrclnlwiky
vsskftsiqqerlilenkmnfnstpvptvedlpadaidisvsqtapvetvqdevkhyeetisklsqqqlqvl
etehsellnqkneqlkkidtinktildvvniqnelsnhltvqsqninlmlnnqddieinikkgnnelrkakr
agrtakmttygaiimgifillldyvg
>010139
msnltsifqkyvavidetrkeqgernevndsfikecakllkflielnrvikeieknymd-dlnmtdaekdef
dmecrlqiqqyfkkfeflenyemerhslll--kkfqskpnngkqvthpqdfekgvhefrlgvlrclnlwiky
vsskfttiqqerlisenkmnfnstpvptaddfsadaidisvsqsapvetvqdevkhyeetiskltqvqlqvl
etehsellnqkneqlkkvetinktildvvniqnelsnhltvqsqninlmlnnqddievnikkgnkelrkakr
agrtakmttygaiamgifillldyv-
>010162
mpnltpifqryvavidesrklq-dgidvndsfikecakllkylielkkvikqieknyld-dlnmsdaekdef
dmecrlqiqqyfkkfeflenyemerhslll--kkfqskpdsskhamhpqdiengvhefrlgilrclnlwiky
vssefttiqqerliledkmnfnstslppgddfsadtmdisvsqsapvetvqdevrhyeetiskltqeqlqvl
etehsellnqkneqlkkvetinktildivniqnelsnhltvqsqninlmldnqddievnikkgnkelhkakr
agrtakmttygaiimgifillldyvg
>000817
msdltpifrkyvaviddarneq-ngidfrdsfikecarllkflvelnkvikqieknyld-dfnmsdaekdef
dmecrlqiqqyfkkfeflenyemerhnlsl-krfqskshdntkhvihpqdiengvyefrlgvlrclnlwiky
vsskfttiqqerlilenkmnfnstpmptaddfsadaidisvsqsapvetvqdevkhyeetiskltqeqlqvl
etehsellnqkneqlkkvetinktildivniqnelsnhltvqsqninlmlnnqddielnikkgnkelrkakr
agrtakmttygaiimgvfilfldyvg
>010185
mpdltpifrkyvaviddarkeq-sgidvsdsfikecakllkflielnkvikqieknyld-dlnmsdvekdef
dmecrlqiqqyfkkfeflenyemerhsls--lkkyqskpdggkhlmhpqdvengvhefrlgilrclnlwiky
vsskfttiqqerlilenkmnfnstplptgndfsadaidisvsqsapvetvqdevkhyeetiskltqeqlqvl
etehsellnqkneqlkkvetinktildivniqnelsnhltvqsqninlmlnnqddielnikkgnkelrkakr
agrtakmttygaiimgifilfldyvg
>006716
mtdrtldffrli---ekdsnvklaelsfddsflneariiynsiyklqvflsrirhaylkiklelsdvqrdei
dqeastiinicvsrikaleqaeentktelg-ekhwyegl----knpekrarkelllahhsgvlwflqnslsk
vsetlftlqetrf--eqaktssllnnnw--------------qnrsysppprvqlsqsdfsqnlsqtqiqel
edenelllqefedtmqrvqytsrslneiirlqaeiskqlslqaaqtdklyedamitsdtissgntqlkqars
rsraakglfivflilsfllvafdril
>000386
mtsrtneffgltkngdaanipl-----ytdpflaegyrihetivnllvflkkirgaylkrkleldevqrdei
ehevssaisscihqiaklqeivkeqqsqipkksgwlqgl----rdpsklskketlvahhssvlwylqselsd
vssvlyhlqdlrlkrgqek---------------rniasdfltknptdensaveipeselqtfftqqqlqel
eqendvllqefehtmerlrdtgksladitrlqseisaqlsiqssaaeklyddalnvmdslsggnqqlikaks
rsrtarllfciftvmgllllsldriv
>006548
masvas-fehalhaqehpsstm-----------------lptatpme-------------vslmtdekkdvl
dmqiqaiikgcltmiqalsklidektgflnmrtklagti--------------hlksmresvvwilehrlms
tsniqqamqeyrlernirhqesylrqdlltdsspqntspqhssttnttpfkfdfpvdpyasnsmdedesqml
eqdnstmmdqlestltqvrtatqslneiaqlqstlahhlqaqsetidsiyddaekanqtiakgndnlksaqk
yggprwwvlyvlltisgllllldsff
>010025
mtdltptfnallkehgssgttskrmalpttsyv--cipi-thissllqylhatrpaylstpqtltdtdrdni
dastasllhnlttsintlasaesvrhetasnrrkyghgastsaeqraaesrendtaalresvlwflrrglde
tlavqrgmverrierirereksvlykgvasaaaavsagagagageeargaaldaselaaieaelspqqlqlf
aeeneamvr----------naekslleiaslqqtlvshlatqdeyigqlvgdaaftetnigrgntelkrate
rrstaqavfwgtvglctwlvvwdlvf
>009918
mtdltptlnaillerqsppipiktynkpadeflkeayrinkhitslttylqkirpqylstasplsdsdrdqi
dtstslvlhdlsnsistlssaetlrhetatsrkkygrsvgkseeqvreeegvrvmqvvrgsvvwflrrgled
vvslqrglverriervterersvlfkgggtggvgsgsgfavddtvglkgagmdesevraieeelsaeqlqlf
eaendamvryyedtlskvqnaekslleisslqqtlvshlstqeeyisqlvtdaestqtnigrgnkelkrase
rrsaaqavfwgtvglctslivwdlif
>006812
mtdltptlnaillerqsppipiktynkpadeflkeayrinkhitslttylqkirpqylstasplsdsdrdqi
dtstslvlhdlsnsistlssaetlrhetatsrkkygrsvgkseeqvreeegvrvmqvvrgsvvwflrrgled
vvslqrglverriervterersvlfkgggtggvgsgggfavddtvglkgagmdesevraieeelsaeqlqlf
eaendamvryyedtlskvqnaekslleisslqqtlvshlstqeeyisqlvtdaestqtnigrgnkelkrase
rrsaaqavfwgtvglctslivwdlif
>003034
maditfvvngllkshgvsgipnregrrtvdeflkeayri------------sirqaylsaeqhltdeerdsi
dsstaillrdlsssienlasaetlrqetqssrkkfgyklsrsaeqevaedsektmktvrenvlwllrrrlea
avevqramvekrierakekeksilyksgeyqamldddvaktkapvrvhdpfvdekmmadiesqlspeqlqlf
aqendtmlkhyedtlskvqnaekslleigslqqtlvahlstqedyisqlvtdastthtnigrgnqelkrane
rkstaravfwgtvglctgliiwdaif
>011307
maditlivngllkshgvsgipniedrrtvdeflkeayrinshvsslltylksirqaylstdqhltdeerdsi
dsstaillrdlsssienlasaetlrqetqatrkkfgyklsrspeeeeaedsektiktvrenvlwllrrrlea
aaeaqmamvekrierakekeksilyksgisqtmmeddmgkpkvpirvhdpsmdkemmadiesqlspeqlqlf
aqendtmlkhyedtlskvqnaekslleisslqqtlvahlatqedyinqlvtdattthsnvgrgnqelkrase
rrsraqvvfwataglctglivwdaif
>003089
maditlivnglleshgvsgipniedrrtvdeflkeayrinshisslltylksirqaylstdqhltdeerdsi
dsstaillrdlsssienlasaetlrqetqatrkkfgykfsrspeeeeaedsektiktvrenvlwllrrrlea
aaeaqmamvekrierakekeksilyksgisqtmmeddmgkpkvpirvhdpsmdkemmadiesqlsleqlqlf
aqendtmlkhyedtlskvqnaekslleisslqqtlvahlatqedyinqlvtdattthsnvgrgnqelkrase
rrstaqmistnl--------------
>002904
mtditplvnellkahtaipfrslagtgtvdeflkeayrinshitslltylksirqsylsakqhltdtdrdti
dsstalvlrdlsssianlasaetlrqemqstrkkfgldftgsseqrrleetertlktirenvlwwlrgrleg
vaevqrgmvekrierikekeksvlhkmspgsdggglsmrdrptasdilpdvidekekaeiesklspeqlqlf
aqendgllkhyedtlgkvktaekslleisslqqtlvmhlstqedfinqlvsdaantetnvgqankdlkrate
rlstaqavfwgtvglctwliiwdaif
>011164
mtditpllneclnshgavgiqsrskpgtvdeflkeayrinahitslltylkfirqsylstqqhltdadrdti
dsstalllrdlsssisnlasaetlrqetqstrkkfgldfagsveqerleetertlktirenvlwwlrrrleg
vaevqrgmvekrierarekeksilykmgesglplrdrvalgagagdiapdmidekekaeiesklspeqlqlf
aqendgllkryednlgkvqnaekslleisslqqtlvmhlstqeefinqlvtdavntetnvgqgnkdlkraae
rrstaqavfwgtvglctwlviwdaif
>010018
mtdltptfsellrskspssklstgymtiadeflkeayrinnhitsllsylhtirpsylstpeilddtardti
ttttstllsnlstsittlsaaenlrqetvsrtqrfgkglgkeeeqiveeekekvlkgvresvlfylriklgg
vvneqrdmvekriervrerersvlykssgsvdggewrgdvagggtttgsvmmdesevkeiekqltpqqlqlf
eeendsmvkyfedvvgkvqnaekslleisslqqtlvshlstqeeyisqlvtdasnteanigqgnkelkrate
rrstaqvvfwgtvglctwlvvwdlv-
>010007
mtdltplftellhk-qdeyislsrplttadeflkeayrinthissllshlhkirpsflssdtilspdeldav
tsstssllhtlsssisnlssaeslrqethstynrkrsragkkpeqiieeqienntkavresvlwflrrrleg
tiemqrdmvekrierarereksvlyknspsnypdaalemadtvgvgakgntldasevaaieaeltpeqlqlf
aeendsmvryyedtlskvqnaekslleisslqqtlvshlstqeeyinimvtdasntetnigrankelkrase
rrsaaqavfwgtvglctwlvvwdlif
>006531
mtdltptlrrllkekhaittarpeprlttdeflkeayrinfhitsllsylhsirpaylalnkpltdperdsi
dssttlllttlstslsnlstaeslrqetttnrqkhqpspalsshtapeedqartlhtvhdtilwflrrgler
avaahrtlverrlerarekeksvlyktdpsasasasaslagsvelgrgdvsvdageaaaieaalspaqlqlf
aeendsllrqyedtlgkvqnaekslleisslqqtlvshlstqeeyisqlvtdstttstnvgqgnkelrrate
rrstaqavfwgtvglctglvvwdlif
>006655
mtditsdinqvlkdknasttipkgeprtadeflkeayrinshihslllylqsirhsylstskpltdserdsi
dsstalllrdlstsianlstaeslrqetesgrkkhrapsnkspeqihdeerartlrtvresilwflrrgler
aaeaqrdmvekriervrekeksvlykseasvpvsvsgpgpatadphlrgstlsetetaaieaelspeqlqlf
aeendlmlrqyedalskvqnaekslleisslqqtlvshlstqeeyieqlvmdasstttnigqgnkelkratq
rrstaqavfwgtvglctwlvvwdlif
>002772
mtditsdfnkvlkdknasttiptgeprtadeflkeayrinshihslllylqsirhsylstskpltdserdsi
dsstalllrdlstsianlstaetlrqetesgrkkhrassnkspeqihdeerartlrtvresilwflrrgler
aaeaqrdmvekriervrekeksvlyksevpasvpvsgpgpatadphlrgstlsetetaaieaelspeqlqlf
aeendlllrqyedalskvqnaekslleisslqqtlvshlstqeeyieqlvmdasttttnigqgnkelkratq
rrstaqavfwgtvglctwlvvwdlif
>003895
mtditpdfnlclqkhnvppilhkdynltlnsflqeaysinaritdlhrellsirpaylsvhqslttgdrdsi
dahsksllrslhsaisnlhqasqvksqtassskraktglalspeehleegerktleavresvvvflrgaler
vgrlqsemmdarlrrevekgksvlarargdtgdmngnikkntrqsadftsdpslssdatsslnltpeqtllf
asenndllnhyntqlssiqgaeksileiselhstlhanlaqqsehieqlvadsylttenlgkgnkelkrase
rkstaqavfygtvvfcgvlvvwdlvf
>009774
mteitadfnvclkekggqvvlkkeyditinsflqeayainthitdlirdlrakrpaylsaarpltdrerdaf
daetkrllkqlsgaitalkqvedarneaaevrkrargglakspeeemeeaarktisavresvilylqtklkd
assiqqemmdarlrraeekaksilakst--------vganvqhaldeqastvhrsqdpdatetltpeqlqtf
qsenhellkhyetqldqvrtaersileiselhttlhanlsqqaeqieqlvqdsylttenlgkgnqelkrase
rrstaqalfwssaafcsvlviwdlvf
>006675
-mditpifnqvlvkhdaqpvepyvfrvdldeflkeayrirnhvtklhndlksirqsylsaskyltdvertei
dasakqslrelnyaintlrdaeqirqttqtqrkrakqglaksveeeleeakantvqahresiiwslqnqlee
cgrfqssmmeirlmreveksksvlyktrtndysgmngsaagsadyrgktsyaqeesngaieqqldpeqlqlf
aqenqdmlkeyedqldkvratekslleiselqttlannlsvqaahidqlvedsfnttdnvgsgnkelkrate
rrstaqmvfwstcvfcttlvvwdlfi
>011127
-mdvtptfnqvlakhnappikpfefrvalddfvkeayri----------------sylsaskylsdaqrnei
dlqakqsirqlndaiktlgvaeqarqaaqsqkkrakqglakspeeeieeakantikahresiiwslqkqlee
cgqfqsnmmeirltreveksksvlhktrmadydpakggqgaeadyrgtasysadegstvienqldpeqlqlf
aqenqdmlkqyedqldkiratekslteiselqstlasnlsmqaahidqlvedslntqenvgsgnkelkrate
rgstaqkvfwatsvfcatlvlwdlfv
>011262
-mditpafnqvlakhdarpikphvfrvalddfvkeayrirthiaklhtdlryirqsylsasayltdaqrnei
daqaklsinqlndaikrlgiaeqarqatekqkkrakqglaksveeeieetkantikahresiiwslqnqleq
cgrfqsammeirlmreveksksvlyktrysgmnggssvggesadyrakstytqdessavienqldpeqlqlf
aqenqdmlkqyedqldkvrqtekslteiaelqstlatnlsiqaahidqlvedslnttenvgsgnkelkrate
rgstaqkvfwattvfcgtlilwdlfi
>003007
mvg----------------------------------------tslnsylrdirqsylsawrhlndrqreei
daetkkllrelnvsirsmdeaegirytaealqnkyartlsksmeqeleeaklnaikmhrdsvvwylrqklse
cgtlqasmmekrimremeknksnlaksrdivgfgessstkytssgnahleaqspsqtsfpeqgltpeqiqmf
eqenhdmlkhyqstldqvktaekslieiselqtqllnsvasqaeqieilaeqshqttenvgggnkelkrate
rkstan--------------iwe---
>006727
msnitptfdgllkqreasttkkafsleqldeflkeayrinshisllhtqlknvrqaylsthkaltdrereev
danakkmlrelnasirtladaeqlrhetelarkkhssglkkskeheqaeakeaqmaghrdgvlhflrqrlqq
cvetqqsmmevrltreveksrsvlakargaslgdrdldgptlpgtsfiplqdeekkrgppppdlteeevqmf
ekgsqdmmkyyestlekvmsaekslleiselqtmlvnnlatqsagieqlvqdslnteenvgdr---------
--------------------------
>000581
madltstfngllkghdapptkpfttd-tadeflkeayritslvaqlhselrnlrqaylstpvyltdrdreei
danakatlrdlnariraledaeqlrqstetaqkkyarglskskehaaaeavarqlgahresviwylrqrlqe
tartqqammetrltremeknrsvlakarnhfgsrrrsgsvvqgntshlpvdeyegksavptqdltdeqiqmf
ekgnqdmvkhfestldkvraaeqslleiselqnmlvsnlttqsahidqlvaesfettegvdrgnkelkkstn
rasparytffaatglcaflvlwdlii
>003066
madlttafnallkgheapptksfgid-tadeflkeayrinsliarlhselrnlrqaylsthaaltdrdreei
danakmtirdlnariraledaeqlrqntetarkrlsrgfgarseqatleaaarqlgahresvilflrarlqe
tartqqrmmetrltremeknrsvlakaraanhgagelpagaisngtglsvqeeeerkkpvtdnltddqkqlf
ekgnqdmlkhlegtldkvrtaesslieiaelqnmlvnnltaqsahidqlvadsfettegigkgnkelkksvg
kasparytffaaaglctvlvlwdlvi
>011280
madlttafnallkgreapptkpfnld-tadeflkeahrintliarlhselrnlrqaylstpifltdrdreei
danakmtirdlnariraledaeklrqstaaakkrfshglgkskeqemaeaaahqleahrdsiiwylstrlre
tirtqqrmmetrlareleknrsvlarakgytaepvtagarpnvhnaslaaeeeqrpkprldndltedqiqmf
ekgnqdmlkhyestldkvrtaekslieiaelqnllvgnltaqsahidqlvaesfdttegigkgnkelkksts
rssparytffaatglctalvlwdlii
>003919
dvnitaqfnellrqhqappvvkkvsledidsflkeayrinshitnlhqqlqdvrqaylstprvlsdrereei
danakqmirelnasirsldeaeqlrretesarkkytkglskspehvaaeaqalqlggyrdgvlwflrqrlel
ccrtqqdmmetrlrreleksrsmlpmgdlaefaptayrpqrqttpgdalshggeqssapmpegltdeqvqmf
eegnqsmmehyestldkvrtaekslleiselqtllvnnltaqseniellvadsasmadnvgggnkqlkkatq
rpstarytffaasglcaflilwdlii
>009863
avnitaqfnellqqhhappvvnkvslddidsflkeayrinshitslhqqlqdvrqaylstprilsdrereev
danakqmirelnasirsldeaeqlrretesvrkkytkglsksaehaaaegqalqlggyrdgvlwflrqrlel
ccrtqqdmmetrlrreleksrsmlpvgdfaefvpaahkqhrqpsgdaftpgmdess-apvtegltdeqvqmf
eegnqsmmehyestldkvrtaekslleiselqtllvnnlsaqseniellvadsasmadnvgggnrqlkkatq
rpstarytffaasglcaflilwdlii
>011134
avnitaqfnellqhhsappvvnkvslddidsflkeayrinshivslhrqlqdvrqaylstprvlsdrereei
danakqmirelnasirsldeaeqlrrdteaarkkytkglsksaehaaaedqaqqlggyregvvwflrqrlel
ccrtqqdmmetrlrreleksrsmlpvgdfaefapaahkphrqtpggvsepgaeesspaaftegltdeqvqmf
eegnqsmmehyestldkvrtaerslleiselqtllvnnlsaqseniellvsdsasmadnvgggnrqlkkatq
rpstarytffaasslcaflilwdlii
>006728
-mditigfnellrqrdapaakkrvtmdaidgflkeayrinshitslhrelqdvrqaylstsrvlsdrdredi
danakqmirelnasiralddaeqlrretesarkkyvgglnksnehaaaeakardvgihrdgilwflrqrlel
ccrtqqdmmearltremeksrsmlsksgaefpppsvrrqsqatpasgaiptsddgqapsesqglteeqiqmf
eegnqdmmkhyessldkvrtaekslleiselqsllvsnlatqsahieqlvadsfstadnvgggnkelkkate
rasfakytcyaasgvcaflilwdlvi
>002894
-mnitvtfnellrernapetkkrvsldaidgflkeayrinshitslhrelqdvrqaylstarvlsdrdreev
danakqmirelnagiraldeaeqlrretetarkkyvgglsktkeheeadakardvgihrdgilwflrqrles
ccrtqqdmmearlmremeksrsmlsragfaefppsarrlsqtapagqipmsddgq---fpsqglteeqiqmf
eegnqdmmkhfessldkvrtaekslleiselqsllvnnlatqsahieqlvsdsfsttenvgggnkelkkatq
raspakytffaagglcaflvvwdlif
>000491
-mnitvtfnellrernapetkkrvsldaidgflkeayrinshitslhrelqdvrqaylstarvlsdrdreev
danakqmirelnagiraldeaeqlrretetarkkyvgglsktkeheeadakardvgihrdgilwflrqrles
ccrtqqdmmearlmremeksrsmlsragfaefppsarrlsqtapagqipmsddgq---fpsqglteeqiqmf
eegnqdmmkhfessldkvrtaekslleiselqsllvnnlatqsahieqlvsdsfsttenvgggnkelkkatq
raspakytffaagglcaflvvwdlif
>009940
-mnvtvtfnellrernapetrkrvtldaidgflkeayrinshitslhrelqdvrqaylsttrvltdrdreev
danakqmirelnagiraldeaeqlrretesarkky-gglskteehaeaeakardlgihrdsilwflrqrlel
ccrtqqemmetrlkreleknrsmlsrsgfaefppsarqnsqtapaapipmsedgq---fpsqglteeqiqmf
eqgnqdmmkhfensldkvrtaekslleiaelqsllvnnlatqsahidqlvadsfattenvgggnkelkkatq
raspakytffaasglcaflvlwdlvf
>001715
mpnltplffdlvgp-tapkkgl-----pkhafdkeadtansliselqtfltnvrpsylsvstymtdkqrdev
dyetksavqnltrkiralekwtedekrk---kkeqkggfsalmkdelqegvektqqqhrdavlwylndrlra
vsemqqtmqeqrlarerervmsrnnvvi---grppalgasdqretntaldgnekktsepfdstispemiqql
esehaelldslqgklgkvheaekslyeisemqneltmhlasqsekiqslindanqttvdvgdanknlesaks
rrkasrmiigislflaflllfydymm
>010512
---------------------------------------------msrafekvgatglg-------------
-------------rlglfqsramiqqreasn-----------------------lgvhhmavtqylseqlar
assiqaslqqkrvdmqrqryeklsdntp--qsistqtgsalpaealqgsigamgqqgvdvvdqlsteqrqvf
eeeasalvqslqadlaavqhaeqqlqdisslqtkivqhleeqnehvdtllsdagthgeqvtrgnqqlrrake
rrqanrllslffvlsglllllmhcas
>009758
sssrtdefktaiqskrktnspp---ttssdawtkeaqlvanniqelidflssirrayldsvrwfsenekdqi
dtlvavglkksvqgvraleaaeksrkaqqdnqsnalsrf-lgislssqsiakeqfdghrasilwflnqrltd
lgkmikdqqetrakkkmekvmksglaglsaqsnekagvpaiyrpkfdqlldpesmeepaientltsaqiqqf
ekestevlkatentlksikqtesslleisnlqtelvyhltqqnemidqlwddsiistgkikqgnqqllsase
skesr---mwfsepsnlvlmigefrv
>001258
atdltadfqsliaqrrqeypps--assalkqwlaqayiirkhiisllgflysirrkylagtgplsdtqrdei
dfqvkvvikrclesireleraeearkkhapttptalsplstardsstsilasslisahrasitqylstllsr
asalqsdmqearlrmqrektkslansrivlaaaptvirgsvggsfnpeldtesgmvgkdisaqlsasqiemf
etesselikslesdlaaikkaesrlyeiselqtqvvqqleqqgeitdqlldeaigvgtevgrgneelrkarq
rreadkfltiflvgsglallflhwmd
>003053
msnitiqfrqlveqkansispkkskektydlftkeayriyrhvdslrhfllsirpvylssithltdnerdei
dfqakliikrcidrineleesekirqaneasthrfaqfl--nsvlpsvsstedilsvhrssmtwllnqqltq
vskiqkdqqeirlnreieksenqlsrst---------tvllpppqpipaqkeeqieldafeemlskeqmqil
ekensvmlenlnntlnqiksaekalleistlqtqltnhlaaqtlqtdrlyadavattetvergnlqllsake
rrgsrrfilafligasfvllfldwys
>003936
msnitadfraivlaagphsaknsrdaasydlytkeayrinqhisslkrfllsirraylssvqqltdrerdei
dfqaklvirqsmdrikdleeaekirqeteaastrlmslf--ntlsntqsttedilgihrssitwllnkrlme
vsnlqknqqeirlrreieksenqlfrstssssfkptkstvaetwqstpvpdpepeemdafeeqisqeqlqml
ekensvmledlnntlnqvrtaekalleisnlqsqlthhlavqtlqterlygdsiatterveqgnlqliqsre
rkgtrkfmlvfllgaslvllfldwys
>000488
aadhttlfrsilttqqssrpesarsksdeaeflkeayrihthlrslqqlltsvrkaylsvvkyltdkerdei
dlrarmilrrcqervgilemteqkrkskavsstkpastllpslapasisaiepilsahhasilwtlndflar
ltgsvsdlqnervkrreersrtlgagathdpafshtfasdpedphlnqglgiidpsappieqvlsqeqiraf
esendallehmsstlssvlsaeaslleisqlqselvrhlaqqtemveqlyedavgsvaevkraneqltkare
rkdgrlfllifilgasfsllfldwya
>002877
ftdrtsefrrtvadkenvipegrklhasgkgyiheaytilshigtltrmlgsirraylndikylsneerdqi
dlqartilqqcstrvkemellekrrselvqskanpvfrlparlrqdestlasdviaahrssitwylgrrlte
asqmqkemqeervkrqlertktlasgaslaatlgtpndhtrtppqsyqpdssfasededddleltssqilqf
eaenaailrnvqdtlesvqqaesrlmdisalqmelvthltrqteltdqlyedaiattstvekskaelkkaqe
rkdsrlyllvfllgasfsllflhyy-
>002919
fcdrtndfqqtlhdkeralpdakrrkilgkeyvteaytilnhintltrmlsnvrspylnsirhltneereqi
dlqarviltrcssrikemealekrraelvassvnplarfparlrqdettltsdviaahhagmtwyltrrlte
asqtqkemqeervkrqlertrtlgssaaatigasssssyessqptnatnstyvsdededeeielsasqilqf
eaenanilrtvqdtlesvqqaesrlmdisalqmelvshltrqteltdqlyedaiattstvekgnvqlkeakr
rkdgrlfilvfligaslsllflhyy-
>002942
atsrtlefrdlvrekekeipdakrrklpvrsfpkeaaeqlkhinmlsrmlvsirkpylspikhltneerdqi
dlqarvilsrcsdrikemealekrraelvaskanplarfparlrqdettaasdfvaahhasitwylsrrlte
asqalkemqeermrrqlertrtlgsgaaalgegssslrstpktgsfslsdealddtedddelelsqsqimqf
emenanilrdmqdtlasvqqaesrlleisalqaelvahltkqteqteqlyedaiataatvekgnvqlkearr
rrdsrkwillfligaslsllflhyy-
>006778
atsrlpelrdlirekqdalpetkrrrilnkeytaeayvilnhihtlnrmlaavrkpylnairhlsneerdqi
dlqarvilsrcservreleavekrraelaasrknpltrlparlrqddetaasdfiaahhasvtwylsrrlte
asqnlkemqeermkrqlertrtlgsgaaigsqsndalsstatlkpiqmptddlmdetdeedleltasqimqf
etenanilqsvqdtlasvhqaesrlmeisalqaelvthltkqteqteqlyedaiataatvekgnvqlrearr
rrdsrkwillfligaslsllflhyy-
