# Supplementary material for: Phylogeny of the SNARE vesicle fusion machinery yields insights into the conservation of the secretory pathway in fungi
Source: BMC Evol Biol. 2009 Jan 23;9:19. doi: 10.1186/1471-2148-9-19 (PMC2639358; doi:10.1186/1471-2148-9-19)
Supplement: Additional file 3 — Alignment and tree files. Detailed information to all sequences and trees are contained in a zipped file, which contains all phylogenetic trees in Nexus-format (.nex) and all alignments used to calculate the trees in Fasta-format (.fasta). In addition, a text file is provided ("id2information.txt") that allows to identify the sequences used for our analysis in the NCBI data base: listed is the sequence number & name used in our alignments & trees and the respective gi string. [file 1471-2148-9-19-S3.zip › Qa.II.conserved.fasta]

>000523
vdirnrtiefqkrcaiiskkn---kannasvasnnsipnksefqkkaseiaheiantavqlgklsqlakrkp
llndnpveimeltflikrriytieneimelnkl-------qigtkqhkqnvmtllntkmknisgnfkdvlet
rqklelenqdrlerlthvggsdntnntsslvpagassnvnpfinliddetngltangnlllleeqdqrylqe
rsnaietiestiqevgnlfqqlahmvqeqgetiqriddnvgdiemnihgaqrellkyfdnisnnrwmavkif
aiifvffllwvlvn
>009893
mnikdrttefqqsvlsykkqykiaiettnnesnrk---dasefqkrasgiaheisgtaqllsklailakrkp
mfndnpveiaelsflikrkiyaieqnlvdlskhqrsngsqrngnvqhsknvmnllntkmknisgdfkdvlea
rqrleiankdrwekisseansdsqannvamy-------snpflstlmdedsklmsqslllqmeegnnvylqe
rdrametiestiqevgglfqqlasmvqeqgeviqriddnvneidinitgaqrellkyfdriksnrwlsvkif
fiifvffliwvlvn
>010091
-nikdrtsefqqsilsykkrnqqqqqptqedlastpv-ktsefqkraslianeishtaqllsklailakrkp
mfndnpveiaelsflikrkiysiegslvelskfqrssggltnngvehsknvvnllntkmknisgdfksvlet
rqqlemnnrdrwaki-stdehaqtngssipnnvnnkptsnpfmsslmddenddrsdqqlmlmeegsnvylqe
rnravetiestiqevgnlfqqlasmvqeqgeviqridanvedvdlnitgaqrellkyfdrvksnrwlaakif
fiifafflfwvlvn
>000251
mniknrtfefqqsvatykkrv---kkndatsngkpqa-gvsefqkkasaiareisssaqllsklallakrkp
mlndnpveiaelsflikrkiyaieqslidlsklqkvqrngtdvttqhsknvvnllntkmrnisggfkdvlee
rqrmemanrdrwekinstsnstsqdsenknlevaty--snpfmsslideeseladsqmllmmeegnnvylqe
rnravetiestiqevgnlfqqlasmvqeqgeviqridanvdevdlnitgaqrellkyfdrvksnrwlvakif
fivfvfflvwvlvn
>010130
mnikdrtsefqqsvlsykkrnrereqqngnstkstagnnvsefqkrasgiaheisstaqllsklavlakrkp
mfndnpieiaelsflikrkiyaieqslvqlsqlkktdangqpsavqhsknvvnllntqmknisgnfkdvlee
rqrlemankdrwqklstdtehtqhtqntntvdltty--snpfmtslleessqgendsqlmlmeegnnvylqe
rnravetiestiqevgnlfqqlasmvqeqgeviqridanvddidlnisgaqrellkyfdriksnrwlaakif
fvifvffliwilvn
>010066
mnikdrtsefqqsvlsykkrnrereqengnsadsttknpvsefqkkasgiaheisstaqllsklavlakrkp
mfndnpieiaelsflikrkiyaieqslvqlsqlkkndangqpnaiqhsknvvnllntqmknisgnfkdvlee
rqrlemankdrwqklstdtehaqhtqsnnavdmtty--snpfmtslldesaqgendsqlmlmeegnnvylqe
rnravetiestiqevgnlfqqlasmvqeqgeviqridanvddidlnisgaqrellkyfdkiksnrwlaakvf
fvifvffliwvfvn
>010152
------tsefqqsvgsykkrnrereqengtstnsatgnnvsefqkkasgiaheisstaqllsklavlakrkp
mfndnpieiaelsflikrkiyaieqslvqlsqlkktdvngqpsavqhsknvvnllntqmknisgnfkdvlee
rqrlemankdrwqklttdtenaqhtqsshavdltty--snpfmtslidessqgendsqlmlmeegnnvylqe
rnravetiestiqevgnlfqqlasmvqeqgeviqridanvedidlnisgaqrellkyfdriksnrwlaakvf
fvifvffliwvlvn
>000314
mnikdrtsefqqsvlsykkrnrerekesenfannttgnsvsefqkkasgiaheisstaqllsklavlakrkp
mfndnpveiaelsflikrkiyaieqslvqlsqlkktdvngqpsavqhsknvvnllntqmknisgsfkdvlee
rqrlemankdrwqklttdtghapqtqsnhaadltty--snpfmtslldessqgendsqlmlmeegnnvylqe
rnravetiestiqevgnlfqqlasmvqeqgeviqridanvddidlnisgaqrellkyfdriksnrwlaakvf
fiifvffviwvlvn
>010176
mnikdrtsefqqsvlsykkrnrereqengdsfnhttgnnvsefqkkasgiaheisstaqllsklavlakrkp
mfndnpveiaelsflikrkiyaieqslvqlsqlkktdvsgqpsavqhsknvvnllntqmknisgsfkdvlee
rqrlemankdrwqklttdtehaehtqsnhavdltty--snpfmtslldessqgendsqlmlmeegnnvylqe
rnravetiestiqevgnlfqqlasmvqeqgeviqridanvddidlnisgaqrellkyfdriksnrwlaakvf
fvififfliwvlvn
>000148
mdikdrtiefqrsvtsysrrn---kqgaggpgegadrqrksefqqrasrisheianlaqmlsklaqlakrkp
mfndnpveiaqmtylikhkiysveqemmelsrhmpnnggggaqtrlhtknvvnllntkmknisgdfksvlea
rqklelanrdrwekisadrnsaalqdglpmggmgvs--anpfmsllaeddaslpneesvllleeqnqqylqe
rgravetiestiqevgnlfqqlahmvqeqgetiqridanvedidiniagaqrellkyfdrissnrwmavkif
ailfafflvwvivn
>010110
mnirdrttefqhsvlsyskrn---kvqttqdatpss--kksdfqqkasviaqeiastaqllsklallakrkp
mfndnpveiaelsfvikrkiysieqslmelskmnsstqpsqqnntqhsknvmtllntkmknisgdfktvlen
rqklelankdrwekisaqanegdsaqnaaty-------snpfmsslvdedqslpqessmllleeqnntylqe
rnravetiestiqevgnlfqqlahmvqeqgetiqridanvedidlnisgaqrelikyfdrvssnrwlavkif
avlfvfflvwvlvn
>010044
mdirnrttefqrsvysyskrn-----nsgaskpsntenqksefqqkasviaheiaqtaqllsklaqlakrkp
mlndnpveiaeltyvikrkiysveqsmielsrlngsatpm---pvqhsknvmnllntkmknisgdfksvleq
rqrlevanrdrweklsaqtedekspqvqqty-------snpfmslldessnp--qdssmllleeqssaylqe
rsravetiestiqevgnlfqqlahmvqeqgeviqridanvedidlnisgaqrellkyfdrvssnrwlavkif
avlfvfflvwvlvn
>001731
msfqdrtaefqacvtktrsrl---rtttanqavggpdqqkseftriaqkianqinqtgeklqklsqlakrkt
lfddrpveiqeltfqikqslsslnsdiaslqqvvkgnrnkpaqmnqhsenvvvslqnslantsmtfkdilei
rtqnmkasqnrtekfvasssmnagnsispfadyndpkpnedylslnlgdga---ryeqmallesqtdtysqq
rmssiqniestitelggifsqlaqmvseqretvqridmhtddivsnigsaqreivkfyermssnrallfkif
giviiffllwvlvt
>006710
msfqdrtaefqacvsatkyrsriandnnaaaikh----qksdftriaqkiaseinttgqklqrlsrlakrkt
lfddrpieiqeltylikqslsslnadiaslqqivrqnakdaaqidqhnesvvvslqnsladtsmnfrdilev
rsqnmkasqsrtekfvasssvtaantgnfmnaynanaa-gdylslnigdsa---ryeqvallenqvdaysqq
rlssiesiestitelggifsqlaqmvseqresvqridantedivgniggaqreimkfyarvtsnrrlmlkif
gicilffliwvlvt
>009789
ssiqdrtpefrsiltqaqkslkagsqpllphqngtatpqrsefarsaagigrgisatmgklqrlgelarkks
lfddrpveiaeltfvikqdlaglnhqiqqlqqsqkamnaqatqegehnknvtvllqgrladvtasfkevlev
rtqniqasrqrqenfvgdvsrqtgrtdsplyqtpsrkpgadvlslepsssspmhnqsqlqimeegssaylqe
rgqaieaiertinelggifgqlaqmvseqaeqiqridantddvvdnvegaqrelmkywsrvqgnrwliakmf
gvlmiffllwvlia
>003886
asiqdrtpefrsiltaaqkslkpgsqpllsqngtstppqrsefarnaagigrgisatmgklqrlgelakrkt
lfddrpveiaeltyvikqdlaglnqqigalqqlqrqttmgaeqegehnknvvvllqgrladvgvnfkevlev
rtkniqasrtrqegfvssvatqqgrtdsplyqppsrkptqdvlsldpsssstqssqqqlqlmeegtnayisq
rgeaieaiertinelggifgqlaqmvseqaeqiqridantddvvdnvdgaqrelmkywsrvqgnrwlvakmf
gvlmvffllwvlia
>006667
vsiqdrtdefrsilaqaqrkqktsrqslltaqeksqanqrsefartaaevargvsstmqklerlsqlakrkt
lfddrpvefdeltfvikqdmsalsgqvqslqsmnskqhpkadqegehnsnvvlllkdklqnvgtnfkdvlev
rtknmqasrsrteqflstaasqsgrtdsplyqtpsr--qqdllslepsgssaltsdaqlllmeeaqntyiqe
rgraiesiestiqelggifsqlaqmvseqgeqiqridantedvvdnvegaqrelmkywsrvqgnrwlvakmf
gvlmiffllwvlis
>011246
-siqdrtdefrsilaqaqrrqktgrqslltaqektqasqrsefarnaaevargvastmqklerlsqlakrkt
lfddrpvefdeltfvikqdmtalsgqvqslqqmnakqhpkvdqegehnsnvvillkdklqnvgtnfkdvlev
rtknmqasrsrteqflstaaqqssrtdsplyqtpqrspqqdllslepsgpsaltsdaqlllmeeaqnayiqq
rgqaiesiestiqelggifsqlaqmvseqgeqiqridantedvvdnvegaqrelmkywsrvqgnrwlvakmf
gvlmiffllwvlis
>011116
-siqdrteefrsilaqaqrrqktgrqslltaqekaqanqrsefarnaaevargvastmqklerlsqlakrkt
lfddrpvefdeltfvikqdmsalsgqvqalqqmnaklhpkldqegehnsnvvmllkdklqnvgtnfkdvlev
rtknmqasrsrteqflssaaqqsgrtdsplyqtpqrspqqdllslepsgssaltsdaqlllmeeaqnmyiqe
rgraiesiestiqelggifsqlaqmvseqgeqiqridantedvvdnvegaqrelmkywsrvqgnrwlvakmf
gvlmiffllwvlvs
>003062
fgfkprafgllwrlfcvsetrkpgr--llsdaqknaasrrsefarhaadigrgisgtmgklqklaqlakkrs
lfddnpvevneltfiikqdlsrlnedirnlqglskrlhpkpdqegennknillllqgklgdvsanfkdvlei
rtkniqasrsrteafvstmgqhappsasplygtpsrsp-adlislnpmggd---qqlqlqmmee-qntyiqq
rgqaieaiestinelgsifgqlasmvseqsemiqridantedvvdnvegaqkellkywssvsgnrwliakmf
gvlmvffllwvlia
>001310
faindrteefrqivaaaqrrqkpgr--lldtaqqhaasrrsefargaaeigrgisatmakleklaqlakkkt
lfddrpveineltfvikqdlsslnekirnlqdlsrrlhpkpdqegennknillllqgklgdvganfkdvlei
rtkniqasrsrtenfvssvgqhaqqsasplygtpsrapqqdlislnpm-gd---qqmqlqmlee-qntyvqq
rgqaieaiestinelgsifgqlaamvseqsemiqridantedvvenvegaqkellkywsrvssnrwllakmf
gvlmiffllwvlia
>011272
-aindrtaefrhivsaakrkqkpgr--llgssqqsaankrsefarsaaeigrgisatmgklqklaqlakkrs
lfddnpvevneltfiikqdlsrlnedirnlqalsrrlhpkpdqegennknillllqgklgdvsanfkdvlei
rtkniqasrsrteafvsnvgqhaqqsasplygtpnrsp-ndlislnpv-vd---qqmqlqmmeegqnnyiqq
rgqaieaiestinelgsifgqlagmvseqsemiqridantedvvdnvegaqkellkywsrvssnrwllakmf
gvlmiffllwvlia
>002811
psiqdrtvefrailgqaqkrlkvgrqallsdaqrkqanrrsefarraaeigrgitattaklqrlaelakrkt
lfddrpveiseltyvikqdlaslnqqiaglqqltlsqhpkadqegehndnvvvmlqgkladvganfkevlev
rtkniqasrsrtenfvssvssksqrsdsplynpsgrqpssdlltldpsnpsplgsdqqllmmeeasnsyiqa
rgeaidaiertiselggifgqlaqmvneqtemiqridantedvvdnvqgahrellkywtrvsgnrwliakmf
gvlmiffllwvlis
>006524
psiqdrtgefhailgqaqkrlkvgrqallsdsqrrqahsrsefakraaeigrgitattaklqrlaelakrkt
lfddrpveiseltyvikqdlaslnqqiaslqaltlsqhpkadqegehndnvvvllqgkladvganfkevlev
rtkniqasrsrtenfvssvssksqrsdsplynpsgrqpssdlltldpanpsplgtdqqllameeanntyiqa
rgeaidaiertiselggifgqlaqmvseqsemiqridantedvvdnvegaqrelmkywsrvsgnrwliakmf
gvlmiffllwvlia
>002783
psiqdrtgefqailgqaqkrlkvgrqallsdsqrrqah-rsefarraaeigrgitattaklqrlaelakrkt
lfddrpveiseltyvikqdlaslnqqiaslqaltlsqhpkadqegehndnvvvmlqgkladvganfkevlev
rtkniqasrsrtenfvssvssksqrsdsplyipsgrqpssdlltldpsnpsplgtdqqllvmeeanntyiqa
rgeaidaiertiselggifgqlaqmvseqsemiqridantedvvdnvegaqrelmkywnrvsgnrwliakmf
gvlmiffllwvlia
>006648
psiqdrtgefqailgqaqkrlkvgrqallsdsqrrqah-rsefarraaeigrgitattaklqrlaelakrkt
lfddrpveiseltyvikqdlaslnqqiaslqaltlsqhpkadqegehndnvvvmlqgkladvganfkevlev
rtkniqasrsrtenfvssvssksqrsdsplynpsgrqpssdlltldpsnpsplgtdqqllvmeeanntyiqa
rgeaidaiertiselggifgqlaqmvseqsemiqridantedvvdnvegaqrelmkywnrvsgnrwliakmf
gvlmiffllwvlia
>010016
psiqdrtgefhailgqaqkrmkasrqalltdaqrkqanrrsefarraveigrgitattaklqrlaelakrkt
lfddrpveiseltfvikqdlaslnqqiaslqaltlsqhpkadqegehndnvvvmlqgkladvganfkdvlev
rtkniqasrsrtenfvssvssktqrsdsplyntsgrqpasdlltlepsnpsplgsdqqllvmeeasnayiqg
rgeaidaiertiselggifgqlaqmvseqsdmiqridantedvvdnvqgahrellkywtrvsgnrwliakmf
gvlmiffllwvlis
>001114
psiqdrtgefhailgqaqkrvkvgrqallsdsqrrqanrrsefarraveigrgitattaklqrlaelakrkt
lfddkpveiseltyvikqdlaslnqqiaslqaltlsqhpkadqegehndnvvvmlqgkladvganfkevlev
rtkniqasrsrtenfvssvssksqrsdsply-tsgrqpssdlltlepsnpsplgsdqqllvmeeasnsyiqa
rgeaidaiertinelggifgqlaqmvseqsemiqridantedvvdnvqgaqrelmkywtrvsgnrwliakmf
gvlmiffllwvlis
>009910
psiqdrtgefhailgqaqkrvkvgrqallsdsqrrqanrrsefarraveigrgitattaklqrlaelakrkt
lfddkpveiseltyvikqdlaslnqqiaslqaltlsqhpkadqegehndnvvvmlqgkladvganfkevlev
rtkniqasrsrtenfvssvssksqrsdsply-tsgrqpssdlltlepsnpsplgsdqqllvmeeasnsyiqa
rgeaidaiertinelggifgqlaqmvseqsemiqridantedvvdnvqgaqrelmkywtrvsgnrwliakmf
gvlmiffllwvlis
>000271
ptiqdrtsefqailgqaqkrakvgrqalltdsqrqqanrrsefarraaeigrgitattaklrrlaelakrkt
lfddrpveiseltyvikqdlaslnqqiaslqaltlsqhpktdqegehndnvvvmlqgkladvganfkdvlev
rtkniqasrsrtenfvssvssksqrsdsply-psgrqpssdlltlepsnpsplgsdqqllmmeeasnsyiqs
rgeaidaiertinelggifgqlaqmvseqsemiqridantedvvdnvqgaqrelmkywtrvsgnrwliakmf
gvlmiffllwvlis
>003038
ipiqdrttefrsilgqaqkrlkadrqtll----rpdtsrksefarraaeigrgitattaklqrlaqlakkks
lfddrpveiseltyvikqdlaslntqiaalqsltlsqhpkadqegqhndnvvvmlqgkladvganfkevlev
rtkniqasrsrtenfissvssksqrsdsplynpprsqptsdlltleps---------qllmmeeaantyiqa
rgeaieaiertinelggifgqlatmvseqsemiqridantedvvdnvqgahrellkywsrvsgnrwliakmf
gvlmiffllwvlis
>011305
ipiqdrtsefrsilcqaqkrlkadrqallrqeshsqnakrsefarraaeigraitattaklqrlaqlakrks
lfddrparcseltyvikqdlaslnsqiaalqaltlsqhpkadqegqhndnvvvmlqgkladvganfkevlev
rtkniqasrsrtenfissvssksqrsdsplynpprsqpssdlltleps---------qlmmmeeasntyiqa
rgeaieaiertinelggifgqlatmvseqsemiqridantedvvdnvqgahrellkywsrvsgnrwliakmf
gvlmiffllwvlis
>003081
ipiqdrtsefrsilgqaqkrlkadrqallrqeshsqnakksefarraaeigraitattaklqrlaqlakrks
lfddrpveiseltyvikqdlaslnsqiaalqaltlsqhpkadqegqhndnvvvmlqgkladvganfkevlev
rtkniqasrsrtenfissvssksqrsdsplynpprsqpssdlltleps---------qlmmmeeasntyiqa
rgeaieaiertinelggifgqlatmvseqsemiqridantedvvdnvqgahrellkywsrvsgnrwliakmf
gvlmiffllwvlis
>002907
msvqdrtpefqsilaqarkrlktsrqfllsdtqrsdsnarsefarraaeigrgisgtmvklqrlamlakrkt
lfddrpveiseltyvikqdlaslnsqiaslqaltlaqhpktdqegehndnvvvmlqgkladvganfkevlev
rtqnirasrsrtenfvssvssksqrsdsplynaprsapssdllsirpssssgspsdqqllmmeeasnsyiqa
rgeaieaiertinelggifgqlatmvseqsemiqridantedvvdnvqgahrellkywsrvsgnrwlvakmf
gvlmiffllwvlis
>011166
tsvqdrtpefqtilsqaqkrlkasrqtllsdvqrkdasarsefarraaeigrgitgtmvklqrlamlakrkt
lfddrpveiseltyvikqdlaslnsqiaslqsltlaqhpktdqegehndnvvvmlqgkladvganfkevlev
rtqnirasrsrtenfvssvssksqrsdsplynaprtqpssdllslepssss-tpsdrqmlmmeeasnsyiqa
rgeaieaiertinelggifgqlatmvseqsdmiqridantedvvdnvqgahrellkywsrvsgnrwlvakmf
gvlmiffllwvlis
>002995
asiqdrtnefrsvltqvqkrqkvgrqsllsdsqkaaanrrsefarkaaeigrgitgtmeklqklaelakrkt
lfddrpveineltfiikqdlsslnqqisslqnltraqhpkadqegehnknvvfmlqgkltdvsanfkdvlev
rtkniqasrsrtenfvssvsshvsqsasplystptrgp-qdllsln-----pvg-dqqllmmeeaqneyihq
rgeaieaiertiselggifgqlatmvseqsemiqridantedvvdnvqgaqrellkywsrvsgnrwlvakmf
gvlmiffllwvlia
>003832
asiqdrtnefrsvltqvqkrqkagrqsllsdsqkaaanrrsefarkaaeigrgitgtmeklqklaelakrkt
lfddrpveineltfiikqdlsslnqqisslqsltraqhpkadqegehnknvvfmlqgkltdvsvnfkdvlev
rtkniqasrsrtenfvssvsshvsqsasplystptrgp-qdllsln-----pvg-dqqllmmeeaqneyihq
rgeaieaiertinelggifgqlatmvseqsemiqridantedvvdnvegaqrellkywsrvsgnrwlvakmf
gvlmiffllwvlia
>001478
asvqdrtaefksvlaqaqkrqkasrrslltdaqkadanrrsefarraaeigrgiaatmgkleklaqlakrkt
lfddrpveineltfiikqdlsslnqqisglqqlsrqqhpkadqegehnknvvfllqgkltdvsanfkdvlev
rtkniqasrsrtenfissvsqhaqssasplygtpnrsp-vdlltlnppggkpvg-deqlmlmeeaqnayiqq
rgeaieaiektiaelggifgqlagmvseqsemiqridantedvvdnvegaqrellkywsrvsgnrmliakmf
gvlmiffllwvlia
>011148
asiqdrtaefksvlaqaqrrqkasrksllndaqksaanrrsdfarkaaeigrgisatmgkleklaqlakrrt
lfddrpveineltfvikqdlsslnqqigalqtmskqqhpkadqegehnknvvyllqgkltdvsvnfkdvlea
rtkniqasrsrtenfissvsqhaqqsasplygtpnrap-ndtlslnp----pmg-dqqlmmmeeaansyiqq
rgeaieaiertinelggifgqlatmvaeqsemieridantddivdnvdgaqrelmkywsrvssnrwliakmf
gvlmiffllwvlvs
>003910
asiqdrtaefksvlaqaqrrqkvgrrsllndaqksaanrrsdfarkaaeigrgiaatmgkleklaqlakrrt
lfddrpveineltfvikqdlsslnqqigalqamskqqhpkadqegehnknvvyllqgkltdvsvnfkdvlea
rtkniqasrsrtenfistvsqhahqsasplygtpnrap-ndtlslnp----pig-dqqllmmeeatntyiqq
rgeaieaiertinelggifsqlatmvseqsemieridantedivdnvegaqrelmkywsrvssnrwliakmf
gvlmiffllwvlvs
>009873
asiqdrtaefksvlaqaqrrqkvgrrsllndaqksaanrrsdfarkaaeigrgisatmgkleklaqlakrrt
lfddrpveineltfvikqdlsslnqqigalqtmskqqhpkadqegehnknvvyllqgkltdvsvnfkdvlea
rtkniqasrsrtenfissvsqhaqqsasplygtpnrap-ndtlslnp----pmg-dqqllmmeeatntyiqq
rgeaieaiertinelggifsqlatmvseqsemieridantedvvdnvegaqrelmkywsrvssnrwliakmf
gvlmiffllwvlvs
>002982
asiqdrtsefksvlaqaqrkqkvsrrslltdaqknaanrrsdfarkaaeigrgisatmgkleklaqlakrrt
lfddrpveineltfvikqdlsslnqqigalqtlsksqhptadqegehnknvvyllqgkltdvsvnfkdvlee
rtkniqasrsrtenfissvsqhaqqsasplygtparap-qdtlsln-----pvg-dqqllmmeeatntyiqq
rgeaieaiektiselgsifgqlatmvseqsemiqridantedvvdnvegaqrellkywsrvssnrwliakmf
gvlmvffl------
>009933
asiqdrtsefksvlaqaqrkqkvsrrslltdaqkdaanrrsefarkaaeigrgisatmgkleklaqlakrrt
lfddrpveineltfvikqdlsslnqqigalqtltkqqhpkadqegehnknvvyllqgkltdvsvnfkevlea
rtkniqasrsrtenfissvsqhaqqsasplygtparapaqdtlsln-----pvg-dqqllmmeeasntyiqq
rgeaieaiektigelgsifgqlatmvseqsemiqridantedvvdnvegaqrellkywnrvssnrmliakmf
gtlmiffliwvlvs
>002891
asiqdrtsefksvlaqaqrkqkvsrrslltdaqkdaanrrsdfarkaaeigrgisatmgkleklaqlakrrt
lfddrpveineltfvikqdlsslnqqigalqtitkqqhpkadqegehnknvvyllqgkltdvsvnfkdvlea
rtkniqasrsrtenfissvsqhaqqsasplygtparap-qdtlsln-----pvg-dqqllmmeeasntyiqq
rgeaieaiektigelgsifgqlatmvseqsemiqridantedvvdnvegaqrellkywnrvssnrwliakmf
gvlmiffllwvlvs
>000164
asiqdrtsefksvlaqaqrkqkvsrrslltdaqkdaanrrsdfarkaaeigrgisatmgkleklaqlakrrt
lfddrpveineltfvikqdlsslnqqigalqtitkqqhpkadqegehnknvvyllqgkltdvsvnfkdvlea
rtkniqasrsrtenfissvsqhaqqsasplygtparap-qdtlsln-----pvg-dqqllmmeeasntyiqq
rgeaieaiektigelgsifgqlatmvseqsemiqridantedvvdnvegaqrellkywnrvssnrwliakmf
gvlmiffllwvlvs
>009761
---mdrtqefkscvasirsrtqrvkqrlldnsspsrknargefarlagmigkdiqqttvklsqlaqlakrkt
lfddrpveiseltyiikqdiaqlnqqiaqlqtfvkqnlsskqpvdehnnnvvmmlqskladtsmgfkdvlei
rtqnmkatrdrteqfqtpglatasqsdsplyaaqqavaqneylaldmgknspgegymqmqlaqdnsdaylqq
rstaiesiestitelgsifsqlatmvaqqgeqvqridqdtidiesniqsaqsellkfyssisgnrmlmfkvf
gmimifflaiirlt
>001362
sniqnrtfefqqcissfdkln---kknnvgrnpsqttprktqfsqqasiiakdiahttellsklallakrkp
lfddkpieigeltyvikqdifkieenitllqkyakgess-dtqvtqysknvlnllnskmknisgefknvlei
rqknelmnknrtehflsaatnnrsnnhspltnlspqsgngqaqtydpdldqgefqtrqlllmeeqgnqylqe
rnsavetiestinevgnlfqqlasmvseqgeviqridlnvedinmnisgaqrellkyyahissnrwlflkif
gvlimffliwvlvs
>002862
saiqnrtfefqqcvasfdkin---krsnvpqrqntgpvkrskfsqqasiiakdiahttellsklallakrkp
lfddrpveigeltyvikqdifkiessiqnlskyakgess-dsqinqysknvlnllnskmknvsgefknvlev
rqknellnknrkenflsaasnrq-naqsplsdsgsq--enpylgasmdtqellsqtrqlllmeeqgseylqq
rnsavetieatinevgnlfqqlatmvteqgetiqridqnvedidmnisgaqrellkyytrisnnrwfflkif
gvllaffflwvlvs
>002841
ttiqnrtyefqqcvatfdkln---rkpnpdtvvlpp--kkskfsqqasiiakdiahttellsklallakrkp
lfddkpieigeltyvikqdlfkieqsiqnlgkyvkgess-dsqinqysknvlnllntkmknisgefktvlet
rqknellnksrtenflsaasntrshnqsplvvspnathsesplpydpdldpynnqtrqmllmeqqdnqylqe
rnaavdliessinevgnlfqqlttmiseqgevvqridqnvedisfnitgaqrellkyyahissnrwlflkif
gvlivffflwvlvs
>003867
vsiqnrtiefqqcvntyekinqqqqqaqhhgsgrknsskksefsqqasliakdishvtellsklailakrkp
lfddkpieigeltyvikqdifkietniqnlqkymkgess-dsqttqfsknvltllnskmknvsgefkhvlev
rqknelmnksrqdnflsavsnnrlntssplmastgrsnqqgnkaspygldnpydqqqqmllmeeqgqqylql
rnravesiestinevgnlfqqlatmvseqgeqiqridanvedislningaqrellkyyahitsnrwlflkif
gvlivffflwvlvs
>011234
msiqnrtvefhqcvntyekinhqsnarikpqaqdqph-kkshfgqqasiiakdishvtellsklallakrkp
ifddkpieigeltyvikqdifkietsiqnlqkymkgess-dsqtsqfsknvltllnskmknvsgefknvlei
rqkneimnknrqenflssvsnsrlnsasplnndslsnpnnnklaadpeitsslpqqqqmllmeeqgqqylql
rnravesiestinevgnlfqqlatmvseqgeqiqridanvedinlnitgaqrellkyyahitsnrw------
--------------
>002962
lsiqnrtfefqqcvtsydkin---rkqhnyikpnnqewkklkfsqqasiiakdivhvtellsklallakrkp
lfddkpveigeltyvikqeifkieqnmqnlqrfvkgdas-dsqttqfsknvlnllnskmknvsgefknvlei
rqkneimnknrtenflsaasnhrsnnpsplvesgdhsnaesplpydpdadpgeyqtqqmllmeeqggqylqq
rnravetiestinevgnlfqqlatmvseqgeqiqridenvedislnilgaqrellkyyahitsnrwlflkif
gvlivffflwvlvs
>003849
lsiqnrtiefqqcvstydkinkqhkqatsnnhntspp-kkshfsqqasliakdishvtellsklailakrkp
ifddkpieigeltyvikqeifkietniqnlqkylkgdts-dsqttqfsknvltllnskmknvsgefknvlei
rqkneiinknrtenflssvsasrsnnqsplvdntnlsnppeqlpfdpdadpgngqtqqmllmeeqnqqylqs
rnravesiestinevgnlfqqlatmvteqgeqiqridanvedinmnisgaqrellkyyahitsnrwlflkif
gvlivfffiwvlvs
>011216
tsiqnrtiefqqcvstydkin---kkqnkhlnnssalskksyfsqqagliakdishvtellsklavlakrkp
ifddkpieigeltyvikqdifkietniqnlqkylkgdts-daqttqfsknvltllnskmknvsgefknvlei
rqkneiinknrtenflssvsasrsnnqsplvdnpnasnppehlpydpdadpsnnqtqqmllmeeqnqqylqq
rnravesiestinevgnlfqqlatmvseqgeqiqridanvedinmnitgaqrellkyyahitrnrw------
--------------
>000645
tsiqnrtiefqqcvstydkin---kkhnkhvnnspalskksyfsqqagliakdishvtellsklavlakrkp
ifddkpieigeltyvikqdifkietniqnlqkylkgdts-daqttqfsknvltllnskmknvsgefknvlei
rqkneiinknrtenflssvsasrsnnqsplvdnpnasnppenlpydpdadpsnnqtqqmllmeeqnqqylqq
rnravesiestinevgnlfqqlatmvseqgeqiqridanvedinmnitgaqrellkyyahitsnrwlflkif
gvlivffflwvlvs
>003048
stfkdrtnefhslcerkrlrspnnkrallssspelkhsprsefslmaaeigrqitntaskldkltklakrkt
lfddkpveiseltfiikqdiaklnkqiamlqdytkhqkqsskqasehtsnvvvalqkq--------------
----------------asshssssfanspllksrkrpp-----ptqvveedgipqqeqlmvmeqd--ryidh
rstaiesiestiaelgsifqqlatmvaeqretiqr-------------------------------------
--------------
>003947
mtfkdrtnefhaiadrirsrspnarrsliqspspsgqqsrsefslmaaeisrnitstagklekltklakrkt
lfddkpveigeltfiikqdiaklnrqiamlqdytkrqkqsskqasehtsnvvitlqskladtsmsfkdvlei
rtenmkmtkdkrdqflfsaaeqsalanspllksrrr-p-----tqtpvasinggyqeqmmvleq--dryidh
rstaiesiestiaelggifqqlatmvaeqretvqridqntddiemhvmgaqrellkyytnissnrwliikif
vtivcffllftlim
>006541
mvgknrtneflavvesclsrdsmqkihllnhqghhaagtkseftkaassigrdinstmtklqklttlakrks
lfddrpveineliyvikqdiakinlqigklgdyarnggdanrqtkehshnvisslqsklattsdefksilev
rfqnmkdqksrrdqyssnagssmdtsdsplyhperrapsgtpqtlrtgsagsadlqqsmmlpasqqseyles
rsqaiesiestiielgqiyqnfatvlagqremvqriddnvmdvqmnvegahtqlvkyyqnissnralmlkif
aaviafflifvmmt
>000395
lsvqnrtqefksava-aqarl---rqnavpapqtrs--aksqfaqdaskiaaeiadttqmlqrlaqlaqrkt
lfddrpveinelthvikqkvsrvneqltqlqqrakqstg-qkqtmehsknvvvllqeklstvtagfadvlee
rtrniqasksrheqfisatsastqaassplygsgta--qqdqlgadpetsdtlp-qqdtllldqq-dmyvqq
rstaveaiestiqelggmfsqlatmvaeqretvaridqntddislnvsgaqrelmkyyarissnrwlmvkvf
giviaffmlwvlis
>010507
atvkdrtnefrgvlskfsaat---papaaapvskrpttahaefsrraqavardlshttakldrlsqlarrkt
lfddrpveiseltyiikhdiaglnrqlaelqqyssnrsaklnradehrgnvvtmlqstlastttnfqeilev
rtqnmkaskdrseqffqgaapt-qrsksplyqppaaapdkgflaldmmeag---lqqqqlmlnefqsnylhq
rssaiesiestiselgqifgqlahmvaqqgetvqridddvmhvsdnvegarrellkyytsisnnrwlmlkif
gvlivffllfilvs
>000132
---mrrahhharesslvehrpslrscsvlhnvg-----lsaaythsapswlvwlsdfllhdasastvarrkt
lfddrpveiseltyiikhdiaainkqladlqafnkanksgadraeehrgnvvtllqsklagattsfqdilev
rtqnmkaskdrseqfmfsnsatgagtdsply-nptrpsesdflaldmgsssavgqylqmqlmdtqqtnymqq
rstaiesiestiselgqifsqlahmvaeqretvqriddnvmdvvdnvggaqrellkyyasvssnrwlmlkif
gvlivffllfilvs
>002874
tsfqdrttefrtcvesirsrsgarkqrllhqpngkpa-vksefsriassigkdisntslklnklaqlakrkt
lfddrpveiseltfivkqdianinkqiaalqnhvkqgqasgkqidehnrnvimllqsklasismtfkdvlev
rtqnmkesktrteqfmytassaatqppsllygsktndpngdvlaldldsaeangafqqmqlieqq-dsyiqq
rssaiesiettiaelgqiftqlahmvaeqretvqridadtqdiadnvrmghnellkywgrvsndrwlmlkvf
gvlivffllfilvs
>002936
msiqdrthefkscvdsirsrsrrqkqpflnaksh----tksefsrmaasigkdissttlklsklaqlakrkt
lfddrpveiseltfiikqdianinkqiaalqsyvkqrntqgkqidehnnnvvmllqsklattsmsfkdvlev
rtqnmkesktrteqfmystasaahppssmlynsqrgdpngdilaldldsaesngafmqmqlveqq-dsyiqq
rstaiesiettiaelgqiftqlagmvaeqretvqridadtqdiasnvdsghrellkyyasissnrwlmlkvf
gvlivfflvfilvs
>000388
mapkdrtsefhstlnsiksrskgkreakqplisngpgqaksefgkmaggiakdinattlklqklaqlakrkt
lfddrpveiseltyiirqdiaslnsqiaqlqayiksskgggkqeeehnsnvvmllqsrlanmgmgfkdvlel
rtqnmkaskdrteqfmhtaqgsspaensllfnqpgdksgqdflaldidgdrgmgdyqqmqlveqq-dtyiqs
rstaiesiestiaelgnifsqlatmvaeqretvqridadttdiaanvsgaqrellkyyasvssnrwlmlkif
gvliifflvfilvs
>002944
mpvqdrtnefracvesirnrspakrqrllqskdgn---tksdftrmasaiakdissttiklgklaqlakrkt
lfddrpveiseltyiikqdiaslnkqiaslqsyvkqrnsqakqieehqhnvvmllqskladismafkdvlei
rtrnmkeskdrteqfmhstsaaaapansvlfgntqr--dgsvltaahngda----fmqmqlveqq-dtyiqs
rstaiesiestiaelgqiftqlaqmvaeqretvqridadtvdiasnvsgaqrellkyyasissnrwlmlkvf
gvlivfflifilvs
>006767
mpvqdrtnefracvesirnrskgdkqrllqsqgkvpg-sksefsrmasaiakdisnttiklgklaqlakrkt
lfddrpveiseltyiikqdianinkqiaalqsyvkqqnatgkqleehnhnvvmllqskladtsmsfkdvlei
rtqnmkeskdrtdqfmhstsaa-aptnsllfgnaqrdpgddilaldlgaaeangafmqmqlveqq-dnyiqs
rstaiesiestiaelgqiftqlaqmvaeqretvqridadtvdiaanvsgaqrellkyyasisgnrwlmlkvf
gvlivfflifilvs
>010711
-----egtafrvcegwgprlaeplsrsslswprgrpclgqsrlansptsssktsplstsrl-----------
-----pcsnsprtlstrqedrsrsrsttttssccrassp-----------------trvsdsrmywrs--er
rtrpleteq--------------sssysplyrsqttgsgadflaldlggpggtggfmqmelaqqqddqylnq
rstaietiestvaelgqifsqlatmvaiqgevvtridadtdeiatnvsgaqtellryyasvssnrwlmlkvf
gvliftflvfvlvs
>003964
rpyfdrtpqfrsavesaafripasqqpllppqgggpggqrsefarmaakigkdiqgttgkleklaqlakrkt
lfddrpveiseltyiikqdiaalnqqiaqlqvftqtnlnagkqvsehnknvvtmlqtkladttigfkdvlei
rtqnmkasrdrteqftysgganpsnpprspydppasspggdflaldfgaptqlggymqmelaqqqddqylss
rstaietiestvaelgqifsqlahmvavqgeqvtridadtediaanvtgaqsellryyasvssnrwlmlkvf
gvliifflvfvlvs
