# Supplementary material for: Phylogeny of the SNARE vesicle fusion machinery yields insights into the conservation of the secretory pathway in fungi
Source: BMC Evol Biol. 2009 Jan 23;9:19. doi: 10.1186/1471-2148-9-19 (PMC2639358; doi:10.1186/1471-2148-9-19)
Supplement: Additional file 3 — Alignment and tree files. Detailed information to all sequences and trees are contained in a zipped file, which contains all phylogenetic trees in Nexus-format (.nex) and all alignments used to calculate the trees in Fasta-format (.fasta). In addition, a text file is provided ("id2information.txt") that allows to identify the sequences used for our analysis in the NCBI data base: listed is the sequence number & name used in our alignments & trees and the respective gi string. [file 1471-2148-9-19-S3.zip › Qa.III.conserved.fasta]

>006715
alyitfrqsyvlvqqgennpswldieasvdgllenakqnldkyhskhllpsfsdksemeqriqqlnieitsd
fqrcqkllqqvrkqsaqakganfitsiagriqqastsfrkkqslylkrirglndfttdispmdda-------
---vsdvaiskstiqqaalmeeqqnaieneraiakiaegilelaqmfqelqtlvidqgalidridyniertq
nyahsaekelkkaeqtqhntgrlricflilmiialifvlvfkll
>001677
glyitfrqsys--------prwvtvegeidslllntrrnldkqyakhvlpsfsdkteqeneiqrltiqitqd
fqrcqkllqvtkaqtnsatgknflsnlasriqtesaqfrkkqstylkklrglnan--------------e--
---skldetvsdvasqstiqqvaeqairheravakiaegiielaqmfqdlqvlvieqgalvdridfnieqtq
vhaksaekelikaeshqkntgrlrficflillivalivilaikl
>asd_180
lfflsirdsiallgdsqdgpfwvdateevdavltemipqldrlhaqhllpsfadktdqkreiealtedithe
frrasqlvakltetmrsrrlrnaqtalatrvqqmsslfrqkqshylrklqgmevqersdp------------
----------------------------------------------------------slldsv--------
---qsvqedvalvr---------------------dvylhlfad
>010618
-------------------lkmkn----ltvyiyii----------piinnyvd-knlgrqiyvlsqgvm--
-kqqtyywmrmkwiik------------nnmnqddddfylfielivimikgftes-----------------
--------------qiavlessnasidqrereinqiaksihqlaeifrdlqsmvidqgtildridynieqtn
iqvkdavvqldkviryakqeeensfylylyyclsfyyylil---
>006547
------------------------mesr--------------------vasktdtsslskni----------
-----------------------qtslatklqdlsqsfrktqsnylrklrgreaavnpnkygaie-------
---qdpgnedldevtdaqlavvvraiserereineiaksilglaeifkdlqtmvidqgtvldridynveqtn
vsledahkelikasqmqntslakyciivllvlvvimiivlwsrp
>003049
--mseteglie--------pqwtdiveevdevldtikdklkgmhrkhllpgfedkssdeaaiealtmeitne
fyrikqqiqrirvgrnasdqrniqtslatkvqdvssqfrkiqssylqkmqgqenkkvnilgssls-neaa--
---ellldedaqigtesqlavlennidqrereinqiaksihqlaeifrdlqtlvidqgsmldridynieqtn
vevkqavieldkvt------------llyhllvknvmlicv---
>003950
llflqyrnsyaggsteregpqwvdivdqvddaldhikeklegmhrkhllpgfddrssdeeaierltsditde
fyrikrdiqrisegydvsdgkniqtslatkvqevsssfrkqqstylqkiqgqenrkadilglesssneaa--
---ellldedaqvgtesqlavleavidqrerevnqiaksihqlaeifrdlqtlvidqgsmldridynieqtt
vqvkeavvqldqvsstaklgkfesiddllvyfvlkgialsk---
>000231
lfflsirdsnphqisldddpkwvdlseeveeilgrtrnkldklhakhvlpgftdrsgeereiekqtiditrd
frrctslissi-tpergaprknvqrglaqkvqemsgqfrkkqkvymsklqghqiknkdlmvasgalkgtevl
delqedeqasqnqlsqtqqaqsaidiqrrsreitqiassiselaelfrdlgqmvveqgtvldsvewnvmeaa
kevkggeeelvvarryqantarrkcifflllcifalililiykp
>002867
--mssclqsgv-----------vdladqveeilldaqskldklhskhilpgfsdrsqeeqeiealttditkd
frrchfliqkiphnfppdpqknvqrglaaklqdmsatfrkkqrvymeklqgqatknqdllvasgakgsegms
avdddvraathtraqsmslmhadaelrardrelteiaksiatlaelfkdlsvlvidqgtlldsveynieqta
vqleragedlkvate-----------------------------
>002934
slflsyrnsrpdnndenehptwvdyadrvqellldthtkldklhakhvlpgfsdrsheereiealttditkd
frhcqslinkishafppdhkknvqrglaakvqdlsaafrkkqrvymekiqghaiknqdlllasgakgsdgms
evdddvqaathtraqsqslvhvelelhsrdrelteiaksiaslaelfkdlsvlvidqgtlldsveynieqta
vqveeaveelnvatkyqkntgrrkciflllliifglvvvllfkp
>010206
---------------------------------------ldklhakhalpgfadrsaeereieaattditkd
frrchaliqqidhafppthtknvqrglaakvqelsatfrkkqrvymeelqghairnqdllvasgvlrgsegl
savdedmaaastqsrnsaltqdltdlrqrdrelteiaksiaslaelfkdlsvlvidqgtlldsveynieqta
vqmseavkeletatryqkntgrrkc-------------------
>006775
----------------------vdiadqveeilattqakldrlhakhvlpgfsdrsaeereieaatteitkd
frrchvliqrvehafppaasknvqrglaakvqelsatfrkkqrvymeklqghaiknqdlliasgtsskgweg
lsavdedveaaaavrsqdmmiadvdlrqrnheltqiaqsiaslaelfkdlsvmvidqgtlldsveynieqta
vqmeeavrelntat------------------------------
>001299
nlyisyrqsfpiansdntgnslakisddvhgilseikvklevlhrknslpgfddrsgeeklisdityditqd
lhhcqgmlkkldrqsgdpv-mnakialatkiqdastvfrklqsnylkalkrnegsmdpifqsttssnthded
vslsqkalqqsqqleeddqstqnhhirqrereiaqiaegiielaeifkdlqtmvidqgtlldridynienma
vnvkqadkelvqgavyqkrsnkckiillltlvvvgllivviakp
>003893
--fisyrhsya-tgpssgrprwldlqdevtqhlanvtskldqmhakhvlpgfddkakeereiealtrditkd
ftscqkaikgidrmvqeqqqknlkmslasrvgdvstlfrkkqsaylkklrslggmggasspfdrsnpytd--
---pammesetdrsaqstllqtasaieqrereieriaqgvidlsnlfqdlqtmvidqgtvldridynverta
ehvkeadkelkvatgyqrrsvkrkailllilivvgmfilllikp
>006674
nlfisyrqsya-ggpgsngprwldvqdeiteqlaqiakqldqlhqkhvlpgfddkkreereielltqditkn
fvrcqsaikridtmvreakqknlkislasrvsevsamfrkkqsaylkkirdlggf--asp--frsnpynd--
---pamqesdadrssqatllqaksliaqreheieqiaqgiielagifqelqnmvidqgtmldridynvervn
rdvkeadkelkvasgyqkrsikrkimlllailiagvfillslkl
>011250
nlfisyrqsys-agpgsngprwldvqdeitehlaeiakqldqlhqkhvlpgfddkkreereiehltqgitrl
fqkcqqaikrietmvreakqqnlkislatrvgevsamfrkkqsaylkklrdlggf--asp--frsnpynd--
---palqesdadrssqstllqtkaliaqrereiediaqgiielanifqelqtmvidqgsmldridynvenms
rdvkeadkelkvasgyqkrtikrkimlllailiagvfillslkl
>011132
nlfisyrqsysdsrrmseeprwldmqdevtqhlaeiakqldqlhqkhvlpgfddkkreereieqitqaitrl
fqkcqqaikridtmvreakqrnlkislasrvgevsamfrkkqaaylkklrdlggf--tspfrsat--pvqnp
yndpalqesdadrssqstllqtkaliaqrereiediaqgiielanifqelqtmvidqgsmldridynvenmf
rdvkeadkelkvasgyqrrsvkrkimlllailiagvfillslkl
>000024
nlyisyrqsftgtpngfsdprwvdvqedvtdlladiaqkldklhhkhllpgfgdrkqdervierytqeitrg
fhecqklvkrievmvheakqkniqislasrvqeasaqfrkkqsnylkklrgledtasqfdrsttpnpytd--
---pslmesdadkssqttlmqttaailqrereindiakgiielsdifrelqamvidqgtmldridynvermn
tdvqaaqkelnv------------vclttllagiqsielen---
>006530
nlyisyrqsfagpsngftdprwvdvqdevtelladiaqkldklhqkhllpgfgdrkqeehvierltqditrg
fhecqkavqrievmvhdakqkniqislasrvqeasarfrkkqstylkklrglegv--aapferapnpymd--
---pslmesdadkssqstlmrtseaiehrereindiaksiielsdifrelqamvidqgtmldridyniermg
tevkaadkelkvatnyqrrttkrkvllllviliagmiiillvkp
>006654
nlyisyrqsfagpsngftdp-wvdvqdevtelladiaqkldklhqkhllpgfgdrkqdermierltqditrg
fhecqkavqrievmvreakqkniqislasrvqeasarfrkkqstylkklrglega--aapfdrap--tpqnp
ymdpslmesdadkssqstlmqtseaieqrereindiaksiielsdifrelqamvidqgtmldridyniermg
tevkaaekelkvrl----------qeaviglslvl---------
>002767
nlyisyrqsfagpsngftdprwvdvqdevtelladiaqkldklhqkhllpgfgdrkqdermierltqditrg
fhecqtavqrieamvreakqkniqislasrvqeasarfrkkqstylkklrglega--aapfdrap--tpqnp
ymdpslmesdadkssqstlmqtseaieqrereindiaksiielsdifrelqamvidqgtmldridyniermg
tevkaaekelkvatnyqrrttkrkilllliilvagmiillivkp
>009931
nlyisyrqsfagasngfsdprwvdvqeevtelladiaqkldklhqkhllpgfgdrkqdevvierltqditra
fhecqkavkkietmvreaqqknlqislaarvqeasarfrkkqstylkklrglegg--sapferspnpytd--
---pslmesdadkssqstlmqtsaaieqrereindiakgiielsdifrelqsmvidqgtmldridyniermg
tevkaadkelkvatnyqrrtvkrkimlllviivaglfivllvkp
>002814
nlyisyrqsftgfsdplapprwvdvqeevtelladiaqkldklhhkhllpgfgdrkqeehvierltqevtrg
fhqcqkavqkievmvreakqkniqislasrvqeasarfrkkqstylkklrglegs---apsfdrsnpytd--
---pslmesdadkssqttlmqtsaaimqrereindiakgiielsdifrelqamvidqgtmldridynvermg
tevkaadkelkvvs--------ctcikhsiwsqah---------
>002232
nlyisyrqsfagasngfsdprwvdvqeevtelladiaqkldklhqkhllpgfgdrkqdesvierltqeitrs
fhecqkavqkvelmvreakqkniqislaarvqeasarfrkkqstylkklrglega--anpfersp-tpvqnp
ytdpslmesdadkssqttlmqtsaaimqrereindiakgiielsdifrelqamvidqgtmldridynvekmn
tevkaadkelkvatnyqrrttkrkillllvilvaglfivllvkp
>009916
nlyisyrqsfagasngfsdprwvdvqeevtelladiaqkldklhqkhllpgfgdrkqdesvierltqeitrs
fhecqkavqkvelmvreakqkniqislaarvqeasarfrkkqstylkklrglega--anpfersp-tpvqnp
ytdpslmesdadkssqttlmqtsaaimqrereindiakgiielsdifrelqamvidqgtmldridynvekmn
tevkaadkelkvvslyk-------cyilclkddan---------
>003137
ilyisyrqsfagawsdhadprwvdiqddvtellsgiaqkldklhqkhvlpgfedrkeeegvieqltqeitra
fhdcqraiqrietmvkeqkqkniqislasrvqeasagfrkkqstylkklrsldgm--ttplelapnpymd--
---psliesdadkssqstllqtsaaiiqrereindiargiielsdifrdlqamiidqgtmldridfnvermm
vdvkaadkdl----tsqpttndaa--------------------
>003031
nlyisyrqsfs-igsswndprwldvqdevtellrdiahkldrlhqkhvlpsfgdrreeegvierltqeitra
fhscqrniqkietmvrdarqknlqismaakvqeasasfrkkqstylkelrgldgl--ssp-ldrsnpyid--
---psllesdadkssqstllqtsavilqrereindiakgiielsdifrdlqtmiidqgtmldridynvermt
vdvkaadreltvatgyqkrttkrkilllllllvvgmfilllvkp
>011326
nlyisyrqsfatsswnddtprwldvqdevtdllrdiaqkldklhqkhvlpsfgdrkeeegvierltqeitrt
fhdcqrniqkiemmvrdarqknlqislaarvqeasagfrkkqstylkklrglddl--ssplerssilqqqnp
ysdpsllesdadkssqstllqtsaailqrereindiakgiielsdifrdlqtmiidqgtmleridynvermt
vdiplfrttlhkatgyqkrttkrkilllllllvvgmfilllvkp
>003077
vfyisyrqsfatsswnddtprwldvqdevtdllrdiaqkldklhqkhvlpsfgdrkeeegvierltqeitra
fhdcqrniqkiemmvrdarqrnlqislaarvqeasagfrkkqstylkklrgldgl--ssplerssilqqqnp
ysdpsllesdadkfsqstllqtsaailqrereindiakgiielsdifrdlqtmiidqgtmldridynvermt
vdvkaadreltvatgyqkrttkrkilllllllvvgmfilllvkp
>011299
nlyisyrqsfatsswnddtprwldvqdevtdllrdiaqkldklhqkhvlpsfgdrkeeegvierltqeitrt
fhdcqrniqkiemmvrdarqknlqislaarvqeasagfrkkqstylkklrglddl--ssplerssilqqqnp
ysdpsllesdadkssqstllqtsaailqrereindiakgiielsdifrdlqtmiidqgtmldridynvermt
vdvkaadreltvatgyqkrttkrkilllllllvvgmfilllvkp
>002991
nlyisyrqsyt-ssasgngprwadisdevteyltdiadkleklhqkhvlpgfddkkkeereielltqqitkg
fhdcqraiqrveqivrdsrhkniqislasrvqeasagfrkkqsnylkr-----gm--nap-iertsnyid--
---psimesdadkssqatlqqtsaaimqrereindiaqgiieladifkelqtmiidqgtmldridynverma
vdvkaanvelkvasgyqrrgtkrriilllillvvgmfilllvkp
>003838
nlyisyrqsyasgngysdsprwadisdevteyltdiankleklhqkhvlpgfddkkkeereielltqqitkg
fhdcqrsiqrveqivrdsrhrniqislasrvqeasagfrkkqstylkklrglggm--napierts-tplysn
yidpsimesdadkssqatlqqtsaaimqrereindiaqgiieladifkelqtmiidqgtmldridynverma
vdvkaanvelkvasgyqrkgtkrriilllillvvgvivvvmlkg
>011275
-------------------prwadvsdevseiladiaqklerlhqkhvlpgfndkkaeereiekltqaitkg
fhdchgciqrieqmvregkqkniqvnlatrvqeasslfrkkqsnylkklkgmsgl--ispmdqtslsgge--
---pslmesdadrtsqatlqaataaiaqrereieeiaqgiidlanlfrdlqtmvidqgtmldridynvesms
sdvkeaakelqvaegyqkktikrkiilllllliaaviillvikp
>003071
nlyisyrqsyagsgastgvprwadvsdevtelladiasklerlhqkhvlpgfndkkaeegeierltqgitrg
fhecgrciqrieqmvregkaknikvnlaarvqeasagfrkkqstylk--------sraacaddrt-------
-----ysqsmlqttthqkllhsnavisqrekeieeiaqgiieladlfrdmqaividqgtmldridynvesma
thvkdaakelktaegyqkkttkrkiiflllliiaamiillvikp
>010527
nlyisyrqsyapqn-pgdrprwadssdevaelladiarklerlhqkhvlpgfddkrdqereieqltqsitkg
fhdchrviqrieqmvregkhkniqinlatrvqeasanfrkkqsaylkklrgmsgl--asptldrvnssns--
---asilesdadrvsqstlqastqaisqrereideiaqgiidlsdlfrdlqtmvidqgtmldridynverma
tdvkeaakeltvasgyqkkttkrkiilllliliagmiillvikp
>001421
nlyisyrqsyadssatsssprwaevnddvtellaeiaqkldrlhqkhvlpgfndkraeeseiedltqqitkg
fhqchkciqkvehmvkdskrkniqvslatrvqeasagfrkkqsaylkklkgmggggglspggdrsnnfte--
---psilesdadrssqstlqatqaailqrereidqiaqgiidladlfrdlqtmvidqgtmldridynverma
tdvkeadkelviasgyqkkttkrkiillliliiagmiilliikp
>011141
nlyisyrqsyasssfahedprwsdisdditellaeiatkldklhqthvlpgfddkraeevqierltqditkg
fhqchqriqkleamvreskqkniqislatrvqdasanfrkkqsaylkklrgmgglgaispidrptspmpgss
ymdpslqesdadrssqstlqvamtaiaqrereieeiaqgiielsdlfrdlqtmiidqgtmldridynvermn
tevkaadkeliiasgyqkrsikrkvillllllvaglfilllvkp
>003917
nlyisyrqsyaatsgfsdaprwtdvsdeitellaeiaikldklhqahvlpgfddkkneevqierltqditrg
fhqchqriqkvehmvreskqkniqislatrvqeasanfrkkqsaylkklrgmgglgtispidrptspmpgss
fmdpslqesdadrssqstlqvamaaiaqrereieeiaqgiielsdlfrdlqtmiidqgtmldridynvermn
tevkaadkelkiasgyqkrsikrkiillllllvaglfilllvkp
>009865
nlyisyrqsyatssfapedprwtdvsdeiteilaeiatkldklhqthvlpgfddkrkeevqierltqeitkg
fhqchqriqkvehmvrestqkniqislatrvqeasanfrkkqsaylkklrgmgglgavspidrptspmpgss
ymdpslqesdadrssqstlqvamaaiaqrereieeiaqgiielsdlfrdlqtmiidqgtmldridynvermn
tevkaadkelviasgyqkrsikrkiillllllvaglfillmvkp
>002989
nlyisyrqsyapgasagsaprwadvsdeitdllaniatkleklhqkhvlpgfndkraeeaqierltqditkg
fhdchrciqrieqmvresqhkniqislasrvqeasanfrkkqsaylkklrgmgglgalspvgers-syfd--
---pslqesdadrssqttlqqataaiaqrereiediaqgiielsdlfrdlqtmvidqgtmldridynvermn
tdvkaaetelkvasgyqrrttkrkiillliliifgmfilllikp
>002892
nlyisyrqsyapgasasgaprwaafsdditdlladiatkleklhqkhvlpgfndkkaeeaqienltqditkg
fhachrciqkieqmvrdsqhkniqtslasrvqdasasfrkkqsaylkklrgmggfgalspgerssgsyld--
---pslqesdadrssqstlqatqtaiaqrereiediaqgiielsdlfrdlqnmvidqgtmldridynvermn
tdvkaadkelvvasgyqrrttkrkiillliliifgmiillvikp
>000832
nlyisyrqsyapgasasgaprwaafsdditdlladiatkleklhqkhvlpgfndkkaeeaqienltqditkg
fhachrciqkieqmvrdsqhkniqtslasrvqdasasfrkkqsaylkklrgmggfgalspgerssgsyld--
---pslqesdadrssqstlqatqtaiaqrereiediaqgiielsdlfrdlqnmvidqgtmldridynvermn
tdvkaadkelvvasgyqrrttkrkiillliliifgmiillvikp
>009939
nlyisyrqsyapgalasgpprwadvsdeitdllaniatkleklhqkhvlpgfndkraeeaqiekltqeitkg
fhdchrciqrieqmvresqhkniqislaarvqdasasfrkkqsaylkklrgmggfgglspsersg-tpqpgs
yldpslqesdadrssqstlqatqaaiaqrereiediaqgiielsdlfrdlqnmvidqgtmldridynvermn
tdvkaadkelvvasgyqrrttkrkiillliliifgmiillvikp
>000502
llflsyrdsagaddplgsspkwldiseevdsllasirprlsrlhekhlrpgftdksaeekqiesvvleitkd
frrcsrlvaglqhlireskrqnvqtalatrvqdlsgafrkqqtlylkrmkgmevriraarglappdefrdse
lavredielsrasllqqdassqdheiaqrsreideiaksiqqlahlfgdlqtlvidqgtlldridynvelmd
remhsavreletattyqrrtgrrqcilflcllialmialivikp
>009772
qvffrldgk--vtslrpslcyrvdfveeveelvdqirpkldkltakhvlpgftdrsfeerqieeltteitqg
frkcqllirkiqeieayinrknaqiaaatkvqslsslfqkrqrvylqqlkgyekpsqneskalfaddtness
slhngfsqgneprqhqeqlhsrqqdieqrakeidgiaksiseladmfkdlgnlvldqgtlldridynveqms
tdirgaaqelktatqhqkrsgkcrvifllvllvfaavlilvykp
>010733
---------------------wt-------------------------------trrwssgv-plppneq--
----------------------------rqlqlqqnnvdgydqdfle-------------------------
---------------------------trnkeiegiaksiseladmfkdlgnlvldqgtlldridynveqms
nevkgaaeelkvakeyqkrsgkcrvifllvllvfaavliliykp
>010343
nlflsyrdsaa-------------ltptvtq--------ldklhskhllpgfkdrtaeereihslansitqd
lrscqnhirkikqllnqlsnanvqtalatkvqtlsttfrkkqseylr-------------------------
------------------------eittrsteissiaqsitelsdlfkdlnslvidqgtlldridwnveqmg
revksavgelqqatryqkrsgkcq--------------------
>002866
nlflsyrrtislmgsraprpsifdissslderlgsikqklsslykkllitrdteksklesriedlnysitkm
feecyvsikkfeflqknyerenykktyalkiqdssvvfrnlqnnyikflkddddeetdkllmsatsvalmed
tqnieeyskqaleqaqeqiqqnpqliaqrereisklamgileistifkemetlvvdqgsmldridynltrtv
edlkssdkelikaqgyqkrttkckiifllclivlalfilvvarp
>002954
nlflsyrrtipslieeeegpslfdiaqeldshlvtikrellalykrliivnksdkkslesrienlnydilkt
fekcyilvkkfeylnvnhdrnnfkktyatkiqdsslifrnlqnnyikflrddedemdslitsrtsntlldee
idrsqqienylkqvqqtqrnlnqsylhqreqeisklamgileiltifkemeslvvdqgslldridynlqntv
hdlkqsdkelikakhyqkrttkckiiflmslivfvlfiivlvkp
>000022
nlflsyrrtvprrfesleepsifdisreiddnllqikgklnslykkllitnynekqaienkienlnyditkk
fessyvlikkfeflqknhgresfkknyalkiqesslifrnlqnnyikflkddedetdtlindsnn----dqf
nlieneeesrnienskqilqqtqqflqarereisklamgileistifkemesmvidqgsvldridynianta
qdlkssdkelikaqgyqkrttkcklifllslvvfalfiivlvkp
>002837
nlflsyrrtisdriaslreptavdiskdidvnlsfiksklnamykkllitaqgdkrvlensieqlnyditkk
feacyvlikkfeflqknydrenykknyaqklqdtsllfrnlqnnymkflrddedesdslltsssydtdqn--
---tlimeeeakniskrvlqetqqyleqrdreisklamgileistifkemeslvvdqgsvldridynlanta
qdlktadkelikakgyqkrttkckiifllslvvfalfmivlvkp
>003872
klflsyrrtitdldpededptqfdiakdldlyltvitrqlqnlykqliiinksdkkqietqieesnyqilkn
fekcyigikkfeylaknhekqnmrrnyankiqvlmmefrslqgnymnflrddddeferlinekrnganging
dgtpedaeafskeflqtqhqyqqplleqreqeinklamgileistmfkemenlvidqgtmldridynltstv
qdlkssdkelikaqsyqkrttkckiifflvlcvfallmlfmlrp
>011239
-------------------ptqfeiakdldvcltvidkqlnslykqliiinklskkriesqieeysyqilqn
fekcyigikkfeylaknhertnmkknyankiqqhlllfrnlqnnymnflrddddellnekrnqrgskeiiqs
tshqqqqqqqlqahtqvqlrqnsqyleqrereinklamgileistmfkemesmvidqgtmldridynltntv
hdlkssekelikattyqkrttkckviffmvlcvfallmilmlrp
>001287
nlflsyrrtiprfsdlnnepnifdiakeldsylniinkdlnsmykkliiinklnklklekqieeinyqilik
fekcyvlikkfeylsnnhqrinfkknyavkiqdkslifrnlqnnymkflkndeeekeeeeedilntnftn--
---qqqqqqqqqvqvqlqlqhqqqylqqrereisklahgiieistifkemesmvieqgtildridynlvntv
qdlkqadkelikahhyqkrstkckiifflslcvfallmifilrp
>003854
nlflsyrrtipkrtrfqdfpsifdiakdldvllkvieknlnsmykkliigdkfskkkieqdieelnyqilrk
feqcyvlvkkfdylsknyhkinykknyankiqesslkfrnlqnnymkflkddddeddlllsdlppkpeldsn
tntyqqqqqqqqqqqqqvvngdsqylrqrerdisklahgileistifkemesmvieqgtmldridynltttv
qelksadkelikahhyqkrttkckiifflslcvfallmivmlrp
>001243
nlflsyhrtfpgaggepgdpgffeevqridaelagndvhlaklyrknalpgfvdktadereiealsfktiag
lqrcyeaikrleaqrfqgraenccrayaakiqaashrfrvmqnnylkflnnddfkplpaatndqe--tlqll
eeegereaqqeldssqqtlqkqrqyledrdaeitqlakgvlkvstifremqtlildqgtvvdridynlentn
idlkqaqreldqavgyqkrtqkckvimllsllvvffffvvllkp
>009882
nlflsyrrtfprgskidryppfldlaedideylhetdkllsklykknslpgfedkshdekeieeisfnvtql
fqkcyavmkklteqvyankrgnlekryaqliqfksnqfrvlqnnylkflnkddmk-pilpkldnsmsdtlml
eedeamgnskeieasrqtlqnqnrylqerdeeitqlakgvlevstifremqnliidqgtivdridynlentv
ihlkeadkelthathyqkrtqkckiilllslcvmalfffvmlkp
>001476
nlylsyrrtfpddsdkattpvfidiardiddyldkvrehlhklyqknslpgfedkthdekliedisfkviql
fqkcynimkklddqtvdgrrdnvqksyadkiqiesnkfralqnnylkflnkddlksnntlksssaalleedt
iggigareqqeieesrqtlqrrqnylhvrdeeitqlaqgvlevstifremqsliidqgtiidridynlentv
ielksaqnelnkattyqkrtqkckiillltlcvialiffillkp
>010097
nlflsyrrtfpdnenvgdlplfveiardideylievaslltklykknslpgfedksrdesviedlsykviqn
fqkcynitkklntqmmegkqdnilkryaqkiqgesnrfrvlqnsylkflnkddlkisakpesdtsllfemed
neqsnveaqqdidasrktlqrqqqflqqrdeeitqlakgvlevstifremqgliidqgtvvdridynlqntt
iqlkeankelgqatvyqkrtqkckiilllslcvialfffvmlkp
>010075
nlflsyrrtfpdrdiemgspifidiaqdvddyllevrrllakvyrknslpgfedkshdealiedlsfkviqm
lqrcygvmkrlnsqfvdgkqdnlqktyaekiqtesnkfrvlqnnylkflnkddlkrntklntedteeeaa--
---rekregldiedskrtlqrqqaylrerdeeitqlargvlevstifremqdlvidqgtivdridynlentv
velksadkelnkathyqkrtqkckvillltlcvitlfffvmlkp
>010138
nlflsyrrtfpddrdiemgpifidiaqdvddyllevrrllarvyrknslpgfddkshdealiedlsfkviqi
lqkcygvmkrlnsqfvggkqdnlqktyaekiqtesnkfrvlqnnylkflnkddlkirnsrantedegeaa--
---rekregldiedskrtlqrqqaylrerdeeitqlargvlevstifremqdlvidqgtivdridynlentv
velksadkelnkathyqkrtqkckvillltlcvialfffvmlkp
>010161
algddrdiemgkneyesrgpifidiaqdvddyllevrrllakvyrknslpgfedkshdealiedlsfkviqm
lqkcyavmkrlmsqfvdgkqdnlqkkyaekiqtesnkfrvlqnnylkflnkddlkirnktstedtlddeeee
aarekregldiedyskrtlqrqqaylrerdeeitqlargvlevstifremqdlvidqgtivdridynlentv
velksankelnkathyqkrtqkckvillltlcvialfffvmlkp
>000065
nlflsyrrtfpgkaplgddpifidiaqdvddyllevrrllakvyrknslpgfedkshdealiedlsfkviqm
lqkcyavmkrlktiynsqfvdnlqkiyaekiqtesnkfrvlqnnylkflnkddlkirnkasaenteeeaa--
---rekregldiedskrtlqrqqaylrerdeeitqlargvlevstifremqdlvvdqgtivdridynlentv
velksadkelnkathyqkrtqkckvillltlcvialfffvmlkp
>010184
nlflsyrrtfpgkaplgndpifidiaqdvddyllevrrllakvyrknslpgfedkshdealiedlsfkviqm
lqkcyavmkrlnsqfvdgkqdnlqktyaekiqtesnkfrvlqnnylkflnkddlkirnkanaestllddeee
eaarekregldiedskrtlqrqqaylrerdeeitqlargvlevstifremqdlvidqgtivdridynlentv
velksadkelnkathyqkrtqkckvillltlcvialfffvmlkp
>010050
nlflsyrrtfpgeeshpmisgfleltnemdvyikgaearlaklyrknslpgfedkasdeqeiedlsysiiql
fqksfaivkslseqvcdgqtdnlqkkyankiqlssnkfrllqnnylkflnkddfkpraasdadtlalqedek
nsntqqeidsysrllqrqtqrqaqylqqreqeitqlargvlevssifremqdlvvdqgtiidridynlentv
lelkgaqreldratvyqtrsqkckvilllslvvialfivvmlkp
>000494
nlflsyrrtfppfigsddgpkffdltfqvdeslsavdqlltklyqknslpgfqdnkqdeeeieqisfqvikr
fqecfgviktldsqysngkqdnleknyalkvqdksqkfrilqnnhlkflnkddfkplpttkssndevegdev
nnidsyskqtlqkqnqklqdnnqqflqqrdeeitqlakgvlevstifremqsliidqgtvvdridynlentv
ielkqaqkeldkathyqkrsqkckiilflslvvlalfllvmlkp
>010116
nlflsyrrtfpengstlnnpkffdytqqidenlsnvnqqltklyrknslpgfqdkthdekeieeisygiika
fqncyktikllstqifkgkqdnlqknyatkiqtssnkfrvlqnnylrflnkddfkplptassdqdeeendtq
qeidsysrqtlqkqtqrqnsantqflqqreeeitelargvlevstifremqnliidqgtvvdridynlentv
ielkqaqkeldrathyqkrtqkckvilllslvivalfffvmlkp
>001292
--mdlenqkvp----------fqqvttelsdslqtisadvakldrfswigtrkdgdtnrgrvtdlaekitad
iktmhanvrrleaelsnteq-faqkrlsnefglllsrfqnlqhqstdaykrqdtaaraaleeerskpmgmnn
tnygglqdqlldvvdqsevdlqqvliaereedirgieqgindingiyrdlgaliahqgeqmdsvennistva
dqtsaaagelvkandyqkkrrtcs-livlgimilaliiilavaa
>006706
msfanldrglq--------gefaslsnriaqaihqlrsntaamhrytv------ndvlennfpvlleqsrsl
skkisadllrlntdeyneeasftrsklsrdfnvvladlqrtqqryadqeaanltqaqqeldrnaaqnpaals
sgrktsqtvqqprltndqiqfqqrlinerqdeiedlaqgitelneifrdlstivteqgdlitnieynignvs
snaknastqlqlannrarkarkrsfcfflilavivavilaalim
>000809
msfvdleqgrh--------gdfpalassiaqeihalrgntaaihry--l-----vnnltknlhevleqsrel
sqkvrsdlvrldtkygeeassfalskltrdfntvlaelqrvqqkcaqqesdsvaaaqaalnqdvgernvsls
nnssgqrqpltesksnsqleyqqrlinerqgeienltqginelneifrdlstiineqgelvtnieynvgnts
tntknasrqlqianehsrkarkrsfcflksfamfsrvlvslyvs
>002952
sfnnafeadiershqykdypefeslstaidnrlhqingtlpsikkl--igdyetadtvgesvgknlnqvten
fkklnesikqlqqiasnhednylkqkesiqirdslntfknyqkrfeaqykhlpegsstkqemlreqsqlq--
---gqqqvqityepnaeeleqqtilveerereihriqqdtveineifqnlssivneqqfqidniesnlfnys
qdvrgasnelrtaeryqrrsggrmcclmvliavagfilvvgvlf
>003846
---msfnnpfnqshrykdypefdslstsidnqlhhinsqlasikqdkdyennksdlelsenlsnqfkkttes
fkklngfvknleaaernhe-nylkqkegiqikdalgnfknyqkrfeskvstlpeesrngieqget--sgq--
---eqqqvqieyepnaeeleqqtlliqerereiqqiqqdtqeindifsnlssiineqqfqidsiennifsys
snareadtelrrasryqkrssgrlcclliligisafiiligli-
>011212
---msfntpfsnshrykdypefdslsttienqlhfinselssirldaklekdktdttlseslsgqfrkttda
fkkvnkfvkqlvaterehe-nylkqkeaiqirdslanfnnfqkrfesqttqlpedgsnlleaepgqqqqq--
---qqqqvqityepnaeeleqqtlliqerereihqiqqdtqeindifsnlssivneqqfqidsiennifsyn
snareasnelrraeryqksssgrlccflilvgivsfiiliglif
>000985
---msfntpfsdshrykdypefdslstsiekqlhyinselssirsd--lakfekdtslseslsgqfrkttda
fkkvnkfvkslvtterehe-tinylkqkeairdslanfnnfqkrfel--------cqttqlpedgsetepgs
vqqsqqqvqityepnaeeleqqtlliqerereihqiqqdtqeindifsnlssivneqqfqidsiennifsys
snareasnelrraeryqkrssgrlccfmilvaiasfiiliglif
>003875
sfnnafdndle-shkykdfpefealsdsienqlhhidhtlssirkd--llnldqtpaeedql--laeklsss
fkkctesyrklkqlndaikqyylkqkeslqvrdslakfknyqqkfevqqsqlpnedqgdsrleyseqefgel
qqqqqqqvqityepnaeeleqqtlliqerereihqihqdtqeinnifsnlssiineqqlqvdsiennifdys
snarhaanelrsaqryqrrssgtlcclmiligvalfiiliglif
>011230
sfnspfdndie-shkykdypefealstsidnqlhyinhtlssikqq--laqfekdtsiaetlssnfksttes
yrklndfvkrlksveddhednylkqkesiqirdslgnfknyqrrfeskqssqlppakegntgdeeqlqlqlq
lqlqqqqiqityepnaeeleqqtlliqerereihqiqqdtqeinnifsnlssiineqqfqvdsienniftys
snarqasnelrsahryqkrssgtlcclmilmgvlgfiiliglif
>002850
---msfnnafsvsshykdfpefesmsqtidnllyninnnyekivkstdlesqqkaaklskkisevtskctds
fknvstntqglkecernhe-nylrqkealnlktslhqfqqyqrqfsalqrenvdssrtspteeed---gqen
ghqqqqqisityepnaeeleqqtllieerereihqiaqdtqeineifqnlqgivqeqqfqidniednilsys
tdaqgasrelrkaeryqkraggrmcclfillgvfgsviliglif
>002839
msfaapdleas-paaytdfpefdslsqtidnnvynvnnnydellqeepldgavkshkisskisstlkkttes
fqrinettsklnecesnhedrqkesllirlikqslesfqrlqsrfeqlqkkavekgrpeqvdqkt--tsept
pstesqqiqityepnaeeleqqtlliqerereihqinqdtsyineifsnlqdiiheqqfsidniennvynfs
tnargasnelrqaeryqrrssgrmccllillgvlgsiiliglif
>000718
ksfsndleslgaithykdfpefdslsqsldnnlyninnniknllqqeslhnqgdlqkvsiklskilnktten
fksvneitkklnecesnhedrrkesilielikssinqfqkyqrkfes-lqqvtvaingdpdainsgptedst
seaqqqqmqidyepnaeeleqqsllveerereihqisqdiseindiflnlhdivneqqfsidniednilryg
gdvhgasnelrraeryqrrsggrmcclvillgvvgtviligiif
>009768
hkygeisviqenlrtldhlekfqnlankvsthifrinsnvsglqkldllgssrdtsdirkkl-----ygshl
vhafnisiesvti-------ksnnkrfrgimqvqfrlfkey-rgypwkdksnlkhgriasqdiepqlqlqqq
lqkpaqrqqdeeevpdyeldyqealieereneireievginelnqifrdlgtivqeqggnidniesnvhrin
ndmsgavaelhqaheyqkksvrhrfv------------------
>000658
neilqyrds----------pefedccdaisqdlfelngslstmnhftaletnvshgksntkvininkktvel
idkstklvssihkvneleeslitrekltrdakfsvqefkkyqqhflevtkrindmakvaledeeqvlreeed
ehakrtqvvierepnneefayqqhlirerdqeisnieqgitelngifkdlgglvqqqgqlvdsieanlynve
dntrnaanelsramrsgrsssklklhflfillffllltilavfs
>000360
sifsedtqeva---rysdnpqfeewgtdivsnlfemngqlgtfqhfglesnyrngkantmvvenisnrsmev
ihkvsllvktlhsinaipknlttreklnrdirlsvqefqrcqsefagirkqineqakislseqqeaaaleee
aaqqqhhivierepnneefayqqelirkrdeeianiergivelnevfqdlgsivqqqselvdhienniytav
tstnhasnelsralryqrrsnrwclylllallallfligvtvl-
>010040
--mppfdenlneaphfsdnpqfeewvdkimnnlfemnghlstlqqfktlqknqsqgntrskminldkksvyh
inaitellkvihkineieetlisrdkltrdvkysvqefqeaqkeftstskvmnaqakqalaedeerednvin
sksqeqitiereainneefayqqrliqerdeeiahiesgieelndifhdlgtivqqqgylvdniesniytva
nntqsgareltkamrsqrsssiwcirmliivsvllvmfllvvfs
>010106
--msfyrdsfe--erfvdspefeqfsyeisaklfemngllstlqqfktlqnkyeqgsvntkavninkkavsy
tnnisaltksihkvdaieetlisrekltrdvkysvqvfqtvqsefakttklinnkaksalvkeeqeledqhq
qqqqqksvvierepnneefayqqnlirerdeeisniergiselngifqdlgaivqqqghlvdnietniysvr
nstqsaarelnkamksqrrsskwclymlavlsvflllmtlvvlt
>010086
iidsdtdeqvghlkpfkdspefqslkesiqaqlfeingqigtlqqfsslqnslqtgqirtkvvnvikrastn
ihnvnslmkqcqridsldpniiqreklvrdvrysinefqetqkeytqlvksindknksallqdqsqdrqeql
qqqqqqhveiirepnneefayqqnliqerdreitnieqgitelneifkdlgavvqqqglmvdnieanlysvh
dntqmaskelnrarrsqkvstkwclyllvalsvmlfflilvvfi
>000941
--mdsyeeres-spmfrdcprfeelkdkisselfevngrvstlrqfeslsrflddidvnanvvninkkaltn
ievvnellknvkeidniedsiiardklirdsrfsiqesqtaqqqfskiiksinaeargklneeqnhqtnndn
taqrqvnfvierepnneefayqqrliqerdeeitniergitelngifkdlgavithqgmmvdnieaniysav
entagasqelnkanrmqkrssryclyflmilvvmlilmilivi-
>009890
syfndvveevgelakfsdspefdglrdaiseqlfeingqistlqqygtlegflatgtmnmkvinidkktiqn
igkvselvkkvvmldkidvnvlardkltrdlsyslrefqniqqgytkviksindrarseldnqnsgsnrqpd
tstsakniviqreanneefayqqnlirqrdeeivniergitelnglftdlshviqqqgsmvdnieaniysva
dntqlasreldkalryqrksskwclyllmllsgmfffmmliili
>010062
neffgsdndasngprfsdspefqalkedvaaelfeingqistlqqfttlksfidkgdvsanvvrinkrsvak
ieeigelikkvkkidaleeaiiareklvrdvsyslqefqgiqrqftgvmkqvnekaresleatemgqnhqms
kripgsqivierdpnneefayqqnlieqrdqeisniergitelneifkdlgnvvqqqgvlvdnieaniytts
dntqmasnelrkamryqkstsrwrvyllvvllvmlffiflimki
>010127
dgffgndnetvdgprfsdspefqtlkedvaaelfeingqistlqqfttlksfidkgdvsakvvkinrrsvak
ieeigelikkvkkidaieeaiiareklvrdvsyslqefqgiqrqftevmkqvnekaresleatemgqnsqis
tripssqivierdpnneefayqqnlieqrdqeisniergitelneifkdlgsvvqqqgvlvdnieaniytts
dntqmasnelrkamryqkrtsrwrvyllvvllvmlffiflimki
>010148
deffggdnegvngsrfsdspefqtlkedvaaelfeingqistlqqfttlksfiergdvsakvvrinkrsvtk
ieeigelikkvknmnaiedaiiareklvrdvsyslqefqsiqrqfagvmkqvnekaresleatemgegslis
tripssqivverdpnneefayqqnlieqrdqeisniergitelnevfkdlgsvvqqqgilvdnieaniytts
dntqmasdelrkamryqkrtsrwrmyllivllvmlffiflimki
>010172
deffggdnevvngsrfsdspefqtlkeevaaelfeingqistlqqfttlksfidrgdvsakvvrinkrsvak
ieeigglikkvkkmdaieeaiiareklvrdisysfqefqgiqrqftdvmkqvneraresleatemgqnssis
tripssqivierdpnneefayqqnlirqrdqeinniergitelnevfkdlgsvvqqqgvlvdnieaniytts
dntqlasdelrkamryqkrtsrwrvyllivllvmllfiflimkl
>000917
deffggdneavngsrfsdspefqtlkeevaaelfeingqistlqqfatlksfidrgdvsakvvrinkrsvak
ieeigglikkvkkmdaieeaiiareklvrdvsysfqefqgiqrqftqvmkqvnerakesleasemrqnssks
tripgsqivierdpnneefayqqnlieqrdqeisniergitelnevfkdlgsvvqqqgvlvdnieaniytts
dntqlasdelrkamryqkrtsrwrvyllivllvmllfiflimkl
>006730
msfadfgtsgnsqagissseefrrlwnsvsesifkvssnvatiqrlnlfgghqdtpamhqqlhdvteqtrsl
iktisldlkkvavkpsegdrritqkklqkdfeailrrfqeesriaaeksrefvsmararkafdle-eatede
pllghtqqltqlraldaevefnealivereqdlvgiersiqevneifrdlgtlvneqqyll-----------
------------------------vislivlaflhpwtwvk---
>002174
ssfdaitleeq--plyqdvpefddinrqisntlldvnnglsnlnknnflqdaidndqnaqkyhnssklisel
fksvsddtrrltsllnksq-tfvkdklntslkralqdfndlqslytslekkmneksaslishetegsepssr
esqqqqvvieyeplnaeeveyqralieererdienisqgieelnqifhdlsnivveqgglidniesnlystl
hdtqraskhlhkadryqrnkrrlcfwllvivsvvflflvlivva
>010452
--mssfsdavsaqpaysdspefdklnadisdtlfllnnnlgrllkaqntggkrd--vvgrai-dladetrdr
fkttgedlkrlewddtnaaqrftqqklgrefatalsefqqiqkrlaahekqeikmdkqavlesesrgegqqq
qqqlqqqdvmtqdfnqsetdqhmtlisereeeirnieqgieelneifsdlgtivtqqgtivdniesnmysia
getrsaaselnraaryqsrsrsrqcclllilvivlavillavga
>006663
msfqhssnlesddpqyaddpefrdfasklsddlfaltrnvarlsteaklgtkhetprvrervkttveetsdt
fkeigegiknitwpdvgpsqkftqsklqrefraslqefqqlqkaalekekssaqaaraaldaqspeersggd
fgthqqqeqeqlrlnqdevdfqesliiereseirnieqsvgelnelfrdvahmvheqgaqldiieenvevth
dasqgahvnlkqasnyqksarskacilllilgmvlviivlavtl
>011118
msfqrssalesddtayaddpefrdfadklsddlfaltrnvarlsqeaklgtkhetarvrervkttveetsdk
fkelgeglkkitwpdvgpsqkftqsklqrefkasltefqqlqkqalekekqsaqaartalqdatspseergd
ygqhqlqeqeqlrlnqdevdfqesliiereseirnieqsvgelnelfrdvahmvheqgaqldiieenvetth
dasrgahinlkqasnyqksarskacilllilaivlviiilavvl
>011264
msfqrssalesddasyaddpefrdfatklsddlfaltrnvarlsqeaklgtkhetarvrervkttveetsdk
fkelgeglkkitwpdvgpsqkftqsklqrefkatltefqhlqkqalekekqsaqaartalqdass-psderg
gefgqqqeqeqlrlnqdevdfqesliiereseirnieqsvgelnelfrdvahmvheqgaqldiieenvdtth
dasrgahinlkqasnyqksarskacilllilaivlviivlaval
>011146
maydrlssleasgagytddpafqdlqyelknklqsllsnnrklandnvlgtkkdtprlrervhntmeksrei
ckdigdgvkkltwddltkqqkyeqtkvssdfqtalqefqslqrralekerasvtaareaqaseit-gdggee
qlqlqqqqqvsqlapqdevdfqealiiereeeirnieqgvgdlnvlfkqvaqivteqgqqlitisdnvenvh
estrgadvetrqaaryqkaarnkgcclllilaviltivilaivv
>009874
maydrlssleatgggysddpafqdlqyelknklqsllsnnrklandnvlgtkkdtprlrervhntmeksrei
ckdigdgvkkl---------twedltvssdfqtalqefqglqrkalekerasitaareaqaseia-gaggee
qlqlqqqqqlsqlapqdevdfqealiiereeeirnieqgvgdlnvlfkqvaqivteqgqqlitisdtvenih
estrgadvetrqaaryqkaarnkgcclllilaiiltivllaifv
>003906
maydrlssleasngrytddpafqdlqyelknklqtllsnnrklandnvlgtkkdtprlrervhntmeksrei
ckdigdgvkkl---------twddltvssdfqtalqefqglqrkalekerasitaareaqaseit-gaggee
qlqlqqqqqlsqlapqdevdfqealiiereeeirnieqgvgdlnvlfkqvaqivteqgqqlitisdtvenih
estrgadvetrqaaryqkaarnkgcclllilaviltivllaifv
>002972
---msfdlesgrgggytddpafkelqynlksklqallnsnrklandnvlgtkkdtprlrervhnsmektrem
creigegvkrl---------twddltvssdfqaalqefqglqrralekerasvtaaraaqeaepggapsdtq
leqlqqqqqisqlaqqdevdfqealiiereeeirnieqgvgdlnvlfrqvaqivdeqgeqlgsiadnvenir
ddtrqadvenrqaaryqkaarnkscclllilavimtivilaivl
>009856
---msydlesgrgggysddpafqelqydlksklqtllssnrklandnvlgtrkdtprlrervhnsmdktrdm
creigegvkrltweeltkqqkyeqtkvssdfqaalqefqslqrkalekerasvtaaraaqegehagpqsgnq
leqlqqqeqvsqlapqdevdfqealiiereeeirnieqgvgdlnvlfrqvaqivneqgeqlgtiadnvenvr
ddtrqadvenrqaaryqkaarnkscclllilaviltivilaivl
>002901
---msfdlesg-rggytddpafqelqynlksklqtllssnrklandnvlgtrkdtprlrervhnsmdktrdm
creigdgvkrl---------twedltvssdfqaalqefqslqrralekerasitaaraaqegesagassetq
leqlqqqeqrvvlapqdevdfqealiiereeeirnieqgvgdlnvlfrqvaqivneqgeqlgsiadrvedvr
edtrqadvenrqaaryqkaarnkscclllilaviltivilaivl
>000976
---msfdlesg-rggytddpafqelqynlksklqtllssnrklandnvlgtrkdtprlrervhnsmdktrdm
creigdgvkrl---------twedltvssdfqaalqefqslqrralekerasitaaraaqegesagassetq
leqlqqqeqrvvlapqdevdfqealiiereeeirnieqgvgdlnvlfrqvaqivneqgeqlgsiadrvedvr
edtrqadvenrqaaryqkaarnkscclllilaviltivilaivl
>001728
msfdqlsslea--------------qqrrgdnsrglste-------shlgtrrdtarvrervhdlleesret
frqlgeavkklswedvtptqkytqqkasrevqaslqefqslqrkalekqrasvsaakavtdeeggrsagedg
qyleqqqqqevlrlpqdevdfqealiiereeeirnieqgvndlnvlfsqvaqivseqgeqldtivdnvenvr
tdtrgadyelrsaaryqknarskacclllilsviltivllaifl
>011281
saaeqgrsgrnaggsytddpdftrlyqslttnlfklngnnqrlsgeshlgtrrdtprvrervhelieesrdl
fksvgegvkkitwdedvtptkyhqqklsrdfttsltefqslqrtalekqkasvsvlqsalpatsplssspgs
qqqlllqeqelarlpqdevdfqealilereeeirnieqgvgdlnvlfqqvaqivneqgetldtivnnvenvr
ddtrgadrelrsaaryqknarskacclllilvviltvvllavfl
>003073
msfdqlssleagssgytddpdfqrlsqdlmnklfklngnnqrlsgeghlgtrrdtprvrervhelieesrst
fkdvgegvkkvawedvtptqkymqqklsrefqsslsefqslqrqalekqkasvsaaraavdhedegaggggp
sspqllqqqeltrlpqdevdfqealiiereeeirnieqgvgdlnvlfqqvaqivteqgevldtiernvetvr
ddtqggdrelrsaaryqknarskaccllvilsviltiillavfl
>001241
msfdqlssleaggnqytddpefqrlsqdlmnklfklngnnqrlqgeghlgtrrdtprvrervhelieesrdl
fkevgggvkkvtwedvtptqkymqqklsrefqsslsefqslqrtaldkqkasvtaarsvidatdpvlesgep
qllqyqeqelthlasqsdvdfqdalilereeeirnieqgvgdlnvlfqqvaqivseqgemldtiannvenvr
ddtagadrelrsaaryqknargkacclllilsviltivllavfl
>003882
msfqdnpnlesddpsyaddpefnryttqlsdklfsltsnisrlsnqallgtrretdrvrervqdllsetgdg
fkeigeglkkvawhdlgpsqkytskklstefkasltefqtlqrsalekqrasasaartaldenegtsssggq
qqqqqqlqqqdlrldqsevdfqetliiereseirniessvselnelfrdvatmvhdqgqsldiisenvtstr
ddtrnadqqlrtasrhqksargkaccllmvlaivlavvilavvl
>003003
-----------ddpqyaddpefqrlsqdlmtklfsltgnisrlsnenllgtkrdtervrervhdlleeskdt
fkevgdgvkki------------------------qswedvsrralekqrssataartameeaqs-pgaegg
nrfgqqqsqeqlrlsqdevdfqdslivereaeirnieqgvtelnelfrdvahivneqgetldtiannvenvh
sdtrgadlelrsaaryqknarskacclllilaiiltiiilaatl
>001725
msfnhlsslesddpqyhddpefqrlteslsnqlftltsnitrlsdqallgtkrdtervrervhnlleqtrtg
frdvgegikkvnwedvnpsqkwtqqklstefkatleefqtiqrralekqrasavaartaveeaghteddaqq
qqqqqlleveqprlnqdevdfqealiiereaeirnieqsvgelnelfrdvahivheqgeqldtisgnvenvh
antqganvelrsasryqknartkacclliilavilaiiilaavl
>010015
msfdrlnsleaddpqyrddpefhrlteglsnqlftltsnitrlsdqallgtrrdtervrervhklledtrgg
frdvaegikkvtwedvspsqkwtqqklssefkstleefqtvqrralekqrasaaaartavdeaepggdhqpq
qqqdqlleeqprlanqdevdfqealiiereaeirnieqsvgelnelfrdvahivheqggqldiisenvervg
ddtrganvelrsasryqknarnkaccllvifaviltiivlaatl
>009907
msfdrlsslesddpqyrddpefyqlteslsnqlfsltsnitrlsdqallgtrrdtervrervhnlleqtrsg
fkgvgegikkvawedvnpsqkwtqqklssefkatldefqtvqrralekqrasavaartaveegeqpavegat
qeqqqllqeqprlanqdevdfqesliiereaeirnieqsvgelnelfrdvahivheqggqldiisenvenvt
ndtrganvelrsasrhqknarnkaccllvilaviltiivlaati
>002229
msfdrlsslesddpqyrddpefyqlteslsnqlfsltsnitrlsdqallgtrrdtervrervhnlleqtrsg
fkgvgegikkvawedvnpsqkwtqqklssefkatldefqtvqrralekqrasavaartaveegeq-pavega
tqeqqqllqeqprlnqdevdfqesliiereaeirnieqsvgelnelfrdvahivheqggqldiisenvenvt
ndtrganvelrsasrhqknarnkaccllvilaviltiivlaati
>002825
msfdrlnsleaddpqyrddpefhrlteslsnqlfnltsnitrlsdqallgtkrdtervrervhnlleqtrsg
fkdvgegikkvtwedvnpsqkwtqqklstefkatldefqtvqrralekqrasavaartaveeghhpeeaeah
qqeqqlteqqprlanqdevdfqealiiereteirnieqsvgelnelfrdvahivheqggqldiisenvervt
dstrganvelrsasrhqknarnkaccllvilavilviivlaatl
>006520
msfdrldsleaedphyrddpefdrlteglsnqlftltsnitrlsdqallgtkrdtervrervhnlleetrsg
fkdvgegikkvtwedvnpsqkwtqqklssefkatleefqtvqrralekqrasavaartaveegeh-vpadga
aqqqqqlqeqprlanqdevdfqealiiereteirnieqsvgelnelfrdvahivheqggqldiisenvervt
tdtrganvelrsasryqknarnkacclllilgvilviivlaatl
>006644
msfdrlspleaedphyrddpdfdrlteslsnqlftltsnitrlsdqallgtkrdtervrervhnlleetrsg
fkhvgegikkvmwedvnpsqkwtqqklssefkatleefqtvqrralekqrasavaartaveegehapadgtp
qqqqqlleeqprlanqdevdfqealiiereaeirnieqsvgelnelfrdvahivheqggqldiisenvervt
tdtrganvelrsasryqknarnkacclllilavilviivlavtl
>002769
msfdrlssleaedphyrddpdfdrlteslsnqlftltsnitrlsdqallgtkrdtervrervhnlleetrsg
fkhvgegikkvmwedvnpsqkwtqqklssefkatleefqtvqrralekqrasavaartaveerehgpadgtt
qqqqqlleeqprlanqaevdfqealiiereaeirnieqsvgelnelfrdvahivheqggqldiisenvervt
tdtrganvelrsasryqknarnkacclllilavilviivlavtl
>003029
msfdrltslesggssyhddpdfqrlteslsnqlftltsnisrlsnqgllgtkrdtervrerihnlleetrdg
frevgegvkkvmweditpaqkwtqqklssefkstleefqsvqrralekqrasaaaarsaledsagaeapqeg
qslqqlqeqqprlasqaevdfqdgliiereaeirnieqsvgelnelfrdvahivreqggkldlvsenvertr
ddtrgadrelrsasryqknarnkacclllilaivlviivlaval
>011290
msfdrlssleaigasyhddpdfqrlteslsnqlftltsnisrlsnqgllgtkrdtervrerihnlleetrdg
frvvgegvkkvtweditpaqkwtqqklssefkstleefqsvqrralekqrasaaaarsaleetaavespqeg
qslqqlqeqqprlasqeevdfqdaliiereaeirnieqsvgelnelfrdvahivreqggqldlisenvertr
ddtrgadrelrsasryqknarnkacclllilaivlviivlavtl
>003084
msfdrlssleaigasyhddpdfqrlteslsnqlftltsnisrlsnqgllgtkrdtervrerihdlleetrdg
frvvgegvkkv-------------------------------qtweditrasaaaarsaleetaavespqeg
qslqqlqeqqprlasqeevdfqdaliiereaeirnieqsvgelnelfrdvahivreqggqldlisenvertr
ddtrgadrelrsasryqknarnkacclllilaivlviivlavtl
>002911
msfdrlssleagdsqyqddpdfqrlteslsnrlftltsnisrlsnqsllgtkrdtervrervhdlleetreg
frevgegikkilwddinpsqkwtqqklssefrstleefqiaqrralekqrasataartalqeeegatspqeg
qtlqqlqeqqpriapqaevdfqetliiereaeirnieqsvselnelfrdvahivheqggqldlisenvertr
ndarvadselrsasryqknarnkacclllilavvlviivlaatl
>011195
msfdrlsaleadeshyqddpdfqrlteslsnrlftltsnisrlsnqsllgtkrdtervrervhdlleetreg
frevgegikqvmwddvnpsqkwtqqklssefkstleefqsvqrralekqrasataartaleedggphspteg
qslqqlqeqqprlasqaevdfqesliiereaeirnieqsvgelnelfrdvahivheqggqldlisenvertr
ddtrgadselrtasryqkkarnkacclllilavvlviivlaatl
>010517
msfndleqgrledsgheasqafmhlteqvglhvfrinanlekldadkatdgdqstdkimkhfadlceqtrsi
vkeatedvkslvggtggavrrlmqvklqhdfqdalaafqkiqksgirkekvalahakqrgneansqsenqpq
lqeqqqtqvhvsrltneeiefqesiiaereaeireieqgvqelneifrdlshivqeqggmidnieynignis
tsaqgadrellrantyqrrakhrglcltmivamvvalvlvavri
>003050
msfndleqgfg--------pnrnnrtqgvsqqvfhingnitsieklgflgtskdtpyvrnklhdvtegtrel
iksttndiklltnksnksrqkleqqklskdfqkvlsefqkiqrisvskqreyvdkqkanttalqmneqeqqq
mqllqvedtqrrnqldneieynetlisereteiqgieqgitelseifrdlgmlvneqesgiesiygnvlnis
hntkqaadeltianrhqkrarknmccflliitvvgcvlaliivv
>003941
msfndleqgfgegllgdddreykaltqqvsqqvfhingnissierlnflgtpkdssdirnklhevtestrel
ikdstndikslsgdsrkarqkleqqklskdfqkvladfqkiqrisaskqreyidkakattamlqsaeeimeq
esqplmddaqrrlqldneieynevliseregeiqgieqgitelneifrdlgmlvneqesgiqsiygnvlnia
qntrqaadeltvanrhqksarknmccllliitvvacvlalivvv
>001384
msfndlesgssplplyrdepefeklsnkigiqifkinsniqklislsnasakaaaqdwskrindliettrel
vkdattdikqltfplrptngkltqgklqrdfqaaalqfqraqkeavaktrakleqkerqmiksrnatggaeg
gvqaealdllpegptqadleyqeslitsreaeireiesgvqelneifrdlgnivqeqggmidniefninsia
entagadqelvvaheyqkkagrrciilllivgfvvsvvllalln
>003970
gflarhdqllskrtvnvcaptyndlarsvtlslfevkpsfahlsrftaaqsfqdaplardnaqeadeefrrl
arslstqthkiaaisklvelevlkgstskrlsdwklqpsdvsrrsaekqrqfvqkakrtveaidapseidst
gtaqllelqttsdqndadlqfqeqliqeregeieqieqgitelnqifkdlgqivgeqqsmidnietnvqsva
rdthgastqlteahayqrragrrmfclllvfllvltvvllalsl
>010707
llfqdlerglgaispeadl-qfkslargvsvqihkinanvsaitkldllgtpkdtpdlrhklhnltdatrev
lkdstadvkrfnwevaptdrkqeqqkvsndfqkalqsfqaaskrsaerqrlfveraranidaesadgqllel
sehpqqqqqllvespdsevefqeqliqeregeieqieqgitelnqifkdlgqivgeqqsmidnietnvrsva
sdtrnasvqlteahayqrragrrmfclflifllvlsidll----
>000948
msfndlergqarggapdqdatfialkdsvsiqvfkiqsnvqgiqrldklggnadgdnlrtslhnlteatrdm
vknssldvkklaggelatr-kpiqtklskeftnaitafqrvqrlsaekqrlyvenqkrkvdrlveydesrss
veleqvqtqqqvhhsaqelefqetliaereaeireiesgihelndifrdlgtmvveqgglidniesnvisva
rdsssaaeelttaheyqrkagkrmaclllilvivgavilla---
>010697
msfqdieagfgatpespedaafrslqsslslqmlkmnanvqgilkldqlgtgrdsaalrkslhdltdttram
akrgsedlkklttqqtklphkaslqktshdfqlslvgfqraqqlsadrqrtvvqgvkmavednegeanepps
spsqrqaqllqaqlsphelayqeslihereedireieagvhelaeifrdlgtlvhqqggmldnidyniqsvh
mdtsraaeelttaheyqrkagkraaclmlil-------------
>010199
msfqdieaglatvpqspeesaflglqsslslqvfkinanvqgilkldqlgtnrdsaqlrkslhdltettram
akrgsddlkklaalqatlpkktslqktshdfqmslvafqraqqvsaerqrtvvetvkhaveee---------
--------------spqdlahqesliqereaeireietgihelheifrdlgtlvqeqgnmidniesnissia
vdtagaadelttaheyqrkagrr---------------------
>006762
msfqdietglagvpqsqeeaaflslqsslslqvfkinsnvqgilkldqlgtnrdsatlrkslhdlteatram
akrgsddlkklaalqaplprktslqktshdfqlslvafqraqqvsaerqrtvvhgvkiaveeeashdrpssp
tpsqrqaqilqnqlsphelafqesliqereaeireietgihelheifrdlgtlvqeqggmldniesnissia
vdtsgaaeelttaheyqrkagrralclmlvlvvvvavvllails
>002922
msfadleaghgsipqsredaafrelqsslslqvfkmnaniqsivkfdqlgtgkdsaelrkklhdltettram
akrssddlkklsvlqatlphktalqktshdlqfslvafqraqqvsaerqrtvvqgvklavdddqhrpaeles
tpqeqrqaqilqaqsphelayqesliqereaeireietgihelaeifhdlgtlvnqqggmldnielnissva
qdtgaaseelrsaavyqrkagrralclmivlvivvavvllails
>002879
msfqdieagngnapqssedaefqklqsslslqvfkmnanvqgilkydqlgtpkdnatlrktlhdltestram
akrssedlkrlsalqsglphktalqktshdlqmslvafqraqqvsaerqrtvvqgvrlaveddssrdepeps
sqtqrqaqilqaqlsphelayqesliqereeeireietgihelaeifhdlgtlvnqqggmldniemnissva
adtgaaseelrtaheyqrragrraaclllilsvvvavvllails
>009902
msfndlesqvk--------enynd----vnqkiitlveslkllkrdskigtstdsievrqkieelipktl--
--iltksieeidlsnndrtsmflqik--edlqltinnyrknksespliqksnnnvvlveeadnngdpllpqr
qkqlslqqtddqqldeaelsyqsiiqqersqeiskikgkvtevnaifkqlstlvkeqgtnidsidnnisslt
rnlqasnkqldkanenqrsknkcsmvvliilivivliiilgils
>000660
lpwisvdrlsrpgergagtpaavq-dgeviglltelstqvqnlrkkqllgtarddhtlrnsie------sed
iprceqlrdrl---------ltgrdkyvsdlhwltvellqlkrnyqkrklgsplrsksgaadggarsdertp
llaqqqilrqqehvpqeeldfhsliqevrsqeisnihtqvqdvnaifkqlgtlvqeqgkqvdtidsninglt
snlqganqhlrkaeryqrqrnkcgtltlcviavvtlvvvlaals
>000770
--msfyqnstpkednrads-----sgndavpllitleqniqllkrkhligtskdgqllrvdikn------rv
ipeiqkisrkl---------ldtqdkfardfqalskqynsvktdyenravqnpipdeeskdneserdhssed
tplllstqqqepllnqdeldfhtiiqhersqdiskihsavqevnaifkqlgslvqeqgeqvdtigenvtgls
nnlqkankelhkaneyqrkknrcgtillvaivvitlitliails
>000902
------------------------mdkg--nvleslesnirllekeekvgtrrddealrckvreligettqt
versrdgflgagkrdkdfkf--------selrrlsavfrvregqnplkintetavasttmnssknllhtntq
qqhmhlqdqmeqglnddeldfhtivqedrsrqisrihssvqevnaifkqlgtlvreqgtqvdtvdenianfd
nnmhraneqlnradehqrqrnrcglmtliiiivv-viiilgass
>010078
msffdieaqtsepqsstnq-----ktrelsdlieafaeq-srilektkigskrdskelrymie------tel
ipnctsvrdki---------ihpngklsgdfrnlktkyqslqqsynqrknlyslkptvqpatprgheeeqhq
lqlqeeqeqeqeqqsqedldfqtiihqersqqigrihtavqevnaifhqlgslvkeqgeqvtdidenishlh
dnmqnankqltradqhqrqrnkcgkvtliivivvcmvvllavis
>010141
msffdieaqssepqsstnq-----ktrelsdlietfaeq-srilektkigskrdskelrykie------tel
ipnctsvrdti---------ihqngklsgdfknlktkyqslqqsynqrkslfplkatitpgmskgrnegqhq
lqlqeeqeleqghqsqeeldfqtiihqershqigrihtavqevnaifsqlgslvkeqgeqvttidenishlh
dnmqnankqltmadqhqrernkcgkvtlivaivvcmvvllavis
>010164
msffdieaqssepqsstnq-----ktkeisdlietfaeq-srilekakigskrdskelrytie------tel
ipnctsvrdri---------ihqngklsgdfknlktkyqslqqsynqrknlfplkatippktfkghdenqhq
lqlqeeeeqehqhqsqeeldfqtiihqersqqigrihtavqevnaifhqlgslvkeqgeqvttidenishlh
dnmqnankqltradqhqrdrnkcgkvtliiiivvcmviflavls
>010187
msffdveaqssepqsstnq-----ktkelsdlietfaeqsrvleketkigskrdskelrytie------tel
ipnctsvkdni---------ihqngklsadfknlktkyqslqqsynqrkslfplkatispgtskehgegqhq
lqlqeeqeqqqqglsqeeldfqtiihqersqqigrihtavqevnaifhqlgslvkeqgeqvttidenishlh
dnmqnankqltradqhqrdrnkcgkvtliiiivvcmvillavls
>000691
msffdieaqss-kgnsqqepqfstqktklsnlietfaeq-srvlektkigskrdskelrykie------tel
ipnctsvrdki---------ihqngklsadfknlktkyqslqqsynqrkslfplktpispgtskehnegqhq
lqlqeeqeqqqqglsqeeldfqtiihqersqqigrihtavqevnaifhqlgslvkeqgeqvttidenishlh
dnmqnankqltradqhqrdrnkcgkvtliiiivvcmvvllavls
>010053
msfldtvsrpargaqhega---------lnklftefthslnilqkkgalgskrdsmdlrcsie------tel
ipqcetlrdev---------nyssgkivsdfaglkeellkskrkyselkskfplrranstsqnsgtpllqer
aqlqaqrqeqtqstsqdelnfhtlvqqerseeisrihsavqevnaifhqlgtlvreqgddvdnidnnisgla
gnlqraneqlgkadqsqrkknrcgivtlviivvivlcivlaals
>010119
msffdlesqpg--------ptvnrqdaalyeqlmslnknvnllhkqlligtrhdshtlrski-em-----et
mphcenvrdri---------mvssdklvkdftnlneelqrskrhyneklqtsklgntahsqdvssqqdqqqq
qqqqqiqqqntaalsqdeldfhsiiqqersqeisrihsavqevnaifhqlgtlvqeqgeqvdtidnnisglg
nnlqkandqlanaeryqrkknrcgmitlvviivvtlivilavls
>010100
msfydleaqrsgktaqsqv-----epstlsgliesfanevgilrrelcigtrrdgqdvrtkig------tvv
lprcnelrdrinwgesfteg-----klfndfktlkmelndlersyrekillfplkeairpdedskqqqqqql
iqeqeqsqeqirretgddvdfqtiiqqersqqisrihtavkevnaifhqlgslvqeqgeqvdtidgnisqls
gnmqkadeqlrradenqrqrnrcgmitlvvlivvvlivvlavls
>002175
msfanldleaqgstsgpad-qfnr----issqlsdlisnfdklqqq--lgtkkdtvnlrdkls-------sl
vtkcnslhseistlekspevqytkqklkaqcaemfrnyqlvqraynerlqsvvvn--eeyennkndanpaet
tpllqqqqqqktqitnaelefhesviqqreqaidnisrgvqdinkifqdlnemvnqqgeqidtiednlltyt
sdnrvahrelaktdayqkkkrnwtcvllvvlvvv-llilialmn
>002832
msfanfdieaqskgrksvepeqtalqndldsiisktsdqlvqqhdkrqlgtkrdciqlrnnvnvlevriedm
egaikqlvnnlnknqksskeilikerltkefselqssfhtarrqaedkmkqtpiq---ahvdeqt-plldns
eqqqqqqtqvdpdleqtelqyhmllteernrelnqvsqgiqevnsifkdlselvqqqgeqldtvednilqlh
sntqgadrelqkaheyqrrrskwsciflvalcvfvlivvlavls
>001419
msfanfdiesqerhqsqsqneldtiidkasdqlqlfsnlisqfdakkligskrdymqlrdnanaliskisdm
dsaiqilienlhlinkklghmvikerlvsefnelhkqfqrsarqytektraypvkprqetsderthsdhret
gqqvavqepsqdqidetelqyhlmlteernqninqinegileinsifkdlgelvnqqgeqldtvednilqls
gntqqaerelmkaheyqkkkskwscillfalcifvlvivlavls
>002967
msfanydieaqealgsaqdpdsqtatnglntiigktsaqisqldiqkqvgtrrdclqlrenieelttdiggm
drsiqllilninkkltvkpsmvvkerlvsefselhrlfqrsirlynekkrsyplkdhhsnqaaneesnggql
qsqlqvqeqqqedtndtelqyhillteernreinqvtegivevnaifkdlgqlvtqqgelldtiednilqlq
gntqqalreltkaneyqkakskwsciilvalsifvliiilaavs
>002861
sfavdleaqda-psspqse---ldiisntseqiqtfgtlmsqfnaqkhvgsrrdnmafrdsvdaleskisal
saaiktllmnvsgklevsnrlvakerlsnefrelanaftasqrqyadakrnvpvradiepsgvsr-kasnat
ettplvqtqvdqdtdatelqyhmllseerqreisrvsegirevnsifkdlgqlvsvqgeqldtiednilqmh
gntqqasrelqkaheyqkrrgkwscilliflcvfvlvvvlavls
>003863
msfanidleaqgnssassnpngndndnpldtiihktsieisqfdnqrqlgtkrdcvelrrnietsttnitel
lraiealvirlttlvnsahgimmkekltseflelekkfanlkklfdekkkvfvipqthtvsengrdespnql
qiqmqmqenedpeleqtelqyhlllteernreieqvangvmevnsifkdlnqllhqqgeqintvednilqlh
ghtqqadrelhkaheyqkkkgrwsciflvaicvfvlivvlvvls
>011242
msfanidleaqagdkytditdldriidktskqlqtfnqqislfdqqrqlgskrdcvqlrsnidtsiehisel
ynaiehlitnlnisagdksdivikerlvgefneldkkfkrlvkvyqekkrvtpivtkavshsddkpnrddqh
qlqqqqqkqlepeleqtelqyhlqlteernreieqvtegimevnsifkdldqlihqqgeqlntvednilqlh
gntqqadreltkannyqklkgkwscilltaltivvlivvlavvs
>003855
msfanidleaqsnpsytssneldiiisktshqlqvfgglisqfdnqkqvgtkrdtlelrdgvdlliekisnm
dkaisslitnlhqqsksktnmvieerlsaqykeldsafnrsvriyqekkrntpivarslvpeqesgeqspkk
ndiqqqtqidqdvidqtelqyhlllteernreieqvtegimevnsifkdlsqlvhqqgeqlntiednvlqlh
gntqqasselvkaneyqkkkgkwtcillvalcifllivvlavis
>000245
msfanidleaqgkdndanypdeldiigktsrqlsvfgnlisqfetqkqigtrrdtqelrntidvltgkiqem
draisalianlnsknsitasivieerlsrqyselskafnkstkvyqekkrttplltrpsketeeqdtlatsq
qeqeqvqtqvdqdldqtelqyhillteernreieqvtegimevnsifkdlsqlvhqqgeqvntiednilqlh
gntqqasnelnkaneyqkqkgkwscillvalcifllvivlivvs
>011223
msfanidleaqdndtnytspdeldiigktsrqllvfgnlisqfetqkqigtrrdtqelrntideltskiqem
dkailalitnlnlkngsatnivieerlshqydelskafnkstkiyqekkrttplltrtsqateeqdtlttsq
qeqeqeqeqvdqdfdqtelqyhillteernreieqvtegimevnsifkdlsqlvhqqgeqvntiednilqlh
gntqqasnelnkaneyqkkkgkwscillvalcifllvivlivvs
