# Supplementary material for: Phylogeny of the SNARE vesicle fusion machinery yields insights into the conservation of the secretory pathway in fungi
Source: BMC Evol Biol. 2009 Jan 23;9:19. doi: 10.1186/1471-2148-9-19 (PMC2639358; doi:10.1186/1471-2148-9-19)
Supplement: Additional file 3 — Alignment and tree files. Detailed information to all sequences and trees are contained in a zipped file, which contains all phylogenetic trees in Nexus-format (.nex) and all alignments used to calculate the trees in Fasta-format (.fasta). In addition, a text file is provided ("id2information.txt") that allows to identify the sequences used for our analysis in the NCBI data base: listed is the sequence number & name used in our alignments & trees and the respective gi string. [file 1471-2148-9-19-S3.zip › Qa.IV.conserved.fasta]

>010757
------------------rcrdvvkelekdagnataeg----------------------------------
-------tgdrpmarnqlrnvgrkyrdavaefrqaemehqrrarehmarqlrvvrpeataaeidallpdgqp
vrifadnvmqsgryanarnalrevedrhialvqlnqqveelaqlfmdvatmvedqdaridaifanadsiakd
ittgadevekakehrknqikllwkcllv----viviaavlyflfap-
>000722
yansqgygqn-dpnslfndvqkikegiatlrnlrenrlavaqnallesndtarqalneiqdeisigyqklnd
diarvkktpgsatvqsqlevqgrairnefeqfqksqlnnte------------aspeeidqtveavl--agr
eqtfqva---garlkrghdvrdavaarseeirsieaklvevsnlvttmaqmieqqapaveqidqgaenvard
lgnantqlgqavesarkarrwkwyaliivneislgwvyaslsyrlvr
>006813
saleqgydle-kltpvltkrqqithelnqlqtlrdsnlysaqqallnstqlarqelddvrssinntlqqvrt
lvdelrydpsdprvraqvdatknqvqqaiqdyyrsqtefdralrdqvwrryeianpeaspeevehgvvlagt
qmvfqvq---gartrqakdaqaavmersaairkieqdlmtlselsqqvaelvrshepivekieenaeetrln
yekgnekighaivsarnarkykwyillvcili-iivaicvgwckstd
>009914
saleqgydle-kltpvltkrqqithelnqlqtlrdsnlysaqqallnstqlarqelddvrssinntlqqvrt
lvdelryladpprvraqvdatknqvqqaiqdyyrsqtefdralrdqvwrryeianpeaspeevehgvvlagt
qmvfqvq---gartrqakdaqaavmersaairkieqdlmtlselsqqvaelvrshepivekieenaeetrln
yekgnekighaivsarnarkykwyillvcild-vmnyfsrspqknfq
>002816
aygqnpygqa-dpgtllnkcreinegirditakregqlvaaqnalldssqvarqtldyiedeinngfrylrd
qmkkikdtpgsnrvqtqvdvtsrnlrreiehyqraqkdfrerlrdqvrrryeianpeatseeieqgvvllgq
eqsfqvt---gsrtrqandarqaalersaairkieqdmielsrlyqevaelvhqqepqveqinqdaqnvsqn
iaqgnaqiseaiesarrarkwkwyallvvili-ivvgvavgvtqank
>006527
agqqqgygqs-gptamlnkckeindgiadlrakregqlaaaqnalldssqasrqtldyiedeinngfrylrd
llkkikqtpgstrvqtqidvtsrnlrreieqyqraqsdfqkrlreqvrrryeianpglspeeveqgvvlvgq
eqsfqvt---gsrtrqandarqaalersaairkieqdmielgrlyqevaelvhqqepaveqinrgaedvvdn
vqnantqidsaiksarnarkwkwyalliiili-ivvgvavgvtqank
>006651
tskpitwsrvsgptallnkckeindgiadlrakresqlaaaqnalldssqasrqtldyiedeinngfrylrd
llkkvkqtpgstrvqtqidvtsrnlrreieqyqraqsdfqkrlreqvrrryeianpeaspeeieqgvvlmgq
eqsfqvt---gsrtrqandarqaalersaairkieqdmielgrlyqevaelvhqqdaaveqinqgaedvvdn
vqnantqidhaiksarnarkwkwyallivili-ivvgvavgvtqank
>002780
msamggyggqsgptallnkckeindgiadlrakregqlaaaqnalldssqasrqtldyiedeinngfrylrd
llkkikqtpgstrvqtqidvtsrnlrreieqyqraqsdfqkrlreqvrrryeianpeaspeeieqgvvlmgq
eqsfqvt---gsrtrqandarqaalersaairkieqdmielgrlyqevaelvhqqdaaveqinqgaedvvdn
vqnantqidhaiksarnarkwkwyallivili-ivvgvavgvtqank
>006814
yggqggyqqaadptsllnkcreindgiadirakregqlaaaqnalldssqvsrqtldyvedeinngfrylrd
llkkikqtpgssrvqtqvdvtsrnlrreieqyqraqsdfqkrlreqvrrryeianpdatpeeleqgvvlmgq
eqtfqlt---gsrtrqandarqaalersaairkieqdmielgrlyqevaelvhqqepaveqinqgaeevagn
vanantqithaidsarrarkwkwyalliiili-ivvgvavgvtqank
>009913
yggqggyqqaadptsllnkcreindgiadirakregqlaaaqnalldssqvsrqtldyvedeinngfrylrd
llkkikqtpgssrvqtqvdvtsrnlrreieqyqraqsdfqkrlreqvrrryeianpdatpeeleqgvvlmgq
eqtfqlt---gsrtrqandarqaalersaairkieqdmielgrlyqevaelvhqqepaveqinqgaeevagn
vanantqithaidsarrarkwkwyalliiili-ivvgvavgvtqank
>009929
---mgsynqpadattllnkcreindgiadlrakregqlaaaqnalldssqvarqtldyiedevnngfrylrd
llkkvkqtpgssrvqtqidvtsrnlrreieqyqrcqsdfqkrlreqvrrryeianpeaspeeieqgvvllgq
eqsfqvt---gsrtrqandarqaalersaairkieqdmmelgrlyqevaelvhqqepaveqinqdadnvaqn
vsnannqiteaiasarrarkwkwyallvvili-ivvgvavgvteank
>000542
----------qeyqailsdvqniqtqlriydqllqnisnlhnviysqidevnkgkldnlaaeiaklqqgvan
kikqlstkikfnehyvhysairdqflslirkqrlieynwklscrnevkrqidlmsldlsdaqiddyleneiy
qsifkryllsn---edakmalnevehrmkeiknlekrmndlailfkemeelvvqqeepidkidtnvekvvvd
lesgithteqaihiaeqkrknkkllisiifyvilllsifvavivtvs
>010709
lqkasgyhqv-gsdafydevssirdavrlfetsiqdlttkqafslsnpspeltnqvdglalsltsttssltq
riaalspqvgkesrrghwetlkgslgravnnlqmaekghrerirervarqfkivkpeatedevqqvlesgng
gqifaqa-vassrsedalaalseakdrrseilkleanlvelaalfqqvqglvaaqdqqfitiedaaykteed
msagvkqlgtakisaaaarhkrklcaafagvilvivlwsl-------
>003971
pepqgpmiellgsdafydqvaairesirqydaslsnletkhlyslqptheaiavelnginagltlssqqlkk
qitdlgnqvgrearrghwenlkaglkraverqqrsemaqrervrervarqyrivkpdasdlevqevlstgst
pqifqqalsgstrttaalsalneaksrqselaqleqslielslliqqvadlvveqdpqitkieettdgvmrd
vekgvkdiqqgklkaaavrhkrkicvaialtm---------------
>003075
drnaaqygagqgqnsildecidiqnqahelenklgvlnglqkrylddadsstkrdldnmtqsmmdqyraltd
rvravkrnpesrrnqtqvektdrdvrraiqrfqemeaasrkeideraqrqariahpdaseaeikqiv--qsd
tqvfqqa-vlgnrseranralgahkqrrremeevekqlldlieilsetqellnqqdeiiqtvdkqmeettde
mkaangdltvatskalsarskkwwclgicvliiivvavvayimvnra
>006543
sgrsspyadrngggdfysevdeiqasidainrsvasieqlhkralvgvssrinreldstqtetsnliadarr
rlqrisnetksrsrqnqqsvlaqklmdaaqryqniqvtykqkyrqrmereiriarpdatrdqieqal-dsrn
gpvfsqemlss-rvgeqrralqevqgrhvelrkmeesieelaqlfqdmqvlltaqqttidtidthvenavty
vqegdkeltqairhreasrkkwwiltgiifvialaivcyvgvceakp
>001498
gydnngygqqlsqqeflnsvrdveghiqqfranldqirtlhqqslsdtsgrpppgleqlqavteqlksqikt
evdnlvsdatrntkkrqaerlrdlykdaiqaylveerrhkgqigeqavrqllivnpdatpqeqdavrgdmqq
dqifqsallqsnrvgaakavlsnvqarhqellrveqsmqelaqlfeylntlivqqgeviadvvqkteqvndn
mdkgiqevdkgvkharnrrklkwycllvcvliaialgvglgvyfsnk
>000544
teagygygngmsqqdflgqvtftrgeinrltsdvqtiatlhsrslqggdagaqqqleqqiaetsrrttsirt
tikqlkkdvehsikerqwntlndtfkqelrnyiqeeqrykegyreqiarqyrivnpdasedevrraaqnwgd
egvfqqa-lrqnrvaqgqavlgavrarhnemrqiedsivelakmfedldtlviqqepivqrveqqaedttqn
lnhanhggqegrrsrqrhhhrhhyrhyrchsrfytvlvav-------
>011273
qqygqpyggqltqnqflervsairqeiqgltqiirrveslhhaalsstdghaqaeldaevaksqlkntaikd
qiqslktdterslkkrqfdslnndfkdtiqkflqeeqayrqrcreqimrqyrivnenateaelqqaaanwgd
egifqta-lrsnrsgrasevlgnvrarhndmmkieqsindlvdlldilnqlivqqsaiiedvaqkaeqttdh
lgnantqiqtavksarnrrklkwwclgitiliiiavgvgvgvsvvqk
>003072
pgaeagygqp----------qsygspqqqygspqqqygspqqqygspyqdgarqqlddlvaatqvkntsirs
qiqqlksdterglkkrqfeslnsdfkdtiqkyleeeqqykqrfreqiarqyrivnpeateqevqqaaadwgd
egifqta-lrtnrtghgatvlgnvrarhndmikieksilqllelleilsqqiiqqdpiiaevaakaedttkq
ld-----------nanrpdqeehh-----------------------
>009870
ptqesgyggglsqqdflnrvqslrndikaltgdidfigqlhqrtlsatdqdanqqlehyvaqtqirntaikd
gikglerdllkttkktqleslktffkseldkyqsierdyqaryreqiarqfrivnpeaseeevreatadwsn
egvfqta-lrtnrtghaasllgnvrarhnelqrieqtlselailfqelaamveqqenvvvaaevnaentvqn
iekgneqvsqgieharrtrrlkwwcafivfliaialgvglgvaltnk
>003913
psqesgyggglsqqdflnrvqnlrndikaltgdidyigqlhqrtlsttdqeatqqlehyvaqtqirntaikd
gikglerdllkntkktqleslktffkseldkyqsierdyqqryreqiarqyrivnpdasedevrqatadwnn
egvfqtaslrtnrtghaasllgnvrarhnelqrieqtlselailfqelaamveqqenvvvsaevnaentvqn
iekgneqvsqgieharrtrrlkwwcflicfliaialgvglgvaltnk
>002973
vqgdneyemqlsqqeflnrvqnlrneikaltndvdyigqlhqrtlsstdgtanqqleqyvsqtqirntaikd
gikglerdlakttkntqlqslktffkseldkyqsierdyqqryrdqiarqyrivnpdasedevreaaadwgn
egvfqta-lrtnrtghassvlgnvrarhselqrieqtlselailyqelatlveqqepviqaaetnaintven
iekgneqvkvaneharrrrklkwwcalvvlliaiavgvgvgvsvakn
>000348
ysqtnpyaqdlsqqeflnrvqrlrdeikglttdidhigvlhsrtlgstdgsanheleqyvsqtqirntaikd
gikglerdlakttkntqlqslrtffkseldkyqsverdyqqryrdqiarqyrivnpdaseeevqeaaadwgn
egvfqta-lrtnrtghassvlgnvrarhselqrieqtlselailyqelativeqqepvvqaaetnamntneh
mikgneqvevakkhaqnrrklkwwcalvvlliaiavgvgvggqlptn
>002884
ysqtnpyaqdlsqqeflnrvqrlrdeikglttdidhigvlhsrtlgstdgsanheleqyvsqtqirntaikd
gikglerdlakttkntqlqslrtffkseldkyqsverdyqqryrdqiarqyrivnpdaseeevqeaaadwgn
egvfqta-lrtnrtghassvlgnvrarhselqrieqtlselailyqelativeqqepvvqaaetnamntneh
mikgneqvevakkhaqnrrklkwwcalvvlliaiavgvgvggqlptn
>006751
ygqanpyaqdlsqqeflnrvqklrdeikgltndvdyigqlhqrtlsstdgsanhdleqyvsqtqirntaikd
gikglerdlakttkntqlqslktffkseldkyqsierdyqqryrdqiarqyrivnpdaseqevqeaaadwgn
egvfqta-lrtnrtghassvlgnvrarhselqrieqtlselailyqelativeqqepviqaaetnaintvdh
mekgneqvevakkhaanrrklkwwcalvvlliaiavgvgvgvsvann
>002992
gaaeagyggnltqqafldrvdfakseirslssnvsqiatlhqralsspdssstaslenlvtqtqlkntqird
qikyleadaiknvkttqakrlktefenqlqqyreeelnyrneyrrqigrqyrivnpeaseaeveeasmdwgs
egvfqta-lksnrsgqassvlgavrarhnelqrieatltdlaamfadmaqiveaqdpvvehteqnaiktaed
vdkgnteidkaneharrrnrlkwwtfkglrgrfrkardmmgmvfggd
>003835
gaaeagyggnltqqafldrvdfakseirslssnisqiatlhqralsspdssstaslenivtqtqlkntqird
qikyleadaiknikstqakklktefenqlqqyreeelnyrneyrrqigrqyrivnpeateaeveeasmdwgs
egvfqta-lksnrsgqassvlgavrarhnelqrieatltdlaamfadmaqiveaqdpvvehteqnaiktaed
vdkanvqidkaneharrrnrlkwwcllvtiiiaialgvglgvglavk
>009804
ygttnpygseaipgqapqpgqnvqadirtltthvgqiaslhqralsspdsgssaqlesmitqtqvlntsikd
qikfletdaarqvkntqvgqlktsftkqlqeyrveeasyekryreqiarqyrivnpeasesevqeaaadwgn
egvfqta-lktnrsatantvlgavrarhndiqkiektimelnqlmedlatavvlqdepiqqaeqhtdnvkhd
teagnvqldkgiesarrarklkwwclficlaivailalvlglyfglh
>003890
ygasnpyggamsnsdflsrveavkadirtltthvgqiasahqrtlsspdtassaqlesmisqtqvlntgikd
qikflerdaaqnvkntqvgqlkssfnkqlqeyrveelnyekryreqiarqyrivnpeateqevqeasadwgn
egvfqta-lksnrsatastvlgsvrarhndiqkiektlielnqlmedlatavvvqeeavavaethtakvkdd
teagnkqldsgiasarrarkmkwwclwicvaiivalvlgl-------
>006670
ygqsnpyggglsredylsriagtkqriaqltsdiqsiasihqrmlsspdnrssseleaivsqtqirntqikd
eikflertrggsfkktqveslkrqfktqledfqreeadyskryreaigrqyriinpeatdaevqeatadwgd
egiftqa-lksnrsgqassvlgavrarhndiqriektmselallfnqlnemvvyqepqvarieeqtvqvtdd
ttqankqldsgiasarrarklkwwtllvvvliilalalgiyfgtgqn
>011128
ygtanpyggslsqdyffahirgakvrigqlnsdikaiasihqrmlsspdnrsraeleeivtntqirntqimd
kinslerdavrkikrsqveslkrtfksqledlqkeeanyskryredigrqyriinpdatdaeveemvsdlgd
egiftqa-lkfnrigqaasvlgavharhndiqriektmselallftqlneqvtyqdlliteaevqtvqvedn
sneanhqlgkaiksakrarrrkw-cilltiiiicaialilglyfklk
>011121
ygssnpyggglsrddfftriegakqhigqltsdiqaiasihqrmlsspdnrssaeleavvtntqirntqikd
eikflekdpndrtkksqvealkrtfksqledfqkeeadyskryreaigrqyriinpdatdaeveevasdlgd
egiftqa-lksnrsgqaasvlgavrarhndiqriektmselallftqlneqvmyqepqiqqaeqqtvqvkdd
terrkqaarrgyqvceasaktqwyilltviailcvialvlglyfglk
>003046
hqnsggy---tsvqgfldqvshikesisqinynvtriqshqssmlqtadsrnrqavedlsaetqtimthvkq
klkeieptsrhamrkntfsavtkqfmdaienhrrvaidfqkaesvqlerqikianpnatpqeieqaiqaeng
gavfaqqlmqsskrqsaqntldavqerhedirrlaksvqelsilfeemqsmlesqakvldqiessaidttnq
leagtqyiekakksalstrrnkficlgifiviiiiiaiilgvklapk
>003943
----------------maeishiedsiqairdnvqriqahqnamlqtadqrnrksiddltaetqgvmthvkq
klremqptarheirklhfsrlthqfmdaielhrssaiefqkaetrqlerqikianpnataenieeavavegr
pavfaqqlmtsqrrynaketldavqerhadigrlvksvqelselfaemqymlenqgqilnqveemseqvvqd
vekgnrhidaavssakatrrkkwicfaifmiiiivvvlcvklipsnn
>006544
egepekcaleaimqsffeelahvkdkiaivrtsieeiksihdkalnnvitqiakeldatmdktnrasgeirn
klkaidaktlqkirisqhgvltrnfldvmmdykkiqetyqdkykdrmhrqclvvkpnatnqeieqmm-dgdk
sqmfakqivntgqrqearkalediqskhkdvvkieksilelqqlfmdmavlvaaqgevidqiavhidnaand
teagaqslaqatklqkksrk------------------vv-------
>011267
ggggggygqgptqssilqkcseisndvrslealldkfsnlqvklsgatngavrdeidtltanimdrfralkd
rvrdvktddhqggnnrqvglverqvqaaiqkfqslegenrkrirdqterqirivkgdisdadmrrmv--dse
pavfsqalmqsnrsgqassvlaavrqrhqemlevekrlnelvelmeemqellvkqeavvmqidqhaeqaaed
mvkandelvvavttarktrkkkwiclgicvaiiivvavvayvmitrq
>010456
ydngaamgrdydpnailnrcrqidididdnargiaaleslrsringevdggitrdledissqtmsqhrnlie
elrkikldagsdmntkqigrvqrklkktmdefnakeqqiknavrdqmrreyrivnadateeevaaavpdsep
qqmfqqalmtsnrqgqanttlnavrdrnaaikkiekdiieiatlfqqmeelvvqqeaavvniemkgeevven
ldkgvqqmdtaivsarsrnrkkwyclgivviiiiaivlavhftnssk
>010457
ydngaamgrdsdpnyilnacrdidyqieaaneyineldrlknrvgneldgviardlagiasdsstafkgiin
eisrlkresgsprnqpqigrvqrklkgtmdqykakemafehavrdqmrreyrivnaeateeevnaavpnaep
qqmfqqalmtsnrqgqanttlnavrqrneaikkieqdiiqiaelfsemenlvvqqeaavvniemkgeevven
mdkgvqqmdtaivsarsrnrkkwyclglvviiiiaivlavhftsnks
>001545
dqspasyagggdptailnecrdidngieqieanlrelrrlqdrclaeadssssrqldtlntetmalyrtitd
rvrkiksegrqprnqaqvgrfdrrlrqaiqdyqgvessfrkkmqeqmarqyrivrpdatedevkaavdttgn
sqvfqqalmqnnrvgearavlsavqdrhkalqrieqqmvelaqlfeqlntliveqdvkiqaieqtseevvdn
ldkgneeiavavqtaratrkkkwmclgicvaiviviivvvyvvvthp
>000930
rpppgqfgggsdpnfilnecrsiddgvgqiegnlnqlrmlqdrslneadsqtqrqldslssetmamyraltd
rvrkvkseasqarntaqvnrvdrrlkaainqyqqiesgfrqksrdqlerqyryvrpdaddrevrdavaangg
gqifqqalmqsdrrgqaravlnavqdrheqmkkieqqmielaqlfqdmdtlivqqdvqvaqieqkgeeiven
ldkgneeivvavetakktrkkkwiclgicitiviaaivaiyflvisp
>011142
----------edpnairnecrdisnsvrqvessleqikvlqsrvlsdvdsqsnrqldalttettatyrslve
rvrtvksegrsamnsshvdrvdrevkavitkyqtvesefqaavkqqmgrqyrivrpdateeevqaavedtgn
gqifsqalmqsdrqgraraalsavqdrhkellkieqqmtelfqlmqdldtlvvqqdaavvqieqkgeeiven
ldkgneeiavavttaratrkkkwiclgiv-----------gksiiyp
>009868
synntpygagedpnairnecrdisntvrqvetnleqikvlqsrvlsdvdsqsnrqldalttetmatyralad
rvrqvksegrsatnsghvdrvdrevkavitkyqtvesefqaavkqqmgrqyrivrpeateeevqaavndtgn
gqifsqalmqsdrqgraraalsavqdrhkellkieqqmtelfqlmqdldtlvvqqdaaivqieqkgeeiven
ldkgneeiavavttarstrkkkwiclgivvaiivviivliyvfvirg
>003914
----------edpnairnecrdisnsvrqvesnleqikvlqsrvlsdvdsqsnrqldalttetmatyralad
rvravksegrsamnsghvdrvdrevkavitkyqtvesefqaavkqqmgrqyrivrpeateeevqaavdgtgn
sqifsqalmqsdrqgraraalsavqdrhkellkieqqmtelfqlmqdldtlvvqqdaaivqieqkgeeivdn
ldkgneeiavavttaratrkkkwiclgi-------vgmlv-------
>003102
ygnnggyggggdpnailnecrdidrgidtveknleelrhiqqrtlddadsaanqqldalsadtmslyrglte
rvrvvkseaqsaknnphvtridrrlksaiqqyqqvesqfrkrtqdqmarqyrivrpdaseaevqaavedttg
gqvfqqalmqsdrqgraraalsavqdrhaalvkieqqmvelaqlfqdmdtlvvqqevavtqieqkaeevven
ldkgneeigvavntarktrkkkwiclgicvaiviviivliyifvikg
>001242
ysdnngygngsdpnailnecrdidrgidtveqnleqlrmiqqrtlddadsaanrqldalstetmslyrelte
rvrtikseansaknnphvtridrrlkaaitqyqqvesqfrkrtqdqmarqyrivrpdaseqeiqaavedttg
gqvfsqammqsdrqgraraalsavqdrhqalqkieqqmvelaqlfqdmdtlvvqqeaavtqieqkgeevven
ldkgneeigvavntarktrkkkwiclgicvaiviviivliyifvikg
>006752
yggnngygnggdpnailnecrdidrgidtveqnleqlrmiqqrtlddadsaasrqldslsadtmslyrelte
rvrtvkseakspknnphvtridrrlkaaitqyqqvesqfrkrtqdqmarqyrivrpdaseqeiqaavedttg
gqvfsqammqsdrqgraraalsavqdrhqalikieqqmvelaqlfqdmdtlvvqqeaavtqieqkgeevven
ldkgneeigvavntarktrkkkwiclgicvaiviviivliyifvikg
>006750
yggnngygnggdpnailnecrdidrgidtveqnleqlrmiqqrtlddadsaasrqldslsadtmslyrelte
rvrtvkseakspknnphvtridrrlkaaitqyqqvesqfrkrtqdqmarqyrivrpdaseqeiqaavedttg
gqvfsqammqsdrqgraraalsavqdrhqalikieqqmvelaqlfqdmdtlvvqqeaavtqieqkgeevven
ldkgneeigvavntarktrkkkwiclgicvaiviviivliyifvikg
>003040
sarqdhynqgpdpnailnqcrdidngindvesyiaqidtlhkrllsdvdnairaeadelatqtkslyrnlie
rmktikrdagsprnapqigkverrlkaaveqyqqvqqsfrkesetqmarqyrivrpdateqevqeavrdtsn
qqifsqaliqsdrrgdaqkvsqmvrarheeiqkierdfvelaqmfqdldalvvqqeaavtqideageqvfan
vtkgneqigeaikkarsrnrkkwwcllislliiivvvvvvavlvtkk
>011316
tarqdtynqgpnpnaildqcrdidngvntvesyigqidtlhrrllsdvdnairaeadelatqtknlyrnlie
rmktikrdagsprnapqigkverrlkaaveqyqqvqqsfrkesetqmarqyrivrpdateeevqeavrdtsn
qqifsqaliqsdrrgdaqkvsqmvrarheeiqkierdfvelaqmfqdldalvvqqeaavtqideageevfan
vtkaneeiggaiekararnrkkwwclliclliiivvvvvvavvvtkk
>003095
tarqdtynqgpnpnaildqcrdidngvntvenyigqidtlhrrllsdvdnairaeadelatqtknlyrnlie
rmktikrdagsprnapqigkverrlkaaveqyqqvqqsfrkesetqmarqyrivrpdateeevqeavrdtsn
qqifsqaliqsdrrgdaqkvsqmvrarheeiqkierdfvelaqmfqdldalvvqqeaavtqideageevfan
vtkaneeiggaiekararnrkkwwclliclliiivvvvvvavvvtkk
>002916
ygqydpyssrndkrailnqckdieqgideveryieqiqglyrrlltdadnairsqadglasdakrlyqnlvq
rlkgikqtpgssinsaqigrverklksaitnfhavqsdfrkdleaqmarqyrivrpdatdeevkeavqdpsq
qqifsqalmqsdrrgdaqkvsqmvrarhdeilkierdllelsqmfqdldaiviqqeaaveriddqteqihnn
itkgneeiggaikkararnkkkwiclgivgey--------glf----
>011170
veagagavaggdrhailnqcrdiergiddvdgyieqvkglyrrllsdadntiraeadelasetkrlyqnliq
rmkaikqspgstmntaqigkverrlkaaitnyqrvqsdfrkgleaqmarqyrivrpdatdaevqeavqdpsn
qqifsqaliqsdrrgdaqkvsqmvrarhdeilkierdllelaqmfqdldtlvvqqeaaveridqqaedvnvn
mqkgneeitgaiakararnkkkwiclgivvlivlvlvlslyftvgpg
>003889
pgqapny---rdpnailndcravgraiddlesrltdlqrvqrnfvsgtg-gsnkevdslsadimsgyrglad
rvkriksdarsprnnaqvealdrrirkainhyqtvessfrkdvqeqqrrqylivrpdateseireateaggd
tqifqqallnadrrgqaqstlrnvqqrhdaiqqiertmielqqlfqdldaivvqqeepimaieqkaeetnth
meagnvhvgkavnsaraarkkkwiclgicvaiiiiiivlagwfsnnk
>009802
ygqsnpydnyrdpnqilndcravgraiddlesrlqelqrlqrnfvsgtg-asnkdvdalsadimsgyrglad
rvkrikgdasaprnkaqvealdrrirkainqyqqiesqfrkevqeqqrrqylivrpdaseseireategggd
tqifqqallnadrrgqaqstlrnvqqrhdaiqqiertmielqqlfqdldaivvqqeaavmnieqkaeethth
leagnvhvdkavssaraarkkkwiccgiclaiviiiiiliggwfkkd
>006671
---mdhyennnnpnaildecrevdraldqldqdlnnldgvfrrslarpd-mpsgeinrlssdimtsyrglvs
rvknmksasgeprnapqvgkidrrlkatihryqtlesdfrnqsqaaaerqyrivrpdasdaevreav-adpd
apifqqallssdrrgqasstlrnvkerheaiqnierqmvelaqlfqdldtmvqqqeplvadieqkgeevren
mtkgneeistaivsarsrnrkkwwclliciiiiiavavavvvtngqk
>011252
ydarenyaqg-npnaildecrevdralddldgqlanldrvfrqslarpd-mpsgeinnlssqimsnyrglvt
rvkniksdsghprnapqvgkvdrrlkatinkyqtlesdfrrdsqaaaerqyrivrpdateqevrdav-sdpd
apifqqallnsdrrgqasstlrnvkerheaiqnierqmvelaqlfqdldqivqeqeplvanieqkgeeiqdn
vkaanveidgaivkarsrnrkkwwcllvlllivvviiavvqyrligg
>011125
---mqsypga-dpnailnecrevdralddldgqlnnldrvfrqslarpd-mpsgeinnlssqimtgyralvt
rvkniksdsghprnapqvgkvdrrlkatinryqtlesdfrresqaaaerqyrivrpdateeevreav-sdpd
apifqqalmnsdrrgqasstlrnvkerheaiqnierqmvelaqlfqdldqivqeqeplvanieqkgeeindn
vkaanveidgaidkararnrkkwwcvlivliiiivviavvvtqvnks
>010708
---------------liknrnvlaqgnanlralipagqsmynlsiqdve-----------------------
------------vretqvaalkerfkdaiqryaeverdnraknrarmerqikvvnpgmsdgeikdvveeggg
nalfsqallhgqrshaargalrevesraaelariertltelaqlfndmavlveaqdvqiiaieqnavqtnqd
mekglehtkaavvsarsarkmrwwcfgiiaviivvvvvvvevvvpli
>003942
rtninpferhstmsgffdeierlknevvivssnvdeidqlhnssiasynktiseqlqrlktqtqklnldikn
riktvetanahqirrtqtmtlrkrfidtiqryqdlersyeqky----------lkpeatseevdqligsnet
pqifaqsimqagrrgqanavlsevqlrnddikniektilelhqlfmdmammveqqgevlnqteqhaentthd
vetghnhlikaiksaratrakkwccfvlflilcvviailv-wwfgfn
>003044
aspsptyqhgnstdqffqaveevkelnkdilnnismiedlhgsaltniteentfklekivkqttklnneckn
kikaielsnarpmrktqhaalkkkfietiqryqdiertyqqkyrqrverqirivqptatsddidrvldsdep
pqifaqslmqanrsgqakavlsevqsrhddikkiektilelhqlfvdmqmmveqqgetlkeiethaentvvd
leqgnkdiekaivsakstrakkwmcfvifiillvvaaili-wwfafd
>003946
yedetsyrppvstevffleveevkdltkrinqnitdieemhgatlvnissentrrleqlstqtaklnneakl
rikaielsnarpmrktqlsalkkrfietiqryqdiertyqqkyrqrverqirivkpeatsdeiekal-dsde
tqifaqslmqanrsgqaravlnevqtrhddikkiektilqlhqlfmdmqmmveqqgetlkevemhseavmmd
leqgnkdidraivsakstrskkwccfaiaiiilivagili-wwfafd
>010615
---------------------------------------------------------------qkrnmelkk
rikaleasnlkssrrdhtkgvkdkfietvqyyqsversfeekyrqkverqirivkpeatqeeideiissdes
pqvfaqsimqagrrgqaravlsevqnrhddikkiektilelanlfqdmqmmveqqdevlnqahqhtetavkd
aeiannhisdaikkakairhkkwccfficiilavviailv-wwfgfg
>003948
--mnnsf-----ffkkiykvnvlreairdvsnnitligelhnaslvsinarssqqleefvadtsrqnniika
rikameqsnfnnirrshvdslkkefvrvirsyqdvertysqkyrqrierqirivkpdvtseeidaviesdqq
ntifaqslmqssrtgqaraalnevqtrhddikkiektiielqqlfmdmqmlvenqgqvidtieqhaetttgd
leqgvkhidkaikyaistrakkwccfviaiilcvviailv-wwfafd
>003045
------------------------------------------------------------------------
-------mhlt--------------------yrdveanfnqkyrqrverqirivkqdvteeeldaiidsdqq
nqifaqslmqnsrsgqakavlsevqtrhddikriqktimelaqlfedmqmmvedqgkvmdqieqhaetthad
ieqgvthiskaivlarstrakkwccfilciilavviailv-wwfafn
>000958
avgenpyesr-dvadffdevdeikkivrrydqnidtieslhkqalseistytreqigslanetsalsqslkd
rikslqsrstrstkktqaenlkrqfmnaiqryqtveatfrqkyreqaerqfrivrpeatdaevkaaiedvqg
eqifsqalrtsnrrgeaqtalsevqtrhreiqkieqtmaelaqlfhdmellvaeqeapvqhvekhteqvqvd
veqgmghtskavvfaraarkkkwwcllicliiilavcipvgiwasnn
>001507
avgsnpygmdgdmmdffeevdeikksilqydqnidsieslhkrslneisaytreqieslvdetsslsqslkd
rikslqsrstrstkktqaenlkrqfmnsiqryqtveatfrqryreraerqyrivrpeatdaevrsaiddaqg
eqifsqalmtsnrrgqaqtalsevqnrhkeiqkieqtmselaqlfhdmellvaeqeapvqhidnqtqgvqtd
ieqglghtnkavikarayrkkkwwcllicfiiavglgvgipvanaan
>000804
ssarkpykggndmgaffeevddikksllqydenidtietlhkrslneissytqdqiqslsnesmslsqslkd
riknlqkssgdstkktqaenlkrqfmssiqryqtveatyrqkyreqaerqyrivqpeatdaqvkaaiddaqg
eqifsqalmtsnrrgeaqtalsevqnrhreiqkieqtmaelaqlfhdmeilvaeqeapvqhidnqtqavqtd
ieqglghtnkavikaralrkkkwwcllivicigislgvglgvglnnn
>010093
ntnanpydesndfvsfmnrinsinqkldsydalitqidslhknllievnqmlrnrldgfvsqatdlqyqlkd
eikeaqrvalrvnmqtqaensrqrflkliqdyrvidsdykdrnkeqakrqymivqpdatddevenaindvgg
qqifsqallnanrrgeaktalaevqarhqellqleksmaeltqlfndmeqlvieqqetidvidqnveeaqqd
veqgightnkavesarrarrnkircyiicflivvvvvvvvpsvvvtr
>010094
yelsnpyeeegdfvefmtkinningnlqvyernidqidrlqkqllveinaqirhqldtlaaetrslqnqlkf
dikdaqrdglrtnkqtqaensrqrflkliqdyriiesnckeenkqqakrqylvvqpeateeevenaindang
qqifsqallnanrrgeaktalaevqqrhqellqleksmaelnqlfndmeelvieqqenvdvidknvedaqqd
veqgvgytnkavdsarrarrnkircyiiafiaivvvvvvvpsvvetr
>000889
msynnpyaeegdfvefmnqisrinqgldryeaiidrvdrlhkelltevnqevrtaldnyvaqasdiqyqlkd
dikdaqrqglrtnkqaqaensrqrflkliqdyriidadykdenkeqakrqymviqpeateeeveaaitdvgg
qqifsqallnanrrgeaktalaevqarhqelmqlektmaelaqlfndmeemvveqqenievidkhveeaqqd
veqgvghtnkavksaraarrkklwcwgivfviiivvavvvpsvvatr
>010072
yqtetpfeeshdfvgfmnkvseinrdldkydhtidqidslhrrlltevnghlrhsldnfvaqakdlqfklks
eiknvqmdglhtnkqaqaensrqrflkliqdyrivdsnykeenkeqakrqymiiqpeatedeveaaisdvgg
qqifsqallnanrrgeaktalaevqarhqellkleksmaeltqlfndmeelvieqqenvdvidknvedaqld
veqgvghtdkavksarrarknkircwlivfaivvvivvvvpaviksr
>010136
yqletpfeeshdfvgfmnkisqinrdldkydhtinqidslhkrlltevndhlrhsldnfvaqaadfqfrlkn
eiksaqrdglhtnkqaqaensrqrflkliqdyrivdsnykeenkeqakrqymiiqpeasedeveaaisdvgg
qqifsqallnanrrgeaktalaevqarhqellkleksmaeltqlfndmeelvieqqenvdvidknvddaqld
veqgvghtdkavksarkarknkircwlivfaivvvivvvvpivktr-
>010158
yqletpfeeshdfvgfmnkigqinrdldkydhtinqidslhkrlltevnshlrhsldnfvaqaadlqfklkn
eiksaqrdgihtnkqaqaensrqrflkliqdyrivdsnykeenkeqakrqymiiqpeatedeveaaisdvgg
qqifsqallnanrrgeaktalaevqarhqellkleksmaeltqlfndmeelvieqqenvdvidknvedaqld
veqgvahtdkavksarrarknkircwlivfaivvvivvvvpavvktr
>010182
yqletpfeeshdfvgfmnkisqinrdldkydhtinqvdslhkrlltevnshlrhsldnfvaqatdlqfklkn
eiksaqrdgihtnkqaqaensrqrflkliqdyrivdsnykeenkeqakrqymiiqpeatedeveaaisdvgg
qqifsqallnanrrgeaktalaevqarhqellkleksmaeltqlfndmeelvieqqenvdvidknvedaqld
veqgvghtdkavksarkarknkircwliviaiivvvvvvvpavvktr
>000712
yqletpfeeshdfvgfmnkisqinrdldkydhtinqvdslhkrlltevnshlrhsldnfvaqatdlqfklkn
eiksaqrdgihtnkqaqaensrqrflkliqdyrivdsnykeenkeqakrqymiiqpeatedeveaaisdvgg
qqifsqallnanrrgeaktalaevqarhqellkleksmaeltqlfndmeelvieqqenvdvidknvedaqld
veqgvghtdkavksarkarknkircwlivfaivvvvvvvvpavvktr
>009889
yatgnpyeenddfvqfmgsineinqeldnyediinyidslhkkllsevnlqlrsnldnyvsqasdlqftlkd
kiknaqrlglhpnkqaqaensrqkflkliqdyriidsnykeenkqqairqykviqpeatdaeveeaitdvgg
qqifsqallnanrrgeaktalaevqarhqellqlektmaeltqlfndmeqlvieqqenievidqniedaqqd
veqgightnkavksarnarknkrrcyiicflivivvasvvpsvvatq
>000117
msyknpyaqendfvgfmnginnintglshyqqlinnidvlqrrllsevnqqarseldavtaeatnlqyqlkd
likqsqqqaigsakeaqaensrqrflkaiqdyrivevnykeqnkeqakrqyrivqpeatddeveaaisdvgg
qqifsqallnanrrgeaktalaevqqrhqellklektmaeltqlfndmeqlvieqqenievidkqvenaqqd
veqgvghtnkavksarrarknkirciiilalvivvvvivvpvvvkt-
>010071
tghtdgs---ddfvgfmnkintinanlaryeniinridmqhkdlltqvsmelrrslddyisqatdlqyqlka
dikdaqkdglrpnkqaqaensrqkflkliqdyriidsnykeeskeqakrqytiiqpeatdeeveaaindvng
qqifsqallnanrrgeaktalaevqarhqellklertmaeltqlfndmeelvieqqenvdvidknvedaqqd
veqgvghtnkavksaknarknkircyiicfvivvvvvvvvpsvvesr
>010135
tghtdgs---ddfvafmnvinsinanlsryeniinridaqhkdlltqvsmelrrslddyisqatdlqyqlka
dikdaqrdglhpnkqaqaensrqkflkliqdyriidsnykeeskeqakrqytiiqpeateeeveaaindvng
qqifsqallnanrrgeaktalaevqtrhqellklektmaeltqlfndmeelvieqqenvdvidknvedaqqd
veqgvghtnkavksarkarknkircmiicfiiivvvvvvvpsvvetr
>010181
tghsdgs---ddfvafmnkinsinanlsryeniinridaqhkdlltqvsmelrrslddyisqatdlqyqlka
dikdaqrdglhsnkqaqaencrqkflkliqdyriidsnykeeskeqakrqytiiqpeatdeeveaaindvng
qqifsqallnanrrgeaktalaevqarhqellklektmaeltqlfndmeelvieqqenvdvidknvedaqqd
veqgvghtnkavksarkarknkircliicfiiivvvvvvvpsvvetr
>001330
tghsdgs---ddfvafmnkinsinanlsryeniinqidaqhkdlltqvsmelrrslddyisqatdlqyqlka
dikdaqrdglhsnkqaqaencrqkflkliqdyriidsnykeeskeqakrqytiiqpeatdeeveaaindvng
qqifsqallnanrrgeaktalaevqarhqellklektmaeltqlfndmeelvieqqenvdvidknvedaqqd
veqgvghtnkavksarkarknkircliicfiiivvvvvvvpsvvetr
>010157
tghsdgs---ddfvafmnkinsinanlsryesiinsidaqhkdlltqvsmelrrslddyisqatdlqyqlka
dikdaqrdglhpnkqaqaencrqkflkliqdyriidsnykeeskeqakrqytiiqpeatdeeveaaindvng
qqifsqallnanrrgeaktalaevqarhqellklektmaeltqlfndmeelvieqqenvdvidknvedaqqd
veqgvghtnkavksarkarrnkircliicfiiivvvvvvvpsvvetr
>000973
ydsgnpyadaddfvvfmngigqinneldrysqligqidvyqkrlltevnimlrkqldvfasqasdlqyqlkd
dikraqqqaagmskeaqaensrqrflkliqdyriteanyrennkeqakrqyriiqpeatddeveaaisdvgg
qqifsqallsanrrgeaktalaevqarhqellklektmaeltqlfndmehlvieqqeqvefidkqveeaqqd
veqgvghtnkavksarrarknkirciiiliivivaiavavplatrk-
>010047
yqndnpyaengdfvtfmnginqinvelddythlinqidsnqkrlltevnlalrqhldslisrasdlqyqlrn
kiksaqqqgassskqaqaensrqrflkliqdyriieanykeqnkdqakrqyriiqpeatddeveaaisdvgg
qqifsqallnanrrgeaktalaevqarhqellklektmaeltqlfndmeqlvieqqenievidknveeaqqd
veqgvghtnkavksarrarrnkircililavvivvlvivlpvtlrk-
>010113
-------mqggdfvsfmneinqvnkeldnyaqivnqidtyqkrlltevnlqlrrqldelisqasdlqytlkn
riksaqqqglhsakqaqaensrqrflkliqdyriieanykeenkeqakrqyrviqpeatddeveaaisdvgg
qqifsqallnanrrgeaktalaevqarhqellklektmaeltqlfndmeqlvieqqenievidknvedaqqd
veqgvghtnkavksarrarknkircii-----ilaivlai-------
>002950
yqpvesyelkdnfvsfmdeiqdirsfldqyssliglisqkqttllqeledfsskqveslvtearalqldlkn
riksvqteayrqirlsqaesvrnnfleliqqyqlvesnkraesraqaqrqykiiqpdatekelqqvaenpdn
qqyfqqallqsnrseesttvlkevqirhhellklertmaelsqlfndmeelvieqdeafqnidenvgmaqnd
ieqgvghtykavesaksyrkkkkwliiiciliviiiaavlgayfatk
>002857
--msnpyyngddfvafmneiqdinaqldsyaglveliankqrahlqdlddyaakqidalvleasslqaelks
riknvqtqaaqqqkidqaesarnkflehiqkyrlsesnsreqtrvqaerqyrivkpdatdeevravvdgsan
qqifqqalmqsnrrgeartvlnevqvrhrellklektmaeltqlfhdmeelvieqdqpiqqieqqvhdaqhd
ieqgvghtqkavvsakkarrkklwcffiillivvilalvlgiyfgtk
>003869
gqsqnayemsddfvqfmneiqdinaqldnysqlinlidnkqksflynideysskqldslvgeaqsiqldlkt
riknvqyqaitqtkvdqaetsrkrfldliqdyrlieaknkeqskeqsarqyqiikpdatqeeinavv-edgg
tqyfqqallqsnrrgearsvldevqvrhrellklektmaeltqlfhdmeelvieqdqpiqqieeqvataqhd
ieqgvghtdkavtsarsarkkklwclaiviiciiivvviiaayfgsk
>011236
syemndigngddfvqfmneiqdinsqldnysniinlidnkqksflynideyssqqidslvaeaqslqldlka
riksaqveavhqtkvdqaetcrkrfldliqdyrlveaknkesskeqaarqyqiikpdatqeeiravv-edgs
qqyfqqalmqsnrrgearsvlsevqvrhrellklektmaeltqlfhdmeelvieqdqpiqqieeqvgtaqhd
ieqgvghtnkavksakaarkkkiwclviviiiciilaavlggyfgsk
>003851
yqnanqyqnnddfvqfmneiqdinsqldnysniinlidnkqrnflhgldeydskqienlvneaqslqldlkn
riknvqtqavhqtkvdqaetcrkrfldliqdyrlieaknkeqtkdqaarqyqiikpdateeeikavv-edgs
qqyfqqalmqsnrrgearsvlnevqvrhrellklektmaeltqlfhdmeelvieqdqpiqqieeqvaaaqhd
ieqgvghtnkavksaksarkkklwclgiclliaiilaavlggyfgsr
>000269
yqqnnsyelnddfvqfmneiqdinsqldnysniinlidnkqknflhglddydskqienlvneaqslqldlkn
riknvqtqavhqtkvdqaetcrkrfldliqdyrlvearnkestkeqaarqyqiikpdatdeeikavv-edgs
qqyfqqalmqsnrrgearsvlnevqvrhrellklektmaeltqlfhdmeelvieqdqpiqqieeqvgtaqhd
ieqgvghtnkavksaksarkkklwcfficlliviilavilgayfgtr
>011219
yqqnnsyelnddfvqfmneiqdinsqldnysniinlidnkqknflhgldeydskqienlvneaqslqldlkn
riknvqtqavhqtkvdqaetcrkrfldliqdyrlvearnkestkeqaarqyqiikpdatdeeikavv-edgs
qqyfqqalmqsnrrgearsvlnevqvrhrellklektmaeltqlfhdmeelvieqdqpiqqieeqvgaaqhd
ieqgvghtnkavksaksarkkklwcfficliiviilavilgayfgtr
>002955
nnnpnsyemgddfvsfmnevqdinnsldqysnlinlisnkqrnfiqeldeysskqidtlvaeaqslqldlkk
rikniqtqaahqtkidqaensrkrfldliqeyrlvevnnreqtkaqaerqykiikpdasdaeikavvdgsdt
qqyfqqallqsnrrgeartvlnevqvrhrellklektmaeltqlfhdmeelvieqdqpiqqideqvanaqhd
ieqgvghtnkavasaraarkkklwclaicvliviilaavlggyfgsr
>002846
--msnpy---ddfvsfmneiqdinnsldqygnlinlisnkqrnllqelddyssqqidaliseaqslqldlkn
riknvqtqaatqtkmdqaetcrkrfleliqdyrmteannreqtkvqaerqyrivkpeasdaevkavvedgng
qqyfqqalmqsnrrgeartvlnevqirhrellklertmaeltqlfhdmeelvieqdqpiqqideqigaaqhd
ieqgvghtnkavvsakkarrkrlwcfiicliiviiiavilgayfgtk
>001703
------------------------------------------------------------------------
--------------mekaescrkrfleiiqeyrvvesnnreqtkvqaerqyriikpdasddevraavedgns
qqyfqqalmqsnrrgeartvlnevqvrhrellklektmaeltqlfhdmeemiieqdqpiqqideqihtaqhd
ieqgvghtnkavtsakkarkkkiwclvicliiiailaivlgsvfgtk
>001071
--msnpygnnddfvtymneindinnsldqysnlvnlvsnkqrnfvqelddynskqidalvsesqslqndlkn
riknvqtqaaqqhkmdqaescrkrfleiiqeyrvvesnnreqtkvqaerqyriikpdasddevraavedgns
qqyfqqalmqsnrrgeartvlnevqvrhrellklektmaeltqlfhdmeemiieqdqpiqqideqihtaqhd
ieqgvghtnkavtsakkarkkkiwclvicliiiailaivlgsvfgtk
>001333
trtanpyaqqgaggdfwtelsntnsllgqlqeqiqavrtahqtsltstdpqaaayaaqlndqarvqreeckn
eiktlykakgdraqrtqaegvksrfqgllqehqviekefrkkvkdrverqykivnpnateeeikevt-esdn
pqvfsqallnsnrygaargayrevqerhaeiqkiektltelaqmfqemamlveqqdetivnvetqahgvdtd
ikaglvqtdkavesarrarrkkwicfwivvliivilavilgayfgtk
>010731
------------------------------------------------------------------------
-----------------------------------------------------------kdein------gn
gavfqqalvssnrmgnarnalrevqsraadikrieqtmtelasmfndmatmveeqdvqvqhiekqaetvnqd
veaattelkaavvsakgarskrkccfvlilvivlgggitvyvlfkng
>006713
-mdkegy---lsmsdffeeidhirdairqiednigrietlhqrslqeivesitrqleaytadtrriqttvql
airsleqqniqatrktqteavkkkfmdqirhflqvektyraqyeqrmrrqleianprateedfqsamneeng
gqvfaqallrsnrsgearsalrevqerhadikkiektitelaqlfqdmatmvqeqdpvvdkivtdavnvrtn
mgegtqhmdkaiksakaarrkkwiclgitiliviivavlcgvliplr
>001686
mnkandytlglsmgeffeeidhirdairqiednvgriemlhqqslqeidaattrhlegytsdtrrlqtsvql
airslesqnmqatrktqteavkkkfmdqirhflqiektyraqyeqrmrrqleianprateddfqtaineeng
gqvfaqallrsnrsgeartalrevqerhadikriertiaelaqlfqdmatmvqeqepmvdkivtdavnvrtn
mgegtqhmdraiksaraarkkkwicfgicvvicvivavlcgvlipvl
>010716
------------------------------------------------------------------------
-------tsgr----------------------------------------------------dqaadqqag
qqifsqalvss-rqsgaraafaevqsrnqdlrkieetitqlaqmmqdmatlvleqddsvkqieatavqantd
veqglqqtqkavksaraarkkkifcagivvaivvvvvvvvevrkkka
>003966
----------gdlgpffaevesiqdeikqlqgnitnvsdlhsrrlastgaqtaaqltqltnstsgltnsirn
ritklndqnkrntrklqianlqnsfkraleeynlvekrsrdkyrqrmerqikivkpdatqeeiraaydsqgg
aqifsqalmqs-rasgaraafaevqsrnqdlrkieetitqlaqmmqdmatlvleqdesvkmieaqaaqvntd
veqgldqtkkavksaraarrkrwicffiili-iviiavvigvyyglk
>010585
------------------------------------------------------------------------
---------------------------------------------rmerqykivkpdateqeiqqvl-asdn
qqvfaqsvlqttrygdanralrevqtrhddikkiektiielnqlfidmetlvteqaevmnvieentqvtdtq
lhegktqidvaitnargarrkkwiclfitiliaiiitkvthvwyhaa
>010509
rnsqqgfqqqsntntffgkiseiqdtirqidmnvnrisdlhsrslnnvglaaeseltsvaqqtsmftnfvkt
siksleatpasnvrltqigalknrfketimryqevekayrskyrqrterqlrivkpdatqaeiqsalgesdg
qqifsqalmnsnrqgeargalrevqerhsdiqriertitelaalfqemsilveqqdeqlnvirdhaqhteke
vqagrqqtdkavvaarrarkrrwicfwillfviiavaaivggvcghg
>010734
------------------------------------------------------------------------
--------------------------------qsveqefrqksqarierqyrivnpnatqeeirqvigsdqs
aqifsqalmtsnrygdaraafnevkerhqqlkrieitltelmemfndlatmveeqdqvikdvengavevekd
meqagqhitkardsaaaarkkrwicffiillllaiagaivaivivtn
>009771
ppsmavhnsnldmssfmdevsslndgirtvnenvdrvkeyhtrllseldqsisnqlaaltsetsrltrnlkn
rirslqssisnnvratqvgalkkrfmdsimryqsveqesrqkykarmerqyrivkpdatpeeirqavdsddg
gqifsqalmtsnrygdaraafnevkerhedvkriektitelmemfndlatmveeqdqliqnvennageiqrd
veqagqhitkardsaasarrkrwicflaivaaaivivtqrknntttt
>000032
ptqqqgnaqggdmnsffsdiseiqdtirlidenvnkisdlhsrslnnmdqyaeqqlasiqqetssltngvkn
rikllesqnkrnvrntqigavknrfketiqryqqveqsyrqkyraraerqfrivkpdatqqeikaaldddqn
gqifsqallnsnrhgeakgalrevqerhedikriertitelaqlfnemsilvdeqddalnviqeqgaqvetd
mnqglqhtnkavdsarkarkkrwicfwiiviliviaaiivavictrp
>010687
-------------------------------------------------rqneavlddlvgqtrqlstelke
riqtlssvtraaiptnqtallrqkfvevlqnyqqverdyrakyrqrverqfkivkpdatpeevaavvtngag
aqiftqalssstrygesrtayrevqdrhndiqkiertleelaqlfndmsvlvaqqdeaidqintmagdvead
tgaglkqteiavkharsarrkrwicfiiavivvlvlalvlglh----
>006771
qanqdgtapqdpmtrfyaevssvqdaisefssnvarigelhsrslngtdqqnaaaldelvgktrvlsnslke
riqslsqyptpriranqtgvlrskfveilqsyqqverdyrarykqrverqfkivkpdaspeeidavvpeggg
dqifaqalsnstrygesrqayrevqdrqadilriertleelaqlfndlsavveqqndaidaiettagqvehn
teaglqqtekavvharrarrmrwicfiivliclavvgivvgvvvsnn
>002940
-------------------itsiqdaisqynsnvsrisdlhsrilnstdhkneeiledlvaqtrelgnsiks
riqsleaqpiqrirknrtdfarskfvealqnyqqverdyrarykqrverqfrivkpdatqeeinmvvtsggg
dqifaqaltsssrygearlayrevqdrhadiqriertleelaqlfndmsvlinqqdetinaietqaarvedd
trggleqtekaveharsarrkrwicffltliilaiigivvgvtvgrs
>002878
tqasggygqrdamsafyaeiasiqdsirafnenisrigelhsrslnnmdqqnsaalddlvaetsalsatlkr
rikaleaasgrqirraqtglvkskfveaiqtyqsveqqyrtkhkqrlerqfkivkpdatpeevravvenng-
-qifsqalmns-qftnaqmayrevqerhedikriektlaelaqlfndmsilveqqdevintietqaynvqad
teaaykhtedavksaaaarkkrwicffiilivlaivggvvgaivskq
>000363
-----------dmssfygeiasiqdmiktlhdnvsrvgelhsrtlnnmdqrnasqldelmqetsalgnqlkr
qikaleaasgrqirrqqtalvkskfveaiqnyqqveqqyrtkykqrmerqykivkpdatpeeiravvndtgn
dqifsqallns-rydgsqkayrevqerheeikrieqtlaelaqlfndmsvlveqqdevintietaagsvekd
vetglthmdkavvsargarkkrwicfiiiliiliivgvvvgvevkkl
>010686
---------------------------rtfndnvarisdthsrslnatdqrvnqqledlvadtsalsnvlrr
rikslqkqggseirkqqtglvkqkfmeaiqnyqtveqqyrqkykqrlerqykivkpeaspeevkavvdddqg
gqifsqalmssnrygearsayrevqerhadikkiektltelaqlfndmsilveqqdeqitvindtvkevekd
vetglnytskavdsarsarkkrwicfilciviiiaivvavvvlqnkk
>002929
nrrpnpyaqqegmpafyneisslqdslrtfndnvtrisdlhsrslnnmdqrnaaqldelvedtsalsatlkr
rikaleaqggpqirkqqtalvkskfveaiqnyqsveqqyrtkykqrmerqfkivkpdatpeevravvndeqg
gqifsqallns-rftesraayrevqerhedikriektlgelaqlfndmsvlveqqdetinaietqaagvekd
teiglqytskavdsaraarkkrwicffiilviliiiaivv-------
>006770
ynkdlqedkedsmsafyseissiqddlrtfndnvsrisdlhsrsldntdqrvtqqldelvadtsalsnmlkr
rikalek--qaqirkqqtglvkqkfveaiqnyqsveqqyrtkykqrlerqfkivkpdaspeevkavvnddqg
gqifsqalmssnrygearsayrevqerhedikriektiselaqlfndmsvlveqqdeqinviettagevekd
teaglqytekavvsaraarnkrwicfvifliiiaivaiiiavevtkn
>002941
-----------smasfyseissiqdelrtyndnvqrisdlhsrslnntdqrytqqledlvadtsalsnvlkr
rikalerqpgsqirkqqtalvkqkfveaiqnyqtveqqyrtkykqrmerqfkivkpdatpeeikavvnddsg
gqifsqallnsnrygeaksayrevqerhedikkiektltelaqlfndmsvlveqqdetinvieataaevekd
tevglqytekavesarsarkkrwicfvltliilaivgivv-------
