# Supplementary material for: Phylogeny of the SNARE vesicle fusion machinery yields insights into the conservation of the secretory pathway in fungi
Source: BMC Evol Biol. 2009 Jan 23;9:19. doi: 10.1186/1471-2148-9-19 (PMC2639358; doi:10.1186/1471-2148-9-19)
Supplement: Additional file 3 — Alignment and tree files. Detailed information to all sequences and trees are contained in a zipped file, which contains all phylogenetic trees in Nexus-format (.nex) and all alignments used to calculate the trees in Fasta-format (.fasta). In addition, a text file is provided ("id2information.txt") that allows to identify the sequences used for our analysis in the NCBI data base: listed is the sequence number & name used in our alignments & trees and the respective gi string. [file 1471-2148-9-19-S3.zip › Qb.I.conserved.fasta]

>000406
gesleakrnllhslfyeslfreeqssntnedlddkvvsefedmirsfqriielkygriryepnelvknvdel
iekyevsliesrmmlketlsdalqsklmerrgsttsidsdl--tngiqlpntatnikgktlqvnkkitsnll
rtnqilrssvlqselnidelkqqtdtlmlvndkfdrfkamsqastklikainnssyqekqkvyaaiaffcgc
imwvlwrrifkypvkftfwlcfkfllytvgivkssvspnqsssstvvsaissvtdildqassstsllltssl
dvsqaisds--fdklmdel
>010041
---isqyrelilvsivcitqlnrklcitwkrs-------lkienggqkqdketvaq-------------iae
vvravdfievlerrykeaqvkahdefrvrfkelqiekferyqdvsrnsdevkakskkqqllstnkkitstlm
rtsqlvqtsvlqselnlgelqeqtrslnklndrfeslsgvlntsskvvkiinessgrerrqiytglaflglc
iswvlwrrifkmpvklmlwvwfrfilgvlgvvpkvhvgtsvvpgtvissvvsatp------------eeatg
amqtmveealdfarlkdel
>000254
atqlallqdelldmleprdgeglrtadiidktfrellgcyrlqvekstrqlelprqrtaaalpasqapalaq
lllwerfladyrrrldaaivheheataarqlqarpt---------aaraprapmtakdrllatnkaitsnli
rsnhvlqssvlqselnmdelaqqtaslaglgrrfdqlglvlhrsaaivrsieassgkekqrvylalsflgac
iawvvwrrllrgplrlllwlw---frralgllgllprsapaapalhaalppppts---------------sa
alahavdsa--ftrimdel
>010107
---------------------------------------vrvqreystqdsallve------------hvsr
vvyfvdfikgfeesfrskqldvhadfrarlkalqkdrilehrsedpqpivngedsvkgkllstnkkitsnll
rsnqilqssvlqsdlnlndlqaqthsltglndkfdqlgtvltksarmikiiesssgrekrdiylglgflilc
mawvlwrrvlktpaklvlwlwfkfilvsmgavs-------svverasssvpaettelitgltehvaaiitte
averavdsa--mgrimdel
>001121
vqqlqqrllakvneedyeevlsggvgrykellminnrsaegsliwrpsqdarkhdsevqgki---dvellsd
fiewsdwlfelrrscidlllekhrsralleeqlrdqaieehtgrdaktgreenlapkdkllhktkqltnsls
rgtqllqsgilqsdlnldelkqqtsslqkvddkyqqfesiftrtnqlvktlekashqekrdvymalgflclc
iswvvwrrilklpfklalwilfrfilttiglvskhmpssptnsttlesaasmavs----------------e
avdrlasgi--asglddel
>010087
vvefeslvrslivamnqe--------------ynglslnskidftsevnylddtlk------dgrllvmfde
lirfsnwivefkrqlqrdvvqsymgamdqrelqrdeaieshvqyervqfdhgttstkdkllkttrrvthnlv
rgnqilqsgllqsdlnldelkqqthslqqaddkysqletvfrktnslvktlersshrekrdvyaallflacc
vgwvlwrrvfrlpvrltlwllfrftlsaagvvksissststvatvaaatitaits------------ddrav
eia--vdealsrlvahdel
>009897
eayidrltkikeslldelqrlsrdskeleeehvaaiivdfedllscsivninqfykfrvewivqnkdlildl
llglvdwfsefknnlniiikqrhikniqqikrdraielhlidekrswsftdkgatskdkllkstkkltgsli
rgnqilqssilqsdlnldelklqtdmltqmnnkysqfetifnktsqlvksleraskqekrdvyfslgflvvc
iswvlwrrifklpvklgiwllfnfilvsiglvqkltnastttteisiatntltst------------qtaik
svenavdeamqrimshdel
>010149
msflqdlavlqnalldhl-qkistisrreepeegeedielvsivengmldfesvlksivemtytqliedlds
vlqfidwfycyrlkikeilrqhhkrdlawnerdraikghavdytsseptlmeknstrdkllsktkqltnnlv
rgnqilqsgilqsdlnldelraqtnsltqiddkytqfetvfkktadlvkilenashqekrdvylslgflvcc
iswvlwrrifklpvklglwllfkfilvtlglvknytassyqasnlvlnapflatqtasatsiepsasmsavn
siqqavdeamnrivshdel
>010063
mtfledlavlqdalldhlqklstisrkkafgeeeeeevellstiesklldfesilrsivemtyaqlreelds
vlqfidwfycyrlkvkeilrqhhkrdlawnerdrairshaadyttpastsmenastkdkllsktklltnnlv
rgnqilqsgilqsdlnldelraqthsltqvddkytqfetvfkktadlvkvlenashqekrdvylslgflvcc
vswvlwrrifklpvkvglwllfkfilmtlglvksytasssqahslvlnapflattsstsalvepsasvpivs
diqravdeamd-ivshdel
>asd_185
------------------------------------------------------------------------
------------------------------------------------------------------------
--------------lnldelraqthsltqvddkytqfetvfkktadlvkvlenashqekrdvylslgflvcc
vswvlwrrifklpvkvglwllfkfilmtlglvksytasssqahslvlnapflattsstsalvepsasvpivs
diqravdeamdrivshdel
>010173
mtflqnlgvlqdalldylqklstishrketgeeeeeevelvsaienkisdfesvlksivemtyaqlveglds
vlqfvdwfycyrlktkeilrqhhkrdlawnerdraikfhavdyqslastsmekastrdkllsktkqltnnlm
rgnqilqsgilqsdlnldelraqtnsltqiddkytqfetvfkktadlvkvlenashqekrdvylslgflicc
vswvlwrrifklpvklglwllfkfilvtlglvknyaasssqapslvlnapflatttssaapvepfasvsavs
siqravdeamgrivshdel
>001458
vtflqdlevlqdallnnlqklsaisrrkesgedeeeeielvniieskvsdfesvlksivemtyaqlveeldf
vlqfvdwfycyrlkvkeilrqhhkrdlawnkrdraikfhavdyssltstsmekastrekllsktkqltnnlv
rgnqilqsgilqsdlnldelraqtnsltqiddkytqfetvfkktadlvkvlenashqekrdvylslgfllcc
vswvlwrrifklpvklglwllfkfilvtlglvksyagsssqapslvlnapilatttssatsvepfasvsavs
siqravdeavdrivshdel
>002829
pgdiercfhglqvlqneafsqiasiavtdddyiesrrtkitrrvqqtlnnyrdlldilkaelsgnydfyked
ylayqqklghlrvrlresqllssarereiihqaridkyaprpkfagrsttktketvddqifahnksitaalq
strqmmassvvqtglnidnldqqtqdiaqlsfklsdltatleksknivrfiekqdkqdkkriyisigflllc
sawilwrrifrlpvrllfwtimkvfswflpnmnfdysas-kmdtaaisspivetlsststslsassiisvvs
divididtnnvlqyakdel
>010004
ishidiflkrldlllhdihdnlsqlvqinqneiddakyevirdinkqllsykeylqilhnrldtavydqyhs
nhklnneiih-kqrierysldekdtfpdlnesareqlfahr---skkiqeaketsvneqilklnklittslq
tsrqllstsvlqselnidlldqqtkdlrrlnedflkfndllarsrqivkfiekqdksdrrriylsigffllc
cswvvykrilrtplrlllwsffkifnwlfvsldslekm--gteeiltaimassisesiesigtviessdvvs
svvsfiespvlterlmdel
>003847
ityytkldqlqvkiydll-sslsqlpdled--easfqtsitleidqllidykdylr------ilkskdksnr
lktyelkyqslkqklrnlqvyineqkqdklheyrikhfnldnkrsqkiqkeselsinqqivqqnkqitkslq
tsrqllsasilqselnienldqqtkdlyklnenflqfndllnkskqivkfiekqdkadrqriylsmgffilc
ccwvvyrrilrrpikillwsffkifgwlfggsgsvgkvtestteilmstivaatsvldeiadttsliesiie
svtstv-----serivdel
>000861
tvyykkldklqfqiydlfssllqlseaedesvykasfddtvqeidslliafkdllr------llrpkdksnk
fdtyelkfhslkhklrelqvfindqqqdklheyrikhfhlqdsstkktkkemeasinqqivsqnkqitkslq
asrqllsagilqselnidnidqqtkdlyklnegfiqfndllnrskkivkfiekqdkadrqriylsmgffilc
cswvvyrrilrrplkiflwsffkifnwllgggrskgl---sasdmivssviaattivdyeatktlldntaid
tlamvveslttmehivdel
>011213
avyykkldtvqfqiydlfnsliqlsnsedesvykasfddtvqeidllliafkdllr------llrpkdksnk
lntyelkfhslkqklrelqvfindqqqdklheyrvkhfrlqdlsikktqketeasinqqivnqnklitkslq
asrqllsagilqselnienidqqtkdlyklnegfiqfndllnrskkivkfiekqdkadrqriylsmgffilc
cswvvyrrilrrplkiflwsffkifnwllgggrskgl---satgvlvssviaattideyettktflesltts
smeriv----------del
>003864
mslyerlgqlqltifgnldslvqtidlpdde-frdsydsifsqishnlltykdylrilhlqqygrpmlvnsg
lqiyelkyeslkaklrdmelfindtrqeklhqdrlvkfdlldqqlfanrsnknntinaqinaqntkitsslq
asrsllltsvlqselnidsidqqskdlarlnesfikfgdllgkskgivkfiekqdksdrqriylamgfflac
ccwviyrrvlrrplrilfwslfkifgwlfggnkdrannseevvamatatsildtivtgaenqgtvrrdhshs
qiteivqslstierlvdel
>011231
mdiqarldhlqkiiyadfdgllltlngqd---ddnsattirarinqnllefkdylrimksis-----rgdtn
yriyelkykslkqkyrevqlhlneeqqvkiqeyrlkhfnvl--snrsskktaeasiaqqinqqntkitsslq
ksrdmlsttilqselnidaidqqtkdlaklnesfiqfgdllskskgiikfiekqdkqdrqriylsmgffilc
ccwvlyrrvlrrplkilfwslfkifnwilgtgsrvkt---tdvdvdtlsviisttavvstiltdlpddsfte
tleeivsgittsarladel
>010003
---fkrldelqfsvfakineiiddsdptanqgeesielkstkdanglifkfrdmlkvieinigvsddqlsir
yqmykeklsnlriklresqlqsynsenelihnqriakyssvirstkddskvknktiqdqilshnksitsalq
strqlmstsivqtelnidsveqqtkdlsnlndkftdfesllnksknvvrfiekqdrkdknniylsigflllc
sawviwrrllkmpikfflwslfkifnrmfvnssskgdvdvatvgaisssliassi------------hgehk
twedivnea--tsrivdel
>002851
aasieryfseideiqdsvfdrihqlcsldsetyedrrsasanslmskipdlclvidelkqlneaaesllhdk
lalyienwrrlksklkqslleahalemdmihkqriaeyvkveersqgkaeaseksvqdqilthnknitsslq
stkqlmsmsvmqtelnidtivqqskdlgnlndklmdlegvltkskeivrfierqdkrdkkriymsilfllcc
sawviwrrilktpvrillwtlfkffnwasnhlqsekvninsstslshtnvasslsqdeqpedsitsieeeve
kkednaqaadpekhildel
>006707
eqqlealeqksralllat---------------------svdelkqlfrefrsnwemlqvmldatveqiv-r
yekavqefqrlnsryrrqiletrswnpfikpvaketiddnt--isnqlfpqntatpdgmlvssatqvtsamr
gihsqlvqaidlsvnssqqleestsvlqdlqekyfslgdvifssrrlikelkmsdkgdyllvmsgfyilmai
vlfilwkrvlwpflsiffw-----------------------------------------------------
-------------------
>000525
----------madvlnaleekvvelqqse----------svevikrhfrefrkiwetarvelssiqldsvlr
yekavqeyirlnrryrnkiasgepwlpiaqeigkivdeeei--qkrsmdnsgswqsddiyltsasqvtaamr
dihaqmvqavdmsaenamelssstnlletlqekyfgvedvlytskriikslklsdrsdyflvvsgfgffifv
vvyllfkri--------vwpilsmflwflr------------------------------------------
-------------------
>000790
-------msnldplietclslisrlqrfgthssrdvrqeladliqtklrdldtefarykatc-pqdttsqia
lesyteqianlrvlyrkaqvtsaknveksllkerqmlfegr-------kevkeeasekavlnksrditqslk
rvhqlasqnvlrgemhlesldessrdmqmlqqkyttfdvllagskklvrhleqadkqdrilmmasmgflalv
vawilyrrvlklplmiitwpllklvrgsgpkipknpgnpvglvdtlvdtvveatpvgmetlvdtlvesepld
d--tlpdsgvpevpirde-
>003000
feslserltvlqesnrqarelirhletiefqpddnvllelsaeiaqvlkdqsedfarlqeeiqkqrealdea
v---emdiediksafckaemkakktleaakvlerqhmlqasss-rpaarpkselskedktvnaasdvtlalr
rthemmageleksqfandtlrqstealaqlnetystldsllsssrnllgtllrsqksdtwyletafyvlvct
iawlifrrllygpfwwlvyaplkllfgifgimgsksgsavsrisilsapatyatvgvaldnedlpviehiid
esqhyhapdkeaermrdel
>004280
feslserlaalqesnrqarelierlatikfepddnvllelsaeiaqvlkeqdedferlqedvgrqrkvldea
veknikevescysafrkaevkarktlnaaqvwerqhlfqpsss-rpiarpksehskedktvnaasdvtlalr
rthemmageleksqfandtlkqsteaisgimgs--------kggsavessmsisseaatys-----------
------------------------ivptmsesavpsskntaisvenndqrpaprastmveevehiiddfphd
tkaeleedivrterrkdel
>011279
idtlserlsalqettaqlqelihrlanlkfapsdnvatelsaeissilreeeeelellqeeiehrkqrlkeg
aqrlenelktarttfrkaqlsahhsllaaqklerqllvasythrhrkpkptnpndesssvvnassdltlslr
rthaliaaevqksafasqtlaessaalaelqknyegidsllsksknlvstllttqksdtwylqtslrlllvt
lgwlvfrrwlygplwwvvwlplkltrgvvnlagggggg--gqaemevvlpggtttvvmggeesvptiesyve
rvgrmvedtldvelvrdel
>000067
fetlqerltalqettgqlkdlierlatlkfepdgttnselsaeisqvlreeeedlellqeeiehqktrlkeg
aqrlaaelkgcrtsfrkaqlaarrnletaqrlerqlllasysdrrkqhqtnlppshdsevvsasstvtdalr
rthaliasevaksafasqtlaestaalkelqrsyegidsllsrsrdlvstllqsqksdtwylrtslymllct
lgwlvfrrwlygplwwtlwlplrmaygvsthhgghgagetgnegmggrrvvvgmaegavptlqvqvgesmae
kvgriieenlpnsplreel
>003883
anelsnqltalsdslkttnalisrlsklsfqpdsvvrielaqeihdglkdleeeleylkqeadgeevrlsaq
vvrlseelvhsrqqfrnaqikakfaseeakrkerelllesysggrskkpqlkhlnkdeilvnassdvtaalr
rthdllstelsrsrfaqetfdestaalsqlgedysnldtilsnsrnllgtllrsqksdtwyletafyilltt
lcwlffrrllygpfklpfwrvftfflgflsltgiltsqpasqtvissssraplivpsasrgaqafpsgqvse
aigkmaeasgkqkvkrdel
>009847
tidlsnqlaalsdslkttnllisrlskltfqpdtgvrvelaqdihdslkqleeeleflkqeataedvritak
vvklgeelvhsrqqfrnaqiaakfaseqakrqereallegyrradegyqqqkqltkdeilvnatsdvtsalr
rthallstelersrfaqetfdesttalkqlgeeysnldnilsnsrnllstlvrsqksdtwyletafyilatt
l----------------iwlp-----anpnavthtalssttplivqpsaqgrasppddvkrnavpaggkvse
digkmaeqsakegqkrdel
>000193
lrtlqerlvqlqettsqirtlidrlgslklqpdgnvvtelgveitqglreteedldllreevqkdrnrlres
adrlgaelkrcricfrkaqlsarqrlaaaqraeramlvasyaarhhqqrstvgndpqdqvvgaahnvtsslr
rthdlmaaelarsayaaqalaestaamreldqrysgldgmlaasrdllgtllrsqksdtwylqtalymllat
aawlvfrrllygpmwwfvwlplrlgigvgggaslvskgmssgasievagtagsatvdmggaasvptaesefe
kvgkvideakagervkdel
>003907
------------------------------------------------------------------------
--------fsyraslrkarlsakanlerarrqerellvqslaehhhrtlqsslseedrqtvgassnvtnalr
rthaliaaeltksefarqtlsessaalrkldesytsldgmlassrdllgtllksqksdtwylqtalymllvt
gawlvfrrllygplwwlvwlplrivfgvgtkagsavmhsrgpgqqsgtagtvldgirvdgmpdeslpesmvd
kvgkivdavredsrsrdel
>009861
------------------------------------------------------------------------
-----mllcsyrstlrkarlsakknlerarrlerelmvqsfaesqnrqlqsslseedrqtvgassnvtnalr
rthaliaaeltksefarqtltessaalkklddsytsldgmlassrdllgtllksqksdtwylqttlymlmvt
aawlvfrrllygplwwlvwlplrilfgvgtkagsavmhsrgkagvvidneirvdgpdeslptavvgrvhead
elgsipeeheedsrprdel
>002975
------------------------------------------------------------------------
-----ltvyscrlsfrkarlsakqsllqaqrlerelmvtsfsqhavqqqqsslsgedreavgasanvtnalr
rthdiiqaelarsefahqtltessaalkdlnesyssldtmlansrsllgtlvqsqksdtwylqtavymlltt
fcwlffrrilygplwwlvwlplrvlfgvgttaggamiraggavkveevgdvsqgvveglpakdlptvieean
eqdniteeedaqerprdel
>001327
-------msskgtaytrl-----------------------------------hie--------------sc
liry-----scrlsfrkarlaakhslaqaqrrerellltsfsqhhpqqqqsslteedqqtvgasanvtnalr
rthdliqaelarsefahetltessaalkqlnesytdldsmlasskdllgtllrsqksdtwylqtafymlgit
lgwllfrrllygpmwwlvwlplrlmfglgtsagsavmhaggsgkveeagqpskgvveglpgdelptiirdad
elgnipegdedqersrdel
>002899
-------msskgtaytrl-----------------------------------hie--------------sc
liry-----scrlsfrkarlaakhslaqaqrrerellltsfsqhhpqqqqsslteedqqtvgasanvtnalr
rthdliqaelarsefahetltessaalkqlnesytdldsmlasskdllgtllrsqksdtwylqtafymlgit
lgwllfrrllygpmwwlvwlplrlmfglgtsagsavmhaggsgkveeagqpskgvveglpgdelptiirdad
elgnipegdedqersrdel
>009857
feglqerltalqetttqlkefidrlatlkfrptdeesselsaeitstlrdgeeehellqeevehdkdrlkes
vekigkelescrlsfrkarlsakhslaqaqrrereilltsfsqqhvqkqqsslteedqqnvgasanvtnalr
rthdliqaelarsefahetltessaalkqlnesygsldtmlasskdllgtllrsqksdtwylqttfymlact
lgwllfrrllygpmwwivwlplrlmfglgtsagsavmqaggqgqvkeagqaskgvveglpddelptvvread
elgnipegdedqqrprdel
>006664
tqtlitrltalsesnkslgqliqrlakldfqpegdvrlelsaeiheslkgieedleivrqevesersrlavl
larltedlkssraqfrkaqltakhnadraklkerellfsnlqs--rqrkqaqglsegevvaqassdvtsalr
rthqlmqgelsrsrfaqetleqstaaladlgekysdlntllansknllstllkstksdtwylettfyilitt
vvwlifrrwlygpltwfliwplklvfgvfglasassaattvatssqastslivkpatggpprhknqpgshsq
qigkmaeqkkqgerkkdel
>011114
tqslttrltalaesnkavgqliqrlakldfqpegdvrlelgaeihetlkgieeelellrqevesersrlavl
larltedlkssraqyrkaqltakhnadraklkerellfsnlqs--rqrrqqqgtsegeivaqassdvtaalr
rthqlmrdelsrsrfaqetleqstaalenlgdnysdlntllansktlvstllksqksdtwylettfyvlitt
viwlvfrrwlygpltwfvfwplklffavapigaassvassvavpssssrtlvvqpaaggiprrepnggsysq
qvgkmaeqnqqgernrdel
>011247
tqalttrlntlsesnkaigqliqrlakldfqpegdvrlelsaeiheslkgleeeleflrqevdnersrlavl
larltedlrlsrsqyrkaqltakhnadraklkerellfsnlqs--rqrkqqqgisegeivaqassdvttalr
rthqlmqeelsrsrfaqetleqssaaledlgekysdlntllansrslvttlvkstktdtwylettfyilitt
vvwlffrrwlygpltwfliwpvkllfavlpfgaassaatsvalssssrtlivqpsaggiprrqpnaensysq
kvgkmaeqnqqeerkrdel
>001187
vsalqarlkelstsvaqihplvsrlhnfttavgddarlelgavihsrlkdaedelelikddvetekervial
arrlandlkrtrgdfrnaqlqakrnaelakrkerellfarsagtekrnpakekltqedivknaskdvtaalr
rthqlmqaelsrsqfaqetleqsgaalsslsesytnlntllsssrnlvgsllrsqksdtwyletafyilvgt
iswlvfrrllygplwwivwmpfklvfgvagaigvtskavqssvaigtdgvaqetllnhipeakahvvdwvmd
kigeiveentddgdedeem
>009927
iadlqarlkelstalshiqplvsrlkgfttavgdqprlelgteihtrlkeaeeqlellkveveserervial
agrladdlkrtrgdfrnaqlqakrnaevarrkerellftrsqsaerkkqssekltqddivmnasndvtaalr
rthqlmqaelsrsqfaqetldqstaalsslsesytdldslisssrnligsllrsqksdtwyletafyilvgt
iiwlvfrrilygplwwlvwlplrltfailgavgitskavqsepstmleyvpqetpveqkvepniqsadrlid
eigkmveeseedededeem
>002817
msslqtrlkdlstslaqvhtlitrlrnfttavgdearvelgteihsllkdaeeelellkvevelererival
agrlaqdlkktrgdfrtaqlqakrnaeaarrkerellfsraqsaerhkqsnekltqdevilnasndvtaalr
rthqlmqaelsrsrfaqetleqstaalsslsesytsldsllsssrnlvgsllrsqksdtwyletafyiligt
itwlvfrrilygplwwlvwlplrlvfavlgtvgitsksvqspsasvsdspvvetpvdhkveanvksadrmid
eigemveestkaqnrkdel
>010022
isalqarlkelstslaqihplvsrlrnfttavgdearlelgaeihsllkeaeiqlevlrvdvelerervval
agrlaedlkrtrgdfrnaqlqakrnaeiakrkerellfsrsqsaerkrestekltqddvllntssdvtaalr
rthhlmqaelsrsqfaqetleqstaalsslsesytgldtllsssrnlvgsllrsqksdtwyletafyiligt
iawllfrrilygpmwwlvwlpirlvftilgavglsskavqspsaissqslaqevpptlhteanvqtadrmid
hignmvedneelenrkdel
>006521
isalqsrlkelstalaqihplverlrnfttaigdqarlelgqeihgllkeaeeemellrvevelerervval
agrlgdelkktrgefrnaqlqakrnaeaakrkerellfsrsqsaerrkessdkltqddivmnassdvtaalr
rthqlmqaelsrsqfahqtleqstaalsslsesytdldsllsssrnligsllrsqksdtwyletafyilvgt
iawllfrrvlygplwwlvwlplklafallgavgisstavqsssvvlsqtipqetpsthvstaiipnsdrmid
qigdmvednnkeenrkdel
>002775
taalqarlkelsialaqihplidrlrnftvaigdearlelgqeihgslkeaeeqmeilkvevelekerivsl
agrlaeemkrtrvdfrnaqlqakrnaeaakrkerellfsrsqsaerrsqlneklshddivknasndvtaalr
rthqlmqaelsrsqfahqtleqstaalsslsesytdldsllsssrdligsllrsqksdtwyletafyilvgt
iswlifrrilygplwwlvwlpiklafailgtvgitstavqqpsaslsqsmpheap-tlgqtaampsadrlid
qigdtieknskeqdlrdel
>010191
taalqarlkelsialaqihplidrlrnftvaigdearlelgqeihgslkeaeeqmeilkvevelekerivll
agrlaeeikrtrvdfrnaqlqakrnaeaakrkerellfsrsqsaerrsqsteklshgdivknassdvtaalr
rthqlmqaelsrsqfahqtleqstaalsslsesytdldsllsssrnligsll--------------------
------------------------------------------------------------------------
-------------------
>006645
taalqarlkelsialaqihplidrlrnftvaigdearlelgqeihgslkeaeeqmeilkvevelekerivll
agrlaeeikrtrvdfrnaqlqakrnaeaakrkerellfsrsqsaerrsqsteklshgdivknassdvtaalr
rthqlmqaelsrsqfahqtleqstaalsslsesytdldsllsssrnligsllrsqksdtwyletafyilvgt
iswlifrrilygplwwlvwlpiklvfailgtvgitstavqqssaslshsmpqeap-tlgqtaamlsadrlid
rigdtveknskeqdrrdel
>003039
spalqqhltalsttykqtlpliqrlekwsdtpgddarielgaeihlrlkemedemellrveveaererilim
srkleadmktirtqfrkaqiqakrnaevakqkerqllfsrngegiprtkaspkltqddlivnasndvtaalr
rthqlmqselsrsqfaqqtleqstaalnslsesysnldtllassrslvssllrsqksdtwyletafyilvgt
iiwllfrrifygplwwllwlpvkmmfavlgmaglsggtqksaisvdystgintvsptvafspssiagsnisg
qiaemveerekeggkkdel
>003090
asglqqrltalsvtnkqtipliqrlqnwsatpgdearvelgteihlrlkemedemellgveieaererivim
arklevniksvrtqfrkaqihakrnadiakqkerqllfsgigegmpqrkaspklthddlvvdasndvtaalr
rthqlmqselsrsqfaqqtleqstaalnslsesysnldtllassrslvssllrsqksdtwyletafyillgt
iiwllfrrifygplwwllwlplkmmlaifglvglsggaqktsvrhsvtsvlsatsatvipsartlaeesise
eivkmvserekkaskkdel
>011296
asglqqrltalsvtnkqttpliqrlqnwsatpgdearvelgteihlrlkemedemellrveieaererivtm
arklevniksvrtqfrkaqihakrnadiakqkerqllfsgigegmpqrkaspklthddlvvdasndvtaalr
rthqlmqselsrsqfaqqtleqstaalnslsesysnldtllassrslvssllrsqksdtwyletafyillgt
iiwllfrrifygplwwllwlplkmmfaifglvglsggaqktsvqhsvtpglsatsatvipsartpaeesise
eivkmvserekkaskkdel
>011158
spglqsritslstthkqtiqliqrlqnfpatpgddarlelgaeihlrlkemeeqmellrveleakkermvvv
igkleedlksarlqfrkaqlqakrnaevarrkerqllfagvgg--vrrkgrpgfthddlvasasedvtsalr
rthqlmqaelsrsqfaqetleqstaalrslsesyssldsllassrslvssllrsqksdtwyletsfyilvgt
iiwlvfrrilygplwwilwiplklafvvlggiglantstsgegstmislrtpgatavasspmvhtvtedvle
kiekivgkesdedrkkdel
>010028
spglqtrinslstthkqttpliqrlqnlpvtsgddarlelgaeihlrlkemeeqmellrveleaerervvvv
igkleedlksariqfrkaqlqakrnaeaarrkerqllfagvegehirrkgraglthdalvasasedvtaalr
rthqlmqtelsrsqfaqdtleqstaalsslsesystldtllassrslaasllrsqksdtwyletafylligt
ivwlvfrrilygplwwmlwmplklivpifagmglanspksqlsgsltsmslgnsgsllsgtpptvisesivd
eienivqkenddeqrkde-
>009762
mstseqlprelrdslkniesaihelesvqlkqehekedsitnqikselnridhhleeleilaessrtealri
vedhrkhatrlrasfrtislevkrtlanntqssraellsga-----takpgrssnteealmsassdvtqslr
ntleimrqeldrsvmsthlleqqtatlqltsdqymsfgelmktsralistlqradlmdrilltgallffmlv
ciyilkkrildrgvsvliltpl--tktiinsnnnnvqpssdqivvgssdtndqilaaasaatavavspppid
ahppsvdpkqsfellheel
>002803
mnsidskfrslnkltaecqrhierldhvd---smtlqkevldliksdlrcleqeiakvklaaetskmktlnr
lseyenqlrqlqtasrqatldskkrindlekrnreelfgrtik-elkqrgiqrshqddavlrassdvtealr
rtstlmqqelekstlsatmlaessktlssthseyqnlgflvniskrvitelessdwmdrilllfgltlfclv
vlyiikkrtwdvgiswiswlt-------------------rkktrvvadqvitkt---------------is
tip--------ttvireel
>003956
--msteklrgigqlsaecqrlvrrlaqvdsip-------vatllksdlrtfehdiqqvkqlalaskesilgk
laeyetqfkqlqissrqaiwqskqrveqqdrkqreelfgmr--teqyelkqrhthgdqrllqassevtealg
ktrklmeqelekssysaimladssktlmatrseyanlgslmtiskrlisqlesadwfdrvslllgvflfcgv
vlyiikkrtwdvgiswigwlsghsdatvtattallsnptaseatplvasfiasttlevlsevsplatldivs
eaipavassiatapirdel
>010505
msgdvklpaevlrlrdaaarrlvdvknvqlpraaqelmaletelndtlhmvtslvqqisdevaaertalqel
araqqaqlasvrqdarrallqahramvarqsaartsllaas-----srhvgastaptdrasatservtstlq
rtvalmsseleksgysaqlleessetisqvstkyasfndllrdsismirqmeraelvdlgilaasivffagc
vmyilyarifsrglsaivwrtssygsgalgglssfsaavseapgmsasaiagavsaslaseeqhspestpte
nigkaeresqeespieehv
>000085
sssvslippdllalhasfqrysqdvinhqiprsaslvtdfeteiassidglkrqvndlkfaieverreishl
aatasqqldeirqstrkallsarrsiesarqaraglqlaad--akertggragssgedklmtasqdvtdalr
rtvslmsaeleksamssqlleessqtisslsfqygslttlmsnsvkmiktmeredligkgmvaaaflfflgc
vgyivyvrliskgvgllffrl---lnkllgglasrggedvgkvgllkqaasqvasqtvavtakvvstqevke
nimdlqddleqlpvehvel
>000577
---mqapqtslsdllpplhrrladiqsyqlprpsdmhselvdelrtdlesirhqlgakelslyapqqteaqe
vegiereyirlksdfrramidskkalasrqsrahelslksdlegeaksaaelgiggddelqtktnevtvalr
rttalmqtelersvlsvqmlesstqtmtltqslyetysslltssaqlvralekadtmdrliifaalffflcv
vgwvikrrvldrtvwylswrlirm--gsggssgragldlarigggmvdgveegvppqvgedsavggvvqgme
einrinaerrgqdqgreel
>002873
pplptkfseeaqdlitnlerrqshlvnsqipepltlqqsladelredlvvfsrhvenldamvertrrelskv
veefrsslqdlraktrsavltskktidalqrsrrnellfqpsttlppsdphflpnssdtveaaqssltaamq
rtltslqaelersvltnqllqsstaslqatsnqhdslntailttrtivtaleksdwldrvlilsafgffllv
vlfivkqrvvdrgvwwfkwipgigssvmagsgvdlekgvkaastvstatslgsvissvvaaassamsstlsi
avstaseedtpstinheel
>002923
pplpstlaqetqnlissldrrqkhinevqipaplslqqklaeelkdaidahsrqie-----vekarrelgai
vdtsrealdrmrkdtrsalliskkaiesqrtahrdellslagi---ygasnekfg-edalmkanadvtdalr
rtiaamqnelersvlsnqmlesssaslhatssqhdklssfmitskhlvtaleksdwldrviiisafmffllv
vlfvlkqrfvg-------------------------------------------------------------
-------------------
>006764
apipstldettrklvesldrrrkdlsefqiqrplpvqqqyaaelredldiftrqvesldvaverdrrelrri
veefraalvslkkdtraallaskraidskqvsnrdellrss--avrekqdlnekvtedalmkantdvtealq
rtltlmqgeleksvlsiqlldsstaalrstlsthdvldgllttskhlitaleksdwldrmlvlaglvffvlt
vafilkqrlvdrslriafwwt-rflpdfssdagllyaeegravssavssvvattsvagsvaavtasadtlst
slldlseptpddsgvhdel
>asd_189
pplpvtfddatkaaiealerrqkdirefqiprplslqqqyaaeiredidlfakqvesldiavernrkelrri
vdefkealtrmrkesraallaskraidasglsnreellrss--avnekqahdgf-redalmtasnnvtealq
rtmtliqgeleksvlstqll-------------hdvldsllvtskhlvtaleksdwldrmliiaalvffilv
vlfilkqrlv--------------------------------------------------------------
-------------------
