# Supplementary material for: Phylogeny of the SNARE vesicle fusion machinery yields insights into the conservation of the secretory pathway in fungi
Source: BMC Evol Biol. 2009 Jan 23;9:19. doi: 10.1186/1471-2148-9-19 (PMC2639358; doi:10.1186/1471-2148-9-19)
Supplement: Additional file 3 — Alignment and tree files. Detailed information to all sequences and trees are contained in a zipped file, which contains all phylogenetic trees in Nexus-format (.nex) and all alignments used to calculate the trees in Fasta-format (.fasta). In addition, a text file is provided ("id2information.txt") that allows to identify the sequences used for our analysis in the NCBI data base: listed is the sequence number & name used in our alignments & trees and the respective gi string. [file 1471-2148-9-19-S3.zip › Qb.II.conserved.fasta]

>001397
ksmllrdsvkkasqfqrslh-----sdpn------qakilleerrklleeanssaden------matikshf
erlkrdeqllngvlkkydakqevl--speelrda-------qnflemqeansldnsirgtnellerayatre
dfdyqnsvlgnvtnringaamsipfinqilrktsirrrrdsiil--aisvlmllflffh
>006705
kssllrdsvkkafefqktvh-----edpi------raqqlmeerkqlldqasaladed------tvslkshl
drykrdqrlltvlrsqttaqsesl--qngqdqqlm----------emreasslenslrgtsellerayytre
dldaqnsilgsvssrishlgetfpflnrilrkasvrrrrdsiilaivisffvllfyffh
>006537
wdslrkharqleyeidsglvsfskvthgssqsieqdldnllnqltttinsmsaylegpthsmtllhrhrsnq
feyskefrktrtnilakkehaellssihndinphs----gnsrdyylsererleqtntmaddifqnamdahd
dlgrqrsslfgshgriagilnrfpqlnntlsrinsrkfrdtwimgvvvgmcvlllyals
>010750
wdslrrmakqmeaecenklsafaragtggsihvtaqledllkklgqvvkqmssvltpapsssylvqrqrdtl
qehtrefrriranliaakehsellnsvrsdihahaaa--asgtdyflsershldnthimideiidqahetra
nldsqrqtllgahrrvvnlgtvfpqlnslmtrircaahadpvvcglhmylyysrtrcfy
>003938
wdqlrkearqleneielklaslakapvdnskmsqleiealltklqsvisamtefierptp-milldrhrdil
ydttkefrkvksqlkaardkadlmnqvrdeirsaagn--tdnadyylternrvesshrmtdtiieqayatrq
disrqgrtihqvntrvggiigrlpginniisrintrrkrdtlimgv-issciilitlyw
>010616
wdqlrrqarqieneielklvtlskvnstqgqele--ieqllnnlqdiivsmghildqptp-ltmldrhknil
ydytkefkrtkanikaardkadlmnqvqdeirifagn--sneadyylternrvesshrmtdmildqayatrh
evgrqgrtiqgfnsrltgvmghipginnlisrintrrqrdtlimvvtillcfyiyiylk
>002864
fsqtrnsalnlekqtenllaqyskysvveedelvdqikdvlakrdsiigtlnrlsesdn-lqq-lqrhkevl
mdhklsfqkiqnnihdernrnnllhsiqsdlsahkqrnvdndndyildearrvdnansfadrllqqafetrd
elynqrvflqnassriqntlqtipgvnvlisrintrrrrdtlimafviatciiglfffa
>002831
ftsirsqaltlekqtegllgrysrysdeeevtlrhqitdilnrreevlqklqrvtdpenslqq-mqrhkevl
adhqrsfrkiettiadernrnnllfsvrsdidahkqrttaaandyileegvrvdnansfadrllqqayqtrd
elysqraylsnaqsrmmstvqsipginvlvsrintrrrrdtlilatviavcilmlvfl-
>001558
ftqtrsqalnlekqadtllsrysafssdeenelsdsifenlqkrenvintlnrisetdtnlqq-lqrhkeil
sehkrsyakikgvikeernrnnllfsvrsdidahrerstlnandyildesvradnansfaerllqqayntrd
elysqrahlsnaqlrmmgavllipginvlisrintrrkrdtlilatviaicilvlfff-
>011228
ftqirsqalnlekqtesllakysqfpeee--sikqqitdilskrdaiiaklnrisessttsklqitrheqil
hdhknsfnridstlteernrnnllftvqsdisnhrrnldtdpdsyileesqradnvnsiadrllqsayntrd
elanqrqylqnaqltilgtiqsvpginvlilkinsrrkrdtlilatiiavcilllffv-
>003861
fsqirsqalhlekqteqllskysqfpsedetstetqiteilsrrsaivsklnrisdsspelqq-isrhreil
qdhtrafhriksqleeernrnnllfsvqsdisnhkrrtnidpnsyileegqradsantladrllqgalqtrd
elmnqrqyltnaqlrifgvassvpglnvliskintrrkrdtlilasiiaacilllffv-
>002953
fsqtrsqalslekqtetllarysnfatdeesqiftsiqetlekrdatlaklnrisdsmdtlqq-ltrhkeil
sdhkasfnkiaanieeernrnnllfsvrsdinahrqqraingndyvleerqrvdnantfadrllnlayqtrd
elynqrqylnnaqlkmfstlqqipginvliskintrrkrdtfilatviaacilllfff-
>003844
ftqarsqalslekqteqllskysqfstpdeeliiqqikdllnrrdeviskmnristmqsnlqq-ftrhqekl
nddkisfnnitnriieernknnllfnvqndinvhkqre-ingndyileeserinnvgniadrllqgafntrd
ellnqrqylnnaqsqilsslqnipglnvliskinsrrkrdtlilafviaicililffv-
>011210
ftqtrsralslekqteqllskfsqfitqeeitirqqieeifqkrdaiilklnrisevepnlqq-ltrhkekl
nddnlsftkiinniedernknnllfnvhrdinhhkqqr-ldgnayileeservnnvnsiadrllqgafatrd
ellnqrqylnnaqlqvastmqnipglnvliskintrrkrdtlilasviaicilflffv-
>001056
fsqtrsqalslekqteqllskfsqfitpeetiirqqieeifqkrnavisklnrisevepnlqq-ltrhkekl
nddnlsftkiinniedernknnllfnvhrdinhhkqqr-idgnayileeservnnvnsiadrllqgafatrd
ellnqrqylnnaqsqvlstmqnipglnvliskintrrkrdtlilasviaicilflffv-
>000986
fvtvrgkaislesqcdsllsryssyadskerglaeklesvlkerqgvieelqricddttslsq-lqrhrevl
qqhwqtfqsirssiqqersrlnllfsvkrtleqseleeqpqeeqyaaaetrrieeshnvldrlisqafetrd
rfaeqrfslqranepvyqtleripgnnhvlrqntirrrknamilaltmticivlly---
>001605
fvtvrskaislesqtdslltkyssfpsgqetqlqeklekilnqrqetveslqriadsesnlsq-lqrhretl
qdnwqtfrdirssiqqernrlnllfsvkkdlqnsas---dnqneyiqdearrvenshtvvdslidqayetre
qfmsqrvflqrssdrilqtlqhiplinnviskintrrkknavilaslisicilvlffta
>001074
fvtvrseaisresktesllgkystyatsqekhldeqiekllgerqdiidnltkiaedtpnqsq-lqrhreil
qehwknfrgirssiqqernrlnllfsvkndiaqqqqatdndeeaynqnesrridqshnildrlivqawetre
nfnaqsstlnsagnkalqtlqripgvnlligkigtrrrknaiilasvtticilflfftw
>009891
fvtirsevisleskadsllskyssfatgqekkldvqienvlqrtqdvveklrnicndnndltq-lsrhaeil
qdhwknfrnirssiqqernrlnllfsvkndieqqkfld-tnedeyiqnearrvdqshnlvdrliaqaletrd
qfnsqsnllhsannrmlqtiqripglnqliakintrrrknalilssviticflilfftw
>010038
fvtvrgqaislesqtesllasfsqyptsqekaldtklekilsqrqgivdslskicddatslsq-lqrhreil
qehwqhfrnlrssiqqernrlnllfsvkkdiaqqse---qdqdkyiqdetrriddshnvvdslltqawdtrd
qfssqravlqnandrlmqtlqrvpginqiigkintrrkknafilaslitlcilflfftw
>010104
fvtvrgqvislesqiesllsryssfptaqekslntkleslliqrqdvldsltkicdetpnlsq-lqrhkevl
qehwqsfrnirssiqqernrlnllfsvkkdiaqqsi---qdedayindesrrideshtvvdnlisqawdtrd
qfsaqramlqnandrimrtlqrvpginnviskintrrkknafilaslisicilvlfftw
>010084
fvtirgqiislesktesllsrystfasqeeksldtqieqklfkrqeivdslngiiesnpnlsq-lqrhkevl
qdhwknfrnirssiqqernrlnllfsvkndiaqhsnnnledeneyiqnesrridqshnmmdrlimqavetre
sfmnqshllhnannrilqtlqrvpglnqviskintrrkknavilatvttlcilflfftw
>010060
fvtirgkaisletqtesllskystfqtgeeknidtqletllgqrqdvvesltqicdsnpalsq-lqrhkeil
qdhwksfrnirssiqqernrlnllfsvkndiansttdapadadeyiqnetrridqsnnvvdrlisqawetrs
qfhsqsnvlntannrvlqtlqripgvnqlimkintrrkknafvlatittlcilflfftw
>010146
fvtirgkaisletqtesflskystfqtgqekkidkqleeilsqrqdvidsltqicdsnpalsq-lqrhkeil
qdhwksfrnirssiqqernrlnllfsvkndiansttdapgdadeyiqdetrridqsnnvvdrlisqawetrs
qfhsqsnvlntannkvlqtlqripgvnqlimkintrrkknafvlatittlcilflfftw
>010125
fvtirgkaisletqtesllskystfqtgqekkidkqveeilgqrqdvidsltqicdanpalsq-lqrhkeil
qdhwksfrnirssiqqernrlnllfsvkndiansatdapgdadeyiqnetrridqsnnvvdrlisqawetrs
qfhsqsnvlntannkvlqtlqripgvnqlimkintrrkknafvlatittlcilflfftw
>000329
fvtirgkaisletqtesllskystfqtgqekkidkqlegilgqrqdvidsltqicdsnpalsq-lhrhkeil
qdhwksfrnirssiqqernrlnllfsvkndiansttdapgdadeyiqnetrridqsnnvvdrlisqawetrs
qfhsqsnvlntannkvlqtlqripgvnqlimkintrrkknafvlatittlcilflfftw
>010170
fvtirgkaisletqtesllskystfqtgqekkidkqlegilgqrqdvidsltqicdsnpalsq-lqrhkeil
qdhwksfrnirssiqqernrlnllfsvkndiansttdapgdadeyiqnetrridqsnnvvdrlisqawetrs
qfhtqsnvlntannrvlqtlqripgvnqlimkintrrkknafvlatittlcilflfftw
>000594
isssrtqvrrlesqlaellseyssfasedevrigrdieqviektadslesferlldst-ptqtqlqrhretl
aehrsqykkinagikqerdranllssvrsdiegh-rnqa--eeeymlhergrvdnsnnmtdtllaqayatre
elltqraslaniqrrlfntassipgintviskintrkkrdslilaviitlgilfilflr
>001604
wstlrnqartlekdtealfhtysqipteqeretearlreildkrenviaqltrlldsdsdtkvnlalfrdkl
aeqrrelprlrsriqetrnranllsnvrndidayrasnpqaeaeymldersridnshsmaddvlyqayaind
nfnsqremlasinrritlaasqvpgintlmtrisakkrrdgiimgsfiaicffvfwffl
>003880
waqlrqqaraqetqtealfhtyaqypseeeskteeqlneilekrtallgqlartldsep-lksnlarhreil
tqhrtelarlkaqithardranllsnvrndidayrsanpaqeaeymlnerrridnshnmadsvlsqayavne
sfglqreslvgiqrritgaaaqipginglmqrigskkrrdgiilgsfialcfvallwfw
>009773
waqlrqqaraqetqtetlfhtyaqfptdderkteeqlneilekrssllqqlarvldsea-lksnlarhreil
tqhrtelsrlksqiehnrqranllsnvrsdidayrarnpaaeaeymleerrrldnshnvadsvlsqayavne
sfslqreslvsiqrritgaaaqipginglmqrigskkrrdgiilgsfiafcflvllwfw
>010030
waqlrqqtrsletqvhslsncfsvvrgttadpvkhqthvanhsrdalisqlarlldsegllkqnlsrhrail
rdhqqelrrltlsisetrarvnllsnirsdidayrssdpaeeadymleersrldnshnmmdsvlsqayavnn
dfilqretlaninrrimsaasqipgvssllnkigakrrrdglilgifigvcfllllyfr
>010008
waqlrqqarsletqteslfhtysqypaeeeirnehqirdllekresllaqlarlldseatlkqnlarhrevl
aehkrelsrltaaiaelrdranllsnvrsdinayrssnpaaeseymleerrrideshgvidgvlsqayaine
nfgmqretlssinrrivgaasqipgvnaligkignkrrrdalilga-------------
>009926
waqlrqqarsletqtenlfhtysqypseeeqriesqlkdllerrdslisqlarlldseatlkqnlarhrevl
hdhrrelqrlksaiaesrdranllsnvrsdidayrnsnpqaeadymleergrideshnmidgvlsqayaine
nfglqretlasinrrivgaansvpgmnaligkigskrrrdalilgafigfcflmllwlr
>006518
waqlrqqarsletqteslfhtysqypseeeqrvesqlkdllerrdslisqlsrlldseatlkqnltrhrevl
hdhrrelqrlnsaiaesrdranllsnvrsdidayrasnpaaeadymleergrideshnmidgvlsqayaine
nfglqretlasinrrivgaanrvpgmnaligkigtkrrrdaiilgafvgfcflmlfffr
>006642
waqlrqqarsletqteslfhtyaqypseeeqriesqlkdllekrealisqlsrlldseatlkqnlarnrevl
qdhrrelqrlnaaiaesrdranllsnvrsdidayrnsnpaaeadymleergrideshnmidgvlsqayaine
sfglqretlasinrrivgaankvpgmnaligkigtkrrrdaiilgafigfcflmvfffr
>002774
------mtklppk------------pseeeqriesqlkdllekrealisqlsrlldsetllkqnlarnrevl
qdhrrelqrlnaaiaesrdranllsnvrsdidayr--npaaeadymleergrideshnmidgvlsqayaine
sfglqretlasinrrivgaankvpgmnaligkigtkrrrdaiilgafigfcflmvfffr
>010012
-------------------------pseeeqriesqlkdllekrealisqlsrlldseatlkqnlarnrevl
qdhrrelqrlnaaiaesrdranllsnvrsdidayrnsnpaaeadymleergrideshnmidgvlsqayaine
sfglqretlasinrrivgaankvpgmnaligkigtkrrrdaiilga-------------
>009905
waqlrqqarsletqteslfhsysqypseeeirlesqlkellekrqslvsqlarlldseatlkqnlarhrevl
qdhrrelqrltsaiaesrdranlltnvrsdidayrasnpaaeadymleergridqshnvidgvlsqayaine
nfglqretlasinrrivgaasqvpgmnaligkigskrrrdalilgafigfcflmllffr
>002234
waqlrqqarsletqteslfhsysqypseeeirlesqlkellekrqslvsqlarlldseatlkqnlarhrevl
qdhrrelqrltsaiaesrdranlltnvrsdidayrasnpaaeadymleergridqshnvidgvlsqayaine
nfglqretlasinrrivgaasqvpgmnaligkigskrrrdalilgafigfcflmllffr
>002823
waqlrqqarsletqteslfhsysqypsedelrvesqikelldkreslvsqlarlldseatlkqnlarhrevl
qdhrrelqrlgsaiaesrdranllsnvrsdidayrasnpaaeadymleergrideshnmmdgvlsqayaine
sfgfqretlasihrrivgaagqvpgmnalmgkigtkrrrdalilgafigfcflmlllfr
>011317
waqlrqqarsletqteslfhtyaqypseeeqrieiqlkdllerreylisqlarlldsesglkqnlsrhravl
qehqhelrrlhnaisetrdrvnllsnirsdisayrasnpiaeadymleerahldnshnmmdsvlsqayavnn
nfvlqretlasinrriigaasqvpgvnslinqigakrrrdglllgifigicflmllyfr
>003092
waqlrqqarsletqteslfhtyaqypseeeqrievqlkdllerreylisqlarlldsesglkqnlsrhravl
qehqhelrrlhnaisetrdrvnllsnirsdisayrasnpiaeadymleerahldnshnmmdsvlsqayavnn
nfvlqretlasinrriigaasqvpgvnslinqigakrrrdglllgifigicflmllyfr
>002909
waqlrqqarsletqsetlfhtyaqypsedevkaesqiheilerreaiisqlarlldseallkqnlsrhreil
rdhrrelkrlnsaiaetrdranllsnvrsdinayrssdnnneaeymleerghlenshnmmdsvlsqayavne
nfglqreslarinrrivgaar---------gemgsss--------------vyllafvs
>011165
waqlrqqarsletqteslfhtyaqypsdeerkaeaqindilerrealisqlarlldsesalkqnlsrhreil
rdhqhelkrlnsaiaetrdranllsnvrsdidayrssnqnaeaeymleergrldnshnmmdsvlsqayavne
nfglqreslarinrrivgaasqvpgmnslihkigakrrrdgivlgafigicflrs----
>001438
waqlrqqarsletqtemllhtyaqfpteeerhtetrlrelldkresvishltrlltsdp-lkqnlsllrdkl
sdhrrdlsrlrstlesartranllgsvrddisayraanpqgeadymldergrldrshdvadsvlsqayavqd
sfasqrerlahinrritlaasqvpgintlitrisarkrrdgiimgsfiafcflmfwffs
>011268
wtqlrqqaraletqtetylhtysqfpteeersteaklqellekrdnvisqltrlldsestlkqnlsllrdkl
tdhrrdlsrlrstlqrardranllgsvrddisayraanpaaeadymldergridnsigvadgvlsqayavqd
sflaqretlasinrrithaasqvpgintligrisakkkrdgiimggfiafcflvfwfmm
>003061
waqlrqqarslesqteaslqtysqfptkeeknaea-------kregviaqlgrlldseatlkqnlallrdkl
sdhrrdlsrlrttlqsardranllgsvrddisayraanpdaeaeymlgerarldrshdvadsvlsqayavqd
sfalqretlasinrritlaasqvpgintligrisakkrrdgiimggfiavcflllwffm
>011150
waqlrqqarslenqteslfhtysqfptpeerdveakleevldkrdnvigqlarlldseaslkqnlsllrekl
sshrrdltrlrstvqqarnranlltnvqsdideyrannpaaeadymldernridrshdvtdsvlsqayaind
sfgvqretlaninrritmaaskvpginsiigritsrkrrdgiimgtfialcfivffwlr
>009876
waqlrqqarslenqteslfhtfsqfpsaeerdiearleevldkrdnvitqlarlldseaslkqnlsllrekl
sshrrdltrlkstlqqarnranllsnvqsdideyrannpaaeadymldernridrsndvtdsvlsqayaine
sfivqretlasinrritmaaskvpginsiigrittrkrrdgfimgtfialcfivffwfr
>003904
waqlrqqarslen----------qfpspeereveakledvlnkrenviaqlgrlldseaslkqnlallrekl
ashrrdftrlkstlqqarnranllsnvrsdideyrannpaaeadymldernridrsndvtdsvlsqayaine
sfivqretlasinrritmaaskvpginsiigritsrkrrdgiimgtfiamcfivffwlr
>002890
wtsliqqarqlekqfaaapn-----ptekeretekkleellekredvisklvrlldsealmkqnlalfqkkl
ashrkdlirlrsnlqearnranlltnvrsdidqyr--npeaeadymlqernridnsnsmadnvlsqayavnd
nfnlqretlasinrrithaasqvpgintligrisakkrrdgiimggfvafcfivfflfs
>000209
wtsliqqarqlek-------qfaaaptekeretekkleellekredvisklvrlldsealmkqnlalfqkkl
ashrkdlirlrsnlqearnranlltnvrsdidqyqnn----eadymlqernridnsnsmadnvlsqayavnd
nfnlqretlasinrrithaasqvpgintligrisakkrrdgiimggfvafcfivfflfs
>002988
waqlrqqartletqtenlfhtysqfptdeerttekkleellqkretvidqlarlldseallkqnlsllrekl
sghkrdlarlrstlqqardranlltnvrsdineyr--npeaeadymleernridnshnmadsvlsqayavnd
sfnlqretlasinrrithaasqvpgintlitrisakkrrdgiimggfiafcfilfffls
>009854
waqlrqqarqletqtetlfhtysqfpteeereterkleellekretvndqltrlldsenlskqnlsllrrkl
tghqrdlarlrstlqqardranlltnvrsdideyr----qneadymleernridnsnnmadsvlsqayavnd
nfnlqretlasinrrithaasqvpgintligrisakkrrdgiimgsfvafcfivfflfs
>010035
waqlrqqarsletqtetlfhtysqfpsederstemklqeilekretlisqlsrlldsdsstrqnltrhreil
ldhrrelsrirssisearnranllsnvrsdidayhsnnpaaeadymlgersrienshnmtdsvlsqayavne
sfglqretlasinrritgaasqvpglnnligrisakkrrdgiimgtfiafcflmflyf-
>010036
waqlrqqarsletqtetlfhtysqfpsederstemklqeileklenlisqlsrlldsdsltrqnltrhreil
ldhrrelsrirssisearnranllsnvrsdidayh--npeaeadymlgersrienshnmtdsflsqayavne
sfglqretlasinrritgaasqvpglnsligrisakkrrdgiimgsfiafcflmfly--
>011251
waqlrqqartleqqtetlfhtysqfpseeelrvetrlqevleqrdglvgqlsrlldsestvkqnlarhrevl
sdhrrelarlkstlndarnranllsnvrsdidayrsanpqaeadymldernridnshnvadsvlsqayavqe
nfslqretianinrrivgaasqvpginsligrigskkrrdgiilgtfiafcflmllwfr
>006661
waqlrqqartleqqtetlfhtysqfpseeelrvetrlnevleqrdglvgqlsrlldsestvkqnlarhrevl
adhrrelarlkstitdarnranllsnvrsdinayrsanpqaeadymlderrridnthnvtdsvlsqayavqe
nfsvqretlaninrrivgaasqvpginslmgrigskkrrdgiilasfiafcflmllwfr
>010724
-----rdlcsiqrvrrad-------------------rgnfkqlsllvdqifrliestpsiht-cnrhkeil
edytrdfrrtktslreceqrasllssvrseisafkss--ssednrhlndrnsinsssrladdilgqayetry
qfsaqrqsilgsnsrmgnvvssipgvnslisminsrrkrdtlilsivagsctlmllfat
>009759
wetlrrqirslentleseittyakltitesreveeriednlkqlslqvdqiyrllqtsaatha-cnrhkevl
qeyerdfkrtrtslreceqrasllssvrseissfkss--aseqdrhlndrssinsshrladdvlgqayetry
qfsnqrrtlfnsnsrmgsviatvpgvnslisminsrrrrdtlilatvaggctfmllllt
>010694
wetlrrqlrtlehtleadittyaklmvaesreieerieenlkqlslqvdqifrllqtsiatha-cnrhkevl
iefdrnfkrtrtslreceqrasllssvrseissfkss--tseedrhlndrnsinsslrltddvlgqayetry
qfsqqrrsilgtnsrmgnvlatvpgvnslismihsrrrrdtlilalvasgctlmlllft
>003969
mdtvrrdlhattaqcsslltryskllgrqkeelelelgaaldtfsahidrlanfhatapptha-lerhrdvy
reylrdsertkrslqdaenranllgsvreeisafktq--ssvtdsllaergkidnshrmadatleqayatra
efaaqrsglsqiqarmngvaaqvpglnsvigminsrrrrdsvimgtiigfctlallffv
>001378
wdvlrrntrnlesaidarlttysqlehsehveleteleslinelsnsvdaltaklddppplha-vqrhrell
fdftrdfrrsqtnvrhaidrrdllgnvqgdidayaah--asdadallaeraridnshgmidrtleqayatra
dfadqrstlqaistrmsssaaqvpglnsiitligrrktrdsvimgcltltvlllkfalg
>001238
wdnarrharaletaldsklstysklsssryklveeeieellskleqaiedltslinspqpqhs-aqthrdnl
ddyrrdfvrtrnnveqtirrsnllgsvrkdisdyksg--sgttdallqdrsridsshrmiddtlnqayatre
dfaqqrtflasidsrmggvlnqmpginslitmirtrrrrdtvimgcviglcvvlllgym
>006759
ydslhrqcrtleslfdtkltayarlsgerwkdleieceelleklqelndqlsalsddtnplra-iqrhrevy
qdyvrefrrtktnvqaaldqanllsgvrndiday-----ssaadsllaerghidsshrmtddilaqayetra
efsrqgstisginarmtgvlsslpgmnqlismirsrrrrdaiivgcvvgvclilllmya
>010202
ydslhrqcrtleslfdakltsyarlitrnwkdlevevdellqkvgelneklgalsndpsq---aiqrhrevy
qdyskefrrtkanvqhaldqanllngvrndieayk----ssaadsllaerdridsshrmtddml-qayetra
dfarqratlsgiqtrmtgvlssipginnllsmiktrrrrda------------------
>010197
ydqlhrqcrtlenlfdakltsysqlpqdveveld-dlstkvralqeindelgelaakplllrt-iqrhrelh
qdnvrelrrtkqvigrr------lggkkqnlsaykss----aadslleersridsshrmtddlisqayetrs
efarqrmslqginsrmlhvistmpgvnnliamiksrrrrds------------------
>002931
ydelhrqcrtlenlfdakltsyaqvivhpwndleaelddlslklqeindqlatlagnplllra-iqrhrelq
qdhlrelrrtkanvqtaldqanllsgvrndidayk----ssaadsllaergridsshrmtddmlqqayetrs
efsrqrssltsiqgrmlhvintmpginnlvsmiksrrrrdsiilgvvvgfiiilsyiwn
>asd_179
wevqsrrarqtqskldaklttysqyhavahtametdiqsllvqyseeidelssslndppplhl-vqrhrell
vefereffrskthvrqtldrqqllghvkqdiryvk------rccfivrlhthvattgps-------------
--------------------------------mrqks-----------------shf--
>006536
m-----lsrrevtsvkreit-----sgra-----stlrdehcqiqsafdrycsiesar---------qrqel
lgldnslqqrnsganhfeeqstil-----------------mmdglinernvlegaeqsieqyltmgrnalh
elyeqrsmlkstqkrlldvanslglsssvirfieqrtaadqwilglaclilwaivhyfg
>010748
mnslyqnllrqndtlctlldraeqgylnd--avanqvqtafgnlersladynefskrenvkalrskkfsddl
sqlrerwtrvargvqqqdqrndlfhrsgapsggg-vqpa--aneyyshesarlhatesqldeylamgqsmlg
nltdqrnmlkrthrrildaantlglsrtligyierrgvqdkwlfmallglmwamihylr
>002858
mnslynhgvkqtqiltrdlasfeknlstspmslqgsiitsltafkktikeyndlvtqn-nkhqrlskfqedl
skfsekfdslrhqreiseshqelmgrhvstdnpy-daqp--yseglykekqslsrgsnqldmilemgqnald
dlveqnetlrrvgqtfeqslltlgvsrgtirkverrakqdkwifavifvlcyyiirwfh
>002838
mnslynhgikqtkllskelatfesnistsplslqgsittsltafrktikeygdlvaqasdkherlekfnkdl
qeftqkfdnlklqrenlantqelmgrgntsenpy-easp--yheglakehsslqrgsqqldqilemgqqafe
divgqnetlqrvkakfedslvtlgvsrgtirtiekrarqdkwifgvvfvcfwyilkwlr
>001551
mnslynhgikqtqlitkdlssfekslstsplslqgsittsltafkktireyndlvaqnkdkherlakfnqdl
qdftskfdslkkqrdqatnkqellgrqqygenpydtgqqqqyqeglykektslargtqqldhildmgqqafe
diveqnetlrrlqskfedglvtlgvsqgtirtiekrakqdkwlfafvlvcfwyilkifr
>002961
mnsiynhglkqtqtisndllefeknlstsplslqgaittsitafrktireyqdliekddskherlekfnldl
ndfsakfeslraqrdvltnkqellgrmpasdnpypsgqq--yleglfkerlslargsqqldhilemgqnafe
diveqnevlrkvqakfeeglvtlgvsqgtirsverrakqdkwlfcvvvvifyyivkffr
>003843
mnsiynhgvkqthtitkdlaefeknlstsplslqgaittsltafkktikeyndlldknndkherstkfnqdl
neftskfdslkkqrdiqankqellgrstssdnpfpnsatmsyreglyheknslergseqldrilemgqqafe
diveqnetlrklqtkfeeslitlgvsqgtirsverrakqdkwlfcvflvlfyyivkffk
>000049
mnsiynhglkqtqtitkdltqfeknlstsplslqgaittsltafrktikeysdlleknndkherlnkfnqdl
neftskfdtlkkqrdiqankqellgrstssdnpysssqqtmyreglyheknslergseqldrilemgqqafe
diveqneilrkvqtkfeeslitlgvsqgtirsverrakqdkwlfcvvlvvfyyivklfr
>011209
mnsiynhglkqtqtitkdltqfeknlstsplslqgaittsltafrktikeyndlleknndkherlnkfnqdl
neftlkfdnlkkqrdiqsnkqellgrsassdnpysnsqe--yreglyheknslergseqldrilemgqqafe
diveqneilrkvqtkfeeslitlgvsqgtirsverrakqdkwlfcvvlvmfyyivklfr
>004295
mnsiynhgvkqtqtitrdltsfeknlstsplslqgaittsitafkktireysdlidkntdkhervrkfnedl
enfvskfdslkkqrdiatnkqellgrstpsenpyptqeq--qreglynenqalargseqldrilemgqqafe
diveqnetlrklqtkfeeslvtlgvsrgtirsvekrakqdkwlfcvvlvifyyiikffr
>011227
mnslynhglkqtqtitkdlaqfeknlstsplslqgaittsitafkktikeysdllekntdkhervskftqel
esfttkfdnlkkqreisadkqelmgrsqpsdnpypnqqtisqreglynenqalargseqldrilemgqqafe
diveqnetlrkvqakfeeglitlgvsrgtirsverrakqdkwlfcvvlvifyyiikffr
>000447
mnalynhavkqkklleqelnrfelg----pvglqgsistalvglertieqyqgqvaqtsgkharvgelteca
asarrrfeglraasmqpaapegavsqarttinsa---lp--lyeglrreqnmlargnarldsilqmgqesle
dmveqhrilqrvaermqgslrtlgvsdatierigrrvkkdkaifsltvvgvyyvlrifg
>010083
-naiynhavkqktqlqrdlitfenenltapislqgaisatlvsfeksitqldqflkthgnkfnklatlradl
hdfttkfkelkanynqsnartqlfs-sqstanpferslp--lynglqkeqsifergnaqldmilemgyqsfd
divhqnkildsvqdrmsnslrtlgvsdetihninkrvftdkvifllfflsmylllkylr
>001076
mnalynhaikqrsllnkdlgkfekelvtapislqgaiattlvsfektlhqykeqykqynskyerlqtltqdy
edakekftelkqkyseinardqlfnqveetvmnkntilp--lyeglrkensifergnahldrilqmgqesle
dimeqnrvlqrlqsqmtkslhvlgvsnetiekinkrlfkdklifgllilgiyfvlkwfg
>010103
-nalynhavkqktllqrdlsrfekdlvtapislqgsisttlislektinqykdylakystkyqrldslqqvl
aesnekflklkkefnetnareqll---ksssnpfeqalp--lyeglqkeqsifergnaqldyilemgqqsle
diveqnavlqkvqqtmtkslhtlgvsnetiekinkrvfkdkfifaliflgfyfllklfr
>010037
-nalfnhatkqktllqrdlerferdlsvapislqgsiaatlvslektigqyrehltrftdkyqrldalqhdf
esakqrfqslkkkyneansreqll---ksssnpfeqglp--lyqglqkeqsvfergnaqldyllemgqqslg
diidqnavlskmesqmtksmqtlgvsndtiqkinkrvfkdkfifalaflgiyfvlkwvr
>001633
mnalyihaqkqktqlqqdiakfeqdnltapislqgsisatlvafektieqykqhfdkrggkyerlvslkkdh
kdfdakfkelkqkynennarsklf---espldaqgntlp--mydglqkeqsifqrgnaqldmilemgqqsld
dimeqnqillkvqdqmsrslrtlgvseetiqtinkrvfkdklifiiflvgvyyvlkwfr
>009892
mnaiynhavkqknqlqqdiakfekdhltapislqgsvsatlvafeksisqykdrlnqfdtkgerlaslsqeh
kefaakfkelkqkynesnartqlfsssstsenpftgglpddkfdglmkeqsifqrgnaqldmilemgqqsle
dimeqnqilqkvqdqmtsglrtlgvsdetitninrrvfkdklifalafigmylvlrwlr
>010059
-nalynhavkqknqlqqelarfeknsltapislqgsisatlvslektikqygehlnrydtkfarlatltkdl
qdfttkfkdlkqsynesnsrtqlfgtmmesdnpfsgslp--lyqglqkeqtvfergnaqldyilemgqqsfe
dimeqnkilskvqdqmsnglrtlgvseqtiasinkrvfkdklvfaliiigiyfvlkwlr
>010124
-nalynhaikqksqlqqelarfeknsltapislqgsisatlvslektikqyaehlkrydtkfarlatltqdl
ddftsrfkdlkqsynesnsrtqlfgsvmdsdnpfsshlp--lyqglqkeqsvfergnaqldyilemgqqsfe
niveqnkilskvqdqmsnglrtlgvsertitsinkrvfkdklvfaliiigiyyvlkwlr
>010169
----------------------------------n----------------------------rlatltqdl
qdfxxxxxxlkqsynesnsrtqlfgsvmdsdnpfsgslp--lyqglqkeqsvfergnaqldyilemgqqsle
niveqnkilskvqdrmsnglrtlgvseqtiasvnkrvfkdklvfaliiigiyyvlkwlr
>010145
-nalynhavkqknqlqqelarfeknsvtapislqgsisatlvslektvkqyaehlnrydtkfarlatltqdl
qdfnikfkslkqsynesnsrtqlfgsvmdsdnpfsgalp--lyqglqkeqsvfergnaqldyilemgqqsfe
niveqnkilskvqdqmtnglrtlgvseqtitsinkrvfkdklvfaliiigiyyvlkwlr
>000181
mnalynhavkqknqlqqelarfeknsvtapislqgsisatlvslektvkqyaehlnrydtkfarlatltqdl
hdftakfkdlkqsynennsrtqlfgsvmdsdnpftgslp--lyqglqkeqsvfergnaqldyilemgqqsfe
niveqnkilskvqdrmsnglrtlgvseqtitsinkrvfkdklvfaliiigiyyvlkwlr
>001484
mnaihnhlvkqnaslkkdlsefsanpagapmslqgqisatmtsfsrtlddyseiinkenkkaerlarfreel
adarsefknlrsareekenktalfgdrnrnvnrdpiqlt--reegmqreqsslnqvgqqldsfieqgmaalg
dlqeqsdilrstgkkmrsvaetlglsretikmvekrarqdkrffgivlvcfyyilkwfs
>006704
sntlynhclklinsiskdldgletgdssaalagrgqltasllslsrslddyesmakredakalrvkdfrtkl
sqlrerfaemktqledvrnrkellsrheksenpy-asyamtrqqgllhedsflnraesqideylergrlvlg
dlveqgtmlkstkrkildaantlgitrktiafinrrsrqdkilfgaiftcfylivrwlr
>000328
sntlynhctklfqsiqrsldelergntislagiqgqisasflslsrsiddydsmvqrevpkatriqefrqkh
vqllekfdelkahvrdiknrkellgrvnsldspyntdgpsdrqdgllkehdflgraesqvdeflergrmilg
dlveqgsvlkatktkvlnaantlgitrhtlslinrrskqdkiifgaffvlfyliyrwlr
>010504
mnslynlagrqsaairadidaysrdplah--slrsqimtslsafvktiedyeaiakreiskreraanfhaev
rqfreelahvqarpptnatrarvvdmssstyapyqqdripdreshalrehsfiqntesqldafitqgrsvlg
nlteqrgilkqtrkrlldaantvglsreligvidrmstqdtilfgavltafyfiyrwlg
>003953
mnslynhalkqsnalqrdinkfasgdasv--glqgqisvsfssfqrsiddyeniakreavkkervtkfrhdl
remktqfetikrqqenqqnrdsllartsapeypyq---pmsrleaatrdtsfndstesqlddfitqahtile
nltdqhsilkktqkklldaantlglsqnviryierrtsqdkwifgvvvllmwaiahyfg
>002808
mnslynhalkqthalqrdldkfqsg-qdasaglqgqisasfnslqrsiddyenlakreavkkeraskfrqdl
qamktqfefvkkqqenlqnrdsllpnanapehpyp----lsrdefalreqsfarntdsqlddfieqaqnlle
nltdqhnilkktqkkildtanylglsqnviryierrsaqdkwifgmvvliiwaiihfi-
>009788
----ynsalrqskairadlealannssqnpvaiqgqittsltsfsrtlddyqraindepekaerisnfrsdl
lefrsrfaelkherehqenrselfgraatpenpydqgyqqqreghalrennfftssnqvldeylergrdvls
nlgdqremlkntqrklysvgttlgisgdtirmverrakqdkfifgvvivfvyfvlrwlr
>009947
----ynsalrqsksiradldilssqpsss-aalqgqltaaitsfsrtlddyqrsindepdkatrltnfrsel
ldfrsrfaelkhtqqeqqnrsellgrantpenpydqgyseareshalrensffgsanqtldeylergravlg
dlgdqremlkgtqkklysigstlgisgdtirmverrakqdk------------------
>010006
----fnsalrqstsirkdldqfad-saapsphlqaqlnaslttfartiddygklakqeqtkqerlknfrnel
deyrasfkriksanedxxxrtellgraatpenpyspnnapereghvlrehtffkhtsdqldefldrgrtvlg
dlgqqremlkgtqrrlysaantlgisgdtirmverrakqdk------------------
>011124
mnalfnsalrqstsirkdldqfadsspsp--hlqaqlnaslatfartiddygklarqeqtkaerlknfrael
deyrtsfkriksanediqartellgrtatpenpyapnnpgqreghllrentffnktseqldefldrgravlg
dlghqrdmlkgtqrrlytvantlgisgdtirmverrakqdkwifgvvflfcwlvihylr
>011255
mnalfnsalrqstsirkdldqfadaspsp--hlqaqlnasltsfartiddygklakqeqtkaerlknfrael
eeyrtsfkriksanedieartellgrtatpenpyapnapgdreghvlrentffnktseqldefldrgravlg
dlgqqrdmlkgtqkrlytvantlgisgdtirmverrakqdkwifgvvflfcwlvihflr
>011190
fekaaaaaaererklsrnitgfgaypcgarnsthgqisasltsfsrtiddysslskqepakqerlknfrtel
adyrqlfdrlrkeredasnrnellgrastpenpyqgsvptdrethtlrehsflsstniqldefigrgravlg
dlgqqreilkgtqrrlysvantlgvsgdtirtierrakqdkwifgvvvlfcwvvlhflt
>010454
qnslfnaalkqssalrrdldvfaeat---spalqgqisasltsfsrtiddysslskqepakqerlknfrtel
adyrqlfdrlrkarddasnrnellgrastpenpyqgggptdredrvlreqsffsntntqldefldrgravlg
dlgqqreilkgtqrrlysvantlgvsgdtirtierrakqdkwifgvvflfcwavlhflr
>010029
-nslfnaalkqsaavrrgldtfaeapassfsri-gqisaslasfsrtiddysslskkepekqerlknfrael
adyrtqfdrlkkerddatnrsellgrastpenpyatgdpsqreqhalreqsffsntntqldefldrgravlg
dlgqqreilkgtqrrlysvantlgisgetirkverrakqdkwifgvvfgfcwavlhflr
>003082
mnslfnaalkqsaavrrdldafaeapasspaalqgqisaslasfsrtiddysslskkepekqerlknfrael
vdyrtqfdrlkkerddatnrsellgraatpenpyatgdpsqreehalreqsffantntqldefldrgravlg
dlgqqreilkgtqrklytvantlgvsgetirrverrakqdkwifgvvfgfcwavlhflr
>011300
mnslfnaalkqsaavrrdldafaeapasspaalqgqisaslasfsrtiddysslskkepekqerlknfrael
adyrtqfdrlkkerddatnrsellgraatpenpyqtgdpsqreehalreqsffantntqldefldrgravlg
dlgqqreilkgtqrklytvantlgvsgetirrverrakqdkwifgvvfgfcwavlhflr
>002818
mnslfnsalkqssairrdldtfsqspatssaalqgqiaaslaslsrtiddysalskkepekqervknfrsel
sdyrqhfdqlrkereeatnrnellgrtatpenpyapgspadrethalreqtflsstntqldefiergravlg
dlgqqreilkgtqrrlysvantlgvsgetirkverrakqdkvifgvvflfcwavlhflr
>006641
mnslfnsalkqssairrdldtfsqsptttsaalqgqiaaslaslsrtiddysalskkepekqervknfrael
adyrthfdqlrkereeatnrnellgraatpenpyasgspadrethalreqsffantnsqldefldrgravla
dlgqqrevlkgtqrrlysvantlgvsgdtirnverrakqdkwifgvlflfcwlvlhflr
>006517
werlereareeeerkereragygayfvsnnenissqiaaslaslsrtiddysalskkepakqervknfrael
adyrthfdrlrkereeatnrnellgraatpenpyqsgspadrethalreqsffantntqldefldrgravla
dlgqqrevlkgtqrrlysvantlgisgdtirrverrakqdkwifgvlflfcwavlhflr
>009925
------------------------------mrivgqiaaslaslsrtvddysalskkepekqervknfrsel
adyrqhfdrlrkereeatnrnellgrtatpenpyasgspadrethalreqsflastntqidefldrgravla
dlgqqrevlkgtqrrlysvantlgvsgdtirkverrarqdkwifgvvflfcwavlhfl-
>006807
fnslfnsalkqssairrdldtfaqspatsspalqgqiaaslaslsrtvddysalskkepekqqrvnnfrsel
adyrlhfdrlrkeredatnrnellgrtatpenpyaggspadrethalreqsflantsiqldefldrgravla
dlgqqrevlkgtqrrlysvantlgvsgetirkverrakqdkwifgvlflfcwavlhflr
>009904
qnslfnsalkqssairrdldtfaqspatsspalqgqiaaslaslsrtvddysalskkepekqqrvnnfrsel
adyrlhfdrlrkeredatnrnellgrtatpenpyqggspadrethalreqsflantsiqldefldrgravlv
dlgqqrevlkgtqrrlysvantlgvsgetirkverrakqdkwifgvlflfcwavlhflr
>003006
mntlfntalkqstslrrdlsslspppltp--sllgqisssltsfsrtldsyaalqsaepskkerlttfrsel
qdyrsqfailkaqnehnidrgellgrtstpenpyasgssgdrethalreqsffqnthsaldeylargqavlg
dlgqqremlkgtqkrlysvantlgvsgdtirmierrakqdkwifgvvfafcwavlhflr
>003701
mntlfntalkqstslrrdlsslspppltp--sllgqisssltsfsrtldsyaslqsaepskkerlatfrsel
qdyrsqfatlksqnedrvdrsellgrastpenpynsgnsgdrethalreqsffqnthsaldeylargqavlg
dlgqqremlkgtqkrlysvantlgvsgdtirtierrakqdkwifgvvftfcwavlhflr
>002898
mniaynsalrqskslaaelqnlntkpqaspsei-gnvsasiatftktlddyqslarqepkkqervkrfrenl
sdfrgqidslkkaredaanrtellgrnatpenpynngspdereahafreqnffsntnqalddyiargqavlg
dlgqqremlkstqkrlysvantlgvsgdtirmverrakedkwifgvvflfcwlvlhflr
>000072
mniaynsalrqskslaaelqnlntkpqaspseig-nvsasiatftktlddyqslarqepkkqervkrfrenl
sdfrgqidslkkaredaanrtellgrnatpenpyangspdereahafreqnffsntnqalddyiargqavlg
dlgqqremlkstqkrlysvantlgvsgdtirmverrakedkwifgvvflfcwlvlhflr
>009853
iniaynsalrqskslraelsnlnnkpqaspsei-gnvsasiasftktldeyqslarqepkkqervkrfredl
sdfrtqvdslkkvrddaanrtellgrnatpenpynasspdereahafreqnffantnqalddyiargqavlg
dlgqqremlkstqkrlynvantlgvsgdtirmverrakedkwifgvvflfcwlvlhflr
>002977
mnisynsalrqskslraelsnlntkpqaspaeig-nvsasiasftktldeyqslarqepkkkdrvkrfredl
sdfrsqvdslkkvredaanrtellgrnatpenpynsgspdereahafreqnffantnqalddyiargqavlg
dlgqqremmkntqkrlynvantlgvsgdtirmverraredkwifgvvflfcwlvlhflr
>011137
mnvayntvlrqskairsdlsniqakpptp---aegsvsvsltsfaksldeyhnlarqepkkqervkkfreel
shfrgdldglkkaredahnrsellgrnatpenpyastagdereahafreqnffsntnhalddfitrgqavlg
dlgqqretlkntqkrlygvantlgisgdtirmverraredkwifgvifffcwlvlhylr
>009862
mnvayntvlrqskairsdlsnlesktpae-----gsvsvsltsfsksldeyhnlarhepkkqervkkfreel
sefrgsldvvkrtreeahnrsellgrnatpenpyastagdereahafreqnffnntnhalddfiargqavlg
dlgqqretlkntqkrlygiantlgvsgdtirmverraredkwifgviflfcwlvlhflr
>003903
-nvayntvlrqskairsdlanlesktpad-----gsvsvsltsfsksldeyhslarqepkkqervkrfreel
sefrakldvvkrareeahnrsellgrnatpenpyasaagddreahafreqnffnntnhalddfiargqavlg
dlgqqretlkntqkrlygiantlgvsgdtirmverraredkwifgviflfcwlvihflr
>011269
mnttfnsalkqstslrkdlsslss-pdadtpailgsvsaslaalsrtideyntlakqekakqerikdfkqei
ssyralldrlnkdreernhrgellgraqtpenpygsgsgdvreshalreqaffqhtnsalddyiargqavlg
dlgqqreilkntqrklysvgntlgisgdtirmverrakqdkwifgvmflfcwlvlhylr
>000607
mnatfnsalkqstnirrdlgnitdppaal-----gtlsasltsfsrtvdeynalakqepakqerirnfreel
hgfrsqldslkaaredaqnrsellgrtstpenpynssddmtreshalreqdffsstnsaldeyiargqavlg
dlgaqremmkntqkrlysvantlgvsgetirmverrarqdkwifgvvllfcwlcihflr
>000149
mnttfnsalkqstsirkdlaalsshptsltpaalgslsasltafnrtideynhlakqeaakqerirnfrsel
hdfrtqldslkskreehqnraellgrastpenpyasgssasreqhalreqdffrsthsalddyiargqavlg
dlnqqreimkntqrklysvgntlgisgdtirmierrakqdkwifgvvflfcwlvlhylr
>003065
mnttfnsalkqrttirkdlsalsahnsnhpaalg-slsasltafartvdeynalakqeatkqdrirdfrael
adfrarfdalkaarddadnraellgraatpenpynsgsg--reghalreqqffanthsalddyiargqavlg
dlgqqremlkstqrrlysvgntlgisgdtirmierrakqdkwifgvvflfcwlvlhflr
>001007
mqslnalgnrqiaslnadlsrmengpaiq-----gqitttlsalsrliddydsmarketvardrvarlkneh
kelksrfeqaknesqlk-arqdllg-sssssspysesdpssredfalrehtflqesensidqyiaqgravlg
nlveqkgmlkgtkrrlldaantlgmsretigwverrtkqdawifga-tlfsfaiwyylg
>006756
mnslytlgvrqtnsiqadlerlr--ngdksaallgqisaslaamhrtvddydsmakrektkqervqkfrady
telraqfeqikaeveaa-vrsellsssatpltpa-ssspssreqhalhehtfiqntearlddflaqgravld
dlvdqrnvlkgtqrrlldaantlglsrdvigwierrstqdmyifga-tfvcfliwrylg
>002949
mnslytlgvrqtnsiqsdlerlrngdasa--allgqisaslaamartvddydsmakrekakqervqkfrsdy
aelraqfeaikgereaa-srselfasstgpmspapesepsnredhalrehdfirntdsrldeflaqgqavln
dlkdqrnvlkgtqrrlldaantlglsrnvigwierrstqdmyifga-tfvcfliwkylg
>010196
mnslytagvrqtsslqsdlerlrsgdtsatlllg-qisaslaafnrtiedydamtkrekakqelllffrrrv
skfrsdylelrgqfekyrqrselisasgtpispsdpgspfsrdahaldehtfiqntsdrldeflaqgrevld
nlvdqrqmlkgtqkrlldaantlglsrdvigwiekrrtqdmfifga-tficfliwyylg
>002926
mnslytsgvrqtnslqsdlerlr--ngdnsaallgqisaslsamhrtiedydsmakrekakqervskfrtdy
temrnqfeklkaeaaqaarraeliptsatplspsthpqprarehraldehtfiqntdtrldeflaqgrevle
nlkdqrnmlkgtqrrlldaantlglsrnvigwiekrstqdmyifga-tffcfliwsyfg
>010735
pvqqqrsslhrtnaannrih--sny----------rvnsalde-ndflkqtsstldvy-sqgqnlgdqreml
kgtqkrlrsaanlmglsretiqfierskgdfilfgigfs--kflgtnkkpsliksqkkr--klilklcfflg
gfyllskfrwnvkdkiyglyinfssynnnl-ligfcrycqffffkdlffplcemlifac
>000954
mnslynqalrqfssiqsdisridsegdvgsstafgpvtvslsslertideyenlakkeqskqdrvakfrtdy
aelssqlarlktkgslcsnvsngasssptsigtfqaatssareshalrehsfiqqteaqldvfiaqgrevfg
nlveqrgilkatqrrlrdaantlglsrsvigyierrstqdniifga-tlvcfyiykwfg
