# Supplementary material for: Phylogeny of the SNARE vesicle fusion machinery yields insights into the conservation of the secretory pathway in fungi
Source: BMC Evol Biol. 2009 Jan 23;9:19. doi: 10.1186/1471-2148-9-19 (PMC2639358; doi:10.1186/1471-2148-9-19)
Supplement: Additional file 3 — Alignment and tree files. Detailed information to all sequences and trees are contained in a zipped file, which contains all phylogenetic trees in Nexus-format (.nex) and all alignments used to calculate the trees in Fasta-format (.fasta). In addition, a text file is provided ("id2information.txt") that allows to identify the sequences used for our analysis in the NCBI data base: listed is the sequence number & name used in our alignments & trees and the respective gi string. [file 1471-2148-9-19-S3.zip › Qb.III.conserved.fasta]

>010515
mtdlfesyasdfaqlrqsienrlavfssmsetrhsalrhadaeaeeagelvsqmeievqsfpsavrdryvae
lralkhsleklqqdiyrdseanddv--------------qqrqrllrgtdvlergsrrladstrlametedi
ganilqdlqrqreqiehsrdtvapisnfcfsymeqihtligrh--grckk--------------------
>006550
msgifetyekeyrtladdisknisgqystadqrkilqnklqreleeadeiigqmemelvslpaqqrvsvspr
vqqykeelkkfkknlqkkvserdqllgganidl-eaanmdqrgrllqgterlqnssrrledarrialeteqi
gistlsdlnsqreqiirtqnrlgtadswiaksqgvlktmqrrlsqnklltagiiallvflilavivakfa
>000485
----metyeqeyrllradieeklndlsk--sgensviqscqrllneidevigqmeieitgiptserglvngr
irsyrstleewrrhlkeeisdrkalfgnr--detsdqdydqrtrllqgtnrleqssqrllesqrianetegi
gasilrdlhgqrnqlehslemlgdtsghldrslrtlktmarrlamnrffttaiiailvilillvlyskfr
>006719
---mfkcnwltirllqadieeklsdvqqngdsraa--esckralneadevlaqielaltniptaergaaqsr
ardyrqkldgwktslqnelmdrknlfgr---dqsndndydqrshllqgtsrleqssqrlldsqrmahetegi
gagilrdlygqrtqlehsmgvlnetnsyldrslrtiktmarrlamnrtittliialliilillalynkfr
>000415
aselyksyetdfllaqseieqklesistledartsavkavertigeayeildqlsveiqnipssaraplsan
lrqyrqsiqsakkqlanvegarnelfgdsaagd-gdialdqrqqllsgqesldrssqrirdsqrvanetesi
ganiltdlrgqreqiqnsrntlleadgyvdksirtlrsmtrrmamnkvltyliiavlvilillvlaskfw
>002848
mselfavyesdfqlaiqearsnisaasaapdqrqaalqnierstdealeileqmnievqslpsnqrsshnak
lrqyrsevdqskrqlrelledrnqlfgqrytdeddgahdsqrkqllsnaasldrtserlrdsqrvaleteni
ggnilndlraqreqivnsrntlsnadtyvdksiqtlksmsrritankfisyaiiavlillillvlaskfw
>011244
-----------------------------------------------------msievqnlpttqrssyntk
irqyrtqiddakskykklaqdrhelfgsryrddgngvsdsqrkqllnnqsslerssqrlqdsqrialetesi
ggnilndlrsqreqiggarntlmqadtyvdrsiltlksmgrrltankfisygiiavlilliflvlfskfs
>003877
-mfffskkkkniii----------------eqrkqylkaieaandealevldqmtievqnlpsnqrssyntk
irqyksqveetkkkykqlaqdkhdlfgsrykddlggagdsqrkqllnnhsslerssqrlqdsqrialeteqi
ggnilndlrsqreqiggarntlmqadtyvdksvqtlksmgrrlvankfisyaiiavlillillvlyskfs
>003857
-----------------------------------------------------mnievsnipsnqrssynsk
irqyksqldecqntynnllqdkyelfgnnys---ngiesdqrkqllnnnsslerssqrlfdsqrialeteni
gsnilndlrsqreqisnsrntltqadnyidksiqtlkvmsrrltankfisygiiavlilliflvlyskfs
>011225
-----------------------------------------------------mtievsnlpsnqrssynak
irnyrteldnltvtynkllqdkvelfgsrytdg-ggdtseqrkqllsnnsslerssqrlhdsqriameteni
gsnilndlrsqreqingarntllqadnyvdrsvqtlktmgrrltankfisygiiavlilliflvlfskfs
>000422
afgewdgfenflvl----------------eqrknylksieganeearevldqmtievsnlpsnqrssynak
irnyrteldtvtvtynkllqdkvelfgsrytdds-----eqrkqllsnnsslerssqrlhdsqriameteni
gsnilndlrsqreqingarntlsqadnyvdrsvqtlktmgrrltankfisygiiavlilliflvlfskfs
>002951
msdlfetyesdfqlalleaksklaqisaveesrksylraiegaieegqevldqmgievqnlptnqrssyntk
irqyksqiddsksrlnqllqdkhelfgsrytddvgslqdqqrktllgnnaslerssqrlkdshrvaletesi
ggnilndlrsqrdqisgarntlmtadtyvdksiqtlksmsrrltankfisyaiiavlilliflvlaskfw
>002845
-----------------------------------------------------mslevqnlpaserssyntk
irqyrnqteeskqrlsqllqdkqelfgnrysdnddgvhdsqrkqllnnqssldrstqrlhdsqrvaletesi
ggnilndlraqreqimgardtltaadgyidksvktlksisrritankfisyaiiavlilliflvlaskfw
>000839
mselfatyesdlqlalqeaksklaqissadderkqflraietatdeclevldqmsievqnlpsnqrstyntk
irqyksqvedskdrlkkllqdkyelfgnrytdddddihdsqrkqllnnnsslertserlrdsqrialeteni
ggnilndlrsqreqitgsrntlmtadgyvdksiktlksmsrrltankfisyaiiavlilliflvlaskfw
>001408
masllksyeadfqatleqcqrllrqqgepvaqrnatlqtleqhkddlydildqmevevnnmdparqvasrsa
lrdlrreagmvkqqlrelmrdrdalf-------padmdneqrqqllsnhamlqqtgerlvdamrlanetegi
gnqvmmdlrsqretlehsrqnlfladsyvdksvrtlktmsrrlvankfisyaiiavlillilmvlyskfk
>000869
mssllqnyesecqvainqakvllanakndaggksdillqiqqyhdeslelvdqmeielnnldsktrasykak
irdykrqcqeikdplkqlvsdrnklleghfdnd------eqrqqllsnhallqrsgdklqdatrlasetenv
gaqimmdlrsqretlenarqtlfhadsyvdksirtlktmtrrliankfisyaiiavlillillvifskfk
>000827
-msllvsyesdfkatldqgkaalvksaqslpernatlkqieeqkdelydlldqmalevnnsdmqqranykak
irdwktqvnelkeplqkllrdkdelfgaarsgandvegmeqrqqllsnhailqksgdklrdasrlanetegi
gsqimmdlrsqretlenardtlfqadsyvdksiktlkvmsrrliankaisyaiiavlilliilvifskfr
>010055
mssllsnyeadfkttleqaktllsvptqpvnqrngtlkeveqlqdelldladqmeievnngdhaarssfkak
lreykkliqdvksplqqlmrnrdllfqggne---gavgddqrqqllsnhavlsrtgdklrdatrlaidtegv
gsqimmdlrsqretldnarqtlfqadsyvdksirtlktmsrrlvankfisyaiiavlillillvlfskfk
>009885
mssllgsyesdfkitfdqalsalslaagqppqrnaslkqieqqqdelldlvdqmeievnnsdvqeratfksk
lrdykkrvqelkeplqkimrdrdllfgeanaaglsymdedqrqqllqnhsilqksgdrlrdatrisketegi
gaqimndlrsqretlenarqtlfqadsyvdksmktlktmsrrlvankfisyaiigvlvllillvlfskfr
>010121
msdllssyesdfkatleqtkallstpsqvlpqrnsilkqieqqqdelfdlidqmeievndseantranfksk
lrgykkqvqeiklplqqlvrdrdllfgsens----qlddeqrqqllsnhsilqrtgdklrdatrtatetegi
gaqimmdlrsqretlenarqtlfqadsyvdksiktlktmsrrlvankfisyaiiavlillillvlfskfk
>010080
msslltsyesdfkttleqakaslsepsqqisqrnstlkqveqqqdelfdlldqmdvevnnsdaseratykak
lrewkktiqdikrplqslvgdrdrlfgdnts----nldddqrqqllsnhailqksgdklkdanrianetegi
gsqimmdlrsqretlenarhtlfqadsyvdksiktlktmtrrlvankfisyaiiavlillillvlfskfk
>010143
msslltsyesdfkttleqakaslsepsqqlsqrnstlkqveqqqdelfdlidqmdvevnnsnaseratykak
lrewkkaiqdikrplqslvgdrdrlfgdnes----nidddqrqqllsnhailqksgdrlkdasrianetegi
gsqimmdlrsqretlenarqtlfqadsyvdksiktlktmarrlvankflsyaiiavlillillvlfskfk
>010166
msslltsyesdfkttleqaktgllepsqqlsqrnstlkhveeqqdelfdlldqmdvevnnsdaseratykak
lrewkktiqdikrplqslvgdrdrlfganas----nidedqrqqllsnhailqksgdrlkdasrianetegi
gsqimmdlrsqretlenarqtlfqadsyvdksiktlktmtrrlvankfisyaiiavlillillvlfskfk
>001353
mssllisyesdfkttleqakaslaepsqplsqrnttlkhveqqqdelfdlldqmdvevnnsdaseratykak
lrewkktiqdikrplqslvgdrdrlfgdnas----nidddqrqqllsnhailqksgdrlkdasrianetegi
gsqimmdlrsqretlenarqtlfqadsyvdksiktlktmtrrlvankfisyaiiavlillillvlfskfk
>010189
mssllisyesdfkttleqakvslsepsqplsqrnntlkhveqqqeelfdlldqmdvevnnsdaseratykak
lrewkktiqdikrplqslvgdrdrlfgdnas----nidddqrqqllsnhailqksgdrlkdasrianetegv
gsqimmdlrsqretlenarqtlfqadsyvdksiktlktmtrrlvankfisyaiiavlillillvlfskfk
>010592
gselfvgyesdftliladlsrtltslpplreprksaissasrlleegqeiiaqmelevlnipsvtrgkvnar
lrehkkelqekktelrklssdrellfgdgaspipgsegqeqrdrlltatdrlerssqrlrdsqriahetedi
gagilgdlrgqreqivntrntlmeadgyvdkslrtlkgmarkaitnrlitvliiailvmlillvlyskfa
>006678
gterfsgyeaelklvqadlnqqleeikesteprkaaiskaeraleeaeeligqmrleksnipanlkskfntr
frnfeqdldttkrkletytndrsklfggrytdnptdaqleqrqqllsgtdrlnrssnrlresqriameteqi
gastlgdlhrqreqithtreilldsetytdrsiktlkgmarrmatnriitiaiitvlvlliiavvyskfr
>011260
gterfggyeaelklvqadlsqqieqiketteprkaaisraeraleeaeeligqmrieksnipanlkskynar
frnfehdidttkrkletytsdrsklfgdrytdnpgdaqleqrqqllsgtdrlnrssgrlresqrialeteqi
gantlgdlhrqreqivntrerllesetytdrsiktlrgmarrmatnriitiaiitvlvllimaviyskfr
>011123
gterfsgyeaelklvqadlsqqidqiketteprkaaisraeraleeaeeligqmrleksnipanlkskynar
frnfehdldtskrklqtytsdrsklfgdrytdnpgdaqleqrqqllsgtdrlnrssnrlresqrialeteqi
gastlgdlhrqreqitntrerllesegytdrsiktlrgmarrmatnriitiaiitvlvlliiavifskfr
>000465
gtelfkhyeteyqlvqadlvqkldqiselteprkaalstaeraleeagelldqmnmekqnvpsssrtainkr
lrdyrsdvdkyrrklqtlatdrsalfggrytdnpgdrhfeqrqqllsgtdrldrstqrlkasqalaaeteai
gastladlhrqreviehtttilyesegyvdrsvktlkgmarrmatnriitiaiitvlvlliiavivskfr
>011287
gtelfkhyeseyllvradltqkldqinelseprkaalsaaeraleetdelvgqmqmekqnvpssqrtainrr
irdyksdvdgyrrklrtlaedrsalfggrytdnpgdaqleqrqqllsgtdrldrstqrlkasqqlanetesi
gantlatlqqqretiehttrvmyesegyvdrslksikgiarrmatnriitiaiitvlvllifavifskfk
>003058
gtelfkhyeteyqlvqadlvqkleqivelseprkaalsaaeraleetgelvdqmqmekqnvpstqraainrr
lrdyktdvdgyrrklrtladdksalfgsrytdnpgdahfeqrqqllsgtdrldrstqrlkasqvlaneteai
gantlaqlqqqretidhttrvlyesegyvdrsikslkgiarrmatnrvitiaiitvlvlliiavifskfk
>001741
gtelfasyeaelklvqadlsqkldsipdlteprkaalsqasraleeadellgqmrlekqnipsssrarvnqr
frnyetdvdavrrrldalasdrsalfggryqdnpsdvqleqreqllrgtdrldrssrrlkdshalaleteai
gastlrdlahqrsqiqhttevlvqsegyvdrsvktlrgmarrmatnriitiaiitvlvmlilavivskfr
>009944
gselftsyeaefkliqadlnqkldqipelaeprkaaisqaeraleeldeqlsamrlekqniptssrtkvnqr
frnyesdtdaarrklttlssdrsalfgsrytddpsdihmeqrqqllsgtdrldrstqrlkasqalaneteai
gagtladlnrqretiehtrgimlesegyvdrsvktlrgmarrmatnriitisiitvlviliiavifskfr
>009941
gselfssyeaefkliqadlnqkldqipelaeprkaaisqaeraleeldeqlsamrlekqniptssrtkvnqr
frnyesdtdaarrklttlssdrsalfgsrytddpsdihmeqrqqllsgtdrldrstqrlkasqalaneteai
gagtladlsrqretiehtrgimlesegyvdrsvktlrgmarrmatnriitisiitvlviliiavilskfr
>000469
gselfssyeaeykliqadlnqkldqipelaeprkaaisqaeraleeldeqlsamrlekqniptssrtkvnqr
frnyesdtdaarrklttlssdrsalfgsrytddpsdvnmeqrqqllsgtdrldrstqrlknsqalaheteai
gadtlanlgrqreviqgtritllesegyvdrsvktlrgmarsfgthrvnpvsaaraavavamavaynktr
>002886
gselfssyeaeykliqadlnqkldqipelaeprkaaisqaeraleeldeqlsamrlekqniptssrtkvnqr
frnyesdtdaarrklttlssdrsalfgsrytddpsdvnmeqrqqllsgtdrldrstqrlknsqalaheteai
gadtlanlgrqreviqgtritllesegyvdrsvktlrgmarsfgthrvnpvsaaraavavamavaynktr
>002971
gselfssyeaefkliqadltqkldqipelaeprkaaisqaeraleeldeqlaamrlekqniptssrtkvnqr
lrnyesdtdgarrklttlssdrsalfgsrytddpsdihmeqrqqllsgtdrldrstqrlkasqalaneteai
gadtlanlgrqrevienthgrllesegyvdrsiktlrgmarsfgthritpvnaaraavavamavaynksr
>002993
gselfssyeaelklvqadlnqkldqipdlteprkaaisqaeraleeanelldqmrlekqnipsatrtkvnqr
frnhesdvdvskrklktlesdrsalfgsrysdnpndvqleqrqqllsgtdrldrssqrlkasqalaneteai
gastladlhrqretiqhthdtllqsegfvdrsvktlrgmsrrmatnriitvaiitvlilliiavivskfr
>003840
gselfssyeaelklvqadlnqkldqipdlteprkaaisqaeraleeadelldqmrleksnipsanrtkvnqr
frnhesdvdvskrklkslqndrsalfgsrysdnpndvqleqrqqllsgtdrldrssqrlkasqalaneteai
gastladlhrqretiqhthdtliqsegfvdrsvktlrgmsrwlptg------------------------
>009860
gselfssyeaelklvqadlaqkldqipelteprkaavsqaeraleeadellgqmrlekqniptsarakvnqr
frnyeadidtnrrkltslssnraalfgsrytdeptdinleqrqqllsgterldrstqrllnsqrlaneteai
gaetladlhrqgevirhthdtlldsegyvdrsvktlrgmarsfgtnrvqpvsaaraavalamavaynksr
>011145
gselfssyeaelklvqadlaqkldqipdlteprkaavsqaeraleeadellgqmrlekqniptsarakvnqr
frnyesdidasrrkltslssnraalfgsrytdepgdinleqrqqllsgterldrstqrllssqrlaneteai
gaetladlhrqgevirhthdtlldsenyvdrsvktlrgmarsmatnrvitisiitilvllivavifskfr
>003922
gselfssyeaelklvqadlaqkldqipelteprkaavsqaeraleeadellgqmrlekqniptsarakvnqr
frnyesdidtsrrkltslssnraalfgsrytdeptdinleqrqqllsgterldrstqrllssqrlaheteai
gaetladlhrqgevirhthdtlldsegyvdrsvktlrgmarsfgtnrvqpvsaaraavalamavaynksr
>009783
gselfsnyeaelkliqadvsqkldqipelseprksaiaqaeraldeakelldsmrlekqnipqaskvkvnqr
frnyesdvdaakrklkslrddrqalfgkrytdspeddqlaqrqqllsgterlerssgrlresqrialetedi
grntladlsrqretiehtrstllesegytdrsnktlkgmarrmatnkiitvaiiavlviliiavivskfr
>003898
gselfsnyeaelklvqadlsqkldqipelseqrkaavsqadraleeakeliesmrlekqnipqalkikvnqr
frnyqtdvdaagrklkgmqddrsalfgkrytdnpqdeqleqrqqllggterlerssgrlresqrianetedi
grntlgdlarqretiehtrttllqsegytdrsnktlkgmarrmatnkiitvaiiavlvililaviiskfr
>000748
gsemlssyetelnlvqadlnqkldqiaelseqrnstirqaeraleeatelldqmrlekqnipsaarskvntr
frnyatdideakrklkslsddrkalfgdrytddpqdahleqrqqllsgterlerssarlresqrialetegi
ganvladlhqqretiththgmlgqsesnvdksiktlkgmaprhrvragfgsdslehidfllttvverv--
>002913
gselfssyeaelklvqadlnqkldqiaeyqeerksaikqaeksleeatelidqmriekenipsaarskvnar
frnfvtdiddvkrqlkalsddrralfgdrytdepndhhleqrqqllsgterlerssarlrdsqriaqetedi
grhtladlyiqrqtiehtragllesegyvdrsvktlrgmarrmatnrmitlaiitvlvlliiaviyskfh
>011199
gselfsgyeaelkliqadlnqkldqiaeateerksairqaeraldeamelldqmriekenipsaarskvntr
frnfvtdiddikrtlkslsddrralfgdrytddpndhhleqrqqllsgterlerssarlrdsqriaqetedi
grntladlyvqrqtiehtragllesegyvdrsvktlrgmarrmatnrvitiaiitvlvlliiavvyskfr
>003042
gselfssyeaelklvqadlnqkldqiaeateerkssirqaeraldeaselldqmriekenipsatrskvnar
frnflsdidevkrklkslsddrkalfgdryrdephdqhleqrqqllsgterlgrssarlqesqrialetedi
grntladlnvqrqtiehtragllesegyvdrsvktlrgmarrmatnriitiaiitvlvllivaviyskfh
>003079
gselfssyeaelklvqadlnqkldqiaeaveerksairqaeraldeanelldqmriekenipsttrskvnar
frnflsdidevkrklkslsddrkalfgdryrdepndqhleqrqqllegterlgrssarlqesqrialetedi
grstladlhiqretiehtragllesegyvdrsvktlrgmarrmatnriitiaiitvlillivavvyskfh
>011289
gselfssyeaelklvqadlnqkldqiaeaveerksairqaeraldeanelldqmriekenipsttrskvnar
frnflsdidevkrklkslsddrkalfgdryrdepndqhleqrqqllegterlgrssarlqesqrialetedi
grstladlhiqretiehtragllesegyvdrsvktlrgmarrmatnriitiaiitvlillivavvyskfh
>009921
gselfssyeaelkliqadlnqtldqiaesseqrkstirkaeqvldeatelldqmrmekqnipsaarskvnar
frnyatdldeskrklkslsddrkalfgdrytddpqdvhleqrqqllsgtdrlerssarlqesqrialetedi
grntladlntqretimntrsnlqqsegyvdtsiktlrgmarwlrig------------------------
>002230
gselfssyeaelkliqadlnqtldqiaesseqrkstirkaeqvldeatelldqmrmekqnipsaarskvnar
frnyatdldeskrklkslsddrkalfgdrytddpqdvhleqrqqllsgtdrlerssarlqesqrialetedi
grntladlntqretimntrsnlqqsegyvdtsiktlrgmarrmatnriitiaiitvlvlliiaviyskfh
>010020
gselfssyetelklvqadlnqkldqiaesseqrksairqaeraldeatelldqmrmekqnipsaarskintr
vrnyatdideakrklrslsddrkalfgdrytddpqdehleqrqqllsgterlerssarlqesqrialetedi
grntladlnqqretimnargrllesegyvdtsiktlrgmarr----------------------------
>002828
gselfssyetelklvqadlnqkldqisesseerksairqaeraldeatelldqmrmekqnipsaarskvnar
frnystdideakrklkslsddrralfgdrytddpqdahleqrqqllsgtdrlerssarlqesqrialetedi
grntladlyqqretieharsglqqsegyvdtsiktlrgmapssiersveq-almgvyvafpipmlydkiy
>006534
gselfssyetelklvqadlsqkldqiaesseqrksairqaeraldeagelldqmrmekqnipsaarskvnir
frnyatdideakrklkslsddrralfgdrytdepqdehleqrqqllsgterlerssarlqesqrialetedi
grntladlyqqrqtiehartglqqsegyvdtsiktlrgmarr----------------------------
>006658
gselfssyetelklvqadlnqkldqiaesseqrksairmaeraldeanelldqmrmekqnipsaarskvnir
frnyatdvdeakrklkslsddrralfgdrytdepqdehleqrqqllsgterlerssarlqesqrialetedi
grntladlyqqrqtieharaglqqsegyvdtsiktlrgmarr----------------------------
>002770
gselfssyetelklvqadlnqkldqiaesseqrksairmaeraldeanelldqmrmekqnipsaarskvnir
frnyatdvdeakrklkslsddrkalfgdrytdepqdehleqrqqllsgterlerssarlqesqrialetedi
grntladlyqqrqtieharaglqqsegyvdtsiktlrgmarrmatnriitiaiitvlvllifaviyskfh
>010743
aselfkdyeqdlvtlttslsaklrdgsgaleqwktllraaereldeadeivasmdnelfalppptraklqpk
frqyksdqekyrkeflkltsareallgpgapanfddagadqrsrllqgterlqqtgdrltnthrialeteqt
gietleelrrqrqqlerarntlrdvdgnvdragrtlrtmarrlstnsssrwsslsplihtkvgvrihsla
>010612
ntdtftgyeqdfqtiqtnfnktidnisassdqrksniqlaekelseaneiitqlerellnvptpsrvrlqar
lrllkseaekmkrdlrratqnredligi---dmedtavidqrqrllngtdrlgessrrlegshrlaletesi
gvnilntlkgqretlvrtrdtlgeadsyidkssrtlkvhgtygnktkslfgviilvllalivlivwsnff
>010346
------------------------------------------------------------------------
-------------------------------------------rllsateqlsdgqrrleesqrialetegl
gtgilenlrgqrdtltrtrdslyeadgsvdraantikkmvtrmqqqraak--lkgeernavfrrierele
>003952
gselftnyeqdlhaltesikvkidkipsqseerkaiiraaereidetdeilgqmemeilnipapgrtrlqak
lrlyksegeklkrdlrratndrnelfgdn--dstdastmdqrqrllsgterlgqssrrledshrlaletegi
ginilgtlkgqretivrardtlaeadsyidkasrtlkgmarr----------------------------
>003056
ssdlfanyeqdftsitesikekleripnqkeerkatiraiereideadeilgqmemeilniptpsrtrlqak
lrlykseaeklkrdlrrttsdreellgggssddldastmdqrqrllsgterlgqssrrledshrlaletegi
ginilstlkgqretlirardtlteadshidkasktlkgmarr----------------------------
>000336
mselfdsyasdleqlkqgirqkldq-aksqeakkstlrraemeleeadevisqmdievqgfpqsvrsrfsvq
irgfkqdlqtltqqvraglssr----gsgaydaaeaadganrqrllhatasledgtrrleesnrlaletedl
gadilrdlrsqreqiensrntlrqadqsidrssrtlskmirrakqqklvtvgiivclvllillilynklf
>000584
ptalfenydedlkqlfgslkskldgeaksleqrkaalkrvseeideaeeivaqmevelpsmptsirqtyqgr
laaskqsldkirktlkdlrsqrsdllgdpytddp-----strsrllagtqtledgttrldnahrialetegv
gseilrnlrgqrdqlentrdtlvqadssidraagtlkkmifkmyqqkflsagiivvlvllillvlyskff
>010689
---------------------------------------------------kqvhlqsn-i-----------
---sesdvp--------------------ysddpstitpaqrerllkanyllesgsnrldsshgialeteel
ggsilrdlrgqreqientrdtlreadghlnkasgtlnkmirrmyqqrvisiaiisvlilliifilysklk
>009763
glelfnsyeqefndlvisirnalnveaknseqrkavlrrverdyeeaeeilsqmdvelqsldralkptkqay
sqatsseln-----------------sdpyqddstkaqqaqrerllkanyllesssdrldssqrialeteel
gsgilrdlrgqreqientrdtlreadghldkasntlnkmirrmyqqrvisgviiavlillihplihlffg
>002868
paslfdayeqdfvhllqgireklegdarsgeqrkaalrkveieldeaddivsqleielngipqslkppyltr
lkqaksdlnkykkmsrelhvargdllggrhsdnpdarlqserarllhgshslsdgsrrlqdstslalqteay
gaeilgtlrgqreqiegardmldtadrnidrssntigkmiiqmkkqrfiiagiiaffvaliililyfklv
>010703
ptalfdsyeqdfkqfietirekleg-denqerrkaslrrvemeldeademvsqmdieiqgipqsirpqyqnr
lksakadlsrfkktfkdlslarssllprgysddp-----sdrsrllagtalledgtkrlqdsqrlaletedl
gadilsnlrvqreqiensrstlemannsiarasnkltsmirkmyqqrfvtgaiiailifliiivvwskls
>002930
ptalfdsyeqdfqqfieairvklegdakeeqqrsatlrqvemeldeademvsqmdieiqgipqsvraqyhtr
lraakadlarykklaadvrlarsdllgnpasddp-----sdrtrllagtsiledgtkrlqqsqrialetedq
gaeilsnlrqqreqiensrntlygadlaidrasgtlkkmvrrmyqqravtagiiivlvlliavitwekls
>010684
laehaagrrreaqhvippvrvrmrraderaeqrkaalrrvemeldeademvsqmeieiqgipqslrpsyqtr
ikaskadlqrfkklskeqhlsraellgss--dep-----sdrtrllagtalledgsrrlqdsqrialeteeq
gadilrslrgqreqiqnardtlqradtsidrasgtlkkmirryvpqmvltgaiiavlvlliliilwaklw
>002947
ptalfdsyeqdfqqiissireklegdakdeeqrkaalrrveleldeademvsqmeieiqgipqslkpsyqtr
ikaakadlqrfkklskdthlaradllgaamtddp-----ndrtrllagtalledgtrrltesqrialeteeq
gadilrslrgqreqiqnardtlsradtsidrasgtlkkmirrmyqqrvvtgaiivvlialiciilwfklv
>006781
ptalfdsyeqdfnqiiqsvrgrvdgdaqgeeqrkaalrrvemeldeademvsqmeieiqgipqsirpsyagr
iktakaelqrykklskdlhysradllgdalsddp-----tdrtrllagtailedgtrrlqdsqrialeteeq
gtdilrslrvqreqiqnardtlqradtsidratgtlkkmirrmyqqrvvtgaiiavliililiilwaklw
>010739
------------------------------------------------------------------------
-------------------------------------akemtqaaletqaqslqstar---tkaviattiqm
gtetfdvlkqqteqiqgindkvdqvesnlkradkqlraflrkmatdriimifvflivlgivgailirvfd
>011110
mssdledfeeqiteliqgiqqvldripslkeertqkchylknrlnrarqvhrsivveirglsgsaytewdgk
akslderlgklgqdiewaenaeggpvkknmd---emtsvemtkqalliqdktqestar---tqrildetiqv
gvtvqtelkqqgekirqvdedveriesnlrradkqmrvfvrrmgndkifmfmillmvvgiiiaivftvlk
