# Supplementary material for: Phylogeny of the SNARE vesicle fusion machinery yields insights into the conservation of the secretory pathway in fungi
Source: BMC Evol Biol. 2009 Jan 23;9:19. doi: 10.1186/1471-2148-9-19 (PMC2639358; doi:10.1186/1471-2148-9-19)
Supplement: Additional file 3 — Alignment and tree files. Detailed information to all sequences and trees are contained in a zipped file, which contains all phylogenetic trees in Nexus-format (.nex) and all alignments used to calculate the trees in Fasta-format (.fasta). In addition, a text file is provided ("id2information.txt") that allows to identify the sequences used for our analysis in the NCBI data base: listed is the sequence number & name used in our alignments & trees and the respective gi string. [file 1471-2148-9-19-S3.zip › Qc.I.conserved.fasta]

>001367
ntilsnlgqtaselarkaavdteeidddsgyqinelstlyddgdafvlglqrlkakqdlrkigtdllfvrqy
elgreqqltslikrreteeielererqe---reallegdqdltpqshglrkrgahgsmdneis-qdatlqtk
lrvdeneqddiandvlslvrrmkqnavdmnqklakddamvkdtaaalessstkmgsvgqkmneyqrta-aig
yffyikavvfmvvavaggmiiirlfpkw
>009888
-----msevlggnirkscdtlngddtflnyllstklennlnslrrqflennlg--neevkkfqnefksaefn
sstkhdslsklkhqyvdyqesirrrrystgsagqtvddknmeiislselrkrllgkrgqptaedldksaekq
iedneniqvsliedmtklvsglkqgasafqnaldedknvlgaaevgvqvasrsitdisgklksydkt--klg
ylfyitvclfmilgliltyiiikifpal
>000495
-------------------------tlidflvtskeacnnkcrreaair------dgtveqyeqqysktsfe
ydkcysllkdmekeynkyessikhrrysgdeddskelkintedesvaelrkrllgrlsdkaeqdagqsvetq
iqnhedmqqnlyedmsklvgslkqgavafqnaleedqkvlgaaeigiqvasrgivdisgklktydka--klg
ylfyiltflfmfiglcvtfiiikifpam
>010099
---mslsstevksieegpyhikvdrpflsylfntkltenlnhirreviktqlntlpsnqqiydetlkrlefd
csknrqmldtlerqyhtyqestrkrryspfdeprrrtssslskeeinelrkrllgkqltepgtttnksvdrq
iedqdnmqqnliqdmtklvgslkqgavafqtaleedqrvlgaaeigiqvaskgivdisgklrsydka--klg
ylfyisvfffmiiglivtfiiiklfpal
>010140
-------------------mtnvpnpflayilsskqlanldrlrkavtkqelssdseefskyqniyqtkafe
cikkhdthktmeyqyelyqkssktrryshsavtdqqaenlnedlfvmelrkrllgrqqnknlaeptksvdrq
iedqdnlqqdliqnmsklvgslkqgavafqsaldedkqvlgaaeigiqvasqglmdvsgklrkydks--kls
ylfyitvfifmilglvltfiivqlfpal
>010077
skqlvnldrlrkkavtkqlelsadhktseeflky----qimyqte------------afeclqnkhdthkim
es-----------qyesyqmnsktkryshatdeypqeddlnedfivrelrkrllgkqrsnsigesvksvdrq
iedqdnlqqdliqdmsklvgslkqgavafqsaldedkqvlgaaeigiqvasqglmdvsgklrkydks--kls
ylfyitvfifmilglvltfiiiqlfpal
>000956
skqltnlnrlrrkavtkqlgssddnkvseeflry----qhtyqre------------afeylqtkhdahkim
es-----------qyeqyqsssktrrysdavdtesqteypneefivmelrkrllgkgqnkglgettksvdrq
iedqdtlqqdliqdmsklvgslkqgavafqsaldedkqvlgaaeigiqvasqglmdvsgklrkydks--kls
ylfyitvfifmilglvftfiiiqlfpal
>010163
tkqlsnldrlrkkavtkqlelsadnknseeflky----qhmyqte------------afecsqkrhdshkim
en-----------eyelyqrssktrryspaadmdpqavnsnedflvmelrkrllgkqqskglgestksvdrq
iedqdtlqqdliqdmsklvgslkqgavafqsaldedkqvlgaaeigiqvasqglmdvsgklkkydks--kls
ylfyitvfifmilglvftfiiiqlfpal
>010186
skqltnldrlrkkavtkqlefsadnknpeeflry----qhmyqre------------afeylqtkhdshkim
es-----------qyelyqrssktrrysgtadtepqtgnsnedflvmelrkrllgkpqnkglgeptksvdrq
iedqdtlqqdliqdmsklvgslkqgavafqsaldedkqvlgaaeigiqvasqglmdvsgklrkydks--kls
ylfyitvfifmilglvftfiiiqlfpal
>000543
--mttdldtlsdqlrknyyrdlslfpfyhylistklatnlntvrklaikdnlddpsdaidryqknfsrlees
vsisfskasklqqkydayqesqkkrrysatpdvpigdeddvdiislkelrqrlmgkrrdsadt-egesfdkq
mqiqddlqkelvedmsqlvsglrqgaeafqnaiehdstvlkaaeiglhvtskslsslgsrlkkyhne--kig
flmklgllsfiiigllvtylvikvfpdl
>000097
evetaetasiadrlraqyaslpvdssvldyvlvsklatnlacire--qtvarelqgsgsedydkelgkleld
tlklyryrkglislyneqkeakarrrysrldeeseaigdtghlnglqqlrqrliggqegkedr---ealekq
mqvqddvqrelvsdmaqlvtslrrgaeafqnalaedstvlratelglqatsqslstlgtklkkynrs--rvg
fffymgcaffiimsllvtyliirifpkm
>010052
-mydsqyeylkrvwepevlkelttcaalqnllssktvanltilreaavesqlgsrlggldnyrkefsdlecv
altqhqsknaliahytqciemtkakrlsdansrsespdnmesveklgelrnrllgkrrgssfsdenatsekq
mqvhdnlqqellkdmsqlvsglrsgaeafqnaleedstvlkaaelglqatsrsltslggklkkyhns--kvg
llfylgcilfmflsllltymivkifpkm
>010118
-mypndlstlkrtlksqytqgiteepyfqylitsklsanldyirksivteqlnnkknylkqyqdefmglene
tvilnnstkaittdynnwtrsvktrrysssevgleeiegegnekgiaqlrkrllgkrkgsvsladgssidkq
mqvqddlqqnliqdmsqlvtglrqgaeafqralnedstvlqatevglqatsrnlsmlggklkkyhns--kfg
flfyigcvlfmifgllitylivkifpkm
>001800
qhalvnlirlvksleiklaeseede-ylniyiirkdwetvlyarvlldtlkqgnesayhsrlasplptsrln
pa--------lialprspsstipydsri-----pspplttttqfpedylakrsredtfgegtgkpseardel
lgdavqvheelsgqladmsqrlklnaihfsnslenekhliqnsqdvleknlsatktskkhlstvskkgrstt
yltl-giillvmivfiwtyllirft---
>010000
leslktiehilqqytddlnalsipsdfastptlsafaqspylnkyklqqlevnlqnknyteltlklnqlvnd
tlekryvnsqmiqlfdsqnqtliqkdiptkqsqlqklvkleeed-lpslrqrllhggkhtqll-derdhekl
ndyhesiqddiinelseltttlknsaytlsqklsddlsilnetnenmirnsnlfkvidknlnnynktggkig
lfmlikltvgivvgflfmillikiipqi
>011241
mtsiksienivnvyeseidqlklpdsplkstsqqrispspyiaqyklqllqtsllnklyqklklridtllvd
vieklyvvdqliewynientpranstskspsnltsstgnghgnv-ltelrnrllsnskskfnlaspndvdkl
ntyhesiqddilnelsqltstlktsamslssklgddlsilnetneniirnsnlfkvidrnlnsynktggris
lwfllkcvvgvigvfllmmifvvvvpri
>010235
ssqylqtspyvakykldliqcslin-llstld------nnnyskt----------snsytrtknklehllsn
eieklyitnelikiynqqntppaphfsd----eysmspssktlhqlnelrhrllssssfsnnslagedaskl
ntyhesiqedilnelsqltsslktsamtlssklgddlnilnetnenmvrnsnlfkvidrnlndynktgnris
lmflikcvvgvviafivmmffiaivpri
>009982
mtsistiqtvlnqassdlhsldiptlidlptyipksspyithlk--lvqiqnalsnklynnlrtqlnnvyis
eleklyivskliekydkanspesesneinekevedevvvvkeed-lsslrrrllsssssklde---kdttkl
neyheslqddilnelneltanlkssaitlssklgedlnilnetneniiknsqlfkvidenlnhynktggkis
iwfllkcavglligfiimlifitivpri
>011291
ltsihtiesilsqlnkdvqeldipttttttstnttipkaspyitkkliqiknsltnkyyhnvkqtldklyin
eieklyivdkliiqydqansptasnsgdqqkqkqegeqnlqhgdslsslrqrllsssklhqinnndgdttkl
neyhesiqddivnelseltstlkskaiefssklnqdsdilqqthdnlsinrtmfdtlnknlndynktgwsis
iwtlikfavalivifvvmllfiiivpri
>002693
ltsihtiesilsqinkdvqeldipslstttttantipktspyitrkllqiknsltnkhyhnvkqtldklyin
eieklyivdklitqyddanspttlngddqqqqnqqgeqnlqrgnslsslrqrllsssklhqintsesdstkl
neyhesiqddivnelseltstlkskaiefsnklnqdsdilqqthdnlsinrtmfdtlnknlndynktgwsis
iwtllkfavalivifvvmllfiiivpri
>002852
vlspktiastiaayreevasckdda---------giqvnpqisilslkrikgdlpnsiyqstfnqistlsie
vg-------ellhmkqkevkdfdkqfetteiteqpppaaenltddyaslrkrlladgtstsldksttgtedm
nqyhenfqeelysdltdlasalktsalslsskilddskllnttnenmlkssslmhtvganlngyeksngkis
lffliktmvfiflltaimiilikilpkm
>000677
pssikvidgivdqyreeisqldipdtpsssyknpavspyvnef--klnriindipnktyqdvsekilllqsl
ldeksyindkliriwvssntvtgltdnadkttydeaielnddeenlvslrkrllsggthtsldnnkpsidka
nnyhesiqedilseltgfaaslkqsavtlsskllddniilnktgdnlmknetlmksvgnnlnnynksggkis
fwfllkillasfvlffamvvlikifpkm
>009979
msstrsieciltkhqdllsslrlpdlltspseplesk-kipyvthellsiandlp--kyneltdavchiqnt
vdeylfvneqlmnkfdaaravptprlsepqsgdehdptklshdanlsllrqrllaggthtsfddeapninka
neyhesiqedimseltglasslresaisfsakladdnkaldktsdamyknetmmrqvgnnlnnynktggkis
fwfllkltlvvyavffgmviivkifpkl
>003009
dptatnlerilvrlqkiilspdtsagsqsyaewvktganleyardllvhveqdaqrhmiqrlgerleelsel
asegedllahdqdtpsettdettnnhee--rsthspidytpsttqlstlrsrnpraelfetasaptaatetl
lthhrteqedltnsllsmaqelrarshtfastlatdasvldsavaginkneigleaasrrmgylrsmtegkg
wwgrmmmyawiaglwlfmmvlcyggvnl
>000052
dlaalnlsrlvdrlefnilspnadllrrseyqrirvgvnieyaratlqalerslprqtlkqvqnvldeiqae
eeedadsegdllrtpdtageatpedsfe-apeaareksdidvpatgpalrnrhqniatassptpqtadteea
latdrleqenltsslldlatqlktssqqfqasleaeksvlaraaegldrttgnlaaaerrmgmlrrmtegkg
wwgrmmlyawifalfysgviacyitprq
>001211
dlkilnlsrlltrleynllsqsadllrrneyqrmriaanveyartllsqlertlprqtlkllqdvldrsaae
aeedeiildavtvtpeagstssasegnrgeaefemdisqttsqnttptlrhrhqsgptavtdssklqeteqt
ldahraeqedlttsllslatqlkassqafhssleaeksvlaravegldrtttnmgaaekrmgmlrrmtegkg
wlgrmmlyawifglwivavlivflgpkl
>006656
dlqvlnlsrlltrlehnllspsadllrrneyqrmriaanaeyartllsqlertlprqslkllqdvldrsaae
aeedeiildavtvtpeagstssasegnrgeaefemditqttpqtttptlrhrhqrgpaaatdsskvqeteqt
ldahraeqedlttsllslatqlkassqafhssleaeksvlaravegldrtttnmgaaekrmgmlrrmtegkg
wlgrmmlyawifglwivavlvvflgpkl
>006532
diailnlsrlftrlehnllspsadllrrseyqrmriganvdyartlltqlerslpretlkllqdvvdksaad
aedgdeaeeilldeettghadaetatpedlegeevspattittttsasvrhryrhqktstaptsklaateet
lslhrteqedltgsllslasqlkasshafqssleaeksvlaraaegldrttsnmdaaekrmgmlrrmtegkg
wlgrmmlyawifglwvvavlivflgpkl
>009932
dlaalnlsrlvarlehnllssaadllrrseyqrmrvganieyartnlqtlertlprqilkqlqivldeisss
qaeddsldgdlldtpeegsttdeqfehettaptstlpapttatttpstlrnrshaptttpstaarlqateet
lsshraeqenltssmlalatqlktsaqtfhssleaeksvlaravdgidrtagnmkvaeqrmgmlrrmtegkg
wwgrmmlyawifgmwvvailivflgpkl
>002812
dlailsltrlfarlehnllspaadllrqselqrmrvganidyarthlhalerslprqtlkrlqqvlddvqae
aeeadavedlllgtpdegntsdegvdrdpsqttpqatgaaptalptstlrnrshapadaqatasrlqareqt
ltdhraeqeeltnsllslatqlktssqafqssleseksvlqravegidrttsnmeaagrrmgmlrrmtegkg
wwgrmmlyawifglwlvavlivflgpkl
>006732
nltnlslsrllarlehnllsssadllrrseyqrmrvganieyaratlqelerslprqtlkrlqsvlnqlnae
aedeesvdgdllgtpeegstpdegqekgaqeeskaipgqspeslststlrnrnngptdlpataakiqateet
ldthrreqeditnsllslatqlksssqafqssleseksvltravegldrttgnmeaaerrmgmlrrmtegkg
wwgrmmlyawifglwivavlivligpkl
>009919
nltnlslsrllarlehnllsssadllrrseyq------------------qrslprqtlkrlqsvlnqlnae
aedeesvdgdllgtpeegstpdegqekgaqeeskaipgqspeslststlrnrnnfptdlpataakiqateet
ldthrreqeditnsllslatqlksssqafqssleseksvltravegldrttgnmeaaerrmgmlrrmtegkg
wwgrmmlyawifglwivavmivligpkl
>011183
dttsinlthllarlennllspsadllrrspyhrarvganieyarslilklemslprqqikalkeqldaisaa
aeetqdflsdilptpsdstpestsppptnakdgkgfhreeqqqeesntlrsrhhpppptiptafpphdpktt
lsqneaeqdtlttsllslatqlktstqnlhtsleseksiiaraaegldrstagmeaagkrmgalrrmaegkg
wwgralmylwifglwvvavlivfmgpkl
>003036
syetinlshllsrlqahllspsadlllrskyhrarmta-----------------rqllkalrqridelave
aedassseddilptpeestperrpslaredrkekeppetaneplststlrsrhpktstapsshskihdaeta
lttsrleqdsltdsllslamqlkassqtfhshleseksilsrategldrnttgmeaagkrmgalrrmtegrg
wwgrvlmylwifglwivavlivfvgpkl
>003086
syetinlahllsrlqahllspsadllrqskyhrarvaanveygrtllaqlesslprqllgalrqridelaie
adasssedeeilptpdestperapsqdgveqeqntiettlqtkgktgslrsrhhqasstqlshtkthdtett
ltnsrleqdtltesllslasqlkassksfqthleseksvlsrategldrnttgleaagkrmgalrrmtegrg
wwgrvlmylwifglwivavlivfvgpkl
>011314
syetislahllsrlqahllspsadllrqskyhrarvaanveygrtllaqlesslprqllgalrqridelaie
adasssedeeilptpdestperapsqdgveqeqntiettlqtkgktsslrsrhhqasstqlshtkthdtett
ltnsrleqdtltesllslasqlkassksfqthleseksvlsrategldrnttgleaagkrmgalrrmtegrg
wwgrvlmylwifglwivavlivfvgpkl
>000939
dlrlteldrllsrlqqsalrasaerllsnafareklstsieharaqlsglerdalrevveelvermrdleem
aggddvlsaeiiptpsesmdstsvdsaiaaatipspvqrhdegsktqsirsrganqsssggghlttatteai
ldqqraeqdqlsesmvkmarslkessrafaasleedqavmqrageglnknelgieaatrrmgtlrkmtegeg
wwgrmrlyamvyglmvvlilfvfvipkl
>003920
dlspvelaqlltrlkqsvlhpspdrlrnsefertrveanlqyaraaltkleqt--retldllfdrlddlrkv
rsegedllgdiihtpsesqdsrrssnapeapeppsqaeptppepptqtlrarasassptpsahtstataeai
ldqqraeqdaisssilqmasalkessksfsatleedrtvlgaagasmekselsmeaaqgrmgslrrmtegkg
wwgrmilyawvyglmvvlvllvfvfpkl
>009867
slspvelaqllsrlkqsvlhpsperlrnsefertrveanlqyaraaltkleqtipketldllfdrledlrkv
avegedllgdiiqtpsesqdsrrssnapeppelptqaepipeppatqtlrarpsapsptpsahastataeai
ldqqraeqdaisdsilkmasalkessksfsatleedknilgsagasmekseqsmeaaqgrmgslkrmtegkg
wwgrmmlyawvyglmvslillvfvfpkl
>011152
nlspaelaqlfsrlkqsvlhpsperlrtsefertrveanlqyaraaltkleqtlpreildllfdrlddlrkv
aaegedllgdiiptpsesvdsrrssnappepeppelpaqneaipdtqslrarssapsptpsshastataeai
ldqqrteqdaisnsildlatklkessksfsatleedknllgaagasmekselsmetaqgrmgslkkmtegkg
wwgrmmlyawvyglmvalilfvfvfpkl
>002978
dtasaelgilllriqntilhtdsarlraseyerarvasnleyarnsltklehdalrellellldrledlrqv
aidgedilseiiptpsdsivdsiptdlqppeitpeaitetrhsaptqtlrprgaaasntssahtstataeal
ldrqraeqdalsesilkmagalksssqrfsstldadkevvgragegmdktergmeaarskmntlkrgsggmg
ifgkfflyvcvgvlmflcfalvffgpkl
>000450
diaseelgnllsrlqktvlhtdndrlrsseferarvasnleyarnalsklehdamrellellldrledlrqv
aldeedilseiiptpsdsimgsistgqpelpetteipattaststsqtlkprgtntsplpsshtstataeal
ldrqrseqealsesilqmagalksssqrfsdtleadkdvvgrasegmdkteqsmeaargrmgtlkrmtegkg
yigrlklyamvyglmlvcflvvffmpkl
>002888
diaseelgnllsrlqktvlhtdndrlrsseferarvasnleyarnalsklehdamrellellldrledlrqv
aldeedilseiiptpsdsimgsistgqpelpetteipattaststsqtlkprgtntsplpsshtstataeal
ldrqrseqealsesilqmagalksssqrfsdtleadkdvvgrasegmdkteqsmeaargrmgtlkrmtegkg
yigrlklyamvyglmlvcflvvffmpkl
>010026
diasaelgnlllrlqktvlhtdsdrlrsseferarvasnleyarnsltklehdal-----------------
-----------------------------------------------elkprgtntsplpsshtstataeal
ldhqraeqealsesilqmasalksssqrfsttleadkdvvaragegmdkteqsmeaakgrmgmlkrmtegkg
yfgrlllyayiallavacilvvfvlpkl
>000468
adpltdltrllnrlqqtilradaerlraseyerekakaninyarslltkleqealreiieqlterlsdlaei
aadsediladiiatpsesldsnkshgapqdqvaeaapnaeekeqqtqiirprrqpnndnndtatisataeai
ldtqraeqdalsesilklatelkassqafssyleedketleragegmnkteqgmtrvtgkmstlqrmtegeg
wwgrmmlyayvyglmvvlllvvfvlpkl
>003064
adpltdltlllsrlqrtilhadaerlresdferekahanihyarslltkleqealkevldqlserlsdlaef
aadgedlladiiatpsesmnsttspdmpleppsrpppestqqqtntqtlrprhpeatpstisstaittteai
ldhqraeqdalsesilklasdlkasskafsasldedrevvdragqgitrtgqnmegvtrtmgalqrmtegeg
wwgrmrlyaivyglmvvlvlvvfalpkl
>011277
sdpltdltlllnrlqrtilhadaerlkeseferekvlrnityarslltkveqdtlrelleqlaerladlaev
gsegediladiivtpsasesqdsisrptgtpqfqgeprlprlpppkaelrprkgrddgptkedsavttteai
ldhqraeqdalsesilqlasqlkassqafsmsleedkevvekagegmnktgegmdavtrrmttlqrmtegeg
wwgrmrlyaivyglmvvlvlvvfvmpkl
>006676
dptsinlnrllsrldrivlaeptpqlrkssyerarvsaniehartlllslehsasrelikqlnqriyelnql
dddsdeedadqfpsyaprlhadagrdvttssegneallnaaenft-ssirrrgkadeaqgaqgpnlpkteal
lshnrneqetltssllemakqlkqqsvhfgqtlegdkgvldraisgldknqlgmdaasrrmgtlrkmtegkg
wfarlklyglifglwllafvivfvgpki
>011248
dttsinlnrllsrldsivlldpspqlrksayerarvsaniehartlllslehsasrelikqlnqriyelnql
dddsdeededqfpsyapkvkteagrdiststegneafqnaaqgla-selrrrgkadtevagaqptlahteal
lsherteqesltanlldmakqlkqqsihfgntlegdksivdrtlagldkntlnmdaasrtmgtlrrmtegkg
wwdrmklyamiaglwliaflivfigpki
>011131
dvtsinlnrllsrlerivladpspelrkssyerarvsaniehartlllnlehsasrelikqlnqriyelnql
dddsdqedadefpsyaprvkteagrdittsggnnealqnaaqgla-selrrrgkpeadgaesgpthaqteal
lsyerneqetlttslldmakllkqqsinfsntleddksvvdralagldkntlnmdaasrrmgtlrkmtegkg
wwdrmrlygmiaglwliaflivfvgpkv
>009849
taspfalqrllarldhtlfspdadslqnsqyernrvganiehartllltlekqsardwikklntrlreldai
aedsedeiddilssygparhdteagletnaqnrsgkidaahiqqaqseirsrggnarqsklqagslqatetl
mshnrteqesltsgllglakalkessqqfgasleaekdilknaeggldknalgmdaaaqkmgtlrqmsegqg
wwgrmklyamifglwvacflvvfvgpki
>003896
mssaipldrllsrldqtllsstpetlqtsqyernrvganieharamlltlekqsardlikrlntrlrelnda
gedsddeegdilhsyaparkelndglds-----gepqasrvdesakqelrarrplqasdnltanetketevl
mshnrteqealttgllglaralkesslnfsssleeekavlaraeggldksaqgmdaagqkmsmlrkmsegqg
wwgriklyafifglwvacflivfvgpkl
>000382
-----mskdlisrlerqfklkrdef--qdplellkfeknldyarkllweekcqldskrimdlqgriydlnvt
mekklkieekkikskqekeiahalqsiq-----------------erelrerqqmsnveasna-------ql
ltnqrsmqteisesllhlasvlkenalsftnalvtdnqvvertgslldknahslrhanhgvqsysksk-rls
wlql-gmiiavvvsfivmifilqftknq
>006717
-----maedllssleksfqnirkei--rdpldvlkfeknldyarklfwenensllakrfmalqgelnemrae
qe-------myldykqqefrkkeeerle-----------------nhqlrqrrltnalnkqeheeehstari
ltqqrslqseisssllsmasilkqnalsftnalvqdahviqrtgetlegnqtklettnervmkysk---klg
wkrlsmvltavvafivmlfiihftk---
>010726
vegkarlavfikrykwedqgirryctcqdyienyriklnlavsrkrvpklrveikrefhfffisfyfklqil
ck--vpaskniprtkkkvvnsikkpelplkpdsrvlneankandlekglneasldqarkpliitnielidkt
lnqnssiqdqltdelsqmasqlkknvhhfnkllvedqaiiqsnqtklennstlmktqggklseisirgrktt
wltilavlavvla-wimmfiyirlt---
>010513
nhvpyhlerfvdavegmvrdeqarapalhqqgavadttrvheiraavayadrmardnltgiskkplhaspad
eyegldllsptgvdpatahddsddqrplsdemstarlsqspseiskpelrqrhksanegalssdstesrapm
lqsdrslqdalssellrmagvlkantvafseslerdrvlvesatgrldqnlslmtrtrgqlgvfskkarsmg
wftl-gsiasvivcwvlmfivirvt---
>010233
ttdeinlsrlllncerklqsqpvdl--wsasekrkfatyikylst----------------lqnktskwkci
ke-----------sveeedrpreekree--------skeekkeestseirqrtkkge-------erfnvehv
lqhhrqmhdeltsdlsrmaqqlkknsqafgdtlskddivlrdaqkavennlkrmtterqrldehyskswnts
fmti-gvvlfvcimfilvfftikflpka
>003935
stdeinlhrlliscekkikqenvdl--wtgsekikfatyvkylqt-lia-rsglamq--vdvekgiaearat
kk-------vlldslqsqeapepdwflneqdekaarledeaeeeekpdirqrhgpnitreeet---sniehv
lqhhrqmhdelttdlgrmakqlkmntvrfgdtlakddmvlrdaqeavetnlermqregkrleihnskswgts
fmtm-givlfvciafilvfltikllpka
>010699
------------------------------------------------------------------------
----------------------------------------------ptlaspllpiatkstai----asgaf
lenskarheamseqlvqmalqlrknaqnfseklvedksiveetqmkldsnfgvmqkervrlrdhkgksgstt
clvifvavtitfvfmvtvrlvqhlfkkk
>006734
hhdvvnlhrllrrleksvqddrewdgvgsskvqirlkakvkyarklvqnvdsydlkirldrveeflkdqvqk
htrpqrppsilarlpkpepipvpveepavqpqtdeepvastssqpldnlpsaglgdiispppysftnrkafq
aqghtslqeelssqlesmaaqlkrnaihfssnlekdkaviemagekleqnydvmqkekgrlallnkttgstt
wlti-giilvvlllfivmvglirfs---
>002927
thdeinlvrlvrrleksvatpdewnnewiwlkaqkdlqkvkyarklvknve----nellikldkvevflkdv
hq-------rtlpptnrpapllpsipkpppeqntpllsstalfspfpplartspstttalaptrkpptstps
npahtslqsslslqlsqmatqlkrnaehfqqtlekdnallqitsqkieenydamgkarvmlkdltgksggtt
wlvv-aivmcvlgvfvamvgvirfs---
>006779
rlpfttlvyamarlstvlfvflsavkhcsifqqvrmatgiyqmhriiikleiilvrenlnrlvrrlekaiad
edklkharkllhnveihehdpfaaqryedkraapqpkrpapilptlaspaetthiaaqdlllssklagtpaf
lqnsaalqeelsaqlaqmatqlkrnavhfagtlekdktllietqdklernhdvmkaerlrvrdhrskswgtt
wivmlsiivaavg-fvltfmvirit---
