# Supplementary material for: Phylogeny of the SNARE vesicle fusion machinery yields insights into the conservation of the secretory pathway in fungi
Source: BMC Evol Biol. 2009 Jan 23;9:19. doi: 10.1186/1471-2148-9-19 (PMC2639358; doi:10.1186/1471-2148-9-19)
Supplement: Additional file 3 — Alignment and tree files. Detailed information to all sequences and trees are contained in a zipped file, which contains all phylogenetic trees in Nexus-format (.nex) and all alignments used to calculate the trees in Fasta-format (.fasta). In addition, a text file is provided ("id2information.txt") that allows to identify the sequences used for our analysis in the NCBI data base: listed is the sequence number & name used in our alignments & trees and the respective gi string. [file 1471-2148-9-19-S3.zip › Qc.II.conserved.fasta]

>010234
milrwamfhatvirlqvlngavldarkitidihqdvsdqdrlldeshnqfsglsstlsnsfgkmnrmiskrh
cfyvtialfv-ffvlylissll
>006743
kdngyvfeqqndvrmhelgsklsvlknitlemqqdvedqdrllnesqnafgglgdnlqnsfgrlnrmtrhkr
qmcfyvgialavftlf-yvwmp
>006731
eqnerllesgndsltdalhskvskiknisirmqddvdlqnrdlddmstsfdsvgnqmkrtvnklkvvisqph
frqtmmiafgivflflfifwsr
>001399
------mndqnerrletlsgqvsslknvtydiysrandytr-idratesfsglsnsvkkstenffrvrsag-
rrrimtmvlaiiliiy-yawff
>006711
------mndhnehrlkalssqvsalkgvtidiynrasdysr-idqasegfaglrvsvsnvagrfarvrtagk
ilymvliivsvvllgy-ysyl-
>006740
dtlysqreeqnnkkfdelastlnrfrtidqdihgqiqqenslldslndnfnsmmisvkktsgelrnvmnrna
ltrivglillaffviwlykly-
>006737
dtlysqrehqnnqkfeqlastlhqfrtvdhdihnnvqqenslldslndsfnslmvsvkqtsgelrtvmnrna
ltrivgmillgffiiwlykli-
>011217
dtlysqrehqnnqkfdqlastlhqfrtidddihnniqqenslldslndnfnslmvlvkqtsgelrtvmnrna
ltrivgmillgffiiwlykli-
>006744
dslyahredqnnqrfeqlaqtlhqfrnvnndihgsiqqensildslndsfgllmqqvkrtsgdlrsvinrna
lsrivgmillgffviwlyklr-
>011235
snlyshreqqnnqkfeqlantlhqfrtvnndihdsiqqelgllhqlndnfsslmqlvkstlsnltnvrnag-
ltrivgiillgffviwlfklf-
>006742
sdlyahreeqnnqkfeqlaqtlsqfrnvnrdihdsiqqengllnqlsdnfsnlmqqvkrtlgnlttvmnrns
ltrivglillgffviwlfkly-
>006739
snlyghreeqnnqrfdqlaqtlhqfrtvdndihggiqqemstldllndnfaqlwtkvkrssgdlrtvmsrna
ltkivflilvfffviwitklrs
>006738
--mysareqqnnqrfdelaqtlhqfrnvdndihgsiqqensmidmlgdnfsqlmtsvkrtsgdlrnvmtrna
ltrvvitiliafvviwlykll-
>009895
ssnysqlesrnderleslanklatfkninqeigdqaindnslmnqlsnsfdsmlnnvrntsgrltrsmragn
iwrmvgislvlffivylykff-
>010131
----------ndskleglanklatfrninqeigdravsdssvinqmtdslgsmftdlknsssrltrslkagn
iwrmvglalliffilylfklf-
>010153
--------tqndnkleglanklatfrninqeigdravsdstvinqmtdslgsmftdlknsssrltrslkagn
iwrmvglalliffilylfklf-
>010067
--------tqndnkleglanklatfrninqeigdravsdssvinqmtdslgsmftdiknsssrltrslkagn
iwrmvglalliffilylyklf-
>001462
nsrysqtesnndrkleglanklatfrninqeigdravsdssvinqmtdslgsmftdiknsssrltrslkagn
iwrmvglalliffilylfklf-
>010177
----------ndgkleglanklatfrninqeigdravsdssvinqmtdslgsmftdiknsssrltrslkagn
iwrmvglalliffilylfklf-
>001011
ddrysqiergndrrldelsnklstfrslnrdignqaaadntlideiqnsfgalfvnirnsssrlsrailagn
vwkmvglsllilfvlyvfklf-
>010045
nskysqiennndkrldelasklstfrqvnqeighdaradssvmdqlqnqfgslavsvknsssrltrsmsagn
iwrlvglalllffiiylfkvf-
>000398
dskysqvendnnqrldelanklstfrninqdignqaandsslidniqnsfgqlflnvknsssrlqrsmnagn
iwrmvgvsllcffilyiykvf-
>010111
nsryaqiedsnnrrldelasklstfrginqdignqagadsslvddiqnsfgslflhvknsssrltramragn
iwkmvglalllffiiylfklf-
>000452
-msayqreeqnntrleelaskisslrsvtndihaqas-dyslidsttdtvgnmmtsvrgsasklgrslkagh
iwrtvgialaiilllwlfkff-
>011301
msdayererqnnafleslsqktnalksvtidiydnarnqetidntvrsspalsppslltcfyltailirggs
aersilvtihepldpckar---
>011196
msdayvreqqnnalldalaqktralksvtidiydnar-dhntientsevfsslstnirgsagrltrmakqgd
itkvagivvvigfalwilgwif
>002908
msdayvreqqnnalldslaqktnalksvsidiydhardhst-idntsevfsslstnirgsagrltrmarqgd
vfkiaaivivvgfllwilgwif
>011308
msdayererqnnalleslsqktnalksvtidiydnaqnqet-idstsevfsslstnlrgsagrltraarqgd
vlkvagivagagvgawvlgwif
>006525
mgdayereqqnnallnslsskvsalksvtvdiydnardqet-ldhssqvfsslstnlkgsanrltrmarqgd
vlkvagivvgagvllwllrwif
>006649
mgdayereqqnnallnslsskvsalksvtidiydnardhet-ldhssqvfsslstnlkgsasrltrmakqgd
imkvagivigagialwllgwif
>010013
mgdayereqqnnallnslsskvsalksvtidiydnardhet-ldhssqvfsslstnlkgsasrltrmakqgd
imkvagivigagivlwllgwif
>009923
madayereqqnnellnslsgkvsalknvtidiydnardqdt-ldhsnqvfsslstnlkgsasrltrmarqgd
vlkvagivicagiflwvlgwif
>010023
mgdayereqqnnallnslsskvsalksvtvdiydnar-dqetldqssqvfsslstslkgsasrltrmarqgd
vmkvagicicaglaiwilgwif
>006735
madayereqqnnallnslsskvsalksvtidiydnardqdt-ldhsnqvfsslstnlkgsasrltrmarqgd
vlkvagivvtvavaiwilgwif
>006736
mgdayereqqnnallnslsskvsalksvtidihdnardqdt-ldhsnqvfsslstsltgsasrltrmarqgd
vlkvagiviaiglalwilgwif
>009911
mgdayereqqnnallnslsskvsalksvtidihdnardqdt-ldh--svfsslstsltgsasrltrmarqgd
vlkvagiviaiglalwilgwif
>009819
mseayererqnndslsslsakvsqlrsvtidiydnar-dqgvldstsdtfssmttslkgsarrlgvmagqgn
ifklaaiiiavvmvayilswif
>003887
mseayererqnndslsalsskvtalrnvtidiydnar-dqhvidstsdtfsnmttslkgsarrlgtmagqgn
vlklagilvgvclvvyllrwif
>003833
msdayererqnnsrlnelsakvsalrgvtvdiydnar-aqdvidntsdtfssmssslkgsasrlgrmassgn
ilklsgmiigcvlvlw-flwgl
>002998
msdayererqnnsrlnelsakvsalrgvtvdiydhar-aqdvidntsdtfssmssslkgsasrlgrmassgn
ilklsglimgsvlvlw-flwgl
>011140
mseayererqnnarleelsskvtalrgvtvdiydnar-aqdvidntsdtftsmtsqfkgsasrltrmaasgn
ilklagiiigafllly-yglkl
>003911
mseayererqnnarleelsskvtalrgvtvdiydnar-aqdvidhtsdtftsmasqvkgsatrltrmaasgn
iiklaaiiigafllly-ygikw
>009864
mseayererqnnarleelsskvtalrgvtvdiydnar-aqdvidntsdtftsmasqvkgsatrltrmaasgn
iiklaaiiigafllly-ygikw
>000256
mseayererqnnarldelsakvsalrgvtvdiydnar-aqdvidstsdtfstmgtqlkgsatrlgrmaasgn
vlklsgiliaiflvly-yglkl
>002983
mseayererqnnarldelsakvsalrgvtvdiydnar-aqdvidntsdtfssmttqmkgsagrltrmaasgn
ilklsgiiiaafvvly-ygvkl
>002900
mseayererqnnarldelsakvsalrgvtvdiydnar-aqdvidntsdtfssmttqmkgsagrltrmaasgn
ilklsgivigvflvlf-ygakl
>000609
mseayererqnnarldelsakvsalrgvtvdiydnar-aqdvidntsdtfssmttqmkgsagrltrmaasgn
ilklsgivigvflvlf-ygakl
>009934
mseayererqnnarldelsakvsalrgvtvdiydnar-aqdvidntsdtfssmttqmkgsagrltrmaasgn
ilklsgivigvflvlf-ygakl
>000241
msanyererqnnarldelaskvsalrgvtidiydqar-nhevidqttdtfssmgsqlkgsatrlgrmaasgn
ilklsgiligsflviy-ylyrl
>010010
mseafererqnnarldelsakvsalrgvtidiydsar--------stetfssmttqlkgsasrlgrmaasgn
vfklsgiiigvvlvly-ymwrl
>011274
msesyererqnnarldelsakvsalrgvtidiydhar-nhelidsstetfssmgtqlkgsagrlgrmaasgn
ilklsgiligaflvly-ylwrl
>006668
msqayereqqndsrlsdlaskvsalrgvtidiydsardqh-vidstsetfssfstslkgsagrltrmaqsgn
ifklagmlvgvivvlw---wvw
>011120
-msayereqqndsrldelaskvsalrgvtvdiydsardqh-vldntnetfsnmatslkgsasrltrmsgnka
ifklsgmivaafvvly---wiw
>010204
rsvedtyeaqndsrldelhsklrtlrgvttdiyedverqnfsld---etfqsfgdslaqsarragqafglts
pmrligycviaflgmwtlrw--
>006783
drvedtyesqndqrldelhtklrtlrgvttdiyddvegqnsaldsagdtfasfgtslaqssrragqaigsgg
qwrtiaycaaafialwlwkwwf
>010198
qrvediyeqqndqrldelhskirtlrgitndihddvesqnlildqstdhfssfgtalsrtsqrarealtggv
pwrlamlivvifiglwfffwps
>006741
rtvediyesqndqrldelhskirtlrgittdihddveaqnllldntndrfssfgtalsqtsqraaqafgigt
-wriaalivgvfiafwvlgwww
>010714
daqetdleaqndshlhelhskisairgvtndiyrdsqqqntlldstnnsfdqfkvslsnttgrfarsvqsgk
ngriqlgiicgfvmlf-mvwkf
>003958
esseqdleaqndqhlgqlhskiaalrgvtsdiyndsrgqnslldstgnsfdsfktslsntstrfarsvqsgg
gariqlaivagfvliflyklsr
>010194
satdqtlenqneeelnslhskikslrsvtidilddanrqndqldrttntfssfasslfstsrhhsrsvaans
qyrviayivmgvvvfwlvmwrs
>001388
tsadrtyeqqndsaldalyskvsslrsvtidihndsenqrallsqtsdqfdqfgaqlqrtsnhfsrtivnga
rwckwslcllslfslgllkwrl
>009769
------meqqnderleslyskinsiknvtidihsdslsqnrllnqtgeqfdsftsqlsdsanrfsrtisags
qrrviiysvgsviglflyrlfr
>010692
ikkyknmeqqnderleslyskinsiknvtidihsdslsqnrllnetgqrfdsltsqltnttnrctrtssssq
vasviglfilfifflmaftwan
>006729
gvstgvyddendgratalakqigalkqvsldisdeliyqqnlmddmhndfektggilgqtmrrlkimsqtg-
gw-mwmmmlfvfgvif-yiywf
>010744
atgaytlerqndahvdrlyekvgmlkhlaismgdevqdsnklldtmhtsfvstegllgsasrrlrdlrsgna
nlwcymtvfvtfvlfffylwrq
>002847
esmmstlesqnddelgsmsqkvaalrnlgvrmgseinkgialndditnsmekgkvtlkntfnqmivmqragi
swrvwllffalvflwffyvwif
>002863
eaflsslesqnddemdsmshkvaalknlgvrmgseinksmklndeitnnfergtvtlkntfnrmvvmqragi
swrmwllfftfffaacfyvwlv
>001561
esyllslesqnndevdtmsqkvnllknlgvrmgteinksvklndeitntmekgkitlkntwnkmivmqragi
swrmwflvfgvitiwffwvwlf
>003860
esflnslesqndeemdsmgqkihmlknlgermgieinksiklndditdgfergkvslkntfnkmivmqragi
twkmwlvvfalvglfffyvwlf
>002968
esflltlesqnndemesmghkvamlktlgqkmgveinkgiklndeitntfeqgkvtlkntynkmvvmqragi
twrmwltvfglvfvwffyiwif
>011226
esllsslesqndeelntmgakinmlknlgekmgveinklvklndeitngfergkvtlkntynkmvvmqragi
swkmwllvfgivvlfffyvwi-
>003842
eslmnslesqnddemnimgskismlknlgekmgveinksiklndditnnfekgkitlkntynkmivmqragi
swkmwllvflivtlwfvyvwlf
>000781
esllnslesqnneemdtmgqkvamlknlgekmgveinksiklndditngfekgkitlknpynkmivmqragi
twkmwgmvflivflwffyvwlf
>011208
esllnslelqnneemdtmgqkvamlktlgekmgveinkliklndditngfekgkitlkntynkmivmqragi
twkmwgivflivflwffyvwlf
>006703
sfgddelesrnngriegltgkvqslkhitmaigheinsstnlmesmndsfssthnvvsttmlklknlqrhgi
siwtwllffccvalvfvwvry-
>001045
pqhldslenenderiskltgkvkslkeltmnigteitsstklmesmndsfdstksllsgtmtrlknvknggi
siwmwlaffclvalilvlvrf-
>010082
esrlsqlesqseehigsmtqkvkalkalsmkmgdeirgsnhtlnslgdtfentskklkntfgsmmemkrsri
siktwllifflvailffwvwit
>010102
asklsqlesqsdqhmgvmgekiralkslslkmgdeirgsnqtlgqlgdtfdnastklkhtfskmmvmknsri
slktwliifffvillffwvri-
>009887
qstlaqlesqseenmgvmgekikalkalsmkmgdeirgsnknldnledtfgnasaklkntfdsmmvmknsri
siktwliiffivillffwvwit
>000160
qstlahlesqseeqmgvmtekiralkslsmrmgdeirgsnktldqlddtfqrttvklkqtfnnmmdmkrsri
siktwlllfffifllffyvwit
>010144
qstlaslesqseeqmgamgqrikalkslslkmgdeirgsnqtidqlgdtfhnasvklkrtfgsmmemrksgi
sirtwlliffvvgilffwvwit
>000709
qstlaslesqseeqmgamgqrikalkslslkmgdeirgsnqtidqlgdtfhntsvklkrtfgnmmemrrsgi
siktwliiffmvgvlffwvwit
>010168
qstlaslesqseeqmgamgqrikalkslslkmgdeirgsnqtidqlgdtfhntsvklkrtfgnmmemrrsgi
siktwliifffvgvlffwvwit
>010123
qstlaslesqseeqmgamgqrikalkslslrmgdeirgsnqtidqlgdtfhntsaklkrtfgnmmemkrsgi
siktwliiffivgllffwvwit
>010058
qstlaslesqseeqmgamgqrikalkslslrmgdeirgsnhtidqlgdtfhntsvklkktfsnmmemrrsgi
siktwliifffvgllffwvwi-
>000927
qstlaqlesqsdadvgvmrekimalktlsermgeeirgssktldslgstfdatanklkrtykkmmvmsksri
svkvwlaiffgfgvlffyvwvr
>001613
qatlsqlesqsdeqmntmsekinalknlslrmgdeirgsnqtldqlgnvfeqtsnrlkrtfkrmmvmqnsri
plkiwfiifgvltllffyvwir
>010453
trtaedleeqndqrldgltarvsmlkeitlnigtevrestkdlgvlgeafettsaflggtfnrmnkmkrqg-
twfcnmmlfl-lfvtwvflwww
>010721
-------psscglsvapwltlmrpfrqitinignevrdstkllsnmndqyaetggflsgtmgkmgrmkrqgg
qwclwmmfllligtiffwtwll
>010729
hrtaeelesqndeaidglsakvkmlkeitvgignevkessklitgindsfseasgilsgtfrkmnrmkkhtg
rwyywllflvvvfwifvftwlw
>010691
hrtaeelesqndqvieslsnklkllkeitvnigtevkdssnlistlndtfseatgslsgtfkkmnrmkkqyg
rwwywflfllavfwifvltwlw
>009770
hrtaeelesqndeaieglsakvrllkeitvnigtevkessnliatlndkfseatgvlsgtfkkmarmknqyg
rwwywflflivvfwifvftwlw
>010193
trathdiegqnderlegllgkvkilkdittgignevrdsniqlgnmndtfssttsflsgtfrrmnkmkrqgg
nw-cwlmmfl-llvlwifiwwl
>003960
-rtaediegqndealgqlsqkvkllknitinignevrdstkmlngmndtfgetgdflsgtmkkmkkmkkqgg
qwclwmgfllivtlvffwtwvw
>002933
hryaddlegqndealeglsskvrqlkdltigignevrestiqlsqmndafaetgsilsgtfrrmnnmskqg-
crwlwyivflvvvfwf-flwwf
>006758
qrfaddlegqndehleglqakvkmlkditigignevrdstvqlsqmndafaetsgilsgtfrrmnnmarqg-
crwlwyilfliivfwfiivwwf
>010203
yrfaddlegqndealeglsakvkllkditigigqevrestvqlsqmndafaetsgilkgtfrrmnnmarqg-
-----------------cr---
>000203
tsmlsqlesqndeqmeglsakvqllkdvtskigveirdsshllnnledtfenastklkgtfkrmmimdnsgi
gwrvwlglfafiflcfffvwvr
>003700
davlnelesqnndqvegimgkvrqlksmtiaigdeiressalaekmndnfegarvrirgtmnrmlimqktg-
----wv----gvcdl-------
>003008
davlnelesqnndqvegimgkvrqlksmtiaigdeiressalaekmndnfegarvrirgtmnrmlimqktgv
swkiwllffaavfglffwvwaf
>006660
savldelesqddqhvgiltskvkqlkdlthligdeirdstslaekmndqfensrnrlkgtmnrmlrmektgv
gwkvwlgffaavillfwwvwls
>011263
aavldelesqndehvgvltgkvrmlkdlthligdeirtsttlaekmndqfensrykikgtmnrmlvmqktgv
gwkvwvgffaavillfwwvwlg
>011113
aavldelesqneehvgvltskvkmlkdlthligdeirdstslaekmndqfensrykirgtmtrmlrmektgv
gwkawvgffaavillfwwvwlg
>009776
dsvlsemeaqneeqagemsrkvkmlkdltmaigeeirdstafaekmndsfegtrnrlrgtmnrmlrmertgv
gwrvwvgffvfifllfayvwlf
>003879
dsvlselesqnddqagemskkvkmlkdltmaigdeirdstafaekmndqfegtrnrlrgtmnrmlrmertgv
gwkvwigfffavfllfayvwl-
>001663
davlshlesqneeevegitakvrmlkdltlaigdeirdtthisd-lndsfentrtrirgnmnrmmrmertgv
gwkvwagffalvfflffyvwit
>000621
davlnelesqndeqvegimgkvkilkdmtiaigdeirdssalaekmnesfdqtrlrlrgtmnrmlimqktnv
gwrvwlaffaavvflffyvryl
>002815
davlshlesqndaevegitakvkmlkditlaigeeirdtshihd-lndtfdntrmrirgnmnrmlrmertgv
gwrvwllffaavfmlffyvwvs
>006516
davldhlesqndsqvegisakvkmlkdltlaigdeirdtstite-lndafdntrvrlrgnmtrmlrmertgv
gwrvwlgfflvvflifayvwlt
>006640
davldhlesqndaqvegisakvkmlkdltlaigdeirdtstise-lndafdntrvrlrgnmtrmlrmertgv
gwrawlgfflavflifayvwlt
>002773
davldhlesqndaqvegisakvkmlkdltlaigdeirdtstise-lndafdntrvrlrgnmtrmlrmertgv
gwrawlgfflavflifayvwlt
>009924
davlshlesqndaevegisakvkmlkdltvaigdeirdtstisd-lnntfentrvrlrgnmnrmlrmertgv
swkvwlafffavfllffyvw--
>009903
davlshlesqndaevegisakvkmlkdltlaigeeirdtstiae-lndtfdntrlrirgnmsrmlrmertgv
gwrvwlafflavfllfayvwlt
>002236
davlshlesqndaevegisakvkmlkdltlaigeeirdtstiae-lndtfdntrlrirgnmsrmlrmertgv
gwrvwlafflavfllfayvwlt
>003074
davlnelesqndqqvdgilgkvrllkdmtvaigdeirdssalaekmndgfdqtrlrlgrtmnrmmvmertgv
gwrvwlaffaaviflfvyvwlf
>003902
davlnelesqndeqvsgilgkvkvlkdmtvaigdeiressalaekmndtfdstrvrlrgtmnrmlimqrsgi
swkwwllfflavaalfiyvwlf
>011144
davlnelesqnddqvagilgkvkvlkdmtaaigdeiressalaekmndtfdstrvrlrgtmnrmlimqrsgv
swkwwllfffavaalfiyvwlf
>009872
davlnelesqnddqvagilgkvkilkdmtsaigdeiressalaekmndtfdstrvrlrgtmnrmlimqrsgv
swkwwllfffavamlfiyvwlf
>011285
davlnelesqndaqvdgilgkvrilkdmtvaigdeiressalaekmnegfdntrlrlrgtmnrmlvmertgv
gwrvwlaffaavivlfvwvwlf
>006749
davlnelesqndsqvegimgkvrilkdmtvaigdeiressalaekmndsfdttrlrlrgtmnrmlvmektgv
gwkvwlgffavvamlfiyvwlf
>002976
davlnelesqndahvegilgkvkvlkdmtvaigdeiressalaekmndtfdstrvrlrgtmnrmllmertgv
gwkvwiaffaavillftyvwlf
>000785
davlnelesqndaqvegilgkvkvlkdmtvaigdeiressalaekmndtfdstrlrlrgtmnrmlvmqrtgv
gwkvwliffaavimlfmyvwlf
>002885
davlnelesqndaqvegilgkvkvlkdmtvaigdeiressalaekmndtfdstrlrlrgtmnrmlvmqrtgv
gwkvwliffaavimlfmyvwlf
>009852
--------sqndaqvegilgkvkvlkdmtvaigdeiressalaekmndsfdstrlrlrgtmnrmlvmqrtgv
gwkvwliffaavmmlfiyvwlf
>011171
davldslesqnetelegmsakvkmlkditiaigdeirdssalaekmndtfdntrvrlrgtmnrmlimqktgv
gwkawlgffcavldlyayirll
>002902
davldslesqnevelegmsakvkmlkditiaigdeiressalaekmndtfdstrvrlrgtmnrmlvmertgv
gwrvwlgffcavfllftyvwlf
>003030
davlsslesqndsevegitakvkmlkditmaigdeiressaladkmndtfdntrvrlrgtmnrmlrmertgv
gwkvwlgffvavfmlftyvwlf
>010027
davlsslesqndsevegitakvkmlkditmaigdeiressaladkmndtfdntrvrlrgtmnrmlrmertgv
gwkvwlgffvavfmlftyvwlf
>011302
davlsslesqndaevegitakvkmlkditvaigdeiressafadkmndtfdntrvrlrgtmnrmlrmersgv
gwkvwlgffvavfmlftyvwlf
