# Supplementary material for: Phylogeny of the SNARE vesicle fusion machinery yields insights into the conservation of the secretory pathway in fungi
Source: BMC Evol Biol. 2009 Jan 23;9:19. doi: 10.1186/1471-2148-9-19 (PMC2639358; doi:10.1186/1471-2148-9-19)
Supplement: Additional file 3 — Alignment and tree files. Detailed information to all sequences and trees are contained in a zipped file, which contains all phylogenetic trees in Nexus-format (.nex) and all alignments used to calculate the trees in Fasta-format (.fasta). In addition, a text file is provided ("id2information.txt") that allows to identify the sequences used for our analysis in the NCBI data base: listed is the sequence number & name used in our alignments & trees and the respective gi string. [file 1471-2148-9-19-S3.zip › Qc.III.conserved.fasta]

>asd_188
------msevsidsvqqmikdrksa--spdldaeiksklneiqlklkelekkqndmendpefqlkqkeqqlv
ryqqrfsrveemyreiiqrknidiiavtsisntygatmpdtpnhagtsnaaqdidvealhnihtqmlleqee
aahtirlktsaspdldaeiksklneiqlklkeldppipelkqklvryqqrfsrve
>010747
----------aag--------------assvspgmappgpg-------------------------gassgs
qelpd----------------------------------------------ievaelali---rqrnmdidq
eldeisagvqvikqiaiqmgdeldkqnemldtidakvdkanehvqnvnlkmkeal
>010753
mqdp--fdevksseglaqvrhqlasgyspeaarrarsalgtiaadiqdlaetvavverdprfrltlaevqar
rmfvssaqstlrdlqdtitaglargeqarsallgggpsssgpslgnpknnqqfiedtgkq---almmrqqdq
qldavmntattlkeiaitmgdeiedqiglmadmenevdttqdklrgtlrkldvil
>006714
mqdp--fhevatrqlkqiqglfarnsgyptpsteliyaidelsetlkdlreavkiasdnahfqlsaeelter
akyverqlndiqlglaeesklpp---vggtnaeaqdavdraavaedt-aarraeeq----qyqqqlyqeqdv
mldsvyntvgtirgqavlmgqelaeqstmldtldeqletvgsklktglrrikdfa
>001739
medp--fyevdasnqmeqvrklyrnsgvlspnteltyaidelsetlkdlkaaveiamknshfgldeeelksr
rrfvseldielnni------------qlkmgaapstpvstepytvdn-gasaglsedhavqyqeqlyqqqdv
mldgvydtignirgqaalmgeelgqqadlldtldnsiettnsklrrgmkrlkdft
>003047
mdeqdpflivdnleswkriqqtvknqellwtadelnstleaieqdlddlhealhisqan------psqfnlt
igllk---------------------------------------------vnkcnn----rleqlviqeqdq
hldamggtlinlkeiagtmnreiddhviilddlgervdrsegrlkaamrrvtdil
>003957
eddp--flivdalaswkriqqtvsspqnqetadeltssleaieqdlddleeafaacqanpqfnltaaemnnr
rtfltksrksiqtirntlsnpp----krskskgyasspdtnpyqsgrehnerfiedeg--tqqtmmmheqdv
hldnmagtlvnlrdiagtmnreiddqvvllndlgddversegklkramrrvttvl
>002849
----dpfnevetdsqinsletfitrqinenakldyqnnyqelaetvedlkqaviisesnphfnlspseivnr
kqils---qlqkkmetldnewierinhrprevttmsnrisdddgenpfsdsqrinrftqfqeq-eyiqsqdl
qldsihktmqslnqqatlmggeledqgfmledldnemdtvgnklqrglkrvnfvi
>002836
----dpfdevdawsqvnglqefvknrpqnetkldfenafqelqetigdlrqavtiseanpqfqlnsndishr
kdilaqldakvtsiskqwsskndph-rprdvttmsnrisqdtheenpfndsnrldefnayqqq-eviqnqdl
qldqihqtmrnlnlqatmmggeledqgmmlddldqemdvvgsklqrglkrvgfvi
>001124
----dpfndvqddsqihnledfitkyitedaktdfqysyqdlnetlqdlsqavtvseanpkfqlnptditnr
kqvlkelevkirslqndwqtkladpnqreittmsnrisqdntgqdnpfndnnrvdsfeqfqqq-eyiqnqdl
qldsihqtmhnlnqqatmmgseleeqgfmlegldqdmdivgnkvqrglkrvgfil
>002956
----dpfnevdawntvaslesllggppppdtildfnnnyqelqeiyddlkqaiaiseslpkyqlssadiaar
kavlgdlqnniadiksqwdsiisrngtppagsrkqrevtt-------snpenpfndfnqfqqq-eliqeqdv
qldsihetmknlnmqaqlmgseleeqgfmldeldndldnvdnklrrglnrvnlfi
>003871
----dpfneveaestikqlesiinqppsleqiqdfennlqemrelqedfrgtlemssaeprfnltpldirqr
qniin---nfekrisqleqkwekskqdptrevttmsnrisqdgenpfatdfedldsaamtqqq-emieeqdn
qlddihktmmnlnqqaammgdeledqafmldeldyeldhtgnklqrgmkrlnvfi
>011238
----dpfnevkddsvidrlesligrppsteqsqdfdnnyeelqemrddlqsaleqsakdpqfnltsddisqr
qailqdlnrqishl---lqswdnkkldvttmsnrisqddenpfnidt---dsggggtnmtqqq-eliqeqdv
qlddihktmmnlnqqatmmgdeledqgfmldeldyemdhvgskldrgmkrlnifi
>003853
----dpfnevdaynsirtleniiqpptsdq-qydfennyqelqeiyqdlqqalsiseaqpkfnlsdldisnr
ksils---dldnkiiqlqnswntk--qyrdvttmsnrisqdgigddg---dnpfnesgmtqqq-eliqeqdn
qlddihqtmmnlnqqaaimgneleeqgfmldeldyeldnvdnklqrgmkrinifl
>000762
----dpfnevdayasiraldniikpp-tneqqqdfensfqelqeiyrdlqqalsisesqpkfnlsdidisnr
ksilsdlnnqiq---hlekkwnq---kqyrdvttmsnrisqdgqede--didpfsasamtqqq-eliqeqdl
qlddihrtmmnlnqqaaimgdeleeqgfmldeldyemdnvdnklqrgmksinifl
>011221
----dpfnevkedssiralediignpptneqqqdfensfqelqeiyrdlqqaltisesqpkfnlsdidisnr
ksilsdlnnqiqhlekkwnq------kqyrdvttmsnrisqdgqded---idpfsgsamtqqq-eliqeqdl
qlddihrtmmnlnqqaaimgdeleeqgfmldeldyemdnvdnklqrgmkrinifl
>009901
msagdefeqvdakeqigrlrn--trrttkeqreeyleiveeikdtikdlyksievikrne-----gstvdke
reven-lekslkeleingnsinany-nnrgridadeeyvs-nmednndvkknplgd----iiqeqmyreqsd
qldeihytmgqlqeqartmgdelrdqselleniddgmdtigsklsrgrrqlewiy
>001536
----dpfiqvqlnqildrkkkgr----sntsskeiseiiseaqetiqdlnesiemmkqeq-----eyeiqtr
eksmanlesklkqcqslniettrdtdatqssllpqqqqrgdsfdldi-eatagtdqdaanavqeqllreqdn
qldmihqtmqnihlqastmgqelteqgmileemdgnvdgvmnklsrgrrqlewvy
>001361
spdp--fyqv-lqdtqeqvsqllqarsgsvapaerqellaevdeavrdldasvavlerda-----paevaar
rerla---------------------alrhelararapspppsppsn-------------alqeqllreqds
hldsihqtmqtlhlqassmgdelqdqsvllrdleggmdsvaarlargrrrlqwiy
>010115
mslqdpftqv-lkdtkeqtaqllqylegnapndeiyeiltdveetikdldssiivmrreg---lndseiinr
egqlddlkrqvatmkkkl--------sdntaisrne----adlrdep--qeegvadrnnllqq-qmiqeqdt
hldtihqtmqslhlqastmgqeledqglmldemdqgmdgvmgklsrgrrqlewvy
>010049
----dpfdqv---treqtnrlihyldsghdiddevreiladleetvkeldssvlvmkrdg--yaddslirsr
etqllelkrdvarlksqmsi------pasngqqeldsdtt-----dp--esspqen----llqeqmmqeqdq
hldtihhtmqnlhlqastmgqeledqgmlldemdggmdnvmsklsrgrrqlewvy
>000158
sadp--fqevdtreqmkrlaqylsispqdeevaevqeivddiaetlvdlnrsvdvieknn-----gvdienr
retiaqlkdqyeklklrfkvqldthnqaeanitv-------------leepddqnntggqpfqeqmlreqdt
qlddihqtmknlhlqaetmgqeledqgqllddmdqgmdtvagklargrrqlewvy
>010096
eidp--fdqvdtkeqlerlshfftthtsndeadeikeiinevdetlidldrslvvmkrds-----ttviqer
etavqelknelksikdqikkkseavnttgdglngvddfln--------eddveldgkan-pfqdqmlreqdv
hldnihetmqnlhvqaqtmgqelqdqgqlldemdegmdtvvnklargrrqlewvy
>010137
nnnedpfqqvvkdeqlnridnyistagdddqeeeiqdilkdveetivdldrsiivmkrde-----sedvsdr
evqvknikqqldslkfrfdqrmqe--stqtaiplkeseen-------tisngatendggmpfqeqmlreqdv
hldgihktmqnlhvqaqtmgnelenqgqlldnmdegmdtvvnklargrrqlewvy
>010074
nnsedpfqqvvkdeqldrlgnyintagdddqegeiqdilkdveetivdldrsiivmkrde-----sedvgdr
etqvrdikqqfdalktrfdqriqd--stqttipldeieen---------ptvssgndggmpfqeqmireqdv
hldgihktmqnlhiqaqtmgdelenqgqllddmdegmdtvvnklargrrqlewvy
>010160
dnsedpfqqvvkdeqlnrinnyistagdddqedeiqdilkdveetivdldrsiivmkrde-----nddvndr
eaqvkdikqqldalklrfdrriqe--skqttisleetven-------tvsngraendggmpfqeqmlkeqdv
hldgihktmqnlhmqaqtmgdelenqgqlldnmdegmdtvvnklargrrqlewvy
>010183
nnsedpfqqvvkdeqlnrignyintagdddqeeeiqdilkdveetivdldrsiivmkrde-----nedvsdr
eaqvkdikqqfdalklrfdqriqe--stqttlpseetmen-------alnstmaendggmpfqeqmlreqdv
hldgihktmqnlhiqaqtmgdelenqgqlldnmdegmdsvvnklargrrqlewvy
>001215
nnsedpfqqv---eqlnrinnyintagdddqeeeiqdilkdveetivdldrsiivmkrd------nedvsgr
eaqvknikqqldalklrfdrriqe--stqttipleetven-------tlntsmaendggmpfqeqmlreqdv
hldgihktmqnlhiqaqtmgdelenqgqlldnmdegmdgvvnklargrrqlewvy
>011266
---------------qesrkkve-------mkssvnnpsaarmggqqgmrnnlmgsnktrgrtedkvsnqkf
vereq-------------------------------------------------------qqqqalmqdqda
qmsdvavtvgnlrevarvmgselddqtrllgevetqvdstqgrledgmkrmkdfi
>010695
----ee----dvq---------sssssnssskskfgvsfnevkkrkawvthvqkelnemqaprqpnpassty
hpllp--slpmspanrsanstkalnrpsykvtrthpkpnqyshfgda-gphsdiesteeyqqesmllerqda
tlgsisnvvvvlreqanvmgqeisqqnvllneldreihhtetklskanrklvqfi
>010511
sqdp--yhdyeikqalgnaetlsdapfdasarkalentldslrqdlsdvqqtvniveqsdrfgidanelarr
ktfia------------------------kcvrelkqlsg-------ltvsepvasslaweqqqmllanqdq
aldtigtslstlrsqahligqetdeqvlmlgeldadvdqtqtrlqramtrmdqfv
>001090
----dpfvqvdaqnqltqtrdllsdpsnhntlqdltniteelaetisdlsqsveaaqgrpqfglssediqdr
skqvaqlmsqlgqvq-----------kevskirntgtphg-iysdepdteartaglqqmy---asqieeqdn
aldgvyntvnslreqanvmsreledqsyliddldrhadsagsrlqrglkkvdwvv
>003837
tneddpflqvdvhhqlsltrplfptpellsarsdlttslslltddlqdlrdsisaiqadpkyglqieevsrr
vrmieeiggevddmreele-------ktmgvassnsgiggnaynddn-tgspldddaaefqqqmqmlkqqde
qldsvfhtvgnlrqqaddmgreleeqtgmlqevetvtdreagr---qrarrnkva
>002994
tneddpflqvdvhhqlsltrplfptpellsarsdlttslslltddlsdlrdsisaiqadpkyglqieevsrr
vrmieeiggevddmreelektmgnptstsggvayddnnngspldddy---------aaefqqqmqmlkqqde
qldsvfhtvgnlrqqaddmgreleeqsgmlrdvetvtdralekwsdtretshrik
>009779
shdp--fqeaqadsllqqtrpllnapelreardelesnltdlstdlsdlvasvkavegdpkygldvtevgrr
rklvrdvgseiedmrrqmqst-----vaaadanhlvhpdqfgmhddd------gdeyaawqrqmeimheqde
aldgvfqtvgnlraqadtmgreleeqaelledtenitdrvggklasgmnkiryvi
>003892
----sp----ela-----------------arselestltdistdledlvesvravegdpkygldvaevgrr
rklvadvgreveemrqklne------tviaadrkaalahpdafatdp----gededygawqrqmemmheqde
aldgvfqtvgnlraqadtmgreleeqaemledtenitdrvgsklgvgmkkiryvi
>000471
rssrqpapivevttqlgsarplftspelssarsdlesalsslaedladlvesvkaveanpafgldaaevtrr
krlvqevggeiedmreelakataaaakrsaaggaknsagglpnpddfvpdgdgadnyaefrqqltmmreqee
dldevfqtvgnlrrqaddmgreleeqremlevadgladrvgdrlqtgmqkmqyii
>011271
tseedpflqvqqdtqlqttrplftttpspearaelqssleslsedlsdllasiraietnphfnlspteitrr
krlvqevgneiddmreelsktsssl-pdpssfadldnper-------------gedaaqfeqqvmmmreqdq
hldgvfqtvgnlrrqadsmgreleeqaemlevvdgladrvggrlqtgmdkmkyvl
>003070
tneedpflqvdvltqlqtarslftspelasarsdlessltsladdladlvesvravetnpqyglsvpevgrr
krlvqevggevddmreelvkvs----ssassgarrgqkggaiadgetggagaggndaaefeqqvvmmreqdq
hldgvfqtvgnlrrqaddmgreleeqvemlqetervadrvqgrlqtgmgklnyvl
>001199
tneedpflevqqdtsylrirslfdspeliaarsdlesalsslaedladlvesvkaierdpqyglsahevtrr
krlvqdvgsevenmrqelasksavsgkgtqqkdqlpdpssfaipdgeagatgedddaaefqqqiqmmreqdq
hldgvfqtvgvlrrqaddmgreleeqremlevaddladrvggrlqtgmqkltyvm
>003916
tneedpflqvqqdsqissirplftspeltsaraelesalsslaedladlvasvqaiesnpqfgisdheasrr
krlvqevgaeiqdmreelnknitaaassrkagngaelpdpssfaigd---gdgagdynefqqqmemmqeqdr
hldgvfhtvgnlrrqaddmgreleeqnemlevvddladqvgnrlqtgmaklqyvm
>011147
tneedpflqvqqdsqissirplftspeltsarteletalsslaedladlvasvqaiesnpqfgisdheasrr
krlvqevgaeiqdmreelnknianagggggdlpdpssfai--------gdgdgggdytefqqqveimqeqdr
hldgvfhtvgnlrrqaddmgreleeqnemlevvddladrvgnrlqtgmaklqyvm
>009875
tneedpflqv--qasylrirslatspeltsaraeletalsslsedladlvasvqaiesnpqfgisdheasrr
krlvqevgaeiqdmreelnk------nvagggggnndlpd-------aigegdggdynefqqqmeimqeqdr
hldgvfhtvgnlrrqaddmgreleeqnemlevvddladrvgsrlqtgmaklqyvm
>002970
tneedpflqvqqdtqmasarplfdspelasarsdleaalssladdladlvasvqavesnpqfglsahevtrr
krlvqevggeiddmhdelakkvdavr--------------gdlpdpnfaidgdgddyaefqqqmeimreqdq
hldgvfqtvgnlrrqaddmgreleeqremlevvdeaadrvggrlqtgmqklqhvi
>000114
tndedpfvqv------qqyvppfyspelasarsdledalssladdladliasvqavesnpqfglsehevtrr
krlvqevggeiddmhdelakkmda----------------gdlpdpnfaidgeqedytefqqqmemmheqdq
hldgvfqtvgnlrrqaddmgreleeqremldeidtvadrvggrlatgvqklqhvi
>002887
tndedpfvqv------qqyvppfyspelasarsdledalssladdladliasvqavesnpqfglsehevtrr
krlvqevggeiddmhdelakkmda----------------gdlpdpnfaidgeqedytefqqqmemmheqdq
hldgvfqtvgnlrrqaddmgreleeqremldeidtvadrvggrlatgvqklqhvi
>009937
------------------------------mhdelakkvda--gdlpd------------afaidgdaedny
aefeq-------------------------------------------------------qqqmemmheqdq
hldgvfqtvgnlrrqaddmgreleeqremleevdtvadrvggrlatgvqklqyvm
>006673
sarwdpflqvqadsalnnarplfnspelreargeleqtlqdlsqdledliesvkavehdprfgleideverr
rrlvkdvggeienmrdelqhtiedakkgktaan-------gdalpdp--dsfeeddyaayeqqlemmhqqde
aldgvfqtvgnlrqqandmgreleeqvemlddvdtvadrvggklqtgmkkvgwvi
>011130
lngedpflqvdvltaldnarplfnspelrearseleqtlqdlsqdledmvesvkvvehdprfgleideverr
rtlvrdvgyeienmreelqq------tvqqaknkgkstangdvlpdp--dsfededyaaferqmelmheqde
aldgvfrtvgnlrqqaddmgreleeqgelladvdnvadrvggklqtglqkvghii
>011259
ssrdarfksy----lrirssassnspelrearseleqtlqdlsqdledlvesvkavehdprfgleideverr
rrlvkevgheienmreelqqtvehakkgksaan-------gdmlpdp--dsfeeedyaaferqmelmheqde
aldgvfrtvgnlrqqaddmgreleeqgellndvdtvadrvggklqtglkkvgwvi
>002903
sietdpflqvdvlsalnntrslfaspeleqarselettlhdlstdlkdlvesvrvvehdprygleleevgrr
rqlvedigreiegmraelvrvvtasasavrssrqagvgvs-elhdehllgdgdredyaefqrqqelmaeqdq
qldgvfqtvgtlrrqaddmgreleeqvemlkevdtladrvgdtlqsgvrrvgkii
>011155
stdtdpflqvqadsaltatrplftnpelqqarselettlqdlsadlkdlvesvrvvehdprygleldevgrr
rqlvedvgreieemraelvrtvtasakgttgvrgqsglpdfdyghddllddgerddyaqfqrqqelmteqdq
qidgvfqtvgtlrrqaddmgreleeqtemlkdvdsladrvggklqggvrrvgkii
>010034
--ngdpflqvdilstlnttrplftnpellqareelestlqelstdledlvssvrvvendprygieldeverr
rrlvedvgreiegmreelqktvasnigrqgqaggaagsggdnllged---edrdddyaemqrqlemmheqde
qldgvfrtvgnlrqqaddmgreleeqgeilkdvdtladrvggklqsgvrrvghii
>003087
pddndpflqvqadatlnttrplfnnpellqareelqstlhelstdledlvdsvrvvendprygieldeverr
rrlvedvgreiegmreglqktvasnatagreaggkrvpadggalpnplldedrdedyaelqrqlemmqeqdq
qldgvfrtvgnlrqqaddmgreleeqaeilkdvdtladrvggklqsgvrrvghii
>011327
pddndpflqvqadatlnttrplfnnpellqareelestlhelstdledlvdsvrvvendprygieldeverr
rrlvedvgreiegmreelqktvasnatagreaggkrvpadggalpnplldedrdedyaelqrqlemmqeqdq
qldgvfrtvgnlrqqaddmgreleeqaeilkdvdtladrvggklqsgvrrvghii
>000391
tqthmpylkvrlrafptrpsliylgelapgnnssvtislpdvsvlvndverwrgyvdedptwhrhghsgldl
khlstaflngaeagtydccdwitkrqrslarspsnpelqqddvgkeildgddqgedyaamqrqmelmheqde
qldgvfrtvgnlrqqaddmgreleeqaimigeidtladrvggklqngmsrlkhii
>010024
mdpsdpflqvevlstlqttrplfdnpelqqsrselestltdlsadlddlvqsvraieqdpryglelqevqrr
rklvddvggeie----------------------------------------------------elmheqde
qldgvfrtvgtlrqqandmgreleeqavmigevdtlaervggklqsglgkikyiv
>010192
mdhadpflhvdvlatlqtakplfsnpelqqarselettltelttdlddlvesvraieqdprygleleevqrr
rklvedvggeieqmreelqkavtss-aatgsarldaptgsspsaddr------gddyaalqrqmelmheqde
qldgvfrtvgnlrqqaddmgreleeqavmigevdtladrvggklqsgvskikyiv
>002238
mdhadpflhvqadatlqtakplfsnpelqqarselettltelttdlddlvesvraieqdprygleleevqrr
rklvedvggeieqmreelqkavtssatgsarldaptgsspspsaddr------gddyaalqrqmelmheqde
qldgvfrtvgnlrqqaddmgreleeqavmigevdtladrvggklqsgvskikyiv
>009930
htdp--flqvqadstlqstrplfnnpelqqarselettltdltadlddlvesvraieqdprfgleleevqrr
rslvndvgaeiekmreelqrtvtassgggkgtgalpnpadfdnvlsp-saedqgddyaamqrqmelmheqde
qldgvfrtvgnlrqqaddmgreleeqgvmidevdtladrvggklqngmsrlkyii
>002776
mdstdpflqvdvlstlqssrplfsnpelqqaraeleatltdltadlddlvgsvraieqdprygleidevarr
rklvdevgdevekmreelqrvvt---tadtaggtkahtgsspsddrg-------ddytalqrqmelmheqde
qldgvfrtvgnlrqqaddmgreleeqavmidevdtladrvggklsngmsrikhiv
>006653
mdstdpflqvqadstlqssrplfsnpelqqarseleatltdltadlddlvesvraieqdprygleidevarr
rklvdevgdevekmreelqrvvttadtaggtraptgstsglpnpsdfspsddrgddytalqrqmelmheqde
qldgvfrtvgnlrqqaddmgreleeqavmidevdtladrvggklsngmsrikhiv
>006529
menadpflqvqadstlqtsrplftnpelqqaraeleatltdltadlddlvesvraveqdprygleieevarr
rklveevgdeiekmreelqrvvttaegggkgaaglpnpadfdgvlsp-saedggddyaslqrqeelmheqde
qldgvfrtvgnlrqqaddmgreleeqavmidevdtladrvggklsngmsrvkhii
>003967
dgdp--yyqvdvetsfehlstlstrtpddwnlselkaalsainpdiqeleetvqaieepgrlgidagevkkr
refvd--rvkqeiaeayrsryranagshpirvhnashpld-------sdlsagdpdtsdfqhqsllmeqqdr
tltdiagtvgllreqarvigtevfeqntmldeldqqvdstssklanaqrrmdkfm
>000365
sshndpytdltihsltqnhpdifsspeivqaqdelrgtlsmletdvedleesvrvvedm-rwglgtnevhkr
rdfaq---------------------rvkrev-------------------------------emlvkkqdd
tlgiisgtlhtlasqaglighevheqnemlddlstrvehtdsklrkvqrtmgdfi
>010205
stdp--yhaveiqsslqaastlr-------sylrirstareeseelvwarntlrivent-mfgleeaevmer
rryvgfvrkeidp---------------------------gplgngt-----apddqsewqeqqmmireqdr
tiesigmtlntlheqaglmgqeimeenqmlddlergvdrtdsklndamrrmkrfi
>006773
----dpyhav--qqtastlrasydseelvwarnelkatlaaldadledleesvrvvestgmfgleeaevmdr
rryvghvrheietmrtevdsdasesrrprsqigvpsglsytgsrpv-plngdd---qaewqeqemiirqqdq
tidsiagtlttiaeqaglmgreieehnemlddvergvdrsdaklgaamqkmrkfi
>002935
vdpyqtqtaaqlrssylrirnmadseelmwarnelkatlaaleadledleesvkivestamfglddaevqtr
rqyvghvrkeiesmrteltasslsipqrqtsdstqrdkpgspfsdqy------gddqaeweeqqmmireqdn
tmdsiagtlntlaqqaslmgqeigqhnemlddleqnvdktdtklsdamrrlrkfl
>002876
----lqyhavqhelrirnma---dseelswarnelkatlaaleadledleesvkivestdmfglddaevatr
rqyvthvrkeienmrnevdsnastssnaaqqhplasgaasptqgnsrpyrddd---qaeweeqqimlreqdq
tidsiagtlntiaqqaslmgqeisehnemlddleqnvdrtqdkvsdgmrrlrkfl
>006718
ssdlapwtwylietvkrryrefctlekqssqfdtavppippresrrlqleeflgrlvysd--wfhlqvvkdf
lelresqmefvtpqsiqpqywlilyeerstlyklkkniqlgkldcdieq--qrldnhglyaqqmktmdtqdq
qvesllpliqrqkelsmaicneveqqndmldevsaytghtqhklqktrgrlrrle
>001298
petsr-wtvyhievvfrrfnefvdaqirpndynsrlcklpsresrrlalqayvqclsetp--wikmpvvkkf
lnikdesedetqgqflgptdwiqvfqvqtknvyaikslmdspfrplstqttkkldnvglynmqnqtmedqdm
qaesllpiiqrqkelskminqevveqnsmldelsneayanqkklhrtraglrklg
>001576
msnl--llii---svsqkirdrrleefgqnpdeeiesslkdvrqelqklneeqsrleknayrvreaflirmq
rrles-aeeefekqrrassipadgtsplpslqkttsssegsdiemeavdgndpdpivnvlmhq-qmlneqee
slggieasvqrqkrmgyamntelseqnvlldnmnndadrierrfdhaknrlnkvs
>001264
sppgdavhiddadlmsrqdstldtl--sslqagimgheinesderlggirdspthvvhelaawpnmaawnst
ddgsapraaqragirqvpatsarpwstitassrvpapitsatfgetpftsislsddsgelslesdlhvdhsh
qladassvvgnqqptgallkepkderyelfeklkkdadkteqgvgsasdratrsg
>009900
kivnskyasyliikvyrryseffnl--erefgveipyefpdiesrrkklskflydllndsskwknsdyvsef
ldlrnvaaavesldlkdsmnweifyritkdlmqlrlkliekllkdevteetikmnnqqllqkhkdvmlgqde
elhqlkqvvqrqrnisielneelsyqnelldlmdndisgtghklrrannqvrqin
>001418
rcevveyalyhiikserrfkdflkkqleyecsgelpyelpgveerrvklrqflsdllndstkwrnsslvaqf
lnlpeikdgtnpddaldpskwlvvlrskmecerrkqllatkdyqnkftsetsdlnnqqilqlhkdtindqde
qlhklheivqqqknislvlnqeleaqnelldmfqdetqasanklrtanrnavkfn
>000262
hvtiksyvqyrvqkcrrrfseflkldlerefdaeipydfpavderrerltsfltdllndsvrwktsptlcaf
lnmpdeseadsveqlqdvskwlesirqenklvgegeisrrlpakseptsqtvglnnqqllqlhkdsmkdqdf
eleqlrsivqrqkimslnmnqelaiqnemldmfaddvnatsnklrmanisakrfn
>010054
vevekkyalydlkhsfrrfsdfvkkdleqevgselpyelppieervkelstflhdllndstrwkkspyvchf
lqipssgasvppndlanpqkwleelrvtrtgmqvrlriqnrpmeegptsqtmklndqellqlhkettqqqdq
dleqlrkiilsqkelsltmnqelaqqnelldlmggevestanklrmanrnakrfn
>010120
evninsytlyelrtvsrrfsefvkkqleqefnaelpyelppiqerksklstflldllndstrwkkspflchf
lqlpgsfthtsdedacdvqrwleimrklplqirfktqs--ttlkddlteesidlnnqellqlhkdtmkdqda
eleqlrqiiqrqknislemnqelatqnelldmfdddvnstsnklrianrnakrfs
>010754
------------------prplfgnasaasttaapstpars------------------------dhpprrt
vgrpt---------------------gsagipgafpgaapgayassprvdlagatnsdlvqlqhatmaeqds
viqeigavvgrlkqigttmndeleaqnqmidetrdevdrvagrvqaanrktrrml
>002842
sann--avyyslktiprryseffdl--sddnpsdfpykippvaerrdqlatflnqavtdk--iqnnriflef
lklpadlsipp---slddqqwselyrqke-skdlqrhldecnlkssitndtlplnnqellqqqiqihknqdq
elyelrksiqrqrelgelinteveehnelldgfehevenaaakvksarsrarkil
>002855
lenk--vtyysvtsvarrysefvnl--csesqrdfpyplppvaerkvklteflsnivrdr--lqnrdsvhkf
lglpvkflidddvadinkgqwlsylrrenankfirpnlekkeiqadvtnttlalnnkellqqqklmhqqqdq
eleqlrmvigrqrqigeainkeveeqneildrfsneveassqkvqtartrtrrig
>000644
skdn--vvyyniksvlrryseftql--cyennkdfpyklplvserqieltsflnqllkdk--lqnhplvhdf
lqlpaeliipdaq-aidshkwleysrrdkinkiikpnlaqeslktdltnetlpldnqellqlqlqihlqqdq
dvaqlrkliqrqkeigqtinteveeqnelldqfnedvdkttdrlqvarkkarnil
>002959
thgg--atyyaiktvqrrysefegl--cdnnvkdfpyelpsilerkaelsrflnqairds--iqnsallhkf
lllpvsvllldeg-sidesnwlevlrrdkinklfqpcfvkkeiqanltkdtvglsnqdllqqqvqihrqqdq
eveqlrmiisrqrqigeminaeveeqnamldqfneeverasdkvqsarnrarnil
>003876
itipstyyqinvktikkrysdfdnlvktlcnrkdfpytlpaveerkqefthflnnmlld-lslrnepefllf
lqlpkqhrpqidengeggdlwydvyrgntnpvrlkerihksqvqslvtddtialtnqellqhqlqihqnqdk
eieqlrvsiakqrqigeainaeveeqnsildqfneeventsdkvqqarrrakkil
>011243
itipstyyqiplrsikkrysdfevdtlchedhkdfpyalpgieerkrglteflngmind-rslqnerefisf
lqlpk-nfkfqdrpqvndknwhelyrqirkniqpsitglisqlqskitedtlalnnkellqhqvqihqtqdq
eldqlrkiiarqrqigetisaeveeqnamldkfneeveqttdkikqarrrtrkil
>003856
itipntyyeinvkvvkkrysefevsnlchqsnrdfpyslpgveerkvslaeflnniiqdt-----ekevlsf
lqlpsmltnnradlesveknwydvyryqprmiellqtvsnellkndqtaetlpldnrellqhqiqihkdqdk
eleqlrvmiarqrqigelinteveeqnamldrfneevdytagrikqarsrarkil
>011224
itipstyyqiniktikkrylefqvldlsrndsrdfpydlpgieerkvglaeflnniiqds-tlqnerevlsf
lqlpsmlqnnradldsvqnnwhdvyrsisekihirdrisraqlqesitpetlplnnhellqhqiqihqnqdk
elnqlraliarqkqigelinaeveeqnemldrfneevdytsskikqarrrakkil
>000142
itipstyyqiniktikkrysefqdl--srsdsrdfpyelpgveerkvglaeflnnliqd-stlqnerevlsf
lqlpsmlqnnradldsvqnnwydvyrrdrisrvyqprildsqlqesitpetlplnnkellqhqvqihqnqdk
eldqlrvliarqkqigelinaeveeqnemldrfneevdytsskikqarrrakkil
>010514
rekpnphivyqvttirrryndfcrl-----pap--paplpplelrrealekylraivvspahwreshafief
ldvqd---------------------qatsasagkprimskshenaktdatrpltdaellqyqddlmraqdk
qadalaivlrrqrelglrihdelgmhremldslhtdvqstqtrmdaaeaemkrln
>002176
l---ndyhlyeiqklskrfsdfvel--edtkti--pyslpsieqrrvglaeflngllnde--lrthklvgef
lylpetftqekelpklspvewlevskkqanlfeckrildtdqqrrecteatkpldneqlyqqqqllmnkqdt
dldqlrsilnrqkqigltineelsvqnellqgldnqvdssqqkmnsakkkigril
>006549
rdspskhtvyvmksvwrrysefdql--laldppslsaqlpnvearrialeaylqailyaktrwrrsdiwmdf
lnipgskedatghvlvdsdnwihnfhvqsknvqlrkstslanlkeditdetrsldnsgilqlqrdtmhqqda
eldslafvvqrqreigltigkeldsqnqlldevntsvnrvetnlktsdkklgril
>009765
ikpkkpyvlyeigtvcrrysqfedl--kleilp--pkstsliaerqaglerwlktvivhkdktsksralmdf
leipsshmddhsanpftsqswlaehnlnqinvdgkrnlenstlqddctvetrqrdnrrlmqlnhviaqtqdd
klksltqilsrqkllglminqelaeqneilddldrdvdsasrklkeatkkinrlt
>010737
----------kss----------taievnrinldakkllasvnsrvgsladglqqlskpkkaaltdgevsrr
aklisrlgkmtvlarsdlgagfhqgsailsdsgsrdrleltrvlgsptsetrqlnnrqlmqlnetitkaqds
klrsltkvllrqkqiglminqelleqneildeltsdvdvtsnklkearkkidils
>003052
yirekphtvykieivwkrysefskldstfqpkharpvklpliddrrrgleaylrgilssrdrwrltdvwref
lsipt--gkgslqenyssegwldeyhshhctvqakkllvqsslkdektevtrgldnegllvyqqqlmddqdq
qveqfstilarqkqlgvtigheletqnqmldeldadvdrtqtklkfankklqkik
>003937
firekphtvykieivwkrysefaklnsrflpknrppvplpsiedrrrgledylrgmlssddrwrqtelwkef
laipt-grqldgqahytseswldeynshnctmqakkllitstlkdertewtrgldngglltqqqqlmedqdq
qveqfssilsrqrqlgiaigdeletqsqildeldgdvgrtqtklkfaskklgkik
>001416
vdtpkphtvyqvtavsrryndfvel--kssqep--psplpparerkplleqylrsilntkhlwrsaytfsdf
lsipsssstqksgtkftpqswllehasrsagveakrhlkeeglkveateqtrplddrqllqlqtnhmaqqdd
qlqnlsrvlqtqrrmgeeihqeiesqnellehieqgvdktgrklgkakremnrln
>000240
siprasytayaivtvyrrysefvstgepggagrpppqplpplkermsaleaylkaivmhegawreseafkqf
iewptsvkmvtanpvsrssprkptippatralgsatsaanaprppavtdatrplnnaqlfqsqtdamdqqde
qllnlaavlrrqrqmgeainqelgeqtellgqldseveatqanlskadqkmdrfd
>000385
sspt-sftv-dletltkrysdfvql--edertv--evalpplddrrrglevflrrlvkip-hfyssaallef
lqlqkkggaggsgv-tapvswddqvagtaeryenqklvltmdlqk--tdktrqlnnsglvqlqkdsfqeqde
slrqmlgtiqrqkelgeairqevdlqneqldelngeveltgarlknaqrqvgkft
>006780
aihinphvvyrieqmwrrysefahveltkstgapppaelppleerragleiylrailsardrwresfafrdf
lgvpvngadgaapsqftssswldehqshqsnvqakkklagarlrddcteqtrplddhglmqlgqtqmeqqdq
qlaqlstilqrqkhlglaigseiaeqnellddltsdvdrvgnkltsakkqlnrlg
>002948
yirgkphtvyrieqmwrrysefvhteltkstgaappaelppleerrqgleqylrailgaddrwresfafrdf
lgvpvgdsasggfsqftssswldehtshqanvqakknlaaarlrddctdqtrpldnqglvqlqnskmdqqda
qlsqlssilqrqkhlglainqeireqnemlddltnevdrvggkltsakkqmnrlg
>002924
firgkphtvynvrqmwrrysefdhtdlsrstgspppcvlpplderrvgletylrailsakdkwresfafkqf
lgipvgkqqageasqltsaswldehlshksnvaaksklagarlqddctemtrpldnvglvglqqvqiqqqdn
qlsqlttilqrqrqlgeaigseiayqiemlddlsnevdrvggkltttnrqlnrls
>002872
firskshivykidqmwrrysefdnteltkstnspppcslppleerragleaylrailgaedkwresfafkef
lgipiqatipsdpnqftssswldehashksnlaaksklaggrlqddcsettrpldnvglfqlqkqqmdqqdd
qlsqlttilqrqrqlgeainhevtlqiemlddlssgvdrvgnklsatnkklnrls
>003059
htptkpytlytirvvqkrysdfasl--tslapp--psplpr-----vplhrrlprtdraarrprtlparrrr
aprppattywgadweatraplvdlnkvreaeaqarralvkeaakyekteetreldnegvlqrqkvvtqeqdq
rvselgavvhrlnqlgtaindeviyqngmldqaneaadtldrklrvanrraknl-
>006677
psankpytaytvksvskrytdfsdsalrssvgsappvalpaiekrrvgleqylraienaegrwrvsrpyrdf
lelddpgsqfgkdrvrdssdwldkhgqheaaanakksllrssmrkektertreldnegvlqmqkqiiqdqde
dlvdlttvvrrmrdmgvainteiveqnamlglldedvervdgkikiakkriakir
>011117
pethkaytaytikttskrysdfcdsalrsevgaapptalppiekrragleaylraietaegrwrvskayktf
lglgdpgsqfgkdrvrdssdwldkhaqheaaanakkslvrsglrkertdrtreldnqgvlqlqqqiireqde
dlvdlttivrrmkemgvqinaelveqnamlglfdedvqrvdgkikiakkriekir
>011253
pttqkpytsytvktvskrysdftdaslrsevqsappaplppvekrrqgleaylraiessegrwrvskayktf
lgigdagsqfgrdrvrdsadwldkhsqheaaanakkslvrsglrkertdrtreldndgvlqlqqqiireqde
dlvdlatvvrrmkemgvqinaelveqnalmglfeedvervdgkikiakkrvdkir
>010348
islp--srsy---tiqqrysaft-----------lhqtl--ieerrdglerwlrailadrprwrsskpfkef
llapa---------------------sattrvlgasataq-------taetrpldnqgvmqlqqqymddqds
klesltaalrrqrhlgeminqelalqedvidqlergtdkvsgkiknaskqmkr--
>009830
pttskpytqyhiaeikkryndflndeltshtgkappaplpalrrtwldvhrdlksyiqaakqreaattaqaq
hslsaeakaslvraatniaqledglklgegeirrrkdligqtakatatertreldnsgvlqlqkqvmqeqde
dvlalgktvarlkdmgimineelevqnemlglvdqdvdrvqgkidvarrrikkis
>003897
psaskpytqyslqdikkryndflhetltsqtqqappaplpateerrkglekylqsiiaseprwrsstawrsf
lnlpsstkangsgrpgsssaivdpnhrgtsaakpsgrvlggpmkete--rtreldnsgvlqlqkqvmqeqde
dvlslgktvaklkdmgimineelaiqnemlglvgedvdrvqgkidvarnrikkih
>010019
siptppytlynittiskrysefthntlvsqtnlpppaplppresrrealeaylraineseprwrnspawraf
lnlpsdpgdsegggitdpilwldcfrqhessarakselvrinarkektertreldnsgvvqlqkqmmedqdv
avdelmrivnrqkelgiainnelqvqnellnladedatrlggkidigkkrigris
>000561
siptppftiynitavskrysdfthttlisqtnsapplplppresrrqglesylraineapprwrnspvwraf
lnlpsgpgflngdpildprlwldchrqhessaraksslvrinarkertertreldnqgvlqlqqemmqqqdm
sveellkivrrqkelgiqineelevqnemlrmvdedatrlqqkvdigkkrlgkis
>006533
siptppytiynittiskrysdfvnstliaqtnspppaplpgceerrqgletylcaineaearwrstsawraf
lnlpspgapgsqsaitdptlwldcyrqhessaraksslvrvnarkektertreldnqgvvqlqkqtmesqdm
sieelrkivhrqkelgiainaeleiqnellkltdedadrlqkkvdigkkrigkis
>002779
siptppytiynittiskrysdfvhtsllnqtnapppaplpgreerrqglesylraineadprwrtcsawraf
lnlpspgaagtqsaitdptlwldcyrqhessaraksslvrvnakkektertreldnqgvlqlqkrtmedqdm
sieelrkivqrqkelgiainaeleiqnellkltdedtdrlgkkieignkrvgkis
>006657
siptppytiynittiskrysdfvhtsllnqtnapppaplpgreerrqglesylraineadprwrtcsawraf
lnlpspgaagtqsaitdptlwldcyrqhessaraksslvrvnakkektertreldnqgvlqlqkqtmedqdm
sieelrkivqrqkelgiainaeleiqnellkltdedtdrlekkieigkkrvgkis
>002819
fiptppytvyhittvakrysdfahanlvkqtnaappvplpsredrrqgleaylraineadsrwrncpawraf
lnlpsgnpagshapitdptlwldcyrqhessakaksslvrinarkertertreldnqgvlqlqrqtmeeqdq
svgelmkivnrqkelgiainaeleiqnellkltdedadrygff---pvvhmdly-
>006810
tiptppytvynlttiskrysdflhktlltqtnipppaplpqredrrqaleaylqaindadprwrnspawraf
lnlpsdpgsgadnpisdptlwldvyrqhessaraksslvrinarkektertreldnqgllqlqrqtmedqdq
sveellkiirrqkelgiaineeveiqnallsianedaervhrkidigkkrigkis
>009920
tiptppytvynlttiskrysdflhktlltqtnipppaplpqredrrqaleaylqaindadprwrnspawraf
lnlpsdpgsgadnpisdptlwldvyrqhessaraksslvrinarkektertreldnqgllqlqrqtmedqdq
sveellkiirrqkelgiaineeveiqnallsianedaervlalvslmrldfsffd
>010033
siptkpytiyniattqkrysdfthtslidqaslpppaslppleerrkgletylraindsesrwrdtsawrtf
lnipsaitgpgagpiadpttwldchrqhecsaqaksslvkasarkekteqtrqldnegvlqlqkqimsdqdv
gveelrkivarqrelgiainnelevqnamlnivdedvervgrkiqigkkradkis
>003078
siptktytiynvatiqkrysdfthsllieqtslpppaplppleerrkgleaylqsinksesrwrdssawrmf
lnlpsaitgpgtapitdpttwldchrqhecsaqaksslvkasaqkekteetrqldndgvlqlqkqimenqda
gidelrkivarqkelgiainnelevqnamlnivdedaervgrkiqvgrkradkis
>011298
siptktytiynvatiqkrysdfthsllieqtslpppaplppleerrkgleaylqsinksesrwrdssawrmf
lnlpsaitgpgtapitdpttwldchrqhecsaqaksslvkasaqkekteetrqldndgvlqlqkqimenqda
gidelrkivarqkelgiainnelevqnamlniidedaervgrkiqvgrrradkis
>002905
siptspytiynistvqkryseflhaslssqvtapppaplpgrekrregleaylraineaepqwrnssawraf
lnlpspgaggnagpitdpvtwldcyrqhecsaqaksslvrssarkertdqtreldnqgvlqlqkqvmenqdv
sledlrkvlarqmelgvainseleiqnemlkmvdedadrvnrkveigkmrvgkis
>011181
siptspytlynistiqkrysdfvnssltsqvttpppvplpgrekrregleeylraindaepqwrnsnawrtf
lnlpspgacgnaapitdpttwldcyrqhessaqaksslvrasarkektdqtreldnqgvlqlqkqimenqdl
sledlrkviarqkelgiainneleiqnemlsmvdedvervnrkvqigkkrignis
>001112
shpskpytsytlrvvqkrysefeal--vsqaap--paplpttekrrvqleeylqtvagsprrwrdtpawraf
lnlpa-taaaagggvvdaaewierhraveagaaakmaltqkearedhtertreldnagvlqlqrqtreeqde
dlevltrvirrqkemglaieeevkqqtemldrmnedvdrvggkikvakdrtrklg
>003002
pstikpytlynitvvqkrysdfvhsalcaqvsdappsplpatedrrrgletylrsiaenprrwretsiwrqf
lnlpsrgvggnaeimadpqvwldvhrqyeaganakrclvkgsakvektdktreldnegvlqlqkemmqnqdm
dveelakivrrqkemglaihgelelqnemlkrvdedadrvkgkiniakkrlgkir
>003839
pstikpytlynitvvqkrysdfvhsslcaqvsspppaplpgtedrrrgletylrsiaenprrwretsiwrqf
lnlpsrgvggnaevmadpqvwldvhrqyeaganakrclvkgsakvektnktreldnegvlqlqkelmqnqdm
dveelgkivrrqremglaihgelelqnemlkrvdedadrvkgkiniakkriaki-
>011139
pstskpytlynisivqkrysefdhsalveqvgapppqplpgtrerqlgletylraiaetprrwrdtlawrtf
lnlpsagmvgtasgvadpgawldvhraaeaaaaakrvlvksaakmertdrtreldnqgvlllqkremesqdq
aidqlaaiirrqkemgiqmndeverqtelldsldedvdrvegkvrvanrrlkkm-
>009869
pstskpytlynisivqkrysefdhsalvsqvgappplplpgtrerqlglekylrviaesprrwrdtsawrtf
lnlpsagmvgtasgvadpgawldvhraaeaaaaakrvlvksaakmertdrtreldnqgvlllqkqeiqsqdq
aidqlaaiirrqkemgiqiseeverqtelldsldedvdrvegkirvanrrikkm-
>003921
pstskpytlynisivqkrysefdhnalvaqvgappplplpgtrerqlglekylraiaesprrwrdtsawrtf
lnlpsmvgtasssgvtdpgawldvhraaeaaaaakrvlvksaarmertdrtreldnqgvlllqkqemqsqdq
aidqlaaiirrqkemgiqiseeverqtelldaldedvdrvegkvrvanrrikkm-
>009946
----mp---------------------sst-----------astgrgg-------------fsqgqastadk
agllr---------------------ggrpagrvlgaplp-------tdktreldnqgvlqlqkeemqnqdl
avdqltaiirrqremgeqiheevehqirildqldddvdrtgaklkvannrikkm-
>002980
pstskpytlynitvvqkrysdfanqtlvqevgaappeplpgtrerqdglekylraiaesprrwrdtsawraf
lnlpsgrvksaapgaadpgtwldihraaeagaaakrvlvrsqarmertdktreldnqgvlqlqktemenqdl
avdqlttiirrqkemgmqiydeverqtemldkldedagrvqakvkvannrikkm-
>006748
pstskpytlynitvvqkrysdfdhqaltqqvgapppeplpatrdrqaglekylraiaesprrwrdtsawraf
lnlpsgmiksavagaadpgtwldihraaeagaaakrvlvrsqarmertdktrelgnegvlqlqkeemqnqdl
aveqltavirrqremgeriheevedqirlldeldqdtdrtaaklkvannrikkm-
>006747
pstskpytlynitvvqkrysdfdhqaltqqvgapppeplpatrdrqvglekylraiaesprrwrdtsawraf
lnlpsgmiknavagaadpgtwldihraaeagaaakrvlvrsqarmertdktrelgnegvlqlqkeemqnqdl
aveqltavirrqremgeriheevedqirlldeldqdtdrtgaklkvannrikkm-
>011278
pttskpftlynitivqkrysefehknlhslvgayppeplpeteerraglekylraiaepprrwrdtpvwraf
lglpaglreanlaaasdpgtwldlhrrveagsaakralikgnndggptertreldnegvlqlqrdtmqeqdq
evealakiirrqkemglaindevnrhidmldrlnddvdvvgrklgvakdrvkrl-
>001737
stpskpftlynitvvqkrysdflhqaltslvgspppeplpatekrrvalerylraiaepprrwrdtpvwraf
lnlpgglkdanlaaasdpgtwldlhrkleagaaakralvraaarvertertreldnegvlqlqrdtmrdqdm
evealarivrrqkemglaindeverqtnmldnlntnvdvvdkklrvakrrdqwly
>000141
----mvilelklrlvdersrlvekiqpsandniqlkkhlnkvlgmlrelskdilhsrdeg-----rglvery
ndclsdglieksdymfelgrmpdsgdpdmkrvrfqdkldvppykddprtthspftnqdlfmqqqqqlmeqdt
hlehlaasvhqshristgihrevteqneiltdlesmlnnsgqrldrakkrlvife
>000205
mngl--kveykliivderdrlmdhmqpskndniklkkhinhtldllkdyeddvpfseddr-----nhqikty
ndiieetvidkelyrfkrkpnl----retkkvrfkdglvekpykddeynispqvsnqdifiqqqqqlmeqes
hlenlsssinrtqgisieindeveqqnelltdierqvdrseshlqragrrlnaye
>010073
lklg--yeldqlslveertrlvsglaptandnvalkrqlgsilesmqevcrynaildkvpdagldkelyrfh
rplva-ggdevskdslkkvrfkn---ddeltvtyrdddddapyedep-sqplpmvsqelfidqqqqlleqds
hlgtlsqsigrthdismdlndeivsqndllvdleslidnngrnlnrasrsmhgfn
>010159
lklg--yeldqlslveertrlvsnlaptsndnvvlkqqlss-------vleslqkyapd------dtlisry
ntilddtavdkelyrfrkaavsntdeddeltvmykdddeqapykdepqpqlqpmvsqelfidqqqqlleqds
hldtlsqsigrthgismdlndeitsqndllvdlenlidnngrnlnrasrsmhgfn
>000830
lklg--yeldqlslveertrlvsklaptsndnvtlkrqlgs-------ilellqkcapn------delisry
ntilddtavdkelyrfqqqvarntdeddeltvmykdddeqtpykdeppqppqpmvsqelfinqqqqlleqds
hlgalsqsigrthdisldlnneivsqndllvdlenlidnngrnlnrasrsmhgfn
>asd_186
lklg--yeldqlslveertrlvsnlaptsndnvalkrqlss-------ilellqkcasd------gtlisry
ntilddtaidkelyrfqesv------asnadevsrdslkkvrfknde-------------elt-vmykddde
-------------------------qde-----esplpsthvp---ykde-----
>000462
lkvs--yeldklkiveertrlidsmepsksdtislksqlst-------vldllnsvgghgkayid-eynkvl
aqlgddtavdvglytfspkqdiaskpetrkrvrfnddletqpyhdyervnaghmisdelfarqqqqlleqdt
hldslattiknthgisidinqeltdqneilddmenlldtssrnlerarrrldsfq
>010048
----meilklklwilderirlvskmkpsnndtinlekqlnstldslqetaktvtwagqaq-----vlladry
neavaddvvdkelykftspteikesdveakkvrfkddlleapysdellqvvpqlsnqelfiqqqqqlleqds
hldslsqsvhrshglsvdihhemtdqndvlrdleslvdssgrnldraktrlavfe
>010114
----mekllyeidlieertrlvakiqpsakdnvelkkhlns----tldllqelegtetd-erfgeakynqai
enfpddlidkelyifhrktpersstplgqkrvrfkdalvehpysdtplkvvtpnltqdlfiqqqqelleqds
hldylsqsvhktydlsldinhevtqqndvlqdleslvdtsgrnlnrankrleife
>010095
qniqlselqlkltlieerhrlisnippstddnirlktllnk-------iisilneicdspkddldqgyidry
nelltgmsldldiyrfektlklmansstskkvrfdddiqyqpykdnpsssstnlisqelfiqqqqklmeqds
hldhlsgsvqrshgisldinnevtnqnelltdlenlvdnsgrglerakrrleife
>009886
lqls--ynldklkiidertrlidkltpskndttalkrqcssvldvlnd--qtasditqd--------qidly
nkliepdkenvdlslyrfeatpndsmttskkvrfnddelvkpysdepgdnvvplvskdlfiqqqqqlmqqds
hieqlsssvqrthdmsldinneieeqnevlhdledlidnnsrhlnraqrrleifn
>003870
knetkllsrleaeiiedrnnllknlspsandnenltallgkitslfksledsfrvggvrsffdqfndlvqly
hklytdpsidvssykyekpapttttttpsksvrfkdtpevtpyadnpesdsnsttdsnlqaehqqtmmrqdq
dlevlhqlishqnrmgrdidqeldehmiilndlelgvdnselrlhratrrlnnfr
>002865
sskdqklnriqlslidersrlveqltpsqsdnldlinllaklksnllflesdisgsaeny-----sevvdry
kdlledpyveideykfsgtinhageltnkksvrfkeggegkpyrdearltissvntneehqhq-qqllaqde
sldrlhdsiriqhsmgltindeldehlvilndlergvdsasnrltratnnirrfr
>000768
sgakktrsylqldvieervrlitklvpssndnldlinclnkvikslnyiqndiinlskkgdiyeelgfenlh
nryhqdiyvdineygferkeipkvn-ipgksvrfsdkveekpyrddesvasfesqtpqmyaqhqqqiinqde
dlgvlhnsvrrqhsmglhineeiddhlimlndlelgversqfmlnnatnklksfr
>002834
mnelnqlrkvaleeldersrlvsrlepsandnldiishvsrsakqlsslhdilvngtnqafqarldryqrcf
drlqsdtyidvseyalhfdpipevtastpktvrfqddpdtkpyrddeslgsfdpdtqqlfaqhqqqildqds
qldtihdsvrrqhamgvsindevddhlillndlesgvdasqirlrratdrlrkfr
>002960
apsiskinvyelnnleerdrlverltpsandnyelisllqklvkyfkylqqdlislikvgqyinqreavaky
edvhedssisvseyhftpaefpqrk-tpissvrfqedildkpysdeentdsesfdatnqhaqhqqtileqdq
sldvlhqliirqhtmgqsinselddhlillndlengvddanyrlntaanrlhefr
>011237
kkeikglykieiesvaeraklheslqpssndnkeltnqvhkvidnfelakaeaenskeedlrqlsdrymdih
ssleddtdidapgfsyvipcppkt--tttkavrfkddpeeqpyrdvpvgeepdsrshqmfaehqqtmmrqdq
dldylhqlisrqhmmgkdidqeldeqliilndleqgvdnssfrlqrattrlndfr
>003852
tsndirfnleelelleernniyddltpskndnfelisllsktvkyfkfvtkdidddinsdigseleelvsky
nsiyddsnldvsefkysftrsvttttnvhksvrfkdtpddkpykddpqesseelsnhqmfaqhqqtmmrqdq
dldtlhqsisrqfsmgqdinqelddqliilndleqgvdqslsrldlanrrirtfr
>011220
tvkdikfnldeislqeersniyddltpskndnfemislilkftfieqdmneylddlekngfmnlvnqytkmf
eelskdsnidiseykyvykrptssqnpvqksvrfrdtpddqpykddpssaahedithqmfaqhqqtlmrqdq
dldvlhqlisrqhmmgqdinqelddqliilndleqgvdlslgrlhtastrlrhfr
>000622
tikdikfnldeinlqeernniyddltpskndnfemislisktrqyftfieqdmndyfdnedefmnnqytkif
eelsndtnidiseykyvyklptpsqnpvqksvrfkdtpddqpykddpedssveyedsdhqaqhqqtlmrqdq
eldvlhqsisrqhmmsqdinhelddqliilndleqgvdsslghlnsantrlrhfr
>010079
kltikpyvlyptkriykrysefwktqlekqigstmpydfpexderriglerflnelyndrsrwrntkaaqdf
lqlskqeksqqqqeadvevgwdemvrsvrgalrartklhrrsllkectaaptsnsdrgrtdlqqqmvreqeq
elvalhriiqaqrglalemndelqtqnelltaleddvdntgrrlqmankkarqfn
>010142
klrikpyvlyptklfykrysefwktqlekqigssipydfpeiderrvglerflnelyndrsrwrdtkiaqnf
lqlskqeepkqrqeaddeirwdelirsvrrvlrartklhkrsllkecaaetssntdqgrtdlqqqmvrdqeq
elvalhriiqaqrglaldmneelqtqnelltaleddvdntgrrlqmanrrarqfn
>010165
kirikpyvlypnkhlykrysefwktqlekqvgstipydfpeiderriglerflnelyndrsrwrdtkiaqdf
lqlstqekseqrqsiddevewgemirsvrgalrartklhkrsllkectsgtspttdqgrtdlqqqmvrdqeq
elialhriiqaqrglalemneelqtqnelltvleddvdntgrrlqianrkarqfn
>000630
klrinpyvlygvsrlykrysefwktrlerdvgstipydfpeiderriglerflnelyndrsrwrdtkiaqdf
lqlskqeksqqhletadevgwdemirsvrgalrartklhkrsllkectsdnsstteqgrtdlqqqmvrdqeq
elvalhriiqaqrglalemneelqtqnelltaleddvdntgrrlqiankkarhfn
>010188
klrikpyvly---rlykrysdfwktqlerqvgstipydfpeiderriglerflnelynd-srwrdtkiaqdf
lqlskqeksqerqeiadevgwdemirsvrgalrartklhkrsllkdctsetspttnqgrtdlqqqmvrdqeq
elvalhriiqaqrglalemneelqtqnelltaleddvdntgrrlqianrkarnfn
>006545
wesg--mslvdcilirernravshmsvell-dhrisscmskvrqslaieeqklsdaesnrselkkqavlaas
qqvdrtptktdttpprkplgniantprnsgkssvrqipgykafvnventehadldnsellqlhsriieqqds
hldglsetiarqkqmgqlisneldmhvdlldeteqvvdstharlntaatrlgrvm
>000874
hvdeakyglvelrtvwrryseflkkelesscgcdipyefppieerkvkladfmsellndsvkwkrhksvsnf
lgmdimenvkstkskppqngwmdmfhpeeerdrrskllttkplpgrrtietakynnrdllqvqkqmnkeqdq
eleqlhkiiqrqkqlsmemneelsqqnelldsfqndvdrtamklkqanrrardfn
>001203
-----------------------------------msslgp-------lapdhnpfaddq-----dadvlsk
etfsv---------garpgq------shsndvalnadlag--------------------lqq-qhrdeqdq
hldalsaslnrqhemslqmneeldlhqellerfdsdaehtglrlggaanqldrlr
>010510
svgrapvaladlaeatkrfqaiwstfsmlqernrlaheleaaeasehtflrtfpyfgrdrhmhmllqaldtw
kkrmsegdaagvpsvdqveswtdtvslhelrsdhahaldpqsmndmppfdtdedrdsallshn-eawrdqdr
hldhlsasisrqhsisvrmneelelqsgmigeldtdvestglrlggaatrlerfr
>009760
tkpptparlssisslltsilelseltvnpatkskilknlltlrdgliqideqdqilvgl------rnqyqri
vglvrgmeteiqgidlslpsskppttsspvtsnlhqtpqstrtrsrkieedeelmreneqriqqvllddqdr
tldelsnaisrqrdlslhisselevqenlldeldqdldftsnrltrankrmdnlf
>010727
mvsstparlssissllssilelsdlpispsirssiiknlisfrdgmvsiqtgstgqqcdp-----mslrdqy
lrivs-larglneirdelggleldlpspvtranqrddassedfktnslqedeelmrqnedmlqqamiedqdr
tldqlstaisrqrdlslhisfelevqenllnelderfdftgsrleranrkmnnvf
>000031
mtnl--vllvqtqaidererltlgikaaesddrdieralenikqgl--ldnrqaathgkdtrvrehnlvqay
ekisd---tdlpdlylneslfv----skkksvkfrdnnleepyrddpaarfeglstqvvysqr-edmgeqde
rlstlaqsvsrqhqlslqigaevdshnvmlddieaqvdnsdgrlnlarrrlddfs
>006772
tlak--ltsltlslerqrlqtfs-------npsasslhvpqitrnmqqlhagvldleekeavrllrsqyerm
rgmlgadvvgipslqveesqtanaysssssslnspvpppvapytddp---eaalpstemlhaqrqmmddqdv
hldrlshsinrqrdislqindeldvhtglledldheldntgdrlsgarrrldrva
>002937
sasatpmatlkltslstqtlsllrlqslsadpdgsslhlpqitrnlnqlragvleleekeavrllrsqyerm
rsmlgadvagiqslqqttpattsasppstsslprphlpspapytddp---eaaypahevlhtqrqmmveqdv
rldelaqsigrqrdlslqineeldvhqglleemdeeldrtgsrlsqarrkldrva
>002880
slak--ltsitlslllerqrlqtnsplhdpspstgslhltqikknleqlrngiaamqakeavgllrnqyerm
rgmlg---sdaagvpreplpsiglsgspsshtrsdshgvfapykddpyadeesgdnhsilsqr-flmqeqdq
rldelshsinrqhhlsvqindeldvhhglleeldtgidrtagrlgsarkrldrva
>002932
slak--ltsvtlslllerqrlqtsspqdqp-pktntlhlaqikrnltqlrtgildleakeavgllrnqydrm
rdmlgkeeptlsstvaspspvsppnlppppatrevkepiyapyaddp-----elgppgimtqr-hlmneqdq
hldqlshsinrqhhislqindeldvhhglleeldtdldrtasrlggarqrlerva
>003939
skltdn----tlsiifernklkdklnyeky-eatinknlaklkegiktleqqlsaeeet-tnddedklvqiq
vklnk---levllggdeasardillgkrgktvrfssphme--------vdpsdlengqilqlqqrviqdqdd
dldqlslvigrhrelglligdeleshaqlideteimvdrtdarlrkakkkldyvg
>000327
pnpsqlfllahiksllereraisslepnsq-dgeisrsleslregiegveanvkrleesnadikdmhlrsqy
sdlsstsssaegesndrsdsaspqftpssksvrfmddsvaqpyrdspgvdtsdmsnqhiydhhervmreqde
qldrlgesigrqhqlsiqigdeldghvalldemdgtvdrhqsrldnarrridkir
>009915
pnpsqlfllahiksllerqraisdlepnsq-dgeisrsleslhdgiedverdlsqleqtnaelkdfhlksqy
qdlssqfsghstsagasgsspspefappsksvrfmnsateqpyrdspgvdqsdlsneqiydrhneimrdqde
qldrlgesigrqhqlsiqigdeleghvalldgmdgdidrhqhrldgarkrldkir
>002785
pnpsqlfllahiksllerqraisdlepnsq-dgeisrsleslhdgiedverdlsqlertnaelkdfhlksqy
qdlssqfsghstsagasgsspspefappsksvrfmnsateqpyrdspgvdqsdlsneqiydrhneimrdqde
qldrlgesigrqhqlsiqigdeleghvalldgmdgdidrhqhrldgarkrldkir
>006528
mtnpsqllllhiksllerqraisdpepnsq-dgeisrsleslregiesveaevarledvh----gaadlrdq
lghlqqyqdlsaqfrgqddfldsefapssksvrfmdsateqpyrdspgldatsmdneqiydhhanvlreqde
qldrlgesigrqhqlsiqigdeleghvalldgmdgdverhqrrldgarrrldkir
>002771
fkmpnpsqlfhiksllerqraisnlepnsq-dgeisrsleslregiesvesevsrlgean----aaidlkdq
lhylqyrdlssqfheqddsvldsdfsppsksvrfmdsaaeqpyrdspspdhsnmsnqqiydhhaetlreqde
qldrlgesigrqhqlsiqigdeleghialldgmdgdvdrhqrrldgarkrldkir
>006652
pnpsqlfllahiksllerqraisnlepnsq-dgeisrsleslregiesvesevsrlgeantdlkdhhlqsqy
rdlssfhgqddsvldsdfsnvkksspppsksvrfmdsaaeqpyrdspspdhsnmsnqqiydhhaetlreqde
qldrlgesigrqhqlsiqigdeleghialldgmdgdadrhqrrldgarkrldkir
>010017
pnpsqllllahiksllerqraisdlepnsq-dgeisrsldslkegidavesdcarleeantdmrddhlysqy
reltsqfrgsdaaaaddpveftnikkpssksvrfmdnaaeqpyrdspgvdtsemsnqqvydhheqimrdqde
qldrlgesigrqhqlsiqigdeleghvallddmdghverhqgrldkakrrldkfr
>002826
tnpsqlfllahiksllerqraisnlepnsq-dgeisrsleslrdgiakveadcagraatntdlrdghlqsqy
qelsafhrpessannddptraspefppssksvrfmdaaaaqpyrdspgadtsamsneqiyshhdqvlrdqde
qldrlgesigrqhqlsiqigdeldghvallddldghverhqtrldgarrrldkfr
>011161
snpaqlfllahiksllerqravsklepfsq-dgeisrsldslrdgveslasqiahleetdadlrdislkkql
ddltsnpssdatlktpndsslaedfspisksvrftdslathpyrdsptfdhsslsnpeihahhaqimqeqdd
eldrlgesigrqhelsiqigdeleghialldevdgyvdrhasrldgakkrlgkfr
>003033
snpgqlfllahvksllerqraisnlepnsq-dgeisrsldslregiesvekearrleedgfvdlkeqavslr
qqlqdssssndtlsspndpslagdfvpisksvrftdtltaqpyrdtptldhshltneeihmhhaqimreqdd
qldrlgesigrqhqlsiqigdeledhvalldevdghvdrhagrldgarrrlgkfk
>003080
snpgqlfllahvksllerqraisslepnsq-dgeisrsleslrdgiesvekearrleedgfvdlkeeasnlr
qqlhdsssskdtisspndpslaedfvpvsksvrftdtltaqpyrdspsldhsqlsneeihahhaqimqeqdd
qldrlgesigrqhqlsiqigdelegqvalldevdghvdrhigrldgarrrlgkfk
>011318
snpgqlfllahvksllerqraisslepnsq-dgeisrsleslrdgiesvekearrleedgssfvdeeasnlr
qqlhdsssskdtisspndpslaqdfvpvsksvrftdtlaaqpyrdspsldhsqlsneeihahhtqimqeqdd
qldrlgesigrqhqlsiqigdelegqvalldevdghvdrhigrldgarrrlgkfk
>003891
ststrqllllhlksllerqraissldstkq-dthivrsltnlhegiisleaqqsns---------adlsrlr
tqyadsapptstiqqpndstlapdfasrnkgvrfrddpdeqpyrdepvpdqsnldnqqihayhknvlreqde
qldslgasigrqrmlgiqmgneldeqnvlledveqgvdrhshtldgaqrrlgria
>009813
stsa--yqlfhlksllerqraisniestrq-drhirrslsqfqdgieqlesqstdlgeaedlarlktqyadl
ysqfhgsappsaeikkpnpalasdfaknnknvrfhdnpdeqryrdepapdqsrmdnpqihtyhkqvlreqdd
qlevlgqsigrqrmlgiqmgneldeqvemlddvergvdrhsatlqraqkrlgtia
>003915
mpsasqfllahiksllewqrakanpdddsl-sgdisrsfdqlrngiasldqesarlqqvgaqaiadslpdlh
kqfdelagasanspdaaaaaageetdrkpktvrfsetprsgryhddpsdnaagmsnqqiyeyhnqimqeqde
hldrlgesigrqrelsmqigdeleshmaildevdhvtnrhqsrvdrakralgkva
>011143
snpsqlfllahiksllewqraqndpddnsh-nsdvsrsfdqlrngiasleqesarlqeagsqaiteslpglh
kqfde----lisqyhslagsssqepgrkpksvrfsenppsgryrddpseslgysdnaglsqihaqilqeqdd
hldrlgesigrqrelsmrigdeleshmaileevdeatdrhssrldrakkalgrva
>009879
snpsqlfllahiksllewqrahglnpddtslsgdisrsfdqlrngiasleqesarlqqagaqaiteslpalh
kqfdesqyqslsnpssnppsdqdasdrksktvrfseaprsgrytddpsesmgysdhsglsqihdqilqeqdd
hldrlgesigrqrelsmqigdeleshmaildevdhvtnrhqsrldrakralgrva
>002893
msrasqfllahiksllerqraknnlegdsq-dghisrsfdqfrdgltslreeeqrlteagasslmesisslq
kqlddssstietlthpnseeladdfdrkpktvrfsdtppsgryrdnprdeaqemdnqqlhqyhaqileqqde
qldrlgesigrqrelsmqigdeldshvamlddveavtdrhqsrldrasrmlgkva
>009936
srasqlfllahiksllerqraknnlegdsq-dghisrsfdqfrdgltslreeeqrlteagasslmesisslq
kqlddssstietlthpnseeladdfdrkpktvrfsdtppsgryrdnprdeaqemdnqqlhqyhaqileqqde
qldrlgesigrqrelsmqigdeldshvamlddveavtdrhqsrldrasrmlgkva
>001587
srasqlfllahiksllerqraknnlegdsq-dghisrsfdqfrdgltslreeeqrlteagasslmesisslq
kqlddssstietlthpnseeladdfdrkpktvrfsdtppsgryrdnprdeaqemdnqqlhqyhaqileqqde
qldrlgesigrqrelsmqigdeldshvamlddveavtdrhqsrldrasrmlgkva
>002969
ssanqlfllahvksllerqraksnlegdsq-dghisrsldqfrdglaalreeeqrlseagasdlsesistlq
kqfddsasaaatvshpnseeladdfarkaktvrftdtpssgpyrddpqdqaaemnnqqiheyhnqileqqde
qldrlgesigrqrelsmqigdeldshvamldevegvtdrhqsrldrasrtlgkva
>001518
qnal--fllahiksllerkraqsnvdagsq-dghisrsldqfreglealekeqkrseeagaldisdslpslq
kqlddhgfssvapstpndpslasdfasrakqvrfsdspmaqpyrddpqieeqgldnvqvhayhqrvmeeqda
qldalgasisrqrelsmqigdeldsqvamldeservvdrhqssldrarrqvgris
>001136
pnal--lllahiksllerqraktklssdtq-dghisrsldqfreglesvraehqrlheagstlndsslqkqf
ddltsspattstltqpndpslaqdfarasktvrfsspnsdfpyrddptidghdmdntqihayhqrileeqda
qldalgasisrqrelsmqigdeldnqvtmldeseravdrhqnaldrardrvgrfa
>003068
pnal--lllahikslleqqraktnlrrdsq-dghisrsldqfreglealekeqlrleeagasslndtltslr
kqyvdsngatstlthpndpslaadfaaakkavrfsspstdfpyrdsptagyrdhitqnlsqihaqvlheqda
qldalgasiarqrelsmqigdelddqvlmldeseramdrqtnalgrarrqigria
>011284
pnal--lllahiksllerqaqrtsnlpndtqdghisrsldqlrdgiealgkeqqrlqeagtallttslnkqq
kdltttaattstlthpndpsladdfasqkknvrftddnndqpyrdeiddsagyrneeglsqihaqileeqda
qldalglsisrqrelsmqigdeldsqvlmldeservadrhastlnrarrqlgrva
>002996
atnpsqfllahiksllerqraisdleptsq-dghisrsleslreglenirnetirleeagsltlketentlr
sqyddnsstpstlshpndpslsddfvqssksvrfsdspsi-pyrddpppdqshldnqqihayhtrvlaeqde
aldrlgesigrqrelsiqigdeldehvqmldevdrnvdrhqtrlnkarkhlgtva
>003836
stnpnqfllahiksllerqraisnleptsq-dahisrsleslreglenitnerirleeagsltlqetehtlq
tqyddtastsstlshpndpslsndftpspksvrfsdspsifpyrddpppdqshldnqqihayhsqvlaeqde
aldrlgesigrqrelsiqigdeldehvqmldevdrhvdrhqsrldkarknlgtva
>006672
atnppqfllshiksllerqraisnlpstsq-daqisrsleqlrsgieslesqvadtsdeslprlrsqltdlt
sqfsraaptsstithpndpslqrdftpksksvrftdtada-pyrddpapdhsgldnqqihtyhsqvlreqde
qldvlgasigrqrqlseqigeelegqvlllddveegvdrhqaqfvrargrldrfs
>011261
atnppqfllahiksllerqralsnlpsnsq-dgqisrsleqlrsgieslesqvldtsdeslprlrtqlndlt
sqfranaatsptltnpndpslipdfaalsksvrfsdnpds-pyrddpapdqshldneqihqyhsqvirdqdd
qldrlgesigrqrelsmqigdeldgqvlllddveegvdrhqaqfvrargrldrfs
>011122
atnp-pfllahiksllerqralsnlpsnsq-dgqisrsleqlrsgieslesqvedtsdeslprlrtqlaels
aqfdhsssssatlttpndpslasdfsrssksvrftdaeddfpyrddpapdqshldnqqiheyhsqvlrdqdd
qldrlgasigrqrelsmqigqelddhvmllddveegvdrhqaqfnrargrldrfs
>000721
stpt--sasittslllersrilsnlkpspsstqqivrnltsirsdleqleleskglvlgggkggdeeevkel
eerydrllgmleeddlgrekakdlkrpadaspsaqdvptfqpfkdyp-eneepelahemlsnqqmlmndqde
rlnllshsigrqndlslqigseldvhhqlleetdtamdrtaaslgrakrrldrva
>010712
ppsaarlssltlsqileltratqalpstsl-antisknlaq-------lskgiealelegdevlnsaqydrl
vglvektgrlvdtgdddehefdeqdaesgvalqpikpphvrdldqmededemrransevmqmqkrmledqde
tldslstaiarqhslslniaselemqssllddtdsaldrtetglrraggrlnqys
>010720
--------iy--------------------rrdqfppn----------peseleqmeed------eetlrra
naevv-------------------------------------------------------qmqkrmiedqde
tlnslssaiarqhslsqhisselelqsglldetdsaidrtqiglrrasgrlnqft
