# Supplementary material for: Phylogeny of the SNARE vesicle fusion machinery yields insights into the conservation of the secretory pathway in fungi
Source: BMC Evol Biol. 2009 Jan 23;9:19. doi: 10.1186/1471-2148-9-19 (PMC2639358; doi:10.1186/1471-2148-9-19)
Supplement: Additional file 3 — Alignment and tree files. Detailed information to all sequences and trees are contained in a zipped file, which contains all phylogenetic trees in Nexus-format (.nex) and all alignments used to calculate the trees in Fasta-format (.fasta). In addition, a text file is provided ("id2information.txt") that allows to identify the sequences used for our analysis in the NCBI data base: listed is the sequence number & name used in our alignments & trees and the respective gi string. [file 1471-2148-9-19-S3.zip › R.I.conserved.fasta]

>010749
--rssiitrldglplaasmddaqtealrdaknqakqlmlklspqseprcsieagavsfhymvengvcyltic
drayprnlafdflselsreffsahghdv-atatrpyafvkfdtlmqklrrqyqdtrnaghlqrlnedlndvt
rimtknvedllyrgdsldrigamsdalrdsslkyrkdarklrleamyrtygppavvvlvvllvlylryl
>001326
mvlstlimradglplsasvddgqen-lseqkkqcklvtqklsansadrasiesgnyvihylmkdgivyycis
essyprklafsyldeldrefqkshgqealkegvrpykfvefdtfmqktkrvyqdtrathnldklntelqdvt
rvmtkniedllhrghsldhmsdlssnlrteskkyrraaqrinweamirqyipfigvgliglfmlwwmlf
>asd_184
----------------------------eqkkkckiiisritpnsasqatiesgnynihylilnniiyltic
eksyprklaflfltevshefehshgrealsstarpygfssfdnflsktkkiyqdqraqsnldklnndladvk
kvmtkniedllyrgdsldkmsdlssslkndsikyrkkaqrinfealikqyipvvgaglfvvfviwfmfl
>003865
mvestliyrydalplcgsvdddssnalleqkkkckiliskitpnsepqatiesddynihylisqsiiylcic
kksyprklafsylseianefynshgadalsrtarpfgfssfdnflnktkkiyqdqraqsnldklnndladvk
kvmtkniedllyrgdsldkmsdlssslkqdslkyrrraqrinfeamikqyipvvgagliflflcyyylk
>011232
qkhtnlyva---lplcgsvdddstnslleqkkkckilisritpnsepqatiesgefnihylisqgiiylcic
kksyprklafsylneiahefynshgqealsptarpfgftsfdnflhktkkiyqdqraqsnldklnddladvk
kvmtkniedllyrgdsldkmsdlssslkqdslkyrrraqrinlealikqyipivgvglifvficyyllr
>009980
----------------------------dqkkkckilisritpnsepqatiesgdfnihylisnsiiyicic
nksypkklafsylqeishefynshgnealstkarpygfnsfdnflqktkkiyqdqraqsnldklnndlidvk
kvmtkniedllyrgdsldkmsdlssslkqdslkykrraqrinfeamlkqyipivgvglilvfmvyyllf
>010001
mvestliyrydalplcgsvddennpnltdqkkkckilisritpnsetkasiesgdytihylidnsiiyicic
nksypkklafsylseisheffnshgnealsnkarpygfnsfdnflqktkkiyqdqraqsnldklnndlidvk
kvmtkniedllyrgdsldkmsdlssslkqdslkykrraqrinfeamlrqyipivgaglifvfmvyyvlf
>011214
nta---------lplcgsvddennpnltdqkkkckilisritpnsetkasiesgeytihylidnsiiyicic
nksypkklafsylleisheffnshgndalsnkarpygfnsfdnflqktkkiyqdqraqsnldklnndlidvk
kvmtkniedllyrgdsldkmsdlssslkqdslkykrraqrinfeamlrqyipivgaglifvfmvyyllf
>002958
---------------------------mdqkkkckilisrmtpnsepqatiesgdynihyliasliiyicis
eksyprklafsylqeishefqnshgtdalsnsarpfgfssfdnflsktkkiyqdqraqsnldrlnndladvk
kvmtkniedllyrgdsldkmsdlssslksdslkyrrraqrinleamirqyipivgaglifvfliwymfl
>000509
---------------------------mdqkkkckilisritpnsepqatiesgqynihylidnsiiylsic
dksyprklafsylseishefwnshgqealsnsarpfgfssfdnflgktkkiyqdqraqsnldklnndladvk
kvmtkniedllyrgdsldkmsdlssslrndsikyrkhaqkinfdallrqyapivgcglffvflvwymfl
>002833
---------------------------meqkkkckilisritpnsepqatvesgaynlhyqisnqiiylcic
dktyprklafsylaevshefenshgqealsasarpfgfssfdnflsktkklyqdqraqsnldklnndladvk
kvmtkniedllyrgdsldkmsdlssslrndsikyrkraqkinfdallrqyipvvgvsilflflvwymll
>001055
mikstlifrddglplcssvdddtdpsladqkkkvkvlisrftpqsaneatlesgayemhyvrqqsvvyiviv
ergyprnlafaylanvrhefehsygne-ykpsvrpyafvsfdnflqktkkiyndkrvqgnldqlnsdllgvk
qimtkniedllyrgdsldrmsdlsaslrqdskkyrrsaqkinfdlllsqyapvaliglfflflvwwlvf
>000566
mirstlifredglplcasvdddtdpslqeqkkkvkilisrftptsaneatvesgdfeihyirlntvvyivva
ernyprnlafsyladiqqefehsyggq-lksnvrpyefvsfdnflqktkkvyndkrvqgnmdqlnqdlkgvk
qimtkniedllyrgdsldkmsdmsaslrqdakkyrasaqkinfdllisqyapiaiiafffvfllwwmfl
>010108
mikstlifredgmplcssvdddtdpslteqkkkikilisrltpqsaseatlesgayeihyikvdlvayfvia
ekgyprnlafsylkdvaqefehsygne-ykptvrpyayvtfdnflqktkklysdkrvqdnldqlnqdlmgvk
qimtkniedllyrgdsldkmsdlsaslrqdskkyrktaqkinfdllisqyapiaivafffvfliwwvfm
>010042
mikstlifrddglplcssvdddtdpelseqrkkvkvlisrltpnsadeatlesgqfeihyirvnmvayfvva
ekgyprnlafsylreiaqefehsygse-ykptvrpyafvtfdnflqktkklysdkrvqnnldqlnqdlagvk
qimtkniedllyrgdsldkmsdlsaslkqdsrkyrrsaqkinfdllisqyapiavvallftfliwwifl
>010088
mikstllyrddglplctsvdddnvpslmeqkqkiktvmsrmtpqsaseatlesgsyeihyirkesvfyfvvc
ekgyprnlafsylseiaeefqhsygnevnktttrpyafvnfdsflqktkriysdkkvqdnldqlnqelvgvq
eimskniedllyrgdslekmsdlsaslkesskryrksaqkinfdllisqyapivliafftvflfwwifl
>010150
mikstliyrddglplctsvdnendpslfeqkqkvkivvsrmtpqsateatlesgsfeihylrksmvyyfvic
esgyprnlafsylndiaqefehsfane-ykptvrpyqfvnfdnflqmtkksysnkkvqdnldqlnqelvgvk
qimskniedllyrgdsldkmsdmssslketskryrksaqkinfdllmsqyapiiivafffvflfwwifl
>010128
mikstliyredglplctsvdnendpslfeqkqkvkivvsrmtpqsateatlesgsfeihylkksmvyyfvic
esgyprnlafsylndiaqefehsfane-ykptvrpyqfvnfdnflqmtkksysdkkvqdnldqlnqelvgvk
qimskniedllyrgdsldkmsdmssslketskryrksaqkinfdllisqyapivivaffivflfwwifl
>000687
mikstliyredglplctsvdnendpslfeqkqkvkivvsrltpqsateatlesgsfeihylkksmvyyfvic
esgyprnlafsylndiaqefehsfane-ykptvrpyqfvnfdnflqmtkksysdkkvqdnldqlnqelvgvk
qimskniedllyrgdsldkmsdmssslketskryrksaqkinfdllisqyapivivafffvflfwwifl
>010174
mikstliyredglplctsvdnendpslfeqkqkvkivvsrmtpqsateatlesgsfeihylkksmvyyfvic
esgyprnlafsylndiaqefehsfane-ykptvrpyqfvnfdnflqmtkksysdkkvqdnldqlnqelvgvk
qimskniedllyrgdsldkmsdmssslketskryrksarkinfdllisqyapivivafffvflfwwifl
>010064
mikstliyredglplctsvdnendpslseqkqkvkivvsrmtpqsateatlesgsfeihylkksmvfyfvic
esgyprnlafsylndiaqefehsfane-ykttvrpyqfvnfdnflqmtkksysdkkvqdnldqlnqelvgvk
qimskniedllyrgdsldkmsdmssslketskryrksarkinfdllisqyapivivafffvflfwwifl
>000227
mikstvvyrddglplcssvdddisdllneqkkrikmvvsrmtpqsaneatleskdseihyirqqgviyfvic
eagyprnlafsylndvavefqhsysne-lkptirpyafasfdtflqrtkkaysdkkvqdnldqlnqelvgvk
qimskniedllyrgdslekmddmsnslkisskkyrksaqkinfdllisqyapivmvafffvflfwwvfl
>009884
mikstllyredglplctsvdddsdpslgeqkkrikmllsrmtpqsateasiesgnyeihyinaasvlyfvic
ergyprnlafsylsdvqqefqhsyyne-ykpnirpyafvsfdnflnktkkayadkkvqdnldqlnqelvgvk
qimskniedllyrgdsldkmsdmsatlkesskkyrksaqkinlellisqyapiamlgflfvfliwwvfl
>003884
miyttqivrldgltlvasvddaqasdlaelkgnirqvikkltpnsepraslesanytihyvladtiaylait
ersypkklaltyledvraefqtsydrsaydpqlrpyaygefdrfiertkktyqdsratdnlgrlndelkdvt
qvmtkniedllyrgdslekmgdmssrlredsakykraavrinwelllkqygpfaglglvillllvwrfw
>009777
-----------gltlvasvddqqvqelnelkqnirqvvkritpnseprasiesakytihyvlndavaylait
ersypkklaltyledvraefqtsykredidpqlrpyqysefdrfiertkktyqdsratdnlsrlndelkdvt
qvmtkniedllyrgdslekmgdmssrlrddslkykraavrinwelllkqygpfaglglvilllliwrfw
>006665
mikhteisrldgiiltssvdegeadalnevkskvklvqrrlnrnsepqasiesgsytyhylisgdlcflcic
drsyprklaftylsdlaseftqtyqpnqyspalrpyaftefdtfiqrtkktyqdsratqnldklndelkdvt
kvmtkniedllyrgdslermgdissrlredsrkyrkaavrinwelllkqygpigglafiiivfvwwrff
>011119
mikhtmisrldgliltasvddeqtdafnevkgkvklvqrrlnrnsepqasiesgsytyhyliegdlcflcic
drsyprklaftylsdlsreftttyqpqqysptcrpyafvefdtfiqrtkktyqdsratqnldklndelkdvt
kvmtkniedllyrgdslermgdissrlredsrkykkaavrinwelllkqygpvgglafiiivfiwwrff
>011254
mikhtmisrldgllltasvddeqtdrfnevkgkvklvqrrlnrnseqqasiesgnytyhyiiegdlcflcic
drsyprklaftylsdlareftttyqpqqysptcrpyafvefdtfiqrtkktyqdsratqnldklndelkdvt
kvmtkniedllyrgdslermgdissrlredsrkykkaavrinwelllkqygpigglafiiivfiwwrff
>003136
mvlstqisrldgiplaasvddeqqvdlseaksqaklisrqlnrnsepqatiecgqcnlhyiikdgvcflcia
drsyprklafsylgdlaneftttyptsqystnlrpyafvefdsfikrtvktyqdsrapqnldklndelrdvt
kymvknvedllyrgdslermgemsgrlrddslkyrkaavrinwdllvkqygpfaavgfvmlilifwrfl
>011160
mvvstqitrldgvplvasvddeqgealseiklhakkicqrlnrnsetratiesgqhnlhyiiqdevcflcit
dksyprklaftylddlateftttypasqyssklppyaflnfdnfiqrtmktyqdsrtsqnldklndelkdvt
kvmtkniedllyrgdslermgemsgrlredsrkyrkaavrinwellmkqygpfaavgfimfilicwrfs
>011297
mvkstqisrldglmlsasvddeqaealaevkgqakmifrrlnsnsepeasiesgqynlhyiikddicflcia
drsyprklafayladianefvnmyppsqyssnlrpyafvefdsylqrkkksyqdsrasanldrlndelkdvt
kvmtkniedllyrgdslermgemsgrlredsrkyrkaavrinwellikqygpfgavgllviillwwrff
>003093
mvkstqisrldglmlsasvddeqaealaevkgqakmifrrlnsnsepeasiesgqynlhyiikddicflcia
drsyprklafayladianefvnmyppsqyssnlrpyafvefdsylqrkkksyqdsrasanldrlndelkdvt
kvmtkniedllyrgdslermgemsgrlredsrkyrkaavrinwellikqygpfgavgllviillwwrff
>003035
mvkstqisrldglmlsasvddeqaealaevkgqakmifrrlnsnsepeasiesgqyhlhyiikddicflcis
drsyprklafayltdianeftttypptqyssnlrpyafvefdsylqrkrkayqdsrasanldritdelkdvk
kvmtkniedllyrgdslermgemsgrlredsrkyrkaavrinwellikqygpfgavglliiillwwrff
>010009
mvkstqiarldg----------qaetlseiktqakmifrrlsrnsapqasiesgqynlqylikddvcflcic
drsyprklaftylsdiateftntypasqysptlrpyafvefdtfiqrskkvyqdsrasanldrlndelrdvt
kvmtkniedllyrgdslermgelsgrlredskkyrkaavrinwellvkq--------------------
>002813
-----------------------------------mifrrlnrnaapqasiesgqfnlhyliqddvcflcic
drsyprklaftyladiaseftttyssaqispnlrpyafvefdtfiqrtkklyqdsrasqnldrlndelrdvt
kvmtkniedllyrgdslermgelsgrlredskkyrkaavrinwellvkqygpvagaglfflfliwwrff
>009928
mvrstqiaridglmlaasvddeqaevlseiksqakmifrrlnrnsapqasiesgqfnlhylikddicflcic
dhsyprklaftyladlateftttysptqysptlrpyafvefdtfiqrtkklyqdsrasqnldrlndelrdvt
kvmtkniedllyrgdslermgelsgrlredskkyrkaavrinwellvkqygpvagvgfiflfliwwrff
>006808
mvkstqiarldglmlaasvddeqaevlseiktqakmifrrlsrnsapqasiesgqynlhyliqddicflcic
drsyprklaftyladlateftttyssaqysptlrpyafvefdtfiqrtkklyqdsrasqnldrlndelrdvt
kvmtkniedllyrgdslermgelsgrlredskkyrraavrinwelvikqygpiagvgllflfliwlrff
>009908
mvkstqiarldglmlaasvddeqaevlseiktqakmifrrlsrnsapqasiesgqynlhyliqddicflcic
drsyprklaftyladlateftttyssaqysptlrpyafvefdtfiqrtkklyqdsrasqnldrlndelrdvt
kvmtkniedllyrgdslermgelsgrlredskkyrraavrinwelvikqygpiagvgllflfliwlrff
>006646
-------------mlaasvddeqaealseiksqakmifrrlsrnsapqasiesgqynlhylikddicflcic
drsyprklaftyledlateftttyspsqysptlrpyafvefdtfiqrtkkiyqdsrasqnldrlndelrdvt
kvmtkniedllyrgdslermgelsgrlredsrrykkaavrinwellikqygpfagvgflllfliwlrff
>002782
mvkstqiarldglmlaasvddeqaetlseiksqakmifrrmsrnsapqasiesgqynlhylikddicflcic
drsyprklaftyledlateftttyspsqysptlrpyafvefdtfiqrtkkiyqdsrasqnldrlndelrdvt
kvmtkniedllyrgdslermgelsgrlredskrykkaavrinwellikqygpfagvgflllfliwlrff
>006522
-------------mlaasvddeqaealseiksqakmifrrmsrnsepqasiesgqyslhylvkddvcflcic
drsyprklaftyladlateftttyspsqysptlrpyafvefdtfiqrtkklyqdsrasqnlgrlndelrdvt
kvmtkniedllyrgdslermgelsgrlredskkyrkaavrinwelllkqygpfagvgflvlfliwlrff
>003908
mirstqisrldglmlcasvddeqsdalnevkqqlrqilrkltptsepqasiestsftihylidsavvftaic
ersyprklaftyladlareftttytqqainpalrpyafmefdnfiaktrttyadaraaqnldklndelrdvt
kimtkniedllyrgdnlermgeissrlrddskkyrraavrinwelmlkqygpfaglgffillfiywrff
>011135
miratqisrldglmlcasvddeqsdalnevkqqlrqilrkltrtsesqasietssftihylidsdvvflcic
ersyprklaftyladlareftttytaqninpalrpyafmefdnfivktrttyadaraaqnldklndelrdvt
kimtkniedllyrgdnlermgeissrlrddskkyrraavrinwelmlkqygpfaglgffilifiywrff
>009881
mirstqisrldglmlcasvddeqsdalnevkqqlrqilrkltrnsesqasiesssftihylidsdvvflcic
ersyprklaftyladlareftttytpqainpalrpyafmefdnfiaktrttyadaraaqnldklndelrdvt
kimtkniedllyrgdnlermgeissrlrddskkyrraavrinwelmlkqygpfaglgffilifiywrff
>002979
miystqisrldglmlcasvddeqaealaetkqnvrqvlrkltrnsesqasietsahtlhylidsdvvflaic
apsyprklaftyladlareftttypaaqvspslrpyafmefdtfiaktkttyadsrasanldrlndelrdvt
kvmtkniedllyrgdslermgeissrlrddskkyrraavrinwelllkqygpfaglgfiilvflywrff
>002897
misstqisrldglmlcasvddeqteslvetkqnvrqvlrkltrnsesqasietpnhtlhylidsdivflaic
apsyprklaftyladlarefttnypasqvnpalrpyafmefdtfisktkttyadsratanldklndelrdvt
kvmtkniedllyrgdnlermgeissrlrddskkyrraavrinwelllkqygpfgalgfiiifflywrff
>001516
misstqisrldglmlcasvddeqteslvetkqnvrqvlrkltrnsesqasietpnhtlhylidsdivflaic
apsyprklaftyladlarefttnypasqvnpalrpyafmefdtfisktkttyadsratanldklndelrdvt
kvmtkniedllyrgdnlermgeissrlrddskkyrraavrinwelllkqygpfgalgfiiifflywrff
>009858
miystqisrldglmlcasvddeqaeslaetkqnvrqvlrkltrnsesqasietpnhtlhylidsdivflaic
apsyprklaftyladlareftttypasqvspalrpyafmefdtfisktkttyadsrasanldklndelrdvt
kvmtkniedllyrgdslermgeissrlrddskkyrraavrinwelllkqygpfaalgfiiifflywrff
>002997
mirstqiarldglmlcasvddeqteslaeiksqvkmvlrkmnrnsaeqatldsgpytmhymiandivflcic
ersyprklaftylsdlctefnttypatqvsptlrpyafmdfdtfisrtkstysdtratqnldklndelrdvt
kvmtkniedllyrgdnlermgevssrlredskkyrkaavrinwelmlkqygpigglglfmiifiwwrff
>003704
mikstqiarldglmlcasvddeqtetlaeiksqvkmvlrkmnrnsadqatldsgpytmhymiandivflcic
ersyprklaftylsdlstefnttypatqvsptlrpyafmdfdtfisrtkstysdtratqnldklndelrdvt
kvmtkniedllyrgdnlermgevssrlredskkyrkaavrinwelmlkqygpigafgealvmymsfcfh
>011286
-------------mlcastdtssdpplaevksqiklilrrltrtsnpqasissgaytihyllqsdivyltit
dasyprklaftylsdlatefsttypqqqlstilrpyafmefdtfisrtkatysdaratqnldklndelrdvt
kvmtkniedllyrgdslermgelssrlrddsakyrkaavrinwdlmlkqygpfaglglfilifvwwrff
>000168
mirstqiarldglmlcasvdedasdslaevksqvklvlrrlnrnsetqasiesgsytlhyliagdvvyvcis
drsyprklaftylsdlatefantysqaqvspnlrpyafvefdtfigrtratytdaratqnldklndelrdvt
kvmtkniedllyrgdslermgelssrlrddskkyrraavrinwelmlkqygpfaglgafilfflwwrff
>000369
mirstqiarldglmlcasvddeateslsevksqvklilrrltrtsepqasiesgsytlhyliqsdivyfait
drsyprklaftylsdiagefatthtpaqlnptlrpyafmdfdsfisrtkatysdtratqnldklhdelrdvt
kvmtkniedllyrgdslermgelssrlrddskkykraavkinwdlllkqygpfaavgsiiifflwwrff
>003069
mirstqiarldglmlcasvddseseqlsevksqvklilrrlsrnsepqasiesgaytlhyliaadivyvait
drtyprklaftylsdlatefsttypaqqlspvlrpyafmefdtfisrtkatysdaratqnldklndelrdvt
kvmtkniedllyrgdslermgelssrlrddskkyrkaavkinwdlmlkqygpfgalgliilgflwwrff
>010591
mvlsttiarldglplaasvedqseeelaeykkqaklvirqlndqsetrasiesgayllhylidqgivylvia
nksypralafsflsdlasefttsyppsqtdprlrpyafvafdtfmqktkrvyadprtkggldqleselkdvq
rvmtkniedllyrgdsl----------------------------------------------------
>001697
mlk---lfr---lplaasvddesterleshkkqaklilkrlsptsekrasiesgdytfhylidngicylcic
eqsyprklafsyleelagefwnsfgeealqpglrpyafvqfdtfmqkskrvyntprandnldklntelkdvt
rvmtkniedllyrgdslekmadlssdlryssakykkaarrvnlealwrqygpvsiiallflifvywrff
>006708
mvkstvvnrldglplaasvddektekleahkkqaklllkrltptsekmasveagnytfhylidnnicylcic
dqsyprklafsyleelasefwssygedalkpnlrpfafvqfdlfmqktkrlynaprtnenldrlnselkdvt
rvmtkniedllyrgdsldkmtdlssklryssakykkaarrvnieamlrqyapivlfiilfvgfiywrff
>006539
mvkstliaridglplaasmddeesenladyknqakllfkglshnaeqrcsvdsppyvfhyliefgvcylclc
drsypkklafqyleelqkefqslygnei-aaigrpyafvrfdsfiqktkklykdartqrnlhklnedlsdvt
rimtkniqdvlgrgkvlddmsaisqnlsaeskkylkdtrhlnlqalyqkygppaivvgvvtivlylrff
>010596
mvkstsiarvdglplaatvddekseslltqkqqakllfrklssssenaasvesgpyvlhyiieegicylcia
dksyprklafsylsevskefyasygqeaqkpgirpyafvgfennlqkltreyqnsrtssnldklnddlndvt
rimtrniddllsrgesldkmstlsstlrdesikyrkaarnvnlkamlr---------------------
>010613
-vkttiiarvdglplaasmddeqvemlveykghaktifkqlnfnseprcsiesgkyifhyiiegsvcylcic
dksyprklafsyleelskefnvsygnevdkpglrpyafvkfdtfmqktkriyqdtrtqsnltklnedlqdvt
rimtknmedllwrgdsldkmshisgelkdnakifkdkarhlnlqalyrkygppvviglvilfvillryy
>003951
mvkttiiarldglplaasmddeqvetlaeykgqaksifkrlninseprcsiesngyqfhyiieggvcylcic
dksyprklafsyleelakefnmsygnevekpglrpyafvkfdtfmqktkriyqdtrtqhnltklnedlqdvt
rimtknmedllwrgdsldrmshisgelkdsakmfkdkarhlnlqalyrkygppaiiasfilfvlfvryy
>002806
mvkttiiaridglplaasmddeqvetlaeyksqakaifkrlntnseprcsiesgryafhyiiegsvcylcic
dqsyprklafsyleelakefnmsygnevdkaglrpyafvkfdtfmqktkriyqdtrtqsnlsklnedlqdvt
rimtknmedllwrgdsldrmstisgelkdsakmfkdkarhlnlqalyrkygppvaiatfillviliryy
>010518
------------------------------------------------------------------------
-msygrqvq--------------------qrnlrpyafvafdtfmqrtkrlyadsragshldklnedlqdvq
kimtknmedllwrgdsldtmsslssslrdeslkyrraarkinvdamirkyapigaiallflfilyikfg
>001454
mplstqiarvdglplaqsvddgktetlsehkqqaklifrritpsseqrcsiesgkytlhylisssvvyltia
eksyprklafsyldelskefersygnqveqrtlrpyafvsfdtfmqrtkrlyedsrassnldrlnedlqdvt
rimtknmedllwrgdsldqmstmssslrdeslkyrkaarqinldalfrkwapvgavglavihhlyytfs
>009755
mvlstllaridglplaasvddeqtenlseyrqqaklifrrlnetsetrcsiesgkytlhyvisnsvvylcia
aksyprklafsyldelskefersysse-lkpnlrpyafvkfdtfiqrtkklyqdtrtqsnldrlnedlgevt
rvmtknmedllwrgdsldrmstmssslrdeslkyrkaarqinidafyrkwapvgvigimflfvvwwrfw
>010690
mvlstllarldglplaasvddeqtenlseyrqqaklifrrlnessatrcsiesgkytlhyvisnsvvylcia
aksyprklafsyldeltkefdrsysse-lkpnlrpyafvkfdtfmqrtkklyqdtrtqsnldrlnedlgevt
rvmtknmedllwrgdsldrmstmssslrdeslkyrkaarqinidafyrkwapvgvigtlflfviwwrfw
>003962
mvrstiiaradglplaasndddeqdqlpeykqqaklifrrltpqseprcsiesgactlhylisdsivyltia
drsyprklafsylselsneftrsyppemskaglrpyafvkfdtfiqrtkrlyldprvasgleqlnedlqdvt
rimtknmedllwrgdsldrmstmssslrdeslkyrkaakkintdalirkwapvglggllffvflyyrfw
>010715
-------------------dsd--------------------------------------------------
----prrlafaylselstefarsyppssskpglrpyafvkfdtfiqrikrlyldprpssgldqlnedlqdvt
rimtknmedllwrgdsldrmstmssslrdeslkyrkaarqinldalyrkwapvgvlglfflfvvwwnfg
>000734
mvrsttifrvdalplaasvddesteklteykqqsklifrrlnansepacsiesgaytlhylivdkviymcic
dnsyprklafsyldelskefqrsygdki-dgatrpyafmgfdtfigkttrlyrdsrpnsrldqlnenlkdvt
qimtknmedllwrgdsldrmsqlstslrsesakyrkaarninlealirkwapiggiaffiilfiwwrff
>010700
-----------------------------------------------------------------vgfltra
dnsytrklafsyldepskefastygpi--etvrkpyaflgfytfmsktarlyrdtrnssrldklnd-lhdvt
timtknme-llwrgdsldrmshlstslrsesekyrkaarninlqamlrqyaplgavalilmifiywrfw
>010681
mvkstlvvrtdalplaasvddeqteqlsehkqqaklifrriganseprcsiesgqhtlhyliadnvtylvit
dksyprklafsyldeiskefqvsygakv-dtvrkpyafvgfdtfmskttrlyqdtrgashidqlngelqdvt
rimtknmeellwrgdsldrmshlstslrsesekyrkaarninfqamlrqyaplggvlfiliiliwwrfs
>002939
mvkstiivradalplaatvddeqteqlqehkqqaklifrritpnaeprcsiesgqytlhyliadnvvylvia
dktyprklafsyldelskefamsygakv-dtvrkpyafvgfdtfmskttrlyqdtrtnspldklndelqdvt
rimtknmeellwrgdsldrmshlstslrsesekyrkaarniniqamirqyapigavvfiliillwwrfs
>006765
mvrstlivradalplaasvddeqteqlqehkqqaklvfrritpnaeprcsiesgqytlhyliadnvvylvia
dksyprklafsyldelskefatsygakv-eavrkpyafvgfdtfmsktarlyqdtrgssgldklndelhdvt
rimtknmeellwrgdsldrmshlstslrsesekyrkaarninvqamlrqyaplgavvfiliiilwwrfs
>002871
mvrstiivradalplaasvddeqteqlqehktqakvifrrlspnveprcsiesgqytlhylisdnvcfltia
eksyprklafsyldelskefastygakv-dtvrkpyafvgfdtfmsktarlyqdtraasgldrlnddlqdvt
rimtknmeellwrgdsldrmshlstslrsesekyrkaakninfqamlrqyapigavalfvfiillwrfw
>002918
mvrstiivradalplaasvddeqteqlqehkqqsklifrritpnaeprcsiesgpytlqylisdnvvfltia
dksyprklafsyldelskefattygskv-etvrkpyafigfdtfmsktarlyqdtrassgldrlnddlqdvt
rimtknmeellwrgdsldrmshlstslrsesekyrkaarninlqamlrqyapfgavgllvfimlywrfm
