# Supplementary material for: Phylogeny of the SNARE vesicle fusion machinery yields insights into the conservation of the secretory pathway in fungi
Source: BMC Evol Biol. 2009 Jan 23;9:19. doi: 10.1186/1471-2148-9-19 (PMC2639358; doi:10.1186/1471-2148-9-19)
Supplement: Additional file 3 — Alignment and tree files. Detailed information to all sequences and trees are contained in a zipped file, which contains all phylogenetic trees in Nexus-format (.nex) and all alignments used to calculate the trees in Fasta-format (.fasta). In addition, a text file is provided ("id2information.txt") that allows to identify the sequences used for our analysis in the NCBI data base: listed is the sequence number & name used in our alignments & trees and the respective gi string. [file 1471-2148-9-19-S3.zip › R.II.conserved.fasta]

>002912
npfiyigffrdptrppvelygadsitlmtsfirksqleliaftaqelcrnikanvitkiaen--igtiyflg
tgvatflvtsaeypaeiivkyvsrkleskigphtlksreevdtlaknelnaylvraqepdkvdritgiqdql
ddvkrvmhktidealrkgekldsliaksdnlsmqsrafaaqakkqnsccvvm
>011156
gdiiyigffsdrgqppeelygadsisiltrfirksqlelitfvcktllekatvndtkddadsqnvgvlycfh
drpatvvvarpsyseqiarsiakkirkdfavpqfdltlqkrseavvk-aksklkeyqdpgkadelakiqqql
ddtkqvlyqtvdkmlergekldsliaksdnlsmqsrafaaqakkqnsccsvm
>006551
mkvlsltvc-qkgsppkllvleqdlssfsfyqrgsvkeainffvqtiaertapgtrqtvqqdnytghvyany
eglisvivtdaeypprvafsilarlldefnqkfppskranlspqvypelrdhlvkaqdpqsadpfmrvqrel
detkivmhktldsllqrgeklddlvarseqlsdqsrmfyktakstnaccvrs
>006679
sklmylgvlktatqtadelaaatnvkslnyfaratvaqfitftaatiaarqapg-kaivnekdaafhvlans
agvcvvaatndeynarvaqsllrkvldefitkyppsayanfqklsypelevyiekyqdwtkvdnlaqiqkdl
detkitihktidsvlargekiddlvaksdglsaqskmfytqakkqnsccavm
>001256
mklyyigiyknteqpavqlcgahelsdfsrftrdqyknfmtmisrtvaertkpgqrqsveeqdyiihayars
egvcgvvit-kdyppiaahsvlsklmdqflsekpvatinaakdipfpaieqylrdyqdannassiakiqqel
detkivlhkaidsvlqrgeklddlvakssdlsaqskmfyqsakkqnscclvm
>003060
mklyyvgvldntkapalqlcaahelsdfsrftrneygnfmtmisktvaertnpgqrqsveeqdyvvhcyars
egvagvvit-kdyphiaahsvlsklmdqflseipldtikaandvsfpalqdylnnfqdaneassiakiqqel
detkivlhkaidsvlqrgeklddlvakssdlssqskmfyksakkqnsccivm
>011276
mklyyvgvldntkspaiqlcaehelsefsrftrdeygkfmtmisktvaertkpgqrqsveeqdyvvhcyars
egvagvvit-kdyphiaahsvlsklmdqflsevplstvqaakdvsfpalkdylnnyqdannassiakiqqel
detkivlhkaidsvlqrgeklddlvakssdlsaqskmfyksakkqnscclvm
>011115
mklvyigvfkndtkdaieltgaenlksinrwvqkgvkegivfasavvakrtpphkmtdvlenghkfhalasa
dpicavvvtddeypssaahrivrkvldefsakyprsaysgftklsypelkeyvekyqdpetvdatikiqrel
detkvvlhktlesvlergeklddlvqkseglsaqskmfytqakkqnscctvm
>003841
mklhyigiiknsetpshelccvkelsaygrftrasygefmtvfsktvaertkpgqrqdieqdsntfhaygrs
egvcgiiisdheypalvahqllskvvdeflnahprsewadsttltfpelndyivkyqdpqqadsimkiqkel
detkivlhktiesvlergekidtlvaksdglsaqskmfytqakkqnsccvam
>003004
mklhyigiiknsetpshelccvkelsaygrftrasygefmtvfsktvaertkpgqrqdieqdsntfhaygrt
egvcgiiisdheypalvahqllskvvdeflnahprsewansntisfpelndyivkyqdpqqadsimkiqkel
detkivlhktiesvlergekidtlvaksdglsaqskmfytqakkqnsccvam
>001667
mklhyigifrndskpaheivaekelsaysrftrsnyaefmtftsktvaertka-----------------r-
--icgiiisdhaypalvahqllfkvvdeflakhprsawatgsslpfpelkeyittyqdphaadsilkiqkel
detkivlhktiesvlqrgekiddlvaksdglsaqskmfytqakkqnsccivm
>002984
mklhyigilrnesqpaheivaekelssysrftrnnygefmtlfaktvaertrpgqrqdveeqdytfhaygrt
egvcgiiisdhqypalvahqllskvvdeflsknprsgwasgttlvmpelkeylekyqdpqqadsimkiqkel
detkivlhktiesvlqrgekiddlvaksdglsaqskmfyqqakkqnsccvlm
>000390
mklhyigvlrnesqpaheivaekelssysrftrnnygefmtlfaktvaertrpgqrqdveeqdytfhaygrt
egvcgiiisdhqypalvahqllskvvdeflsknprsswatgttlampelkeyltkyqdpqqadsilkiqkel
detkivlhktiesvlqrgekiddlvaksdglsaqskmfyqqakkqnsccilm
>002895
mklhyigvlrnesqpaheivaekelssysrftrnnygefmtlfaktvaertrpgqrqdveeqdytfhaygrt
egvcgiiisdhqypalvahqllskvvdeflsknprsswatgttlampelkeyltkyqdpqqadsilkiqkel
detkivlhktiesvlqrgekiddlvaksdglsaqskmfyqqakkqnsccilm
>009943
mklhyigilrnesqpaheivaekelssysrftrnnygefmtlfaktvaertrpgqrqdveeqdytfhaygrt
egvcgiiisdhqypalvahqllskvvdeflsknprsswatgttlsmpelkeyltkyqdpqqadsilkiqkel
detkivlhktiesvlqrgekiddlvaksdglsaqskmfyqqakkqnsccilm
>003923
mklhyigilrndtqpahelvaekelsaysrftrqnygefmtlfaktvaertrpaqrqdveeqdytfhaygrt
egicgiiisdhqypalvahqllskvvdeflakhprsswatgevlpfpelrdylakyqdpqqadsimkiqkel
detkivlhktiesvlqrgekiddlvaksdglsaqskmfyqqakkqnsccvlm
>011151
mklhyigiirndsqpaheivaekelsaysrftrsnygefmslfaktvaertrpaqrqdveeqdytfhaygrt
egicgiiisdhqypalvahqllskvvdeflskhprsswaqgdtlpfpeltdylakyqdpqqadsimkiqkel
detkivlhktiesvlqrgekiddlvaksdglsaqskmfyqqakkqnsccvlm
>009878
mklhyigiirndsqpaheivaekelsaysrftrnnygefmtlfaktvaertrpaqrqdveeqdytfhaygrt
egvcgiiisdhqypalvahqllskvvdefltkhprsswangdvlpfpelrdylakyqdpqqadsimkiqkel
detkivlhktiesvlqrgekiddlvaksdglsaqskmfyqqakkqnsccvlm
>003032
----------------melcremdlssfsrftkdsygefmtlfsktvaertrpgqrqdieeksytfhaygrt
egvagiiisdadypglvahqllskildeflakyprtafiapdnlpfpqlkdyiakyqdptqadsimkiqkel
detkivlhktiesvlergekidslvaksdglsaqskmfygqakkqnsccvvm
>011288
mkifyigiirnetrpavelcremdlssfsrftrdsygefmtlfsktvaertrpgqrqdveeksytfhaygrt
egiagiiisdadypglvahqllskvvdeflakyprtafaapdnlpfpqlkeyitkyqdpsqadsimkiqkel
detkivlhktiesvlergekidslvaksdglsaqskmfygqakkqntccvvm
>003088
mkifyigiirnetrpavelcremdlssfsrftrdsygefmtlfsktvaertrpgqrqdveeksytfhaygrt
egvagiiisdadypglvahqllskvvdeflakyprtafaapdnlpfpqlkeyitkyqdpsqadsimkiqkel
detkivlhktiesvlergekidslvaksdglsaqskmfygqakkqntccvvm
>011249
mkvlyigilrnevkpavelcaerdlssysrftrgsisefmsftaktvaertrpgqrqdveeqqytfhvygrt
egicgliitdqeypalvahqllskicdeflakyprsafatatemsypelkdyivkyqdpqqadsimkiqkel
detkivlhktiesvlergekidnlvqksdglsaqskmfytqakkqnsccvvm
>009782
mkllyigilkneekpavelcverelssfsrftrgsvgefmtvfsktvaertkagqrqdveeqsytfhsyars
egvcgiiisdheypkmvahqllskildeflsryprsawansnevpfpqlkeyitkyqdpqaadsimkiqkel
detkivlhktiesvlergekidslvaksdglsaqskmfytqakkqnsccvlm
>003899
mkilyigilkneekpavelcaerelssfsrftrgsvgefmsvfaktvaertkpgqrqdveeqsytfhayars
egvagiiitdheypgmvahqllskimdeflsryprsawanssevpfpplkeyitkyqdpqqadsimkiqkel
detkivlhktiesvlergekidslvaksdglsaqskmfyqsakkqnscctvm
>001063
mkivyigvlrnaqpdpielccerelssysrftrgsiaefttmfsklltgrtspgqrqdvqekdftfhvyass
pgitgviisddeypsmaahqilsklldefttqnpsatsatg-pvsfpaltsyitkyqdpqnvgsilkiqkel
detkvvlhktiesvlqrgeklddlvqkseglssqskmfytsakkqnscciim
>009922
mkilyig---naqqpavelcaerelssysrftrarrspkeqskardkiskskasvyscllatdftfhvyart
qgiagviisdneypslaahqilskvldefltlnpnagtatq-pvsfpslktyisayqdphqvdsimkiqkel
detkivlhktiesvlergekiddlvnkseglssqskmfytsakkqnsccili
>002820
mkllyigilqnaqqpavelcaerelssysrftrgsisefmtmfsktvaertkqgqrqdiqeqdftfhvyart
qgvagviisdneypslaahqilsktldeflaqhpnagtatq-pidfpslktyitayqdphqvdsilkiqkel
detkivlhktiesvlergekiddlvtkseglssqskmfytsakkqnscccvm
>006811
mkilyigvlqnaqqpavelcaerelssysrftrgsisefmtmfsktvaertkqgqrqdiqeqdftfhvyart
qgiagviisdneypslaahqilskvldefltlnpnagtatq-pvsfpslktyisayqdphqvdsimkiqkel
detkivlhktiesvlergekiddlvnkseglssqskmfytsakkqnsccilm
>010021
-------ilqnaqapavelcaerdlssysrftkgsvsefmtmfsktvaertkqgqrqdiqeqdftfhvyart
qgiagviisdneypslaahqilskmldeflslnpnaassrd-pvpfpslktyiqayqdphqvdsilkiqkel
detkivlhktiesvlergekiddlvskseglsaqskmfytsakkqnsccvim
>006535
mkivyigilqnaqqpavelcaerelssysrftrgsisefmtmfsktvaertkqgqrqdiqeqdftfhvyart
qgiagviisdneypslaahqilskvldeflsqnptagasrn-pvsfpalrtyittyqnpqevdsimkiqkel
detkivlhktiesvlergekiddlvskseglsaqskmfytsakkqnsccvim
>006659
mkivyigilqnaqqpavelcaeselssysrftrgsisefmtmfsktvaertkqgqrqdiqeqdftfhvyart
qgiagviisdneypslaahqilskildeflsqnptaatsrn-pvpfpqlrtyittyqnpqevdsimkiqkel
detkivlhktiesvlergekiddlvskseglsaqskmfytsakkqnsccvim
>002784
mkivyigilqnaqqpavelcaerelssysrftrgsisefmtmfsktvaertkqgqrqdiqeqdftfhvyart
qgiagviisdneypslaahqilskildeflsqnptaatsrn-pvpfpqlrtyittyqnpqevdsimkiqkel
detkivlhktiesvlergekiddlvskseglsaqskmfytsakkqnsccvim
>010516
m---------------------------------------afmaktvsertqptqrqsiqennftahvharv
dgisgvlvsdseypvrvafsllnklleeflmkvpksswqaqaskgfpfaqdylaryqdprqadtilrvqqel
ddtkivlhntidsvlqrgedldklveksgslsqqskmfyksakkvrsccgfm
>010745
ar--------rgarrrva-------vavwffqrgtvqefmnftaktiaertqpgqrqsveqddymihcfvrv
dklagvivtdreyplrvgftlinkslddfvakfpasawsaltnpqfpllrenlikyqdphsadsllkvqkel
detkvilhktiesvlkreekldslversnalsmssrafyksakqtnsccrlm
>010583
--------------paeirasesdlsqfgffqrgsvqefmnftaktlvertgsgqrqsveqdefmvhcyvrp
dnlagviitdreyplrvaftliskilddftatfpattwatltnpafpqlkeqfvkyqdphsadslmkvqkel
detkvilhktiesvlereekldalversnalsmqtkafyktakktnsccslm
>003949
mkifgilvlkkdgdkaqiiashydlssfgyfqrgsvqefmnfssvtigertppgtrqsvegennvahvyshp
qgivgvvmsdkdypsrvafsllnrvtdeflvkypnatr----pvnytelegyvvryqdpkeadplmkvqnel
detteimrqtidsvlkrgekldslvdrsealssqskmfyktakktnaccvvm
>006720
mklyginvlrydpkpvqllstvsdlssfsffqrstvgefmgfftktvtertspgqrqdveqsdyvfhvynrs
dglcgviisdkeypmrvaytllnkvldeflakyprnkwaegatlpfpeldtyiskyqdpkqadtimrvqqel
detkdvlhktiesvlargeklddliqrsdnlsaqsrmfyksakkqnscciia
>000931
mklysvsilrfdpkpvqllctasdlssfsffqrssigefmnfftktvaertnpgqrqdveqsnyvfhvynrs
dglcgviasdkeyplrvaytllnkildefltknprtkwesgatlsfpeldtylskyqdpkqadtimrvqqel
detkdvlhktiesvlargeklddliqrsdnlstqsrmfyksakkqnscciia
>002856
mkiyyigilk-vgdsvvelssardlsqfsfferssvsqfmtffsetvsqrtpagqrqsieegnyightytrs
eglscviisdkeypvrpaytlinkileeylslhpssewgsvtsltfdkletylkkyqdpsqadsimkvqqel
detkivlhktiesvlqrgekldslvdksealssssrmfykqakktnsccviv
>002835
mkiyyigilkvggskavelssardlsqfsfferngvsqfmtffsetvsqrtqagqrqsieegnyvghtytrs
eglscvvitdkeypvrpaytlinkildeylslhpqkdwanvtslgydnleqylkkyqdpsqadsimkvqqel
detkivlhktiesvlqrgekldslvdksealssssrmfykqakktnsccviv
>002966
mkiyyigilrtsgekaleltsardltqfsffertgvsqfmtffsetvsqrtqagqrqsieegnyightytrs
egiacviisdkeypvrpaytlinkileeylalhpqqewanisslaydqleqylkkyqdpsqadsimkvqqel
detkivlhktiesvlqrgekldslvdksealssssrmfykqakktnscciim
>000099
mkiyyigilriggekaleltsardlsqfsfferngvsqfmtffsetvsqrtqagqrqsieegnyightytrs
eglacviitdkeypvrpaytlinkileeylslhpqkdwanissfnydnlehyikkyqdpsqadsimkvqqel
detkivlhktiesvlqrgekldslvdksealssssrmfykqakktnscciim
>003858
mkiyyigilttnndksieltsardlsqfsfferngvsqfmtffaetvsqrtaagqrqsveegnyightytrs
egisgviitdkdypvrpayslinkileeylslhsakeweniedlnysqletylkkyqdpsqadsimkvqqel
ddtkvvlhktiegvlqrgekldalvdksealssssrmfykqakktnscciim
>000689
mkiyyigilrssgdkaleltsardlsqfsfferngvsqfmtffaetvsqrtqpgqrqsveegnyightytrs
egisgiiitdkdypvrpaytlinkileeylslhpksdwenidtlqygqleaylkkyqdptqadsimkvqqel
ddtkvvlhktiegvlqrgekldslvdksealssssrmfykqakktnsccvim
>011292
mkiyyigilrstgdkaveltsardlsqfsfferngvsqfmtffaetvsqrtqpgqrqsveegnyightytrs
egisgiiitdkdypvrpayslinkileeylslhpksdwenidtlqygqleaylkkyqdptqadsimkvqqel
ddtkvvlhktiegvlqrgekldslvdksealssssrmfykqakktnsccvim
>003878
mkvyyigilktsgskaveltsardlsqfsfferngvsqfmtffaetvsqrtpagqrqsveegnyvghtytrs
eglsavivtdkeypvrpaytlinkileeylslhpksewdnvekleypqleqylkkyqdpsqadsimkvqqel
ddtkvvlhktiegvlqrgekldalvdksealssssrmfykqakktnscciim
>011245
mkvyyigilntsgdkaveltsardlsqfsfferngvsqfmtffaetvsqrtpagqrqsveegnyvghtytrs
egisgviitdkeypvrpaytlinkileeylslhpksewqnldtlaypeletylkkyqdpsqadsimkvqqel
ddtkvvlhktiegvlqrgekldalvdksealssssrmfykqakktnsccivm
>000325
mkiyyigvfrssdekaleltevkdlsqfgffernsvgqfmtffaetvatrttagqrqsveegnyighvyars
egicgvlitdkdypvrpaytllnkvldeylvahpadqwksitslkmaelstyiskyqdpaqadaimkvqqel
detkivlhktienvlqrgekldnlvdksesltasskmfykqakktnscciim
>010101
mkiyyigvfrnegekalelsevkdlsqfgffergsvgqfmtffaetvasrtaagqrqsieegeyighvyara
egicgvlitdkeypvrpaytllnkildeylvahtpqewenvtslkmkeldtyiskyqdpsqadaimkvqqel
detkivlhktienvlqrgekldnlvdksesltasskmfykqakktnscctim
>010056
mriyyigvfrsggekalelsevkdlsqfgfferssvgqfmtffaetvasrtgagqrqsieegnyighvyars
egicgvlitdkeypvrpaytllnkildeylvahpkeewadvtalkmkqldsetrksqdpsqadaimkvqqel
detkivlhktienvlqrgekldnlvdksesltasskmfykqakksnscciim
>010081
mriyyigvfrsggekalelsevkdlsqfgfferssvgqfmtffaetvasrtsagqrqsieegnyighvyars
egicgvlitdkeypvrpaytllnkildeylvahpeeewsditslkmkqldtyiskyqdpsqadaimkvqqel
detkivlhktienvlqrgekldnlvdksesltasskmfykqakksnsccsim
>010190
mriyyigvfrsggekalelsevkdlsqfgfferssvgqfmtffaetvasrtgagqrqsieegnyighvyars
egicgvlitdkeypvrpaytllnkildeylvahpkeewadvtalkmkqldtyiskyqdpsqadaimkvqqel
detkivlhktienvlqrgekldnlvdksesltasskmfykqakksnscciim
>000868
mriyyigvfrsggekalelsevkdlsqfgfferssvgqfmtffaetvasrtgagqrqsieegnyighvyars
egicgvlitdkeypvrpaytllnkildeylvahpkeewadvtalkmkqldtyiskyqdpsqadaimkvqqel
detkivlhktienvlqrgekldnlvdksesltasskmfykqakksnscciim
>010167
mriyyigvfrsgvekalelsevkdlsqfgfferssvgqfmtffaetvasrtgagqrqsieegnyighvyars
egicgvlitdkeypvrpaytllnkildeylvahpkeewadvtslkmkqldtyiskyqdpsqadaimkvqqel
detkivlhktienvlqrgekldnlvdksesltasskmfykqakksnscciim
>000312
mkiyyigvlrnsddktlelssvkdlsqfgffernsvaqfmsffsetvagrtsagqrqsveegnyvghvyarp
egicgvlitdkeypvrpaytllnkvldeylvahppiqwkdvtslklkeldiyiakyqdpsqadaimrvqqel
detkitlhktienvlqrgekldnlvdkseslsaasrmfykqakktnsccivm
>001207
mkiysiailrnsgnkalelcsakdlsqfgfferngvsqfmtffgetvagrtgagqrqsieegnyvghvysrs
eglcgvlitdkeypvrpaytllnkvldeylvahppaewrdiaqlklrelemylakyqdpsqadsimrvqqel
detkivlhktiesvlqrgekldnlvdkseslsassrmfykqakktnscclim
>010057
mkiyyigvlrnntekalelcsvkdlsqfgfferngvgqfmtffsetvsartpagqrqsieegsyighvysra
egccgvlitdkdypvrpaytllnkildeylvahppvewrditgltlkeldiyiakyqdpsqadsimrvqqel
detkivlhktiesvlqrgerldnlvdkseslsassrmfykqakktnsccvim
>010122
mkiyyigvlrngtdktlelcsvkdlsqfgfferngvsqfmtffsetvagrttagqrqsieegnyighvysrs
egccgvlitdkeypvrpaytllnkildeylvahppiewkdisnlklreldiyiskyqdpsqadsimkvqqel
detkivlhktiesvlqrgekldnlvdkseslsassrmfykqakktnscciim
>000110
mklyyigilrpnkpeavqlasasdlssyswferstvgqaftflaetviprtepgqrqsveendyvghaylrs
dglggviitdqeypvrvaytllnkvleeyltkhpkaewenakklampeledyvkryqdphqadaimrvqqel
detkivlhktiesvlargerldtlvdksealsqsskiffkqakktnsccilm
>002805
---------------------------------------mnfsaitvtertelgqrqsievennvihvymnp
qglsgiiisdkdypsel--------------rfpyshwntadtieypeltqyiqkyqdpqqadnimkvqkel
detttimyktiesllqrgekieslvdksealsaqtkifykttkkmnsccvvi
>001269
mqiygllilappgagavplttawelgsfsffqrstvqdmmgfmartvaertqptqrqsvqensyvahvhsrs
dgisgvlitdteypvrvafsllnktldefvikvpkskweskvakgfpqsvdyvkryqdprqadtimkvqqel
detkivlhktidsvlqrgedldklveksgtlseqskmfyktakkqnsccvvm
>002804
mkifsilvlrkdaekakilasqydlssfgffqrytvqevmnfsaitvterttpgqrqsveaennvihiymhs
qevsgviisdkeypsrvafsllnkimdetltkypq--wktaetieyselaqyiqkyqdpqqadnimkvqkel
dettailhktidsvlqrgekldslvdrsealssqskmfyktakktnsccvvm
>010589
mkiyaiyvvhnnfkpakaivdvkdlasfgffqrssigefmtfmsqtiaektqpgqrqsieesnyvghvyara
egvagvvitdkeypprvafsllnkildefttrfnsatwtpe-acsypelqqyivtyqdpkqgdtimkvqrel
detkiilhktiesvlergekmeslversdvl---------------------
>010725
-------------------------------------------------------rqsvqennhtahsyfki
dnlvgvivtdseyptrvafsllnklleeftqkipkakwkaavnlgfgtideylvkyqdpkqadtilkvqqel
detkivlhktiesvlergekldnlversnalssqskmfyktakkqnsccvia
>009757
mkvlsiqilaphqppaipvaqasdlssfsflqrgsigeflnffaktvaertasgqrqsvqennytahaylra
enligiiitddeypvrvafsllnklldefttkipeskwksavnlgftavdeylvkyqdpkqadtilkvqqel
detkivlhktiesvlergekldslversnalssqskmfyktakkqnsccliv
>001577
mkvfsisllatapptatllgtaqdlssftfyqrssvgefltfftktvaertpanqpssveennhkahvfvtg
pglaavmitdleyplrpafslltkildehtalspnqsaapsfpsqlptlanyltkyqdpkqadtimkvqkel
detkvvlhktiesvlergekldnlversnalsaqskmfyktakkqnsccvvm
>003963
mkilsiqlldqsgqqaiavaaaqdlssfsfyqrgaigefmnffsrtvsertppgqrqsvqensytahvysrs
dqlsgviitdqeypvrvafsllnkildefttkvtrttweekalvdypqlqeyvvkyqdpkqadaimkvqqel
detkiilhktiesvlergekldslvdksaalsassksfyktakkqnsccvic
>002870
mkifsiailqppggaatvlssasdlssfsffqrgaiqefmtfftktvaertssgqrqsvqekeytfhtynrp
eqiaavlicdqeypvrpayslltkalddftskvpqssysnpssisfpeidvyiqkyqdprqadtimrvqqel
detkivlhktiesvlqrgekldnlvdrsnalsaqskmfyktakkqnscctim
>006782
mkvfslsvvlppgkpctilssasdlssfsfyqrpsvgefmsffsrtisertpqgqrqsvqennytahvynra
eqlagviitdqeypvrpafslltkllddfiakvpvasyatpaaiafpeintyiqkyqdprqadaimkvqqel
detkiilhktiesvlqrgekindlvdrsnalsaqskmfyktakkqnsccvim
>002928
mkifsisvvlppsnscvvlstasdlssfsfyqrgsvgefmtflsktvaertpqgqrqsvqennytahvynra
eqlaavliadqeypvrpafslltkilddftvkvpqssfdnpasisfpeittylqkyqdprqadtimrvqqel
detkivlhktiesvlqrgekldnlversnalsvqskmfyktakkqnscciim
>002938
mkifalsvvlpphqpstvlssasdlssfsfyqrgsvsefltfftktiaertpqgqrqsvqentytahvynra
eqlaaviitdqeypvrpafslltkllddftakipqtsfsnpagisfpeinsylqkyqdprqadaimrvqqel
detkivlhktiesvlergeklndlvdrsnalsaqskmfyktakkqnsccvvm
