# Supplementary material for: Phylogeny of the SNARE vesicle fusion machinery yields insights into the conservation of the secretory pathway in fungi
Source: BMC Evol Biol. 2009 Jan 23;9:19. doi: 10.1186/1471-2148-9-19 (PMC2639358; doi:10.1186/1471-2148-9-19)
Supplement: Additional file 3 — Alignment and tree files. Detailed information to all sequences and trees are contained in a zipped file, which contains all phylogenetic trees in Nexus-format (.nex) and all alignments used to calculate the trees in Fasta-format (.fasta). In addition, a text file is provided ("id2information.txt") that allows to identify the sequences used for our analysis in the NCBI data base: listed is the sequence number & name used in our alignments & trees and the respective gi string. [file 1471-2148-9-19-S3.zip › R.III.conserved.fasta]

>009899
vsyscyyhtgsisnedsspdmfhkligdlvlpnivhvnkmsiqlidgydcyytsarnkvfvcftridvpkil
pirllsdlkqltegenlefdtdeelslkcgiidafrhdlitfrn--nnmsvsqstdqdlddiiqimndnidk
flqrqerisllvdktsqlndnsntfkrktvklknkmwwhrmknitlvgfsiilciaivfiff---
>010085
vsyscfetssisnhdcnvpdvfhrlikdivvpkvvplnkvsmnlidgydcyytageeellvcftdvtipkil
pirllselkkd-----ggngtdtalsghvgildefhneltalqnen---segastendlqdvvnimnnnidk
flerqerisllvdktsqlndnshnfkkkavrikermwwqrmknttlmifaviltvsalfiff---
>001401
isyscyedsstygatnegpdifhslvvdmvvpkvipvnkmstplidgfdcyytddantvlvcftredipkil
pirvlselkhnea---heidndnklsacvgildnfhneli-qyk--nqnkggneaeddmqeviqimndnidk
flerqervsllvdktshlnsnsrsfkrkaiklkermwwrrmknytlmifaiilcvsaismff---
>010061
vsyscfqfhgtipsaneqpvifhnlimdmvlpkvvainkmsmnlidgfdcfy-stddtvyvcftlvdipkil
pirvlsglqdy-----dsnatnellsshvgildsfheelvkyrngqqdtdigdatedqikdviqimndnidk
flerqervsllvdktsqlnsssnkfrrkavnikeimwwqkvknitlltftiilfvsavfmff---
>010147
vsyscfqfqgtitsaneqpvifhnlimdmvlpkvipinkmsmnlidgfdcfy-stddtvyvcftlvdipkil
pirilsglqdy-----dsnatnellsshvgildsfheelvkyrnaqpntdigdatedqikdviqimndnidk
flerqervsllvdktsqlnsnsnkfrrkavnikeimwwqkvknitlltftiilfvsaafmff---
>010126
vsyscfqfqgtitsaneqpvifhnlimdmvlpkvvpinkmsmnlidgfdcfy-stddtvyvcftlvdipkil
pirilsglqvy-----dsnatnellsshvgildsfheelvkyrngqqdadigdatedqikdviqimndnidk
flerqervsllvdktsqlnsnsnkfrrkavnikeimwwqkvknitlltftiilfvsaafmff---
>001339
vsyscfqfqgtitsaneqpvifhnlimdmvlpkvvpinkmsmnlidgfdcfy-stddtvyvcftlvdmpkil
pirilsglqey-----esnatnellsshvgildsfheelveyrngqqntdigdatedqikdviqimndnidk
flerqervsllvdktsqlnsssnkfrrkavnikeimwwqkvknitlltftiilfvsaafmff---
>010171
vsyscfqfqgtitsaneqpvifhnlimdmvlpkvvpinkmsmnlidgfdcfy-stddtvyvcftlvdipkil
pirilsglqdy-----dsnatnellsshvgildsfheelveyrngqqntdigdatedqikdviqimndnidk
flerqervsllvdktsqlnsnsnkfrrkavnikeimwwqkvknitlltftiilfvsatfmff---
>000213
vsyswydkdstdkgradqkavfhrligdmvirtvvnlnktsidliegydcyytaennkvlicfvkeevpkfl
plrllselkc------lnndndeylksnidqldkfheell-syr--tegqtaasteeelqniiaimndnidk
flqrqerisllvdntnqlnensfkfqrksskimrkmwwnnvkfysiviivvlaiivivsllllh-
>000591
ltfqwyhatavsnrahkdqesfhnlvhevvipkvvrlnkttmtfidgydcyytndagqvlvcfasvgtpkil
plraltrlka------metsddavlhrnldilkefhqell-syh--dp-tssnatdqdlqtivsvmndnidk
flqrqerisllvdqtsqlnqssfnfqrkavrikrkmwwnnikfwtvvglcalfilwmil---hi-
>010039
vsykvvayygslgkagknpkvfeklinelvipkvvhlnkmstplldgfdcyygadgdmlyvcfsqvdvpkil
plrvltdlkl------ttnesnaelaeniqivrqfheell-sfh--dpg-aaeateqdlqdiihlmndnidk
flqrqervsllvdrtsklnqssynfkrkavriktkmwwqnvklcstliaatvlvilvivvavhf-
>010105
vtytvskyqgsvgkagrspelfhtlvrdivlpkvvptnkvsttaidgfdcyyttindtiivcfatvetpkil
plriltdlkp------lnnenndqlhsnieitkqfhqell-syhds---stteatetdlqqiidimndnidk
flqrqerisllvdktsqlnnssynfkrkavkikrklwwknfklcstivfvvitliiigililh--
>003063
-----------------------------------------------------------------masgayd
pfrpk-----------gqasqdpsapsgsg----------------p--drfgvmkeelngairaashnies
vrdrgerldnlqdksaglnaaaqdfhgragkvrrqmwwkvsrfatprelgfa-------------
>002840
------------------------------------------------------------------------
----mkkimdkyiefrdktsstptdkarlgefklymnqiiksygddgp-nqlvlateetqevrqlmlenink
imhrgdkinslvnqtdrltnssavfqrkaqqihrkmwlqnkklwlaiggtgaltvyiiasynhcl
>002860
---------------------------------------ktlnnpdg------sndlvtvvtlahqqvnktl
vlsvlkkimdkyfefrgnssaeqqaktklgefklymtqiirnyggetp-nqlvaaneevdevrslmldnink
llsrgdkvnslvdqtdrltssaqvfqksalsvrrkmwwnnvrliamlsgglavllylffgfekcf
>002963
---------------------------------------lllyfmkksltnadssdmitvvtiahanvnktl
vltilkkitdkyiefrtksdqpqqlkhkmgefkpymnqiiksyggsnp-nqlllaneeveevrqfmlenink
llsrgdkinllvdqtdrlttsslvfqkrsqqirrkmwlskskfmltivgvaifiiyillgslhci
>000567
mihttltlnsstlytyennnlncseivsqelglinasgsaagytvnsnlalyfnsdgitiisiahvnvnetl
ilsvlkkimdkyiefksdnnsthqiktklgefklymnqiiknyggisp-nqlllaneeadevrqlmldnink
vmnrgdkinllvdqtdrltssslmfqkraqlikrkiwlskskfmimilggvsfmiylligshqcl
>011229
-----------------------------------------lyfmkkym----nvdgvtivsiahndvnktf
ilvvlktimdkyidfkrqqdqndpaskakpefklymkqiiknygannqinqlllaneevgevrqlmldnihk
llsrgdkinslvdqtdrlntsslvflkkaqqikrrmwfhktkfilsaiggilvllylfiasqqci
>003862
liyctltnsttlftyenhgklncsevvsqelglinssntlslyfmkkfl----tvdgitivvvahsdinktf
vllvlknimdkyiefkeandkspsqrktkpefkifmnqiiknygtddqinqlllaneevdevrelmlenink
llsrgdkinslvdqtdrlntssllfqkkaqqikrkmwfhktkfilsitgggvlllyliagselcr
>003845
-----------------------------------------myfmkkvlsnsdsrdlitvvsiahinvnktm
ilnvmknimdkyidykksgpndpsaksklgefklymnqiiksyggsnp-nqlllaneevdevrqlmldnink
llsrgdkinslvdqtdrlntsssvfqkraqqikrkmwfmkakfilyisggilmilylfigsqhci
>011211
-----------------------------------------myfmkkllanqdsrdlitvvaivhvhanktl
vlnilknimdkyieyksnkpvsgqpsktklefklymnqiiknygegnp-nqlllaneevdevrllmlenink
llsrgdkinslvdqtdrlntsslvfqkraqqikrkmwfmktkfllsisggvllilylfigsehci
>001344
-----------------------------------------myfmkkllsnqdsrdlitvvaiahvhanktl
vlnvlknimdkyieyknksvsgqsskaklgefklymnqiiknygdgnp-nqlllaneevdevrqlmlenink
llsrgdkinslvdqtdrlntsssvfqkraqqikrkmwfmktkfllsitggvllilylfigsehci
>000764
aiyaaiahgdtilcqhdfakrdpkevvqlvlakispgeskaslmyqdlsihyitpegvtfilitkescgrka
pflcllelekkfnqqyslqtigsaskdslnkfegemvtlvn-----sgkdvakvaqseinkvrdimvenveq
ilergerisllvnrtdemtnnavafrkrstqakrnlwwknvkmgallgtgvaglvyvaigsvqcv
>006662
llyaciahdttvlaehtaassnasslismilpliakenprrsydkdnhsvhllspgrliflvvaekaagkgv
pygflqtlqdkffaqfddtafgdlpsygcasfnaelkrvmmhqggtlagdalrtaqreidgvreimtenier
vlergehmsvlvdktgrlgenardfrvrsrtlrrkmwwknvklmvllfvvclfliyifvgfgrcl
>011126
llyaciahnttvlaehtaassnasslvslvlpriahdkshktidqskffihcltaggltflviaerelgqri
pfgflatlekrffaefentnfhdlppygcasfngalkrlmleqgstqagdalrtaqreiegvreimtenier
vlergehmsvlvdktgrlgenardfrvrsrtlkrrmwwknvklmvllvlvvifllylfvgfgrcl
>011257
llyaciahnttvlaehtaassnasslvslvlpriahdtshktidqskffihcltaggltflviaerdlgqri
pfgfltnlekkffaefastnfhdlppygcasfngalkrlmveqggtqagdalrtaqreiegvreimtenier
vlergehmsvlvdktgrlgenardfrvrsrtlkrrmwwknvklmvllmlvvifliylfvgfgrcl
>002915
gvrsccrprailmhdcwvltttvrvwatkqiiyagsvtpkdrfhvvegaeefqshaplsylvvataelgrri
pfaflleirrkflttyestdfsslppygcaafnthlrellqtyntappadslasarkeidsvrgimtenier
vlergeridllvdktdrlggsardfrvrsrglrrqmwwknvkvmallvvvvvflic---------
>011282
llyscisysstlltesstsspnlpqlatlilpkidhstpkltythgtyhinyisplpltflvisdssvsrri
sfnyltairtkflaayqstdlatlpnygcaslnsdlkrlmieygtnnaedairtaqreiedvrgimtrnieg
llergeridllvdktdrlggsarefrvrsrglkrrmwwknvklmgllglvlmliivtvvv--svk
>001409
hfhsciahrttilaehsvsstaasslasiilpkisheqskltytherlfvhyisyaplsyivvataeqgrri
pfayllemkrrflstysntdfaslpaygcaafnnelrgllqtfntappadslasakkeidsvrdimtenier
vlergeridllvdktdrlggsahdfrmrsrglrrrmwwknaklmvllgvvvvfliylfvgmgrcv
>002787
llytciahrttilaehsssstsasslasiilpkithekskltytherlfvhyisyaplsyivvataeqgrri
pfafllemkrkflstysstdfaalpaygcaafnnelrsllqtyntappsdslasarreidsvrdimtenier
vlergeridllvdktdrlggsahdfrirsrglrrrmwwkniklmvllgvvivfllylfigvgkcv
>009906
llytciahrttilaehsssstsasslasiilpkithekskltytherlfvhyisyaplsyivvataeqgrri
pfafllemkrkflstysstdfaalpaygcaafnnelrsllqtyntappsdslasarreidsvrdimtenier
vlergeridllvdktdrlggsahdfrirsrglrrrmwwkniklmvllgvvivfllylfigvgkcv
>002822
llysciahrttilaehsasstaasslasiilpkithdkpkltytherlfvhyisyaplsyivvataeqgrri
pfayllemkrkflstyastdfaslpaygcagfnselrallqtyntappsdslasarreidsvrdimtenier
vlergeridllvdktdrlggsahdfrmrsrglrrrmwwknvklmvllavviifllylfigigkcv
>010014
----ciahrttilaehsssstaasslasiilpkishdqpkltytherlfvhyisyaplsyivvataeqgrri
pfaflleikrkflstysstdfsalpaygcaafnnelrsllqtyntappadslasarreidsvrnimtenier
vlergeridllvdktdrlggsahdfrirsrglrrrmwwkniklmvllavvvvflvylfvgmgkcv
>006519
llysciahrttilaehsssstaasslasiilpkithdqpkltytherlfvhyisyaplsyivvataeqgrri
pfaflleakrkflatysstdfsslpaygcaafntelrsllqtyntappadslasarreidsvrdimtenier
vlergeridllvdktdrlggsahdfrvrsrglrrqmwwkniklmvllvfvvvflvylfvgmgkcv
>000888
mfysyfghrttilaehlssstaasslasiilpkithdkpkltytherlfihyisgss--------ddagrri
pfafllemkrkflstysstdfsslpaygcaafnselrsllqtyntappsdslasarreidsvrdimtenier
vlergeridllvdktdrlggsahdfrvrsrglrrrmwwkniklmvllavvvvfliylfvgmgkcv
>006643
llysciahrttilaehsssstaasslasiilpkithdkpkltytherlfvhyisyaplsyivvataeqgrri
pfafllemkrkflstysstdfsslpaygcaafnselrsllqtyntappsdslasarreidsvrdimtenier
vlergeridllidktdrlggsahdfrvrsrglrrrmwwkniklmvllavvvvfliylfvgmgkcv
>011202
llyaciahrstilaehsssstsasslasiilpkishqvpkltythdrlfvhyishapltylvvatveigrri
pfaflleikrkflaayhstdfaalpaygcaafntdlrallqtyntappadslasarkeidsvrdimtenier
vlergeridllvdktdrlgttardfrvrsrglrrqmwwknvkvmvllavvvvfliylfvgmakcv
>003043
llyaciankttilaehssssssasslasiilpkishqspkltythdrlfihyishaplsylvvataelgrri
pfafllemkrsflttydrtdfgtlpaygcaafnndlrallqqyntappsdslasarkeidnvrdimtenier
vlergeridllvdktdrlgssardfrvrsrdlrrrmwwknikvvallvvvvlfliylfvgmgkcv
>003091
llyaciahrttilaehsssstsasslasiilpkishqsakltythdrlfihyishaplsylvvataelgrri
pfaflleikrkflsayesidfgslpaygcaafnndlrallqqyntappsdslasarkeidnvrdimtenier
vlergeridllvdktdrlgssardfrvrsrdlrrrmwwknvklmallavvvlfliylfvgigrcv
>011310
llyaciahrttilaehsssstsasslasiilpkishqsakltythdrlfihyishaplsylvvataelgrri
pfaflleikrkflsayesidfgslpaygcaafnndlrallqqyntappsdslasarkeidnvrdimtenier
vlergeridllvdktdrlgssardfrvrsrdlrrrmwwknvklmallavvvlfliylfvgigrcv
>003067
llyacvaynstilaecttatsqvsslaalilpkidhaspkltythgshhihyitaggltylvvsdaavnrri
sfgflvelrrrflaayettdyasqphygcasfngdtrglmveygttaggdalgnvqremddvrgvmtrnieg
llergeridllvdktdrlgqgagefrvrtrgirrrmwwknvklmallafvvvlilativv--svk
>003881
llysciaynstilaehttaisgtsnlasiilpkishdsakltythndnfihyisgagltylvvakadlgrri
pfgylveikkrflstfestsfsslpaygaaafntqmrqlmveygttkagdafknvqneidnvrgimtenier
vlergeridllvdktdrlggsardfrvrsrglrrrmwwknvklmvlltvvvifllyllvgfgrci
>009785
llyaciaynttiltehttsaaqtsnlasillpkishseskltythqenfihyisaagltylvvakaelgkrv
pfgflveikkrflgeyvrtkwsslpaygaaafnselkrlmveygttkagdavrnvrgeienvrgimtesier
vlergeridllvdktdrlggsardfrvrsrglrrrmwwknvklmvllgvvvvfllyllvgfgrcv
>002999
llyscishnttilaehtaatsqtsslaslvlpkikhdepkltythnnsfihymsaggltflviadaslgrri
pfgfifeikkrffesfsttdfsdlgsygagsfnselkklmidygttqggdaiknvqgeidnvrgimsqnies
llergeridllvdktdrlggsasefriksrglrrqmwwknvklmllltvviifllyligglfvcg
>003702
llyscishnttilaehttaasqtsslaslvlpkikhdepkltythnnsfihymsaggltflviadaslgrri
pfgflfeikkrfftsfsttdfsdlgsygagsfnselkklmveygttqggdaiknvqgeidnvrgimsqnies
llergeridllvdktdrlggsasefrirsrglrrqmwwknvklmvlltvviifllylfvgfgkcv
>000583
lly-------tiltecttassqtsslaslvlpkithtspkltythgahhihyisaggltflviadssvgrsv
pfgylfeirrrfleeygstdfadqpnygaasfngelrrlmveigstrqgdavqnaqreiddvrgimtrnieg
llergeridllvdktdrlggsarefrvrsrglkrqmwwknvklmgllglvmflilltiii--avk
>000408
llysciahnttilaecttassqtsslaslilpkidhstpkltythgsyhihymsaggltflvvadsslgrri
pfgflvevrkrflaqyptndfsdmpnygtasfnselktlmvdygttgqgdaitnakreiedvkgimtrnieg
llergeridllvdktdrlggsarefrvrsrglkrkmwwknvklmallalvvvlivlsivi--avk
>002981
llysciahnttilsecttassqtsslaslilpkiehtnpkltythgqhqihyvsaggltflviadsslgrrv
pfgflfeirkrffqqfessdfsdmpnygaasfnselknlmvdygttsggdaignarreiddvrgimtknies
llergerldllvdktdrlggsarefrvrsrglkrkmwwknvklmgllalvvfliimaivi--avk
>000461
llysciahnttilsecttassqtsslaslilpkiehtnpkltythgqhqihyvsaggltflviadsslgrrv
pfgylfeirkrflqqfestdfsdmpnygaasfnselknlmvdygtttggdaignakreiddvrgimtknies
llergerldllvdktdrlggsarefrvrsrglkrkmwwknvklmgllalvifliimaivi--avk
>002882
llysciahnttilsecttassqtsslaslilpkiehtnpkltythgqhqihyvsaggltflviadsslgrrv
pfgylfeirkrflqqfestdfsdmpnygaasfnselknlmvdygtttggdaignakreiddvrgimtknies
llergerldllvdktdrlggsarefrvrsrglkrkmwwknvklmgllalvifliimaivi--avk
>009855
llysciahnttilsecttassqtsslaslilpkiehtnpkltythgqhqihyvsaggltflviadsslgrrv
pfgylfeirkrflqqfestdfsdmpnygaasfnselkslmieygttsggdaignakreiddvrgimtknies
llergerldllvdktdrlggsarefrvrsrglkrkmwwknvklmallalvvfliimaivi--avk
>011138
llysciahettilsecttassqtsslaslilpkiehstpkltythgshqihyvaaggltflviadgslgrrv
pfgylleirkrffekfessdfadmpnygagsfnaemkslmvefgttsggdaignakreiddvrgimtknies
llergeridllvdktdrlgnsardfrvrsrglkrqmwwknvklmallilvvvlilmiiii--svk
>009866
llysciahkttilsectiassqtsslaslilpkiehttpkltythgqnqihyvaaggltflviadsslgrrv
pfgylleirkrffekfehsdfadmpnygagsfnsemkslmvefgttsggdaignakreiddvrgimtknies
llergeridllvdktdrlgssardfrvrsrglkrqmwwknvklmallilvvaliimiivi--sik
>003905
llysciahnttilsecttassqtsslaslilpkiehatpkltythgqhqihyvgaggltflviadaslgrrv
pfgylleirkrffekfehtdfadlpnygaasfnaemkslmvefgttsggdaignakreiddvrgimtknies
llergeridllvdktdrlgssardfrvrsrglkrqmwwknvklmalltlvvaliimiivi--svk
>006538
iiyalvargtiilaehaittgnfatitqhllakipssthrmsyvydnymfhyl--------------qrrrv
pfafledmaarfiety-gdrsqtaisyglneyskaiaslmeey---thgdkvtglrgeidqvkdiminniek
vlergdridmlvdkteslsqasfafkkrstvlrrsmwwkntklmvllaaavallifftvihytci
>010594
iiyglvargaiilaehatttgnfttvtqhilerlpegdskmtfvydrylfhyisrnnitylcladdsfgrrl
pfafledisrrfenay-gdraqtaiayglnefskviatqmeyysnnqgadrlrqvqgeidqvrdvmvhniek
vlergerieilvdktdnlnqtsfafkkrstalrrrewwkntrlmiilvaviflviyftvgaskci
>010587
-------------------------------------------------------------------fgrri
pfaflqdmkerflaqyreralsalvpygmnefsktiakqmeyfstnpnadrikqvqgeieqvkdvmvhnier
vlergeriellvdktdnlnqqafafkkrstqlkramwwknmklmailtfviifliyliicsascr
>002807
------------------------------------------------------------mcmaddsfgrri
pfiflqdlkekflstfgkhraleappyglnefsrviekqmeyystnpsadrlkqvhgeieqvkdvmvhnier
vlergeriellvdktdnlnqqafafkkrstqlkramwwkntkivaliivvcfvslf---------
>007693
liyglvargsitlaeytnssgnfttvtqailekippnnskltyvydgylfhyicedgitymcmgddsfgrrv
pfaflqdlkekfistygreralssppyglnefsrviakqmeyfstnpnsdklkqvhgeieqvkdvmahnier
vlergeriellvdktdnlnqqafafkkrstqlkramwwkntklicmivlacflityfiaasfncr
>003940
liyglvahgstilaehtnssgnfatvtqailekippn--kltyvydrylfhyicedgvtymcmaddsfgrri
pfaflqdlkekflttygreralqappyglnefsrviakqmdyfstnpssdrlkqvhgeieqvkdvmvhnier
vlergeriellvdktdnlnqqafafkkrsthlkramwwkntklmamialacfliayfiaasitcr
>009756
llcalvaygtkiltehtistknfskasstilskippndsrltyaaedylfhyikthdvvfmcmseeslgrki
pftflndlqrkffnqfsrsdlpstppygltsfnpelvslltsynpnpsgqqiniarselasvkdimiknvge
ilnrgeriellldktdnlsaqssafrkrsqvlrrkmwwkntrmialsaivvlmviyillaqahcs
>010728
------------------asrladllcrvsislyqeg--------------------fvfmcmsegtsdrki
pflfltelqrkfnssysrseiasappfglnsftphllqlittyngsdpndslrqarselsnvkeimiknvge
ilnrgeriellldktdnlssqsnafrkrsqvlrrrmwwkntrmialsgmvvvmivyillaqahcg
>000384
ivlaliakgsnilaethdahdrflpaaqtilsrippnssklsyafedwlfhyvsqdgmvymavadadtgrrm
pftflahiqkhflstyvpeagdsdmdys--sltttlsklikqfnsd-pqdpiaqaktelagvkdimtqnveq
ilsrgeriellmdrtdnaanqsmafrrravglrrqmwwknakvmalagfsglvflfflwgmf---
>003965
llhaliargstilaehdagssqysnvtqtllskippndskltyaadeilihyqksggitamvvsedaagrrm
pfgflsqlhrqfvasf--pnsedlpaygansfskeiaklmkqyeenppqdaikqaqaelaatkdvmvksida
vlsrgerieilvdrtdemsqqarafrkrstvlrrkmwwknvkvliaigfsavllfyflvasascr
>010717
------------------------------------------------------------------------
-----------------------------------khqlmtfyeetppndpikaaqaelagvkdimvrnida
vlsrgeriellvdktdqmsnqarafrkratvlrrkmwwknikvliaiglsatlllyliaasfkct
>001345
lihaliargttvlaehattaelkpaaqitilskippnnskltyvwqdrlihyvssngviylvmaddsvgrrm
pfafladlerrftaqyesddivsagahsleefepelaklmhqytssppadplrqaqsdlnnvkdimvqnids
ilqrgerldllvdktdtlagqayafrrgarsvrrqqwwknmrimalsgvvgllllylfiaqfhcr
>010682
-fhrclfhlpmglpswptsrkqhtpsyqrsllttass----hmsgssilfhyiseggftylvmaddaagrrm
pftfhteihhkftsqpassstsdppaysqqtfgpliaqlmtqyntnpptdeltraqaelahvkdimvqnvqq
ilsrgeriellvdktdsmasqatafrrgartvrrsmwwkntrilalsvvvalvllwvimaqfhcr
>010702
lihalvaqgptilaehkagsrdfsqatqtilskippnnskltyvweqylfhyvseggftylvmaddsagrrm
pfaflaelqrkflea-sslndpelpayglqtfahtisnlmntyntappvdeiaraqaelnqvkdimvqnveq
ilsrgeriellvdktdvmagqatafrrgarsvrrqmwwrnkkilglsilvalvlvwillaqfrcg
>010685
lihalvakgatilaehqagsrdfsqatqtilskippnnskltyvweqylfhyiseggftylvmaddaagrrm
pftflteiqqkfts--assstsdppaysqqtfgpviaqlmtqyntnpptdeltraqaelaqvkdimvqnveq
ilsrgeriellvdktdsmasqatafrrgartvrrsmwwkntrilalsvvvalvllwvimaqfhcs
>006761
lihalvaqgstilaehksgqrdfsqatqtilskippnnskltyvweqylfhyvseggftylvmaddsagrrm
pfaflaelqqkfnalpsassassgpayalqtfgptiaqlmhtyntsppadelsraqselsqvkdimvqnveq
ilsrgeriellvdktdnmasqatafrrgartvrrsmwwknkrvvglsfvvallliwilaaqvqcg
>002945
lihalvargstvlaehqsgtrdfsqatqtilskippn--kltyvweqylfhyiseggfvylvmaddsagrrm
pftflaelqrrftsaa-ssssadtpayalqtfgpviaqlmeqyntapptdelaraqselaqvkdimvqnveq
ilsrgeriellvdktdnmasqatafrrgartvrrsmwwkntkilglvglvrsrlryyp-------
>003101
-mh---------------------------------------------------------------------
-----------------------------------------tfntsppvdeltraqnelnqvksimvqnveq
ilsrgeriellvdktdvmagqatafrrgaraarrqmwwkntriliiscfvalfllyllaaqfhct
>002925
-ihalvakgttvlaehkaggrdfsqatqtilskippnnskltyaweqyqfhyisedgytylvmaddsvgrrt
sfafladlqrkftaapssssqdeipayslqsfgptisallqtyntappsdelaraqnelnqvkdimvqnveq
ilsrgeriellvdktdvmagqatafrrgarsvrrqmwwknskmialsvvvalfllwllmaqfhcs
