# Supplementary material for: Phylogeny of the SNARE vesicle fusion machinery yields insights into the conservation of the secretory pathway in fungi
Source: BMC Evol Biol. 2009 Jan 23;9:19. doi: 10.1186/1471-2148-9-19 (PMC2639358; doi:10.1186/1471-2148-9-19)
Supplement: Additional file 3 — Alignment and tree files. Detailed information to all sequences and trees are contained in a zipped file, which contains all phylogenetic trees in Nexus-format (.nex) and all alignments used to calculate the trees in Fasta-format (.fasta). In addition, a text file is provided ("id2information.txt") that allows to identify the sequences used for our analysis in the NCBI data base: listed is the sequence number & name used in our alignments & trees and the respective gi string. [file 1471-2148-9-19-S3.zip › R.IV.conserved.fasta]

>003945
dpydpydpyvpvaatqqknekvnkvkaqvdavvdvmkdniemaknrgvklediskqteklekdasnfrrsgn
evrkrmwwkdlkwkiiialtiliilgviiasivvtqk
>010586
psstpydph------sgpsaktaqlqqqvndvvgimqqnidsvrdrgekldslqnkttdleqgavqfrkgas
gvrrqm-y-----------------------------
>003888
adgglydpyv-aeegdasnartqglqreidgavqtmqnnihkisergerldnlqdktdhlstqansfrrgan
rvrkqmwwkdmkmrmciivgiiillviiivpsaiygs
>009775
nndglydpyvkgaegdvgntrtqglqreidsavhtmqnnihkisergerldnlqdktdhlstqansfrrgan
rvrkqmwwkdmkmrmciiigiiillvviivpsgelyp
>006669
dreqpydpyipanaqqpgnhrneaiqaeingaiqemdrnvrqlkareerldslqnktdnlaqsaqgfrrgan
kvrkqmwwkdmkmrmclivgiiillviiivpsvvatk
>000006
qndsrydpyipggganfsnsktarihseidntisimrdninkvnergenlnslqdktdnlavsaqgfrrgan
rvrkqmwwkdmkmrsclgaafiriiflvihpsyaate
>011270
mssepydpyipgssqdpgnartqalkqqidetvdvmrknvnkvaergehldslqnktddlamsaqnfrrgan
qvrkkmwwk------------vwilqv----------
>000563
mssepydpyipgpsssgnnaqstkiqaqidetidtmhdnitkvaergerldalqdktdtlavsaqgfrrgas
rvrkqmwlkdmkmriiiavgvcvliviivvpivkavq
>006526
mseppydpyipagaaqngdprtreidkkiqetvdtmrsnifkvsergerldslqdktdnlavsaqgfrrgan
rvrkqmwwkdmkmrvclvicvilllvviivpavvtsk
>000316
mseqpydpyipgstaqngdnrtreidrkiqetvdtmrsnifkvsergerldslqdktdnlavsaqgfrrgan
rvrkqmwwkdmkmrvcliiciilllvviivpavvttt
>002824
mseqpydpyipstaqqngdprtreidkkiqetvdtmrsnifkvsergerldslqdktdnlavsaqgfrrgan
rvrkqmwwkdmkmrvcliiciilllvviivpavvttt
>002768
mseqpydpyipgsaaqngdprtreidrkiqetvdtmrsnifkvsergerldslqdktdnlavsaqgfrrgan
rvrkqmwwkdmkmrvclviciiclliviivpavvttt
>006650
mseqpydpyipgsaaqngdprtreidkkiqetvdtmrsnifkvsergerldslqdktdnlavsaqgfrrgan
rvrkqmwwkdmkmrvclviciiclliviivpavvttt
>000813
mseqpsdpyipasaaqngdprtreidkkiqetvdtmrsnifkvsergerldslqdktdnlatsaqgfrrgan
rvrkqmwwkdmkmrvclivciiilliviivpavvatk
>001089
mseqpydpyipasaaqngdprtreidkkiqetvdtmrsnifkvsergerldslqdktdnlavsaqgfrrgan
rvrkqmwwkdmkmrvclvicvilllvvivlplllsik
>006809
mseqpydpyipasaaqngdprtreidkkiqetvdtmrsnifkvsergerldslqdktdnlavsaqgfrrgan
rvrkqmwwkdmkmrvclvicvilllvviivpavvatk
>009912
mseqpydpyipasaaqngdprtreidkkiqetvdtmrsnifkvsergerldslqdktdnlavsaqgfrrgan
rvrkqmwwkdmkmrvclvicvilllvviivpavvatk
>010508
egsshydpyippvgngaggsrtaqiqaqidetvgvmrdninkvnergenlnslqdktdnlavsaqgfrrgan
qvrkrmwwkdvkmrmlivvaiiillcviiipaavttt
>003968
drsepydpyipggsgaggdtrtaaiqqqindtvgimrdniskvaergerldvlqdktdtlaqsaqgfrkgan
rvrkrm--kdmkmrmliaagiailviitllpvltpgc
>003001
hrepqydpyipgtqqaggnqrtaalqatiddtvgvmreninkvsergahldslqdktdslavsaqgfrrgan
rvrkqmwwkdmkmrmclvigiiiliiiivvpavvatk
>003834
hrepqydpyipgsqqaggnqrtaalqatiddtvgvmreninkvsergahldslqdktdslavsaqgfrrgan
rvrkqmwwkdmkmrmcliagiiiliiiivvpavvatk
>000749
asndnydpyll--sedggqskaaalkseiddtvdimrnninkvaergemltsiddkadnlamsaqgfkrgan
rvrrqmwykdlkmrmclflvivillvviivpivvhfs
>003868
sssvpydpyipqttgeqsnsrtaaiq-avddtvgimrdninkvaergerldsienktdnlaisaqgfrrgan
rvrkdmwwkdfkmrmclilgviiviivivvpiavhfs
>009987
sssvpydpyipqttgdqsnsrtaaiqaqiddtvgimrdninkvaergerldsienktdnlaisaqgfrrgan
rvrkdmwwkdfkmrmclifgiiivivvivvpiavhfs
>010002
sssapydpyipqttgdqsnsrtaaiq-avddtvgimrdninkvaergerldsienktdnlaisaqgfrrgan
rvrkdmwwkdfkmrmclifgiiiviivivvpiavhfs
>011218
sssapydpyipqttgdqsnsrtaaiqaqiddtvgimrdninkvaergerldsienktdnlaisaqgfrrgan
rvrkdmwwkdfkmrmclifgiiiviivivvpiavhfs
>002957
sssvpydpyipqttgdqsqsrtaaiqaqiddtvgimrdninkvaergerldsienktdnlaisaqgfrrgan
rvrkdmwwkdfkmrlciilgviivliviivpiavhfs
>002859
-----------------------------------mrdninkvaergerldsienktdnlaisaqgfrrgan
rvrkdmwwkdmkmrlciilgiiivliviivpiavhfs
>002830
-----------------------------------mrdninkvaergerldsienktdnlaisaqgfrrgan
rvrkdmwwkdmkmrmclilvviilliviivpiavhfs
>001489
sssvpydpyipqttgeqsasrtaaiqaqiddtvgvmrdninkvaergerldsienktdnlaisaqgfrrgan
rvrkdmwwkdmkmrmclilgviivliviivpiavhfs
>001144
sssvpydpyvpateetagdsktaalkseiddtvdimrdninkvaergerltsiqdkadnlavsaqgfkrgan
rvrkqmwwkdlkmrmclvlvviilliviivpiavhfs
>010155
sssvpydpympsssnpnsqnktaalrqeiddtvgimrdninkvaergerltsiedkadnlaisaqgfkrgan
rvrkqmwwkdlkmrlclflvvlilliviivpivvhfs
>010133
sssvpydpyvpstsnpnsqnktaalrqeiddtvgimrdninkvaergerltsiedkadnlaisaqgfkrgan
rvrkqmwwkdlkmrmclflviiillvviivpivvhfs
>000323
sssvpydpyvpsganpnsqnktaalrqeiddtvgimrdninkvaergerltsiedkadnlaisaqgfkrgan
rvrkqmwwkdlkmrmclflvviillvviivpivvhfs
>010179
sssvpydpyvpssanpnsqnktaalrqeiddtvgimrdninkvaergerltsiedkadnlaisaqgfkrgan
rvrkqmwwkdlkmrmclflvviillvviivpivvhfs
>010069
sssvpydpyvpsssnpnsqnktaalrqeiddtvgimrdninkvaergerltsiedkadnlaisaqgfkrgan
rvrkqmwwkdlkmrmclflvvvillvviivpivvhfs
>010046
sssvpydpyip-aeeshsqtktaalkxeiddtvgimrdninkvaergerltsiedkadnlavsaqgfkrgan
rvrkqmwwkdlkmrlclvlvviillvviivpivvhfs
>010112
sssvpydpyip-aeesnsqtkaaalkqeiddtvgimrdninkvaergerltsiedkadnlavsaqgfkrgan
rvrkqmwwkdlkmrlclflvivilliviivpiavhfs
>000952
sssvpydpyvp-pegaqsqskaaalkaeiddtvgimrdninkvaergerltsiqdkadnlavsaqgfkrgan
rvrkqmwwkdlkmrlclvlvvvllliviivpivvhft
>009896
sssvpydpyvpqevpeepqskvaalraeiddtvgimrdninkvaergerltsiedkadnlavsaqgfkrgan
rvrkqmwwkdlkmrlclvlvviillvviivpivvhft
>010092
sssvpydpyvpetngpesqskaaalkaeiddtvgimrdninkvaergerltsiedkadnlavsaqgfkrgan
rvrkqmwwkdlkmraclvlviiillvviivpivvhft
>001044
sssvpydpyvtdetneqsqskaaalkaeiddtvgimrdninkvaergerltsiedkadnlaisaqgfkrgan
rvrkqmwykdlkmkfclfvviicllvaivvpiavhfs
>010068
ssstpfdpytmrpqnvqsksktaelqaeiddtvgimrdninkvaergerltsiedkadnlavsaqgfkrgan
kvrkamwykdlkmkmclalviiillvvivvpiavhfs
>010132
ssstpfdpytlrpqnvqsksktaelqaeidntvgimrdninkvaergerltsiedkadnlavsaqgfkrgan
kvrkamwykdlkmklclalviiillvviivpiaihfs
>010154
sssapfdpyalrpqnvqsksktaelqaeiddtvgimrdninkvaergerltsiedkadnlavsaqgfkrgan
rvrkamwykdlkmklclalviiillvviivpiavhfs
>010178
ssstpfdpyalrpqnvqsksrtaelqaeiddtvgimrdninkvaergerltsiedkadnlavsaqgfkrgan
rvrkamwykdlkmkmclalviiillvviivpiavhfs
>001294
ssstpfdpyalrpqnvqsksrtaelqaeiddtvgimrdninkvaergerltsiedkadnlavsaqgfkrgan
rvrkamwykdlkmkmclalviiillvviivpiavhfs
>000425
-msepydpyipaaasstpnmktaaiqqqiddtvgimreniskvsergerldslqdktdnlavsaqgfrrgan
rvrkkmwwkdmrmrlciiigiiillvviivpiatkfh
>006712
-msepydpyipgqkapavnsktaaiqqqiddtvgimreniskvsergerldslqdktdnlavsaqgfrrgan
rvrkqmwwkdmrmrlciiigiiilliviivpivtkvr
>000758
sssmpydpy--aqthhtgnhktaaiqaqiddtvgimreninkvaergerldslqdktdnlavsaqgfrrgan
rvrkamwlkdfkmkvclvigviilivvivvpiavhfs
>000578
sssvpydpyipesnapggnhktaaiqaqiddtvgimreninkvaergerldslqdktdnlavsaqgfrrgan
rvrkqmwwkdfkmkicliigviilivvivvpiaihfs
>010693
vinqpydpyipnpggqkgnqktqaiqaqiddtvgimrenitkvaergerldalqnktdnlavsaqgfrrgan
rvrkqmwwkdmkmrifiglgvivllliiiipivvksk
>011256
reeppydpyipagqgqngnhrtaalqaeidstvgimrdninkvsergarldslqdktdnlavsaqgfrrgan
rvrkqmwwkdmkmrmclivgiiillvviivpsvvatq
>011129
rqeppydpyipqpggqngnhrtaalqaeidstvgimrdninkvsergarldslqdktdnlavsaqgfrrgan
rvrkqmwwkdmkmrmclivgiiilliviivpsvvatq
>009871
madapydpyvpgaeaaggvsrtqalqgeidatvqvmrknienvaqrgdrldvlqdktdnlaesaqgfrrgan
rvrkamwwkdmkmrvcivvgiilllvviivpsgklsi
>011136
mseapydpyvpadpqaggqsrtqalqgeidatvqvmrknienvaqrgdrldvlqdktdnlaesaqgfrrgan
rvrkqmwwkdmkmrvcivvgivlllvviivpsvvath
>001017
madapydpyvpgadqsggqsrtqalqgeidatvqvmrknienvaqrgdrldvlqdktdnlaesaqgfrrgan
rvrkqmwwkdmkmrvcivvgiilllvviivpsvvatr
>003912
madapydpyvpgadqsggqsrtqalqgeidatvqvmrknienvaqrgdrldvlqdktdnlaesaqgfrrgan
rvrkqmwwkdmkmrvcivvgiilllvviivpsvvatr
>001649
msdapydpyipgqqgagnnagtarlqrqiddtvgvmreninkvsqrgeridalqtktddlaisaqgfrrgan
qvrkkmwwkdmkmriclivgiiillviiivpavvatr
>002943
--sepydpylpgagpaagnsktaaiqqqiddtvgimrenitkvaergerldqlqdktdnlavsaqgfrrgan
rvrkvrpwkdmkmrliiglaiaiiiviivvsivkath
>002881
yhghrysesvnygkvrlgthrltstrvaikqipkamsatltritqmgelfdylvekgenvlldergftreye
rvmrqmwwkdlklrplsalgmdtaqivvvsptvqagv
>011303
-----------------------------------mrdnitkvaergerldtlqdktdnlavsaqgfrrgan
rvrkqmwwkdmkmrllialgiivllliiiipivdaep
>006769
-msepydpylpnppgpggnaktaaiqqqiddtvgimrenitkvaergerldqlqdktdnlavsaqgfrrgan
rvrknmwwkdmkmriiigvaiaiiiiivvvsvvkath
>002920
-msepydpylpnagpskgnaktaaiqaqiddtvgimrenitkvaergerldslqdktdnlavsaqgfrrgan
rvrknmwwkdmkmriiigvaiaviiviivvsivkath
>010704
------dpylpsgpsqggnaktaaiqaqiddtveimrdniskvaergerldslqdktdnlavsaqgfrrgan
rvrknmwwkdmkmriiiglaiaviiviivvsivkatg
>003094
drdqpydpyipngggtsgnqrtaalqaqiddtvgvmreninkvsqrgerldslqdktdnlavsaqgfrrgan
rvrkqmwwkdfkmriclivgiilllvviivpavvatk
>011313
drdqpydpyipngggtsgnqrtaalqaqiddtvgvmreninkvsqrgerldslqdktdnlavsaqgfrrgan
rvrkqmwwkdfkmriclivgiilllvviivpavvatk
>003037
drdqpydpyipngggnsgnqrtaalqaqiddtvgvmreninkvsqrgerldslqdktdnlavsaqgfrrgan
rvrkqmwwkdfkmriwlivgiiillviiivpsvlatk
>002910
dreqpydpyipagsgnggnqrtaalqaqiddtvgvmreninkvsqrgenldslqdktdnlavsaqgfrrgan
rvrkqmwwkdfkmriciivgiilllvviivpsvvlkk
>011163
dheqpydpyippattgngnqrtaalqaqiddtvgvmreninkvsqrgenldslqdktdnlavsaqgfrrgan
rvrkqmwwkdfkmriciivgiiillvviivpsvlank
>010011
---------------------tqalqsqiddtvgvmrdninsvaqrgerldvlqdktdnlaqsaqgfrrgan
rvrrqmwwk----------------------------
>002503
pedapydpyiptqqgaggnartqalqsqiddtvgvmrdninsvaqrgerldvlqdktdnlaqsaqgfrrgan
rvrkqmwwkdmkmrvciivgiiillliiilpivfhfk
>002985
eqeapydpyipaqqgaggnartqalqaqiddtvgvmrdninkvsqrgerldalqdktdnlavsaqgfrrgan
rvrkqmwwkdmkmrmclivgiiillvviivpivvtkg
>002883
eqeapydpyipqqqgtggnartqalqaqiddtvgvmrdninkvsqrgerldalqdktdnlavsaqgfrrgan
rvrkqmwwkdmkmrmcliigiiillviiivpsvvatr
>000934
eqeapydpyipqqqgtggnartqalqaqiddtvgvmrdninkvsqrgerldalqdktdnlavsaqgfrrgan
rvrkqmwwkdmkmrmcliigiiillviiivpsvvatr
>009935
eqeapydpyipqqqgaggnartqalqaqiddtvgvmrdninkvsqrgerldalqdktdnlavsaqgfrrgan
rvrkqmwwkdmkmrmcliigiiillviiivpsvvatr
>010584
aptqpppphrprtrnprrspiisaiqaqvieivgimhqnieivmergerldtmqtktedlsqsdnqfrrgat
qvrkqmwrknmnlkiivflivvaillviil-------
>010742
vlqqpshptrpqqggaagngktsaiqnqvnevvgimqqniekvmergerldtlqnktedlnhsagqfrrgat
kvrkqmwwknmklkiiialvviavllaiilplvtggs
>010617
---epydpyipggnapagnqktqrvqqqvdevvnimqenidkvmqrgerfedlrgktedlqstaghfrrgan
qvrkrmwwkdlkwkiiiavtiivilgiiigsivgtqt
>011295
emsepydpyipqkgqdaapskttrvqqqvdevvgimqenidkvmqrgerlddlrgktedlqataghfrrgan
qvrkrmwwkdlkwkiiiavtilvilgiiigsivgtqt
>003954
--sepydpyipqnagaggnqkttrvqaqvdevvnimqenidkvmqrgerlddlrgktedlqstaghfrrgan
qvrkrmwwkdlkwkiiiavtilvilgiii--------
>010582
dranptaapaptqqatagpsktsaiqaqvnevvgimqqniekvmergerldtlqtktedlsqsanqfrrgat
kvrkqmwwknmklkiivflivvaillaiilplvlnnk
>006542
-mskp-----------------vqvqqqvdevvgimqdnihkvmqrgeqldtlqnktedlqnsslqfkrgan
rvrkemwwkdmklkliiggvvalvlviiivaavkgsg
>010755
nmpdpdgnkntgngdrpdmnktkavqaqvievvgimhnnienvmdrgekmetlddktedlhnssnqfkrgat
nvhkdmwwkdlklklmiadvvviilliiiipivnnih
>010746
--tkhyptkhpnagaaggnnktkavqaqvsevvgimqnniekvmergekmetlaaktedlqnssnqfkrgat
kvrkamwwkdlklklmiaavvviilliiiipivnnin
