# Supplementary material for: Phylogeny of the SNARE vesicle fusion machinery yields insights into the conservation of the secretory pathway in fungi
Source: BMC Evol Biol. 2009 Jan 23;9:19. doi: 10.1186/1471-2148-9-19 (PMC2639358; doi:10.1186/1471-2148-9-19)
Supplement: Additional file 3 — Alignment and tree files. Detailed information to all sequences and trees are contained in a zipped file, which contains all phylogenetic trees in Nexus-format (.nex) and all alignments used to calculate the trees in Fasta-format (.fasta). In addition, a text file is provided ("id2information.txt") that allows to identify the sequences used for our analysis in the NCBI data base: listed is the sequence number & name used in our alignments & trees and the respective gi string. [file 1471-2148-9-19-S3.zip › R.Reg.conserved.fasta]

>003944
mtkvvlakdkrleqsfsealdldkirlgkmstyglpevistvaydsvasllavaggs-sirvfgkg-msarl
qlhtlapvkymqfigsplividrdnrislmdlktkqpshvlegdgiitcfeycvgtdwlylgyadgyvkvld
lktaslspyripdlwhqmpphdrfcsivtiqihptdldlllvgypsavflwsirensvkrtfklpsq-----
-----------arltclswcpegdrwmggyddgcinmwdmrsdtpifsrkvfqa----papssa-epvysla
wyiddtlqksfvivagg--seiplfglhvle--------------idtntkecrkqtivpsp--vdissfvl
mp-rdpyflgarhplgvlvlgcdgtlrahslahg---yplltlppalqfldppvshacpvlvkpaafellrp
piptqylplaggvvgsehtyrissndilitlhpdssisfydasytalrplphltrncrhdl-qdplanihaf
nldpdsatlsvgfdtgavliyhlednivtqcdipfepletpdfpvditefnqpnvnk-ylpvtliklqdtsi
kylvsagkdiialattdgkvalidtktsrvmfssdmrnipkekenapkdttwdilnvgkesygpvidlfvln
lghlqtvdlpptvdgtmrpdpaasitlstsvvetppitpqsankqtanvppvpklptgrsndgvvnsvalsg
yqvrlfktaidelegwktdwiirgqviel-kvgtclslllqsgkivlyslptlrplvylepppllvdrlhea
tltadgritlwtgrfeleqytymlqeisf-gesvmlydpgrmlgprptvtpatwl-gtvnplsielddqmg-
--rpppsveenthkhdv---------------kgkgvfeelgdqmnergdrlnqdmsdasgdflkaiqeyne
rqakkk---wwef
>009967
lskaiiskdrrleqslseniqaedicfkkmstyglpssvnlvafdcvsgllavg-------------iskti
tvpsktgikhlqftgfpllvidkantiitidlrtqtvcnvlsaeaiitsqtyctgtdwlfigysngfvdvfd
ilqgtmtqyqipdl----lpdeeknhvvvlqmhptdlnllligyesvvhiwdirektikksyslrrld----
-------dyrngnltclawspngsrfiggyddgythlwdisekrpiasrklfqhytts------sepiyqia
wftndadkksfviiagg--ahpatlglnllefd------------ldgeskepkkqsimpls--fdlshfli
l-ntnpyyggmrnpfgiavvgsdhsiklfglehg---fpllklppaleflgpvlnacyisqlpdpay-klls
avtsgdrpitggvagadhvyriesndllitihqdesikfwdaaytalrplshltintlkdl-gtheaivccl
dvnktngtfavgfsngqimlyeypidpaaiqkedmgade--eevnniddstnpfltnsfqkmesyseecgyh
avlkissigliaaaledgrmvlidthrqlvlfsenia-----iidlkgetqlasekieeed--esealrkte
lqkenshhslpsdhtedaiasstatsitsnsssisftnmtsk-----rmmafgkpeyrqqdnphiicvssta
vhvylsgfnvklfskfketivqseivqkh-nggtclsllfnngkltcyslpkiepiielnllesafsrfpea
slsqdgrivlwtgqceleqcqfminnmqa-gesvilydahkqipphp-sshlswlnavaaltireldsimgr
vts-edayeatkkkieaykakntenkssgps------faelgdkvnergerlnadmnaasgdflkavkdyne
rqarkk---wwef
>000731
fasllnawelgfnmfknkgslttfyrygqlrslgftgevtalavdpvlslfaigtsngmvhcygappfqftl
pvsisssikfllfpghniiaiddgntihtytl---ehmtdhpnpstvtsveqppchthlfltvrdgttltwd
lsrrglgnwkigncwqdyvprektgpmatlamnprdlnimligyeggvvawdmqrnmvvktfemilppgapg
gsyqdadterapsvtfitwrpdglvfavghvdgciafwafesdkplmvrtithedvnvlesgalaepiykmv
wasfatvgetlllilggspgdkpinilqfpaykpnasskspsesmlqeryafrds--llptgtrtppedfil
iprsnpyfnlshdpisivislatrsleawvfpsgvamtpapitppalpwirppalsippadipstvwlsvlk
rehageeplrggapevmvakm-esyrilvtyhadgtvrfwdash-fpnplphltintgnyldrsk-vriksv
hlarealecvitfttgevlvtkfqkaktstddfppqprqgksewveighlakpntd-gfkpvaifttkqgep
iscavsdigfiavafsskslaiidmrgpdvilregfdedgametsvvgslkwtvsgmggdmvnrprlivsyv
kgltkiyalinvl-gewvveakpptftndasfvldpmtgnelatsatamqeptdygkgkeasvcwiaaskks
ircainfsgeriakvledelsnvfyvt--rhghkiiiavtttgsalvytvpflqyitrinlffpqgrssgkl
sidrsgdfveysgpldinlrtffhfrkplppridpcahkka-ippqpqagviswiwgat-ltgaqldaligg
plrpppkapagphkpeeepekppqlpsntlpkaqegeytemtnaislrgdvldnnvstsatqygqaknaamk
etakagakgifgk
>006776
------------------------------------------------------------------------
----------------------------------------------------------------------mg
ldkdil------------lp----------------------------------------------------
---------rrpavtalavhpsghiisvgyadgsiafwaldedrpllvrtlddmnvdkalpsgqaepifkls
wsgfpnsgntvltvlgghdsspglttfllpplspspasdakgkgpspalhpdtramvasllpyntvvqdfll
ipranphfagawdpqavlllsatrvvealefpppapstsnaavpegttsnspgdldsalanelastlqsms-
-lsedpmmlnlgaisdgviwe-ndrhamlpirgegqmklmkslvslpdplpslmielsallsaeasseidsi
llapnslecitvfrngavilhrl---dvqstgdppeled-----delvslahlsvrtgyspfcairskygrv
tacaisdvdpvsri----rliavstsghgsvyt---------larspan----vwtipd------tpavseg
c-------vqtapggsfvldaksgarlradpqafaavlandsvpqqa-----enaesdtrkhgcwvnagakg
akcianlvgdriakvwssrvgrvirv---knggcalvaftepaealiyslpflehlhtlqlpe-----lanv
stdptgdyitfvldpttrlttlfgtraappplvdlafrppvppqpapslepqsvigsvlymsgaeidallag
pdrpeppqsnydpagrvppsskttgkdkdntaadsmsynklgtalaergqmlgnsleqgskgmlsqaqrlaa
qqsgkr---wfgf
>002875
mlskhntryvelstdvhd---eadwvigqlrqfdipytitsfavepttkllaigtsngavyihggpavdvkl
ltpgsvgvkflgfslsqilciddnnvmhvwdltteylisarfd--qvtafttspslchvfvglqtgevktyd
laclrkshytapnmwklqqsdfaasqlcvqqlhprdlnqifvaysggte------rstirayemtlppgapg
fgygmddthrqpevtsmsihpsghlfavghadgciafwavddtkpllvrtldnenvdqekelekcepifkla
wsgysnsgettltilggskhggsitvllfpafqpppttdgeqdpklhpffreemvksltpqngkgeiqdfll
cprehlhfggnydpyaiiclqngrvveayrfpppypkarppkvepsldqldpfqlvhgsaslesgqlltvdv
sdinssvhleggqayndqsrgesprrifitcdnrwrlkffdfsq-fpnpllglsvdlgsytsllerpsvlcf
sfapealelaialtdgrvvvflpsttkh----rppaeeyqeiimln-psavsssv---fsprfvvqgd-aav
qtcalsdtgflaisyrdgkvvvvdmrgprilskaarskhkrvepdvataltwsitptdqdaklrvrllvsra
agsveiyalllngnavwtiaedsvt----tkgvsdplpgaavrlaggddaivpsl---------fvtvgsrg
arvysnvdgerlgrawssygtavvaqvvermaskalvvitdaqiglaytlpslehitdfkmplve-------
--trsgdfvafsdsnqggvvtffdtrtrfhpeinfamksssvsqpqpsaslltwlhfnqy-sgrqiddllgg
pnrpivkqavtgasgpsvaetassaatsiaaaaqatiyskltaamnergqllgnsletgsrnmvaqakrlaa
qqtaks---wfgf
>002917
--mfskqhhvsfipdlsperdegdwmigrlrtfeflidvssfaieptsgllavgtssgsiylyggagvecki
tlpqdfavrflsfvvtsivalddnnqlhvwdlsnkivsttkfdpvrcssitlspshthvflalqtgeiktfd
ltcfrkspytvpnlwklhvplnsl-lllevvihprdlnlvfvaytggvilsdltqrssvhayelvlppgapg
gtgygieehrrpevtaiavhptghffavghsdgsiafwavdqekpllvrtietvdvnidgletysesifkls
wsgfsnsgdtvltilggtdtspglttlllppfqppppgpsta---lhphfrdamcrsieptkyrtsvqdyll
iptssphfsgsfdpyaiiflvstrategylfppsreasssdrvesrvrtlrpfslsngnagilggrlisl-e
kigdrsvvlkggrafadqtkqeqpprilmtyhlnlkvqffdvsqlfpdafptmtidlsdvvtfpdetsihsv
evapealefavvlntgdvvvyrs-------sptspnvanpdsqitplkqvvpqpekr-lspyflipagkgnv
eacalsdigflavsysdgsllildmrgpriihsavvkkhrakhfdvvtslvwtiaplskdfearvrliascs
sgdsevftlvpsgnaswkvsgepitiwd-piysvv-idsktgkpnpa--rlaaslrptpkdnsfflvvgkkg
arcftdidgdrigkawrhagvtqvaqlvehmgsralvvvteknevltyslpqlehlhdfehal-----sspl
ltdesgdfvswarspisgiitlfdirlhapadldftnnrnlaaqpqpsvslmswfqtaqaltgaqiddilgg
pdrptpkkprdreatedaamsaeagvastagaaqaniynrltsalgergqllgsaleagsksmvaqakrlaa
qqttks---wfgl
>009767
------------------------------------------------------------------------
-----------------------------------------------------mctd---------------
-----------------------------ikihptdinliviaheggislynlkqehvvrtfeliippgaig
gnsdpndeerrpnvtcicfrpdglilaagysdgcmafwsvdgeipllvrtidrenvfnpntgpspepifrla
wshspekdgtklvilgg--llvnpigvhvfhy--pkyypntkttslevhgrsalkasiapvgtnevpddfll
iprkspyfdgaedplailissssrtvhgytfppnthkepqeyflpasfwigstvfisqlfdlseiayqflrs
sqpqldpplrgaslqddyqqarhkyrilvtihldykirfwdfspadlqdefdlkaefprrltqlnklaavel
qlnqesldlliilanrdsllytfhqqtaaikhespntpsrplqllqlgkpsepadksgfsptaliqitskal
ntyaltdigflaiahpqewikvvdlrkskllfn----dvirhkenaiccmhwtiartesgsptlprllvgya
ngvfnvinltpsdmasidnwsassnrcdlhpisvflfdsdgrrhalsskavfqddsggsptvsviivfsqsi
vvrmnlngpqllcralsspivhasti-sy-qgsyalllidqkrachilslpkleticrtclptdgagqmgnv
svdgsadvleqsssssttqlttlifgrdlmyspalklnpnipdpprpyltamswfsgttrvtgaeldsiiag
phrpegkktvpqppratvirsksflpyqpqassasgalaqnidgldersdrlrddmaeasndmlnqakriaq
qqaakstfsslfk
>000223
gskipdslqtdwsrslanvlsagtfnegllaglalpgevtamafepvqgflavgttlgtihlfgspavqlsf
slrpahkvnhlafsdaglicidekdnisiydldtpqrvgmhtvrnkvicievssahshmflglrdgtvdtfd
lermcpspyrvpnlwweevprrhv-pliiikthpkdinhlllayeggailldireravlktfqlrllpgalg
sggnpesterappatciawrpdaevfamghedgcvsfwsidddkpimvrtltsldvekpvtdpapepifkla
wsgkhepkgtvltvlggagidpplftahlppyts----sltlwsg-gtveanhkllalydsltssvvedfll
lprsnphysgtydptavvvllaarglacftfpprhhldpslvgppk--elhppltlagggeltphayldvts
ansrppliltggtdgitdlirsakfrllltwhldgtvrfydvshgfpsplphltidtrkllgrirkariqdv
hfasevlettvalstgqvvhwqfgfaqlsetesppgsshldaemsqlrkhdspdmnqgfkpnlmldpmrgev
safasgnigfmavacgt-alavmdfrsaelilkegfgdqhdtsrspivhlsftvcrvaedpslaprlivmra
nglttiwtlqrtld-mwlaertvtqkldergihivdlsgrsrdlqqaqygpigsmaetsmppadmlgftdrq
ltlrygvtgsivsraigervlgcgvi---erlqdrvaavvtptsirllslprlesiirlqrhhgevlggkps
isdahgdfvevcssldvrlwttfasrrpg-qpsltlynptlampvhpaaagvgwftgvl-svgaqmdavlag
pqrppprlgdalpprdyrpphvpaaqteagrstesaw-----htgyqnidllksgiedgltslergasdflk
streaavkgkmff
>asd_181
wlksavgrksnaherlpp-lhankfaecfldqltlpgeistmayepgmgylavgtsagtvhlfgapcirmai
tlrpalrvkhllfsdtylicidekdnlsiydlhasrrtapgqpqmvvlcaevtsvhsmlflgltdgsvetyd
lerfsttsfripnlwneenapsrltpliiiqthprdaailllcyeggailysirdnaalhtfqlrllpgapg
pvpdapmserlcpataiawspcgsmfamghengaisfwsveedkpimvrtlddididrpvlpetgepifklt
wsafpeq--------------------gwyeyga---qaagawts----sagasqdktasagdgng------
--ngsgsgsggnnttgitsrtpngtvltimggtp-vnqpatclytf--hlsp--------patsgif-----
-----------asqtpealsr--eravlrdalqpffvgmyrta--tvedfcll-------------------
------------------------------------------------prlnphfrgtfdpyaivilvqdtm
lp----------------slavqsrrgmdvf------sfppqrlslplpltfa-------------------
-gr-----------gtvlgayvatv----pvaqyrrlvqqa------tehvvgsikdnepmgg----lakpq
lhgalpihaqalaqk---------------gqprilitwhldgrvrwhdvphllllgd-----edprr----
-----gtilrepfptplphlvvmhpaigm-paldalq----rfpmqiqiasvhmawdalclttghlhmalgt
gtn-intsavspligsiqnmhmdsgapsqha------ftsletvadihsgglpaqchdaasswqcyvqcav-
-------------
>000247
kkklskgkeilsksnlkthssnaslsiddlnrfgfslnpvlwcldhqqgllaivsstnriyiygkqhvqsvi
vp-dcstivhialcaaylividsrntvlsyplmkskpaatyflkqkvtctvtdptidwvffgmsdgsvvpwd
vtrhclgkfkvpnlwrmgyspgklspvvsvqihpkdlgviliaypdgvvlysirtdevirfyeleyapgsta
avlsphn-yrrpivkgiewspwgdhfvsyytdstfafwdvdqeypvqvrnfvdsnihtytpmqr-epirsmr
wcccedptvsfilmlgglpkeapvkgislfsyrnlp--akkdvetfaeffanpnsqrffpfidippvrdmlv
ipsssphyngshnpknllllsednslslldistgnisnmslsippslcflasdfrviafqtvtkkvw----n
qvnshysclfggspspgylkkldernllitstg-lslsiwdisqgfmnpslcvnldfssvm-hltsafitta
sfstynpefscadsfgrvivckr---knhkenlpaqlang------iyrlddtlvleglhaqyyidlkrgrv
tlnqmsnigfvcigyqdggitiidmrgphilcntsiselgledpdfltsaefvvmnpkg-spssiyvvtgty
rgmtllfridpsssgrfsayfessrqldiniykicsltqd-gqiatatgsslqsvgyplpqevflvyigdsg
isvfnkinnqvgnldwrkvccraalvlstskhmgsvvcvnsdlsvnwyslpnlreerkmqlplidknrlkeg
dilgngdifptlgahelafgcvlgsrtlanlapmmlihnashvpprpskslwnwllgeq-stsaeldillgg
enr-aeskvhtletpkvisarpaesvkqpltqqqkgffaqindhlaqrgnmlgddleemsaewaneikdsla
gtkkdlilssyip
>asd_187
fskkqskknsadandlskglesislqvddynrfgvigkpvnwyydaaqellaletsediiyifgkgsvqtqy
vip--pgvklshlihwmliligtnnmlysfdltrkdpvssltlhrkvtaigvdsavewlylglqdgsvfayd
ttrrgfgsyrienqwklgypkksvsavqgihinpkdlglllivydigvvlyslkaskalryfelefapgsla
asfatttqyrrphvqgcvwspwgthflcwyedsvyafwnvasdepiqtktfidsnvhafdpdlpvepirqmf
wcvsekldfsyvlmmgglpkdsqmqgvslmlykknpegiadvkq-lteyyttpdsqrffpfdagkepvsflv
ipsasphysgghapyamlvlfedgsilplalptgdvithssvlppalalslpntklmgffmmsklawdslye
tlnalpslirggtehpgflrqldsrsvfvtsr-klsltlwnvskglisshsavyldfsevl-nlrncsftsv
sisrftvelacadtlgrvllv-----------grsakdnshvtlaegiakihdpfaveirgkyildlkqgqv
shlnmsdigfllvgytngclaiidlrgphisceisladfadassehvtsscfsvfspdnkrpaqlyalvgss
vgrvyvfqismnqngvhevffehafefsskivsirpv-tqsgvdatadgqaltiigsplqepiyisicsess
talyqgmnqkcssihfnrkkcvhanilpsfsemgslvclhsdssaswytlpnlkeelslklpkisvtgdmqn
alltngqilptvypnacalgsiagtgfhlmvpaptiivlakkfaarptistwswlkgeq----ssiiklvsa
pns---------------------------------------------------------------------
---------kiss
>000167
mahflrgkqagiqkdfsgslapelfdiddllrcginsqtsalaydpvqsllavgtsegqvyvfgqgrvsvif
slprkasakflqfcgdklisvdskseisvfsletkkllvsyappsiasallsdpsldyafiglqngdviayd
ldretvtpykisnlwaqrnpraricpvislafsprdigkiligypdgavtfsfkqnvaqhyfeyevppgalg
gngiapydirkpkltkalwhpngifiltvhddnslvfwdtkdgrkllarsittpnidqpgvgprsdpitdva
wcvkangddsglliaggkpkdercknltfidlgpspnyqtsswamittylenpktiaeisippgaevvrfcl
iprnspyyggahdpiailalltsgelitlsfpsghpipptnmlppsltlihpfvnkitltpvdradwlglke
rrsqgpkfilggaeerkqlkrlesrniitaahadgtvriwdvghdeienseliqvdlaralgrvgvvdvtem
slggssgelsvglrsgevaifrwgsnqnfgleqppgtnngpgeltdithrtdpslkhgllpltllsmqqgpv
talkhspigfvaagfeggsiaiidlrgpaiihtaniselskqipevptaiefgiltlegeefssiccfvgtn
rgnlatfkilpssggafvasfagavaledkiiniipinaddgslalatgkafgglrngtrvhgavvavtvns
crifkpatskgahrswddylcdsasvvnlpgrgcslvglfgdgnarafsipglkeigcakighadmsrlsqs
tvspngsvlfwtspseiglinvwgagielrpsedqlfnpqavspprptitnlqwisgtqyistadmdiligg
pdrppskrmieqmrleeqerrqaaregrstptndegyfaymqrqvqerteklsdrleetssgwardvnkyvq
nqkkkavlgkfgl
>004516
mahflrgkqsgiqkdfsdglspdffvlddyarcgvnsqisafaydpvqsllaagtsdgqvyvfgqrrvsavf
alprkasakliqfcadklivvdsksdvtiysleaqkilvsyappshatalltdpsldyafiglqngdiiayd
ldretltpfrvpnlwaqrnprarlcpvlslafsprdigkilvgypegavtftfkqniaqkyfeyevpagavg
gnsevpsdtrrpkltralwhpngifvltvhddnslvfwdskdgrkilartmeathidepgaspniepikqia
wcvkangedsglliaggrpkaeankgltfidfggtpnyqtstwpmitsyfenprqilniptppgvdvvdfcl
ipraspfyagahdpialltlssygelitlsfpsghaitpsnmihpylsfvhpfvtkmnmtpidrsawlglre
rrsqgpkfaiggaegkrslkrfedrniistahadgtirlwdvghdeienadviqvnlsravgrvsdvevaem
svsgstgelsvglktgevvvfrwgsnsnfgheeppgvnegagkltrishradpglkqgmlpltllnmqqgav
talkhshvgfvaagfqngsltildlrgpavihaanvsdfvktgpewptsiefgvltlddedyssiccfvgtn
rgnlatfkilpgndgaymaqfagvtqlddrvlniipidadngspavanpnlvgslrsggkvngvviavtvsg
crifkpatskgahkswddylcdaaavvkteargyslvglfgdgkarafsipglkeigctsidqvemrrlses
tvcangsilawtgpsevaafnvwgsgaglrpsdnqlfnpqatiparptitnmqwisgtqyispadmdiligg
pdrppskrmqeqmrlddqerrklaregrtnsasqegywsymsrqvqerterlgdrleenssnwardvnkyvq
nqkkkailgkfgl
>004520
mahflrgkqtgiqkdfsdglspdlfnlddyarcgvnsqisvlaydpvqsllavgtsdgqiyvfgqrrvsavf
slprkasakflqfcadklisvdskseitifsletqkalvsyappshatalltdpsldyafiglqngdiiayd
ldresltpfrvpnlwaernprarlcpvlslafsprdigkilvgypegavtftfkqnvaqkyfqyevppgavg
gnseipsdtrrpkltralwhpngifvltvhddnslvfwdskdgrkilartmenthidepgaspnidpitqva
wcvkangedsglliaggrpkaesnkgltfidfgatpnyqtstwpmitnyfenpkqvqnipappgaevvdfcl
iprsspfyagahdpiaviallssgelitlsfpsghsitptnmihpflsfvhpfvtkstmtpidrsawlglre
rrsqgpkfviggaegkralkrfenrniittahadgtirlwdvghdeienadviqvdlaravgrvanvevtem
svsgstgelsvglksgevvvfrwgnngsfgheeppgtnegagkltrithradpglkqgmlpltllnmqqgpv
tavkhshvgfvaagfqngsfaimdlrgpavihtaqvsdfaktapewptsiefgvltlegedyssiccfvgtn
rgnlatfkilpgndgaymgqfagvtqledkvlniipidadqgtpalatasmvaglrtgakvngvviavtvsg
crifkpatskgahkswddylcdaaavvktegrgyslvglfgdgnarafsipglkeigctsihqadmrrlsds
tvcadgsvltwtgpsevavfnvwgsgtglrpsdsrlfnpqaaiparptitnlqwisgtqyvspadmdlligg
pdrppskrmqeqmrledqerrrlaregrtgsgsqegywsymtrqvqerterlgdrleenssnwardvnkyvq
nqkkkailgkfgl
>002778
mahflrgkqtgiqkdfsdglspdlfnvddyarcgvnsqisvlaydpvqsllavgtsdgqiyvfgqrrvsavf
slprkasakflqfcadklisvdskseitifsletqkalvsyappshatalltdpsldyafiglqngdiiayd
ldresltpfrvpnlwaernprarlcpvlslafsprdigkilvgypegavtftfkqnvaqkyfqyeippgavg
gnseipsdtrrpkltralwhpngifvltvhddnslvfwdskdgrkilartmenthidepgaspnidpitqva
wcvkangedsglliaggrpkaesnkgltfidfgatpnyqtstwpmitnyfenpkqvqnipappgaevidfcl
iprsspfyagahdpiamitllssgelitlsfpsghsitptnmihpflsfvhpfvtkctmtpidrsawlglre
rrsqgpkfviggaegkralkrfenrniittahadgtirlwdvghdeienadviqvdlaravgrvanvevtem
svsgstgelsvglksgevvvfrwgsngnfgheeppgtnagagkltrithradpglkqgmlpltllnmqqgpv
tavkhshvgfvaagfqngsfvimdlrgpavihtaqvsdfaktapewptsiefgvltlegedyssiccfvgtn
rgnlatfkilpgddgaymgqfagvtqlddkvlniipidadqgtpalatasivaglrtgakvngvviavtvsg
crifkpatskgahkswddylcdaaavvktegrgyslvglfgdgnarafsipglkeigctsihqadmrrlsds
tvcpdgsvltwtgpsevavfsvwgsgtglrssdcrlfnpqaaiparptitnlqwisgtqyvspadmdlligg
pdrppskrmqeqmrledqerrrlaregrtgsgsqegywsymtrqvqerterlgdrleenssnwardvnkyvq
nqkkkailgkfw-
>002827
mahflrgkqagvqkdfseglspdlfglddfarygvnsqisaiaydpvqsllalgtsdgqiyvfgqrrvsvvl
slprkasakflqfcadklvsvdskseicvfsletrqtlfsyappsyvsalltdpsldyafiglqngdiiayd
ldrenltpfrvpnlwaernpraricpvislsfsprdigkllvgypegavvfsfkqnvaqkyfqyevppgalg
gncdvpsslrrphltralwhpngifictvhddnslvfwdtkdgrkimarslqasnidqpaatpdgdpitqvi
wcvkengddsgllvaggrhkaepnkgltfidfgptpnyqtsswaiisgyfqdpkqvmniptppgadvvdicv
iprtspyyagahdpiamiallssgelitmsfpsghpitptnmlhpsltfvhpfvtktiltevdrsawlglre
rrsqgpkfvmggaeakkllkrfenrnvittahadgtirlwdvghdeiengdmiqvdlaravgrvhnvdvtai
smggstgelsvglrsgelvvfrwgnnanfgheeppgtnqgagqltkithrtdpglkqgllpltllnmehgpv
tavkhsqvgfvavgfeggsvaildlrgpavihtaqvsdftksapewvtsiefgvmtlegenyssiccfvgtn
rghvatfkilpadngaymaafagasllddkvlsivpldadkgnpalatpnavgglrngvrtngvviattvsg
crifkpatskgahktwddylcdaasvvkvegrgyslvglfgdgnarafsipglkeigckpinyadmrrlses
ticsngtvltwtgpsevglfnawgsghqlrhsedqlfnpqavipprptisniqwisgtqyvtpadmdlligg
perppskrmqeqmraeeqdrrralregrtptssqegywsymqrqvqertqnlndrleenssnwardvnkfvq
tqkrkavlgkfgf
>004517
mahflrgkqagiqkdfsenlspdlfalddfarcginsqisaiaydpvqsllavgtsdgqiyvfgqrrvavvf
alprkasakfiqfcadklvsvdskseisifsletrqtlvsyappshasalltdpsldyafiglqngdiiayd
ldretltpfrvpnlwaqrnprvrlcpvlslsfsprdigkilvgypegavtfsfkqnvaqkyfeyevppgalg
gngdvpaemrrprltralwhpngifvltvhddnslvfwdskdgrkimarsintpnidqpgvspegdpitnva
wcvkdngddsglliaggrpkaeankgltfidlgpspnyqtsswamiakyfetpkrtallptppgaevvdfcp
iprstpyyggahdpiallallssgevitmsfpsghpitptnmlhpylsfvhpfvnkvtltsvdrsawlglke
krsqgpkfllggaeirkplkrfedrnvlttahadgtiriwdagideiengdvvqvdlaravgrvgnvevtem
sfggstgelsvglrtgelvvfrwgnnqsfgreeppganegpgtltkithrvdpglktgilpltllnmqqgpv
talkhsqvgfvavgfeggslaildlrgpaiihtahfselfkaapewptsiefgvltlegedyssiccfvgtn
rgnlatfkilpseggryvaqfvgtsllddkviniipinaddgglalatpnavgglrngvrvngavvavtvsg
crifkpatskgahrswddylcdsaavvkteargyslvglfgdgytrafsipglkeigaspinqadmrrlsda
tissngtvmvwtspsevglfsvwggghglrqsedqlynpqvvmpprptitniqwisgtqyvspadmdiligg
pdrppskrmqeqmrleeeerrkafregrtptssqegyfsymqrqvqerterlndrleesssnfardvnkfvs
nqkrkavlgefsp
>009917
mahflrgkqagiqkdlsdglspdlfalddfaryginsqisaiaydpvqsliavgtsdgqiyvfgqrrvsvvf
slprkasakflqfcadklvsvdskseicvfsletrqtlfsyappnhvsalltdpsldyafiglqngdiiayd
ldretltpfkvpnlwaqrnprarfcpvialsfsprdigkilvgypegavtfsfkqnlaqkyfeyevppgalg
gncdvpseprrprltkavwhpngifvltvhddnslvlwdskdgrkiaarsittpnidqpgasregdpithia
wcvkgngddsglliaggkpkaeankgltfidlgptpnyqtsswamisnyfespkqitdlstppgaevvdfcl
ipraspyyagghdpialiavlssgelitlsfpsghpitptnmihpslsfvhpfvnkmtltpvdrsawlglre
rrsqgpkfllggaegkkvlkrfedrnvittahadgtirlwdvghdeiengdviqvdlaravgrvsnvevtem
alsgstgelsvglrsgevvifrwgsngsfgheepaganegpgkltkvahrtdpglkqgllpltlldmqqgsv
talkhsqvgfvaagfeggslviidlrgpavihtarlseltkpppewptsiefgvltlegedyssiccfvgtn
rgnfatfkilptdnggytasfagatllddkvisiipinaetgdlalatpnavgglrngvqvhgvvvavtvsg
crifkpatskgahkswedylcdsaavvkvegrgyslvglfgdgnvrafsipglkemgckeinyadmkrlses
ticsngtvltwtgpsevglfnvwgagtglrhsedqlyniqaaipprptitnmqwisgtqyispadmdiligg
pdrppskkmqeqmkledqerrrlaregrtmsgsqegywsymqrqvqqrtenlnerleenssnwardvnkyvq
nqkkkavlgkfgl
>002235
mahflrgkqagiqkdlsdglspdlfalddfaryginsqisaiaydpvqsliavgtsdgqiyvfgqrrvsvvf
slprkasakflqfcadklvsvdskseicvfsletrqtlfsyappnhvsalltdpsldyafiglqngdiiayd
ldretltpfkvpnlwaqrnprarfcpvialsfsprdigkilvgypegavtfsfkqnlaqkyfeyevppgalg
gncdvpseprrprltkavwhpngifvltvhddnslvlwdskdgrkiaarsittpnidqpgasregdpithia
wcvkgngddsglliaggkpkaeankgltfidlgptpnyqtsswamisnyfespkqitdlstppgaevvdfcl
ipraspyyagghdpialiavlssgelitlsfpsghpitptnmihpslsfvhpfvnkmtltpvdrsawlglre
rrsqgpkfllggaegkkvlkrfedrnvittahadgtirlwdvgh-eiengdviqvdlaravgrvsnvevtem
alsgstgelsvglrsgevvifrwgsngsfgheepaganegpgkltkvahrtdpglkqgllpltlldmqqgsv
talkhsqvgfvaagfeggslviidlrgpavihtarlseltkpppewptsiefgvltlegedyssiccfvgtn
rgnfatfkilptdnggytasfagatllddkvisiipinaetgdlalatpnavgglrngvqvhgvvvavtvsg
crifkpatskgahkswedylcdsaavvkvegrgyslvglfgdgnvrafsipglkemgckeinyadmkrlses
ticsngtvltwtgpsevglfnvwgagtglrhsedqlyniqaaipprptitnmqwisgtqyispadmdiligg
pdrppskkmqeqmkledqerrrlaregrtmsgsqegywsymqrqvqqrtenlnerleenssnwardvnkyvq
nqkkkavlgkfgl
>011178
mahflrgkqagihadlsaglapehfvlddvaryginsrisalaydpvqsllavgtsegqiyifgqervstvf
tlprkasvkvlqfctdkivsvdskhelcvfslekrtqlaaytppghvtalltdpsleyafiglqsgdlvtyd
ldrlriapfkipnlwkeinprarilpivslafhprdignlligylegavtfsikmntpvkffqyevppgapg
gdsdpsaearrprltkavwhptgtfiltahddsslvfwdpkdgrivmartladtdinkpgavlpsepifqva
wcckenpddtglliagggpttemnksltffdlgptpiyqtsswqvlashlakpqhvsklatppsaevvdfvl
iprsspyfanaqdpiaviallssgelvtlsfpsghpisptnmlhlslsfvhpfvtkislasvdrtrwlgwre
kraqgpsiliggalakkpmkrfenrdivqtahadgiirmwdtghdqienpsviqvdlaravgrfdnvevttm
slaggagefsaglnsgevvifkwgrnqnagrdlplgendgpgqltdiyrrtdpglkegfiplallnqdqgpv
talehsdvgfvcagfqsgglaiidlrgpavihtthvsdfvkhqsewptcikfaimsldgegyssilcivgtn
rgniatfkilpsae-tytasfagsrnvddrvlsicpidaetgvpalatqsavanlrngykkngvviavtpsg
crifkpaaskgadknwddflcdnatvvrt-nevsalvgvfgdgkaraysipalkeiassqidnldmrrvgea
vislsgdvigwtgpselamvnlwgaglplhrcedaiynpalsipatpylestvdirnsi-clpsg-hgpfgg
pdrlpskhmreqlrqdemslqaaareqprssgseegywaymqrqmalrtenlndrleesssgwvenankyik
nqkkkailgifgc
>010032
mahflrgkqagiqndlsaglfpelfmldevarfgvnsristlaydpvqsllavgtsegeiyvfgqqrvsvvf
qlprkaastilqfaadklisvdsknevcafslvekklvasyappglvtailtdpcldyvfiglqngelvtyd
ldrripapfklpnfwkernprarvlpivslafhprdigalligysdgavlfsvkqnkplkyfqfeippgapg
snsspssevrrpritkaiwhptgtfiltthddsslvfwdpkdgrlvmartltdididkpgpasksepilhva
wcckenpddtglliaggspttkqtkgliffdlgptpnyqtsswqilsnhfasprreiklgtppnaevvnfcl
iprssphfaggqdpiavlallssgelvtlsfpsghpisptnmlhlslsfvhpfitkmslasvdrtrwmgwke
kraqgpkvliggavakrhmkrfesrdiaqmahadglirmwdtghdeienptvvqvdlaravgryhnvevaqm
slagaagefsvglrsgelvvfrwnrnenagsdlppgnnegpglvtniahradpglkegflpmvlfdqrqgsv
talkhsdvgficvgyqsgsiafvdlrgpkiihtaspadfgklaaewatciefgvltldgdnyssivcfvgts
rgrlatfkllpsss-gfsvsfagatsfddrilaicpinadngqltlatqqavsglrsgskihgvvlgvtpse
crifkpssakgahktwdefmcdsatvvk-rgdayslvglfgdgraraysipglkeiasapidkfevrrfgda
rittsgdvfgwvgpseaamvhvwgaglpldrcadvlfnpelvvpprptisnlqwisgtqyvstgdmalqvgg
pdrppskrmmeqmrleeqerqsanrenrarqesqegywaymqrqvqerterlgdqleensngfardvnkfik
nqkkkavlg----
>011306
mahflrgkqagiqndlsaglfpelfmldevaryginsrisalaydpvqsllavgtsegeiyifgqqrvsvvf
plprkasstilqfsadklvsvdsknevcvfslvekklvasyappglvtalltdpcldyafiglqngevvayd
ldrwapapfklpnfwkernprarvlpivslafhprdigtlligyadgavifsvkqnkpvkyfqfelppgapg
gssdpssdirrpritkaiwhptgtfiltahddsslvfwdpkdgrivmartltdidvdkpgsasraepilhva
wcckenpddtglliaggspttqqtkglaffdlgptpnyqtsswqllsnhfaspkretrlptppnaevvnfcl
iprssphfsgsqdpiavlallssgelvtlsfpsghpitptnmlhlslsfvhpfvtkmalssvdrtrwlgwre
krslgpkflnggaeakrhmkrfesrdiaqmahadglirmwdtghdeienptiiqidlaravgryqnievtqm
slagaagefsaglksgelvvfrwnrnqnvgndlplghnegpglvtnishrtdpglkegflpiilldqrqgpv
talkhsdvgfvcagyqsgsivfvdlrgpkiihtaspadfgkqaaewatciefgvlslegddyssitcfvgts
rgrlatfkilpssd-gysvsfvgstslddrvlticpinaengqhalatqqavsnlrsgykvngivvavspsg
crmfkpssskgahkswddfmcdsamvvr-rgdayslvglfgdgkaraysipglkeiasapidkldvskfgda
citssgdvlgwvgpsevamvfvwgaglhvdrcadilfnpelivpprptisnlqwisgtqyvstsdmdlligg
pdrppskrmleqmrleeqerqaashqnrprpesqegywaymqrqmqerterlgdrleenssgfaddvnkfir
nqkkkavlgkfgf
>003085
mahflrgkqagiqndlsaglfpelfmldevaryginsrisalaydpvqsllavgtsegeiyifgqqrvsvvf
plprkasstilqfsadklvsvdsknevcvfslvekklvasyappglvtalltdpcldyafiglqngevvayd
ldrwapapfklpnfwkernprarvlpivslafhprdigtlligyadgavifsvkqnkpvkyfqfelppgapg
gssdpssdirrpritkaiwhptgtfiltahddsslvfwdpkddk--------------pgsasraepilhva
wcckenpddtglliaggspttqqtkglaffdlgptpnyqtsswqllsnhfaspkretrlptppnaevvnfcl
iprssphfsgsqdpiavlallssgelvtlsfpsghpitptnmlhlslsfvhpfvtkmalssvdrtrwlgwre
krslgpkflnggaeakrhmkrfesrdiaqmahadglirmwdtghdeienptiiqidlaravgryqnievtqm
slagaagefsaglksgelvvfrwnrnqnvgndlplghnegpglvtnishrtdpglkegflpiilldqrqgpv
talkhsdvgfvcagyqsgsivfvdlrgpkiihtaspadfgkqaaewatciefgvlslegddyssivcfvgts
rgrlatfkilpssd-gysvsfvgstslddrvlticpinaengqhalatqqavsnlrsgykvngivvavspsg
crmfkpssskgahkswddfmcdsatvvr-rgdayslvglfgdgkaraysipglkeiasapidkldvckfgda
citssgdvlgwvgpsevamvfvwgaglhldrcadilfnpelivpprptisnlqwisgtqyvstsdmdlligg
pdrppskrmleqmrleeqerqaashqnrprpesqegywaymqrqmqerterlgdrleenssgfaddvnkfir
nqkkkavlgkfgf
>004521
mahllrgkqagihsdlsaglgpdlfvldhirnyginskitqiaydpvqsliavgtsegqiyifgqnrvevvl
plprqasvkilqfcaekllcvdskndlsvfsletkklinahsppakitalhsdptldyallgtqhgeviayd
ldrecltplkipnlwkaqfprarltsivtlalhprdigslligynsgaviysfkqnkalqffnyvlpkgapg
gdsdpgmrereppltqavwhptgtfvltghedssiviwdakdgrivqartlqdtninkpgpgsfaspifkia
wcanqdpddtavliaggqpsniipksltlfemgrtpmyntsswqvlsehfenpkrqrilpcppgsevvdlfl
iprssphfagchdplaiiallasgelltlsfpsgmpitptnqlhlsmtlvhpytnylnlapvertrwlgmte
krshgpkllqggagavsplkrfehrnvvqtahadgtvrlwdaghaelendtllqvdvaravgrq-daaiakt
sfagaaselsvglrsgevvvfrwntnkhpgqefppgdnt-pkeltnithraeaalkegllpftlldegngpv
talkhsdvgfvvagfeggsmaiidlrgpaviyrgairdfvkpkaewptcieisvmtlegddfssiavhvgtn
lghlatfkllpessgqytakfagvcslddkivsicpmyaetgrpayatqsavanlrtgskingvllavtasg
arlfkpathkgahksfdqflcdsaavvrfeevsyallglygdgcarayslpalkeigsvkvsdldirrfsea
vitstgdilgwkgpaemalinvfgrglqldrtkdilmnpdmlipprptisniqwisgtqyvtpadmdlligg
pdrppskrmlaqarseaeqarrsaarsnprppanegwsawatrqfnerteglnnnlsnnsagwaddvnkfvg
kqkrglvmgrlgy
>011258
mahllrgkqagvsndlsqglgpdlfvldhirnyginskvtqvaydpvqsliavgtsegqiyifgqkrvevvl
plsrsasvkilqfcaekllcvdskndlsvfsletkkllnahsppakitalhsdptidyallgtqngdvyayd
ldrelltpfkipnlwrekfprsrltsvvtlslhprdigslligynsgaviysfkqnkalhffhyllpkgapg
gdsdpsskereppltqavwhptgtfvltghedssiviwdakdgrivqartltdtnvdkpgpgsfaspifkia
wcankdpddtailvaggqpsnisaksltlfelgrtpvyatatwqtlsdhfenpkrqrilpcppgtevvdlfl
iprtsphfagcqdpiaiiallasgelitlsfpsgmpisptnqlhlsmtmvhpyinhinlapvertrwlgmte
krqqgpqfliggaeavhplkrfenrnivqtahgdgtiklwdaghaeienhamlqvdvaravgrpdnvhitht
sfagaaselsvglksgeivvfrwdtnknmghefqpgena-pqaltditerseaalkegllpftllaedngpv
talkhsdvgfvaagfeggslaiidlrgpaiiykasihefikskaewptsiefsvmtleddeyssilvhvgtn
lghlatfkllpeasgrytvklagvcslddkvisicpmhadsgrpayasqsavaglrtgtkingvllavtvsg
vrlfrpatskgahktfdqflcdaatvvryeaqgyallglygdgcarayslpalkeigsvkvsdldirrfpea
iitptgdilgfkgpaevalinvfgtglqydrardvllnpellipprptisnlqwisgtqyvtpedmdlligg
pdrpvsarqlaqqraeaqqehrranpsssavpteegwgawatrqlnerteklndnlsqnsagwaddvnkfvg
kqkrgfvmgifam
>011112
mahllrgkqagisndlsqglspdlfvldhirnyginskitqlaydpvqsliavgtsegqiyvfgqkrvevvl
slprsasvkilqfcaekllcvdskndlsvfsldtrkllnahsppakitalhsdpaidyallgtqhgevfayd
ldretltpfkipnlwrekfprsrltsvitlslhprdigslligynsgaviysfkqnkathffnyrlpkgapg
gdsdpgskereppltqavwhptgtfvltghedssiviwdtkdgrviqartltdtnvdkpgpgnfaspifkia
wcanqdpddtailvaggqpsnisaksltlfelgrtpvyataswqilsahfenpkrqrilpcppgtevidlfl
iprssphyagchdpiaiiallasgelitlsfpsgmpitptnqlhlsmtlvhpyinhinlapvertrwlgmte
krqkgppfltggaeavhplkrfenrnivqtahadgtvrlwdaghaeiensaliqvdvaravgrpedvhitkt
sfagaaselsvglksgevvvfrwntnkhagqeyppgenk-pqaltditersegavkegllpltlldggngav
talkhsdvgfvaagfeggsftiidlrgpaiifqasvqefikskaewptciefsvmtlededyssilvhvgtn
lghlatfkilpeangrysakfagacsldervlsicpihadtgrpayasqstvgglrtglkvngvllavtcse
arlfrpatskgahktfdqflcdaamvvryeehgyallglygdgcaraysipalkeiasvnvseldvrrfsea
iitatgdilgwkgpaelglinifgagfrydrakdvllnpdllipprptisniqwisgtqyvtpadmdlligg
pdrplsnrqlaqqraeaeqerrrdnasssisqaeegwgawasrqlnerteklndnlsqnsagwandvnkfvg
kqkrgfvmgkfgl
>009811
mahlirgkqagiqndlstgispelfaiddlarfgvnsqisclaydpvqsllavgtksgqiyifgqgriavtl
ptprgasiqtlqfcaeklvaldskhdisvysielkrlitsysppgsvtvlctdpmldyaflgmqngevlafd
mdreapapfkigniwqefdprariatvvslqlhprdigtlligykqgaviysfklnkalrhfhyevprgapg
gegdpasvirrpllthavwhptgtfivtghedsslvfwdtkdgrmlmartltdtnvatpgapsgaeplfris
wcanrdpedtmlliaggqstqaptkgltlfemgrtpvyatstwdtlvnyfdspkrqrilptppgaevvefcl
iprttphfagahdpiailavlssgelltlsfpsgmpinptnqlhvsltfvhpfvqslntaivgrekwlglqe
rreqgplflqggtempgqlrryenrtlaimthadgtvrlwdpgygeienekvlhvdvaravghwdnvyvtat
sfagasselaiglrsgevviyrwnvnrnvgke-ppaprpqpgqltsvvdrmdpslseglgpftmldqkdgpa
tavcmseigfaaaafeggsvvlidlrgpaiilntsvqefarakqewatklefsimdlegdnyssiclhvgtn
lgklatfkilpdpsgrysaqyaghvslgdrimyitpinansgtpatatqstmgnlrnglrvngalvavtpts
ahifrpatakgahksfdsyfcdsagivrfkdqghalvglfgdgkarlftipslkeinsldltnldvrrfgna
vitytgnimaftgpseialitiwgtgeplarrqdrlfnperliparptistvqwvtgtqyitpsdmdiligg
pdrppskrmiaqaraeeeqrrqagrantstsqqdegywaymqrqiqerteklgdqleqnssnwlndvnkfvg
rqkknaatgtfli
>003894
mahllrgkqagiqndlsaglqpdvfaiddlarygvnsqiacmaydpvqsllavgtksgqiymfgrdrvqavl
plphgaspktlqfcaeklvcldskndvsiysielkrlitsfsppgvvtalctdpmldyalvgmqtgdilafd
mdreavapfkipnlwqevdsrarilsvvslqfhprdigtlligysqgaaiysfklnkalrffhyevprgaag
gdgdptsiirrpkltqavwhptgtfimtghedssivfwdtkdgriltartltdtniatpgvardaeplfkms
wcanqdpedtailiaggqstqapskgltlfemgrtpvyatsawetliayfdspkrqrilptppgtevvdycl
iprstphfagahdpvaviallssgelltlsfpsglpispsnqlhvsltfvhpfiqslhtaqigrekwlglqe
rrqqgpkilqggielpslirrhgdrniiysvhadgtvrlwdpghgeienekvlqvdiaravghwdnvavtat
sfagasaelvvglrsgevvvfrwgtnrnagrdpppaqptqpgvltnvvnrveaslseglmpltmldqkdgpv
tavcmseigfvaaafeggsialidlrgpaiilktsvqdfakgkpewatklefsimalegenyssillhvgts
lgnlatfkiipdpsgrytaqfaghltldsriisitpisadsgkaaaasqtvmgnlrsgikvngallvvtpts
islfrpatskgahksfdnyfcdsagyiryqdaghalltlsgdgkarafslpqlreittldltnldvrrfpsa
sitpsghilaftgpsevallnifgtgetlhrrqdrlfnpdalipprptisnvqwltgtqhvtpsdmdiligg
perppskrmiaqsrseeeqrrqaarvgagssgqeegywgymqrqlaerteklgenleqnskswvddvnkfvs
kqkrgaatgivgk
>011283
masflrakqsgvatdlsagllpgsfnpdelaryginsqisclaydptrsllavgtspgkiyvfgrdrvhril
qpppsggvsyrqlfvnhlvsldsnnevalwdletctqtskysyv-kvsslvtdpaldwafvgsasgdvqvyd
ldrarpvpfrlgnlakevypremiagvaamamhprdigklavgyaggvvaysfkmgaaqrwye---------
--------------saagwgpddd-----egngvmvfwdvkegrvvgvrdvygslddlegdrrd-vplgrvk
wacknnpddtglvvqggrgeqqskrgisfldlgptpvyatsswevlggyvkgrgervvmemppgaevvdyvl
iprqspyfdgaqdplavmamlssgelitmsfpsgwaisptnmlhpslsfvhpfvqrigvasvgrerwlgmve
krsqgeailkggkggntrrkmvdvrnvilvahadstvriwdvgfaevenpgqlqvdvaravgrfedvsvsev
hmaegtgefaagtktgevvvykwgvnkfhgrdattaldpkpggltdistraepslkeglqpfvlyemaqgpi
salcvsdvgfiavgsegghfsiidlrgpsviytspvtefitqklefptaisfgvmtlegdsyssiccfvgtn
lghiatfrllpsgqs-ytakpagfiktsarvislspinsetgspatatgqsvaglrsnvqtpgvlvavtqse
irifkpstnkgasksfddqlcdsarvihppnlppsvvclfgdrttraysipslkevgraslsmldpsrtlsc
visktgeliawngpseiavmpvygsgkglpvstdslispertlpprptisnlqwisgtqyvsptdldlligg
egrppskrvvraeeveraaaggggyggsrsqqqqegwgdylvrqvnerteklsmklqeassgwaedvnntvk
eqkrglllgsff-
>003005
magflrgkqagiqndlsagilpglfapddldrfginsqigslaydpvqsllavgtnegqiyifgqkrvqakl
tlprrasaktlqfcadrlisldsknevivwdlatakklaaysppgivttlvtdpmldwcliglqtgdiicyd
ldreklaplrlpnfwreknprsrllscvslqlhprdigqlligytegaviysfkqnkpvkyfqyevpagapg
gngdplgasrqprltqalwhptgtfiatahddasivfwdpkdgrivmartlqdthvnvpgsqpqsedfakia
wcckenpddtgllvaggvptttptkgmtfmelgvtpvyatstwqvltdhfnakrq-hflptptgadiadfcl
iprasphfagaqdpiaiialltsgelvtlsfpsghpvsptnqlhpslsfvhpfvnfmavsavdrgrwlgmte
tramgppilkggaegvkhlrryearniiqtahgdgtiriwdaghgelenstslqvdiaravarfedvnisti
nmasatgelcvgttagevvvyrwggnraygseqppnetq-rggitdisiraepslkeglqpfilydipqgsi
satrmsdvgfvgvgsegglfsiidlrgpsvifsaamsdfikqrsewpvciefgvmtldddkyssiacfvgtn
ngkvttfkilpqqnggytaqfagvtacsdkvisitpivaetgkpasatgptvaalrsgqqtngalvvvtqte
arifkpssakgahktfddvfcdsaavtefephgfalvgvfgdgttrayslpalkeigmskldmldktrssns
vvtpsgdilgwtgpseiamvnvwgtglplgrsqdklfnpealipprptisnlqwisgtqyvsptdldlligg
pdrppskrmlaasaeeerlartsggggagpsgtqegwgdymtrqlnerteklndkvqensagwaddvskmyg
waflgfsgysyfe
>asd_67
maaflrgkqagiqndlsagilpglfapddldrfginsqigslafdpvqsllavgtnegqiyifgqkrvqvkl
tlprrasvktlqfcadrlisvdsknevivwdlatakklaaysppgvvttivtdpmldwcliglqtgdiicyd
ldreklaplrlpnfwremnprsrllscvslqlhprdigqlligytegaviysfkqnkpikffqyevpagapg
gngdptgvprqprltqaiwhptgtfiatahddasivfwdpkdgrivmartlqdthvnvpgsqpqsgdfakia
wcckgnpddtglliaggiptttsqkgltfmelgvtpvyatstwqiltdhfdgkrs-nflpipvdveiadfcl
iprasphfagaqdpiavialltsgevvtlsfpsghpisptnqlhpsltfvhpfvnfvavsavdrgrwlgmte
traigpqllkggaegvkhlrryearniiqtahgdgtvriwdaghgelensgmlqidvaravagaefvsisav
nmasstgelcvgtaagevvvyrwggnraygseqpanerq-pggitdisiraepslkeglqpfilydmaqgpi
sairmsdvgfvgvgseggifsiidlrgpsvifttamsdfikqkpewpvciefgvmtldddkyssiacfvgtn
sgkvatfkilpqqnggytaqlagvtscsdkvisitpivaetgkpasatgpivaalrngqqthgalvvvtqte
arifkpssakgahktfddvfcdsaavtefelhgfalvgvfgdgtarayslpalkeigsskldmldktrssns
vvtpsgdiigwtgpke-------------------------hlvqtprlscldqmasary------------
-----------------------------------------------------------------dlglry-
-------------
>001614
masfirakqagvqtdlsqniqpmhfmpdeqaryginsqisclaydpvqsllavgtnegkiyvfgqrrvhkff
cpprpssirelrfvanrlisldsknelaiwdldtgnqvakyvysg-vvclvtdpmldwafvglqsgdiaayd
ldrerpstfripnfwrerdpnptagrlvsmqlhprdigkiliaytngaviysfkqnivqkyfeyelppdapg
gdghgihmarkpkithavwhptgtfiltahedgslaiwdtkegrlvtarslyrtrvneptsnpp--pfvris
wccqtdpdntglliagghniddpasnltflelgptpiyatsswevlaahfdgkrs-lpistppgasvvnyvl
iprsspyfngaqdpiavlvqlssgelitltfpsgfpisptnmlhpslsfvhpfvqtvavstvprarwlgmae
krslgeqilrggveyshrtrk-eqrnivqvlhadniirlwdvgrgeienamqcqvdvarslnrfegvettam
hmaqetgefaagtktgevivwrwginknfgkeapraeecergglmdissraepslkeglqpfvmhnmaqgrv
tvvavsdvgfvaagseggqlsiidlrgpkviyhgsvtewskgkpewptviefgvmtlegenyssiccfvgtn
mgrvatfklllsgq-gysvqlagvanmddkvvaicpievqtgreagatgpivaglregkqvdgvlvavtqte
skifrpphargasksfdsilcdaaavtpasshgyalvavfndrtlrsytlpglreiakhplpmldplrtist
visktgdvlgftgpseitvlpvwgggralentldtminmaqelpprptisnvqwlsgtqyisptdldlligg
pdrppskrmmaatdaerngagvynpaaagaaketegwgdyltrqlnerteklndnlanttskwaedvdgfvk
kqkrdlflgsff-
>asd_72
-------------------mt-----------------fhclaydpiqsllavgtttaqiyvfgahrvhrtf
tpspsstirhlafvanrlvsldshnelaiwdlasgrqaakttyg-rvacvatdpgldwafvamqnadvwayd
ldrerqagfrvpnlwrlddpdlrmigvvslqlhprdigklligythgavvysfkqnaatkyfeyvvpagapg
gdgrgvererrprvvqavwhptgtfvltahedgslvfwdpkdgrvvaarsvyetrvnevggkra-vpfvkia
wcckqnpddtalliaggqavdepqkgltflelgptptyatsswevltnhfeakrr-ltlpippgaavanycl
iprsspyfdgaqdpiaimtmltsgeiitmsfpsgypisptnmlhpsmsfvhpfvqkiavstmarerwlglte
trnrgdpilrggapasnnrrawdfrniiqvahadstiriwdvghgeienplqlqvdvaraldrfedvnvtal
smsgatgefaagtrkgevviykwggnrnfgrdatkplnsnpggltdissrseptlkdglqpfvlyemmqgpi
svitvsdvgfvavgseggffsiidlrgpsvifqasvadfvketkeyptaiefgvltlegdgyssiacfvgts
lghvatfkvlpsgq-tysaqlagvskgnakvisistlnadtgqpasatllsvgglregrqvngvvve-----
--------------------------------------------------pg-----------tdera----
------------------------------------------------iqsl--------------------
--r---------------------------------------------------------------------
-------------
>000545
masflrsrqagmnvdlsvkiepqhfspaeqaryginsqiscvaydpvqsliavgtnegkiyifgqsrvqkci
spnkqasirflhfvadrlvsldsrselsiwdldtaqrlggygnagavacmvtdpmldwvlmgttsgdvfafd
ldrsrlsnfrlpnfwkqrdprvrapnmvsmqlhprdigklliaynsgaviysfkqnqptrffeyvlqpgapg
gtgdkvntvrtprviqavwhptgtfvltahddgslvfwdakdgrmiaarslseinvdqptaeppvepfthia
wcckndpddtglliagglpvgstekgltflelgptpiyatsswevlsnhfkgkrq-hllraplgaditefyl
lprssphfagaqdpiaviallnsgemitmsfpsgypisptnqlhpsltfvhpfvmkvavttvsrerwlgmie
vrnqgepllkggalarrlrrrhdsrniiqvahadgtvrlwdvghgdienagmlqvdvarstgryedleital
smashtgefaagtktgevaiyrwgtnkhfqhdsetdiksnpggltdisirsepslreglqplilyemmqgpi
talqvsnvgfvavgsengffsiidlrgpaiimqasiaeftkqgkdwpvviefgvmtleddnyssiacfvgtn
qgkvatfklipsg-ggysaklagvvncgdqiisispimtetgapaaatgeivaglregkqvngtlvvatqte
irifkpatakgasksfdnvfcdaaavtefelhghaivgvfgdctarafsipglkeiskaslngmdpgrsggs
lvtptgdifcwagpselvavpvwgggtgvsnsddtminpamkvpprptisnmqwisgtqhvsptdldeligg
pdrppskrmiaaaaeeqrlargggvsssstaatqegwgeyltrqlnerteklndnlqtksqgwaddvnkyvs
kqkknlvlgkfs-
>011149
magflrgkqagiqndlsgsirpelftpddharyglnsqiscfaydpvqsllaigtaegkiyvfgqqrvqktf
dpprrtsfqsvqfsanrlvsldrnnelslwdldtgervatqviggtvaamvtdpmldwafigmqngdvlayd
ldrhglaqfrlpnfwrdkdptqhavtlitmsmhprdagklligyshgavvytfkqnqpqqfmeyvlppgapg
gsslgmdtvrrprlthalwhpsgtfiltahedgslvfwdpkegkivmartltemgihhatpsapgdpfvkia
wcckkncddtglliaggegvdaspksltfielgmtpvyatstwqalenhfrgkrh-iplalppgaqavdfll
iprdspyfggaqdpiavvvlltsgelitlsfpsgyqisptnqlhpstffvhpfvtkfnvssvdrprwltmve
krdqgeailkggaagprprkrfedrtiiqtahadsiirlwdsghaqienevqlqvdlaraldrfedvevtam
slssataefivgtktgeavifrwgvnhsygrnepkqldpnpkglsdissraepnlkeglnpavlyemmqgpv
tavqisnvgfaavgselgfltlidlrgpkiifqapmtdfaktpkewptaiefgvmtldddkyssiccfvgtn
mgkvitlkllpggggsysaevagtvtfdgkvvslnpiqadtgkpalatghtvgglregrqvngalvaiteke
iricrpahskgaskefddvicdsacvaelelngyaivaafrdgsaraysipgmrdlgsaklpmvdrtrstas
ivtqtgdifawagpaemavvhvwgagkelqqspdvlinpkiplptrptisnlqwisgtqhvspldldlligg
pnrppskrmmeaaaaeqraakigntv-----sskegwgdyltrqlnerteklnntlqeqsegwaddvskfvg
rqkrsmvmgkff-
>009877
magflrgkqsgiqndlsasirpelftpddharyglnsqiscfaydpvqsllaigtaegkiyvfgqqrvqktf
dpprrtsfqsvqfsanrlvsldrnnelglwdldtgerlaaqviggpvtsmvtdpmldwafigmqngdimayd
ldrhglasfrlpnfwkakdpmqhtvtlvtmsmhprdagklligyshgaviytfkqnqpqqfleyvlppgapg
gnsvgmdavrrprlthalwhpsgtfiltahddgslvfwdpkeakvvmartltefgiqqatpsapaepyvkia
wcckqncddtglliaggqapdaspksltfielgltpmyatstwqalenhfrgkrh-iplalppgaqaldfli
iprdsphfggaqdpiavivllssgelitlsfpsgypisptnqlhpsaffvhpfvtkfnvssvdrprwlsmve
krdqgepllkggaagarprkrfedrtiiqtahadsiirlwdsghaqienevqlqvdmaraldrfedvevtam
smasttgefvagtktgeavvfrwgvnqyygknqpkqldpnpmglsdissraepnlkeglqpfvlyemmqgpi
tavqisnvgfvaigselgfltiidlrgpkiifqapmtdfakppkewptvmefgvmtldddkyssiccfvgtn
lgkvitmkllpag-ggytaevagmvafdgkvvalnpiqadtgkpalatgpivaglregrqvngalvavteke
irilrpahskgaskefddilcdsacvaelelqgyaivasfrdgsaraysipgmrdlgsaklpmvdrtrstat
ivtqtgdifawagpaemavvhvwgtgkalqqspdrlinpeiaipsrptisnlqwisgtqhvspldldiligg
pnrppskrmmeaaaaeqraarsnpsggasss--qegwgdyltrqlnerteklnntlqeqsegwaddvnkfig
rqkrnmivgkff-
>003918
masflrskqagiqndlsgsirpelfapddharyglnsqiscfaydpvqsllaigtaegkiyvfgqqrvektf
epprrtsfrsvqfsanrlvsldrnnelglwdldtgervaaqviggpvsamvtdpmldwafigmhngdivayd
ldrhmlaafrlpnfwkardpvqhtvtlvtlsmhprdagklligyshgaviysfkqnqpqqfleyvlpvgapg
gnsvgmdtvrrprlthalwhpsgtfvltahddgslvfwdpkeakvimartltemgiqhatpsapadpyvkia
wcckqncddtglliaggqapdaspksltfvelgmtpiyatstwqglenhfrgkrh-iplnlppgaqavdfll
fprdspyfggaqdpiavlvlltsgelitlsfpsgypisptnqlhpstffvhpfvtkfnvssvdrprwlsmve
krdqgepllkggaagvrprkrfedrtiiqtahadsiirlwdsghaqieneiqlqvdmaraldryddvevtam
smagttgefvagtktgeavvfrwgvnqfygknqpkqldpnpmglsdissraepnlkeglqpfvlyemmqgpi
tavrvsnvgfvavgselgfltiidlrgpkiifqapmtdfakplkewpvvmefgvmtldddkyssiccfvgtn
lgkvitmkllpgaggsytaevagmvafdgrvvslnpiqadtgkpalatgqivaglregrqvhgalvavteke
irilkpahskgaskefddvlcdsacvaelelqgfaivaafrdgsaraysipgmrdlgsaklpmvdrtrstat
ivtqtgdifawagpaemavvhvwgtgkelqqspdrlinpkidipprptisnlqwisgtqhvspldldllvgg
pnrppskrmmeaaaaeqraasntsaagggss-sqegwgdyltrqlnerteklndtlqeqsagwaddvnkfig
rqkrnmivgkff-
>002986
maaflrgkqtgmqndlsasirpelflpddqaryginsqvscyayepvqsllaigtsegkiyifgqrrvqkvl
qpprntsfrtlqfcanrlvsvdaknelgvwdldtgdrvaamvvagqvaclltdpmldwafiglqngdvmafd
ldrgslasfrlpnfwkekdpsakisnlvsmslhprdvgklllaytngavsysfkqnkavqfyeyvlpagapg
gngvaadtvrkprvthalwhpsgtfiltahedgslvfwdpkeervimartltefnvnqpspdv-sepitkia
wcckencddsglliaggqkpdaspkgltfidlgqtpvyatstwqvlanytrgkrq-tplplpagaqavdfll
iprfsphfagaqdpiavitllssgelitmsfpsgfpisptnqlhpsisfvhpfvtkvnvsclerprwlsmfe
krnqgeplvkggaeaqrprkryeertiiqaahadstiriwdsghadiengtqlqvdvaraldrfddiditcm
nmapstgefvvgtrtgeaiifrwggnrffgqdkspqldpnpkgltdissraepglkeglqpailyemvsgpi
tavqvsnvgfvavgselgfltlidlrgpsiifqapmtdfakqqkewpvviefgvmtldedkyssiccfvgtn
lgkvvtfkllpgqdgsytaqpagvvsfdgkiislspieadtgkpafatgpivaglregrqvngvvvavtqte
irifrpanskgaskefdnilcdaasvaelelqgfavvgvfgdrtarafsipglkeigkadlpmmdvsrstas
vvtqtgdifawsgpselavihvwgtgkgpqqspdvminpklecpprptisnlqwisgtqyispmdldllvgg
pdrppsqrmmdaaaaeqraartgeplasgsn-sqegwgdyltrqlnerteklnenlqeqsagwandvnkyin
kqkrnvvlgkff-
>000926
maaflrskqagmqndlsasirpelfmpddqaryginsqiscyaydpvqsllaigtgegkvyifgqrrvhkil
epprstsfqivqfssnrlvtvdaknelgiwdidtgervaamvvagqvvslvtdpmldwafiglyngdimafd
ldrgnlaafrlpnfwkernpgaatsnlitmslhprdvgklllgythgavvysfkqakavnyyeyvvpagapg
gngvavetvrkprlthalwhpsgtfvltvhddgslvfwdpkaekvvmartltdfdvdqpssatsaepitkia
wcckencddsglliaggqrmdaspkgltfvdlgqtpvyatstwqilatycrgkrq-sllqlppgaqainfll
iprfsphfggaqdpiavlallssgelitlsfpsgypisptnqlhpsvsfvhpfvtkvnvsalerprwlsmfe
krnqgepllkggaeaprprkrfeertiiqaahadstiriwdsghaeiengtqlqvdvaraldryedveitcm
nmatstgefvvgtrtgeaivyrwgqnrffgkdsmpeldpnpkgltdissraepglkeglqplvlyemmmgpi
tavqvsnvgfvavgselgfltlidlrgpsiifqapmtdfakqpkewpvviefsvmtldedkyssiccfvgtn
lgkvitlkilpgqdgtytaqpagvvafdgkvislspieadtgkpalatgpivaglregrqvngvlvavtqte
irifkpanskgaskefddilcdaacvaetelqgfavvglfgdrtarafsipalkdigkadlpmidvtrttns
tvtqtgdifawsgpselavihvwgagkgpqqspdtminpklecpprptisnmqwisgsqhitpadldllvgg
pdrppskrmmdeaaaeqraaragepgpaagsssqegwgdyltrqlnerteklnenlqnnsagwaddvnkyln
kqkknvilgkff-
>002896
maaflrskqagmqndlsasirpelfmpddqaryginsqiscyaydpvqsllaigtgegkvyifgqrrvhkil
epprstsfqivqfssnrlvtvdaknelgiwdidtgervaamvvagqvvslvtdpmldwafiglyngdimafd
ldrgnlaafrlpnfwkernpgaatsnlitmslhprdvgklllgythgavvysfkqakavnyyeyvvpagapg
gngvavetvrkprlthalwhpsgtfvltvhddgslvfwdpkaekvvmartltdfdvdqpssatsaepitkia
wcckencddsglliaggqrmdaspkgltfvdlgqtpvyatstwqilatycrgkrq-sllqlppgaqainfll
iprfsphfggaqdpiavlallssgelitlsfpsgypisptnqlhpsvsfvhpfvtkvnvsalerprwlsmfe
krnqgepllkggaeaprprkrfeertiiqaahadstiriwdsghaeiengtqlqvdvaraldryedveitcm
nmatstgefvvgtrtgeaivyrwgqnrffgkdsmpeldpnpkgltdissraepglkeglqplvlyemmmgpi
tavqvsnvgfvavgselgfltlidlrgpsiifqapmtdfakqpkewpvviefsvmtldedkyssiccfvgtn
lgkvitlkilpgqdgtytaqpagvvafdgkvislspieadtgkpalatgpivaglregrqvngvlvavtqte
irifkpanskgaskefddilcdaacvaetelqgfavvglfgdrtarafsipalkdigkadlpmidvtrttns
tvtqtgdifawsgpselavihvwgagkgpqqspdtminpklecpprptisnmqwisgsqhitpadldllvgg
pdrppskrmmdeaaaeqraaragepgpaagsssqegwgdyltrqlnerteklnenlqnnsagwaddvnkyln
kqkknvilgkff-
>004519
maaflrgkqtgmqndlsasirpelfmpddqaryginsqiscyaydpvqsllaigtgegkvyifgqrrvhkil
epprrtsfqivqfsanrlvtvdaknelgiwdldtgeriaalvvagqvvslvtdpmldwafiglyngdimafd
ldrgslasfrlpnfwkeknpgattpnlitmslhprdvgklllgythgavvysfkqakpvnyyeyvvpasapg
gngaavetvrkprlthalwhpsgtfiltahddgslvfwdpkaekivmartltdfnvdqpspetpaepitkia
wcckencddsglliaggqrpdaspkgltfidlgqtpvyatstwqilanycrgkrq-nvlplpsgaqainfll
iprfsphfagaqdpiavmvllssgelitlsfpsgypisptnqlhpsvsfvhpfvtkvnvsplerprwlsmfe
krnqgepllkggaeasrprkrfeertiiqaahadstiriwdsghaeiengtqlqvdvaraldryddvditcm
nmatstgefvvgtrtgeaiiyrwgqnrffgkdkalqldpnpkgltdissraepglkeglqplvlyemmmgpi
taiqvsnvgfvavgselgfltlidlrgptiffqapmtdfakpqkewpvviefgvmtldedkyssiccfvgtn
lgkvitfkllpgqdgtysaslagvvsfdgkiislnpieadtgkpahatgpivaglregrqvngvlvavtqte
irifkpanskgaskefdsilcdsacvaelelqgfavvgvfgdrtarafsipglrdigkadlpmidvtrstns
vvtqtgdifawtgpselavihvwgtgkgpqqspdtlinpklecpprptisnmqwisgsqyisptdldllvgg
pdrppskrmmdaaaaeqraaragepaaasgsgsqegwgdyltrqlnerteklnenlqnnsagwaddvnkfln
kqkrnvvmgkff-
>asd_70
lssvsnaikssssssltpqleskhlkvtsgdqlglmgsidaiafdpvqsllavgtkaktvhvygqqtvevvf
elntraeiahlrflkgilvcvetsgtitilslhsksilstysapgtitavesdpsmdwlifglangslffyd
vdrfnltpfrvdnlqkvvlpkqklspvrsiqwhprdigtllityshcaiqfsisgggiknsftyisepgtrg
yahsngfgnkkcemneahyhpnglhvvtvhadgslvfwdandgklleartvketglhkpgdavq----ikak
wiaaqdpeitsllitgs---satsdtvdildfgytlkysltshekqgafyanpqerrvikidegtrikdilp
vaeaqpyfngchnpssvffisslgslyysnytng--rlqtsslppslssivppitfsdaqlvkrvewfgllp
skrtgykmltggasvnkgyprlnlhniyitghedgsvnlfdmtsgfhddeahvqislkevlgrfssycivsi
scsfesrellvgvgngnvalckfnsnpitsipcpvlhengdakirdiskrlpnsshssfapfallvlgedyi
tsmkmsnagfgaigyksgklvvmdtrgpavilnsnirqhlpsgecfvtaiefaimeygqdgfsslimivgtn
agnlllfkiipqpnggfqvafadktknadgldqlmpinastgestiatldmfrklgkgsaipgyivvgssrd
lrvlktpkqklahkvvdeclcngv--vqlrdrgavlvsvtesgflklfslpslse-tdvkipnifsrlssgs
tvlgtgeiliqlsrtevmslllydernkptkptdslfnenaiipprptagamswakgqiltstsdltsliag
pnrrqpkhpesqlaynispeanpnqtygayntatnpytqgfmrsirdgidsveenvnsyasglseamtetve
gqkkslysskfgf
>asd_71
lgsvsnviktrgtkglspeidvkkielkvvnqigiknsivavaydpvqsllavsttsndvrvygqvnvevvf
efniknpitflkfvkgvlvcgsagsgltilslhskkvlgtasfpgsvtametdpsldwlimglsngslmfyd
vdrlqqtpfridnlqkkimpkeklspvvsiewhprdigtlligynqsavvyslvsgeiksvlvyqlskehra
felashvggkkpklkeahfhpnglhavtvyednsivfwdiasgsilearnvfdvhihqpgtplpehpietvr
wvcgedpentkllisgg---dpntncihvldfgytlkysitsnekqgefyaqpqsqriiplttgveittiqp
itngspyfneghdpaflllvsnlgqiylvsfsqgctdlgsvilptsisfihpplcsfdvqqvrridwysimn
rissgvsllyggmsaqlgsiqkihrnilitgherglvrfsdvskgqqelegivqiglretlgdpkslrvtfv
scafenrellvglfsgdvvickfkhnrnagisceiqhsngnaklldihdrisgsitasflpvsllqvereqi
svlkmsevgfgavgyksgrlvvcdsrgpavilnenikehlvsgncyptsieftiqeygnegyssilllvgtn
cgnlvmfkivpmgnggfevifadktrttdfisqlipinatngasaiadmstfnklsqgillpgyviatssrd
vrvlklpkqklshkvidd-tclkvsvvnyrdhgvvlailvktgfvklcslpsladianiklpsvyskvatqs
dllssgelfirssktesvyvcthekrfkgeeetdklfnenaiipprpsasalswargqtyvsnedftnliag
pnrkapkniesqlaynvspeanpqnnyggyngtatggaqgfmrsvqngiqtveetfndyanqasetitegva
dqkkamysarfgf
>asd_60
ldsvsnaiktrgtkslspeinpkhidlkvinqlgiqnsivavaydpvqsllavsttsndvrvygqlnvevvf
efnkhp-itflrfvkgvlvcaspgaglnilslhskkvlgttsfpgtvtamesdpsldwlimglsngslmfyd
vdrvnltpfridnlqkkimpkekmspvlsiewhprdigtlliayqqsaivyslvsgevksvlvyqlskdhrg
fqlashiggkkpklkeahfhpnglhavtvhednsivfwdiasgtilearnvfdvhihqpgtpleeqpietvq
wvcgedpentklivsgg---dsnknaihvldfgytlkysitsyekqaefyaqpqsqriipvtteveiktilp
itngspyfhgghdpsflllvsnlgriyfvsfa--ssdlgtvilptsisfihpplcafdveqvrridwysims
rastgatmffggasvglnnvsksfrnilitghesglvrfldvtkgqhelegivqiglretlgnpkslrvifv
scafenrellvalatgevvvckfknnrnaglscavqhanknaklldisgrvsgslnasflptsllqiepepi
svikmsnvgfgaigyksgrlvvcdtrgpavilnenikehlvsgncyptsiefsiqeygndgyssivllvgtn
cgnlvtfritpmgnggfevvfadktrttdcisqiipinsvtgesavanmstfnklsqgivipayviatsdre
irvlklpkqklshkvved-fclkcsvvnyhnkgivlailvksgfvklcslpslsdianvklpkvyaqvatqs
dllrsgelfvrysktesvyittnekrhkddtntdrlfnenaiipprptastlswakgqiyvsvddlamlvag
pnrkppkntesqlaynispeanpqsnyggyntnnsggsqgfmrslqnsiqtveetfndyanqasqtftegie
dqkksmysakfgf
>asd_182
ldsvsnaiktrgskslspeinpkhidlkvinqlgiqnsivavaydpvqsllavsttsndvrvygqlnvevvf
efnknp-itflrfvkgvlvcaspgtglsilslhskkvlgtglfpgtvtamesdpsldwlimglsngslmfyd
vdrinltpfridnlqkkimpkekmspvlsiewhprdigtlliayqqsaivyslasgeiksilvyqlskdhrg
fqlashiggkkpklkeahfhpnglhavtvhednsivfwdlasgtilearnvfdvnihqpgtpleeqpietvq
wvcgedpentkliitgg---dpnknaihvldfgytlkysitsyekqaefyaqpqsqriipvtteveitkilp
itngspyfhgghdpsflllvsnlgriyfvsfa--ssdlgtvilptsisfihpplcsfdveqvrridwysims
rastgatmffggasvglnnvlksfrnilitghesglvrfldvtkgqhevegivqiglretlgnpkslrvifv
scsfenrellvalatgevvvckfknnrnaglscgvqhanknaklldisgrilgslnasflptsllqiepepi
svikmsnigfgavgyksgrlvvcdtrgpavilndnikehlvsgncyptsiefsiqeygndgyssivllvgtn
cgnlvmfkitpmgnggfevvfvdktrttdcisqliplnsvtgesavadmsafnklsqgivipayviatsdrd
irvlklpkqklshkvved-sclkcsvvnyrnkgvvlailvksgfvklcslpslsdianvklpkvysqvatqs
dllrsgelfvrcsktesvyittnekrhkdetntdrlfnenaiipprptastllwakgqiyvsvddlallvag
pnrkspknaesqlaynispeanaqnnyggyntnnsggsqgfmrslqnsiqtveetfndyanqasqtftegle
dqkksmysakfgf
>003873
lntlsnalkthgsktlspevnaksidvsvinqigipdsieavaydpiqsllavstknndvrvygqinvevvf
efnlkhpitflkfvkgvllcgspgsgltilslhskqilgkalfpgtvtatesdpaldwlilglangsllffd
idrnnltpfridnlqkrvlpkekmspvvsiewhprdigtllvaynqcavvyslvsaevksvlvyeltkqnra
feysthiggkkpsvveahfhpnglhavtihgdnsivfwdleggvileartlfetlihkegppleenpivtak
wvcgedpentkllisgg---dpstnlihvldfgytlkysltshetqgkfyatpqnqrkvpidentliriiqp
itngspyfhcghnpsylllvsnlgriyfvhfaqgssdlgttvlptsmslinpplsfidvrqvvrldwysims
rassgggllhggapaslanfpkstrnimitghenglvrfidvtkgqlgtesivqvglresldnpknlrvlhv
scsfqnrqllvglatgevvickfgkfkntgngcpmqhtngsalildissrisgtitqsfapvfllrldseqi
svlkmsdagfaavayksgrlvvcdsrgpavifnanvrehlvsgncyittlefaileygedgysslmllvgtn
cgnllyfkitpmgnggfevtfadksrssdkllqlipiesqfglsavanqerfnqlasgmpipglvvtisdrd
irviktpktklahkvydd-sclkaavvsykdkgvmlavlvktgflklvslpalleiasiklpktflklands
nllasgemylrlsqtefvcasayekrfkgnadtdrlfnpdliipprpagstlswakgqiycsvddlamliag
pnrkapkteesklahnispeanpqnsyggynganqgyqqgfmksiqnglqsaeetfndyansasqtftegfe
dqkksfysskfgf
>asd_183
lnsisntlktkgaknlspeinakkidievinqlgvkdsitaiaydpvqsllaiatkdndvrvfgqinvevvf
efnikhpivslrfvkgvllctspgsgltilslhskqiigtfsfpgtvtaaetdpsldwaifglangslifyd
vdrlnltqfridnlqkkvmpkekmspvvsiewhprdigtllvaynqcavvyslvtgqikstltytllkehkg
fqysnhiggkkplikeahfhpnglhavtvhndntivfwdieggvlleartlyetqlhkpgayleenpieqvk
wicgedpeetrlivsgg---dpdtntitvmdfgytlkysmtshekqgifysnpqgqrkipisgavtitkiqp
vttgspyfhdghnpaflllvsnlgrlyvvafs--sgdlgntilptslslivpplcycdvqsivridwysims
rasqgvsllyggapvplakmykglrnimitghenglvrfiditkgqlggesivqvalkptlhnpanlkvikv
scsfqtrqllvglasgevvicrfgktpnvknacpihhgngcallvdisgrisgsvatsflplyllrldseqi
svlkmsdsgfaavgyksgrlvvcdsrgpavifnanvkenlvsgncyptvlefsimefgidgysslvlnvgtn
cgnllfykitpmgnggyqvefanktrtadkllqlipidaqyglsavadekkfnqlatgvpipgyiitvsdrd
irvitppktklahkvved-vclkasvvhykdkgvvlallvrtgfikllslpslhdianiklpktyrmvalds
dllssgemfvrtsatesvyispyekksrddsetdklfnpnaiipprpsastllwakgqiyvsvedlamliag
phrkapkteesnlahnispeanpqanyggynvrkagqapgfmrslqnglqtaeetfndyatsasqtfqdgye
dqkksfysskfgf
>asd_61
lssvsniiktsgisnlspelnaktlnvsineqfglknsitavaydptqsllavattnndvrvygqksvevvf
efntsspmtelrfikgilvgipggngitvlslhsktilgtflpg-titsidldpsldflivglsngavmfyd
vdrlantpfridnlqkkllpkqkmspvlgiewhprdigtiliayshcaiiysltageiksslvyqisreakg
fahslniggkkvplleahfhpnglhvvtvhkdntlafwdgndgtllearnlfetnlhrpgepielapienvr
wvcsqdpeltqliicgg---dshgnlihildfgytlkysltshekqgqfyaqpssqriipitdeqpisrilp
vpdslpyfggnhnpsylillsnngslyiteyssgeppsdmsilplsisliqppvidasiitvkridwysiln
kassgggllkggapvsqrnaprnsrnilitgheggiirlkdiskgeyqednliqislrdtlgdpncidivsv
slglqnkemavgmgngdvvickfnkgsssgidcqvqhsnsdakiynikdrvvgtfarsflpvsllkldqdqi
sclkmsnigfaaigyksgkmvvcdsrgpaiiyndsikkhlitsncyittmefaimeygqdgyssvillcgtn
ggnlmvfkiipqgnggfevvfmnktrvlgkldklipinssngesavanmemfqklshgivipgmiittsnrd
irvlqlpktklshkvvde-sclacgvikvkdkgivlaslvklgfikfssipslndiadvkipkiynklssqs
dilitgemfvrlgpteginlsayisskekphatdllfnenaiipprpaagaiqwakgqtyisnedligliag
pnrrstknieselahnispeanpnagygfqgatgpgyagglmknlqsgvesmeetmngyannmsetmndsla
slkktvfnaklgf
>asd_69
lnsvsnalknagsesltspipkkdldlyvssqlglrhavvamaydpvqsllaistkggeirvfgqhsvevvf
efkgtt-ftdlrfvkgvlvgisptngvtvlslhsktvlssysppggvvatasdpsldwlilglangsiivyd
vdrlnltpfrvdnlqkkvlpkqkmspvlhvewhprdigtilvayshcaviysltmgeiktvfiyqlskgarg
fenslfinggkpelveahfhpnglhvvtvhkdntlvfwdandgtllearslfetnlhlsgppip--pitstr
wtcssdpevtqlvicgg---dpnnnvihvlefgftlkysmtshekqgkfyaqpatqrilpvanssslvniip
lpdnlpyfngnhnpqylivqsdvgsfyiidfeqgkldmtalilppslasahppvvcanvevirridwysivs
rassgasllkggapastnlvpresrtvsitghegglvrfldvsrghshqesivqvslretlgssksmrivav
scafeskelligmgngdvvicnygkininpratpvqhqngsakilnirdrisgsfalsflpsfllqveteei
scikmsnagfaaiayksgrlvvcdtrgpavifndtvqqflslghcyatslefaimeygqdgyssvlllvgtn
agnliyfkilpqsnggfevvfadktrslgkidqiipisavkgtsavaslemfqrlshgivipgliittsdrd
irvlrppkqklshkvied-hclscgiiqtksqgillatlvksgfikfsslpalgdvadlkipkvfdsmasgs
vllrtglmcikkgtgefinicayshennkehptdllfnenaiipprpaasalqwakgqtyistedlahliag
pnrkppkhaesqlaynispeanpnqsyggygqkgagyssgwirgfqdgldsveetvngyanamsesmsesie
gtkksvyesrigl
>asd_31
cyhsslgranhlssttirpwdtihhiltqlarygiqgavtrvafdqvqsllaigtssgaihifgqvnveviv
qlpnrssvdylafvagkivavdgagilhivslesrtaiysnnisgnisciatdptldwvfiglesgqiityd
adrgcmspfrignlqkavlpaarlshvisielspreysvllvaykeivvlfslvenniikhfkyeipagapg
gdtnaatinrsppclgatwhpnghhvvswhvdgsivfwdategnllqartvtdsnvnepkrskt-lpitgla
wiceknpentsilvagg-didngirgltymdfgptptvavtsyaamgthygtpkrtrmfpitegadvtdffp
lgaaspfynrfhdpgvvvvllnigeiysiklpegvpihtasvmppsigwvhphtttlnlaavprnqwvgmma
svkghqpylvggapaqrhlrrfqtrnalstghmngfvriwdasrgelqeskvlevdtkdal-klqgvpvskv
sfagqnaelavavstghvllykfdvnknpkpgkdlnlseskekvidirhrftpglkegfmpislvnmnygni
taldhsnvgfvaigyengrvvivdrrgpaiiyd----epcsqgsahvtrfefsiccidddefssivlfagts
ngelityrfvpngrggykveyvnrlricdrilainaidaergsaalafphimaklgqdvlipgtvvvtsvhd
vrvirpsaskmthkkpqyilggsicflr-egdsmalvcitdtselvclalpslremsvkklpyidprtgvns
vfsltgdiiiqidrheaglisvfgkgvkfdipgdllydplkvcpprpvvstlqwvrgsvyttkedidkligg
arrpsqamiqeeerareeqrrqrdlerrkhqqrydeyddeyydedgvrrrnagdnleetghsylnsvnesik
eaqndmfkgkfgf
>asd_62
vtnalksvrggdsghln----gklfeltevcrsgvggnvvamafdpvqsllavatetgevhvygkqqvevvf
tlkika-akamrfvkgvlvvvdrsdgltvislhrkcilasiyapgkitavevdpsvdwmllglqngsvivyd
vdrdvlspymienlqksvfprersspvvsiqwhprelgtlliayervvvtyslvencikqqfvyelppgapg
gdpgadikprapfvvqalyhpnglhiltvhadnslvfwdanngeliqartlfdmdvhvpgsyen-drikkva
wicdadpektslliaggtaphgttfgltmldfgttpkysvtsyekmshyysnpvrqksfmlpsessivdflp
lprkspyfagnhdpslilvllangeldtllypsgnvthraslfpqslswvrptvtvataaniptkqwlgmms
ctynkdhflkggaqvrktarrhygrtafitghsngsvriwdash-eleetsvfninvaqalgttdnvavehv
sfaaetaelavsvssgdvllykfqdnpmfnpnarlgignmsellvdvsdrapshmkvgfcplsavranlgkv
savtnsnigfvavayedgsllvidrrkpaviymenlrrlkl-ksayvksiefsimafrddgyssillfcgtd
agellifkvlpelsgrfvvnfvdnlslhdpilkvetlsiehasscqasigkmqelktgtiirgcvvltsgsg
iqlitdwavkptcksfsvlattgcafvpylltgiilialqinseikllslpdlkelktlvpptpqaqylrns
svlhngdlmlrvgpaeailfsilpgsqdndaetdvlynpklhfparphvgalqwargsm-lvkcdlaellsg
gnrpppkypesklssvahsassaspsseadqhsqrgnwrsftksvqngidyledsvndyaaaanksmndale
qtrkdivkgkmgi
>asd_165
gsatkqsktapiskninvpipsklfnirelfnfgmngkvislafdytqsllalatetgelhiygqnqvevif
svqtkapivrmsfvkgilvavdakdtilvmsiyskkvlttvfspskvtcmetdpsldwvlfglqsgsviiyd
idrnqmsttkienlqksffpkdrlspvvsiqwnprdvgtilisyeqvtvtyslidaeikqqfiydlppfapg
gdpsknvqlrrptviqslyhpnslhiltvhadnslvfwdantgqliqarslletdvnipqqgli-pdivkia
wiaqnnpeytslliatksrmgtelqgftmidlggtplytitsydgmsnyyskttkekyfvlnnkspmetflp
iprrspyfagchdpgfililledgevetllypsgfftskaslfppnlswirpavtksmavavpkkvwlgmms
anankdsllkggmlakkpirrqefrsaivtghtngsvriwdashgeiddavvfdinvaqilnrsihisveqi
sfatetlelamavetgdvvlfkfetnqffdpqrrfslndykqilidvrsrasklvkqgfmpstvvhankgkv
salknsnigfvgigyedgtfyvidrrgpaiiygenmrhipgirsqsvtsvefaimeygedgyssillfcgtd
agelitykilpevggrfgvqfvevirsndsvleieafakdthmscsatiakmqalskglpvagyvsvsglnd
vrilkmgkskeshksfkylaatgvstvpirkfktvlttllvngdikifsvpdlkelksshspavhsqyirgs
svlsngevavrvsqykmtlltivsealgsnnatdtlynpnlripyrpqvntlqwargtvyctpdqldlllgg
errsaskykesaiangtltlkpttgsngrdaatkgrylksvsrtvethwdaledgfndyatalgegmndave
qtgkdivkgslgi
>asd_164
sksspkstdsepsrksrdsssnkmfslkeanrygmsskptsaafdvtqnllaiatatgevhiygqqqvevli
nledrspvkemrfikgillvinskdvmfvlslysqkvlatvfvpgkimsidtdtsldwmliglqsgsmivyd
idrdqystfkldnlqktffpdarlspivsiqwnprdigtvlisyeyvtltyclidneikqsfiyeippfapg
gdfskttekrtpkviqslyhpnslhiltvhednslvfwdantghmimartifeteinipqpdfia--iskvf
wmcennpeytsllish-kpvgqdnqsltmmdlgytprysitsydgmknyyanpkqmkifplttnmpivkvlp
iprqspyfagchnpglillilengeietmlypsgifthkaslfpqnlswlrptatvsvatsvpnklwlgvls
aaqskdcvlkggvrtkrqkspaeygtafitghsngsvriydashediqdnasfemnlsrtlnranelavdki
sfaaetleltvsiatgdvvlfkyevnqlysaerrfslnttkdvlvdvkdraptnvrqgfmpstavhanngkt
salnnsnigfvgiayavgslmlidrrgpaiiymenirelpgvkgayisciefvimeygddgyssilmlcgtd
mgelitykilpapggtfnvqfmditnvtspvrkidaitketkssclatipkmqslskglcipgfvlttgfdd
irmitlgkskdihknfkylattglsyiptrkmlavivtleinghvkifsvpdfkeqmsehipfiaakyites
svlrngdiairvgefqaslfstvkentapaqvsdvlyingvripyrpqvnslqwvrgtvyctpaqldellgg
knrpdskykesviaqgtfserpsgddhgessgrnssylrnvsrvvetrwdavedrfndyatavgesmneave
qtgkdvmkgalgf
>asd_163
sktslksknseasskskdspsnkifslkeanrygmnskpiaaafdftqnllaiatvtgeihiygqqqvevvi
kledgsaikemrfvkgilvvvnakdivfvlslysqkvlatvfipgkiisietdacldwmliglqsgsmityd
idrdqlstfkldnlqksffpaarlspivsiqwnprdigtvlisyeyvtltyslvenevkqsfiyelppfapg
gdfskmtekrrpkviqslyhpnslhvltvhednslvfwdansghmimartvfeteinipqpdyva--iskvy
wmcennpeytsllish-kpispgnqsltmidlgytprysitsydgmknyyanpkqmkifplptnvpivnvlp
iprqspyfagchnpglvliilengeietmlypsgiftdkaslfpqnlcwlrpiatvsmaasvpnklwlgals
saqnkdyllkggvrtkrqkglaeygtafitghsngsvriydashgdiqdnanfevnlsrtlnkanelavdki
sfaaetleltvsietgdvvlfkyevnqfyskerrfslnntndilvdvreraptgirqgfmpstavhanggkt
saiknsnigfvgiayaagilmlidrrgpaiiymenirelqgvrsacitciefvimeygedgyssilmvcgtd
igelitykilpasggkfnvqfmdvanatspireieafsketkssclatltkmqnlskglcipgtvlisgldd
irlimlgkskgthksfkylataglsyvpirkaltvlitleinghvkvysipdfkelmsehipfiaakyites
svlrnghiairvskfqallfstvkehiqa-pvsdvlyingiripyrpqvnslqwargtvyctpaqldellgg
anrpdskykesiiaqgtflerpsddnhttspgrnssylrnvsravetrwdavedrfndyatamgetmneave
qtgkdvmkgamgf
>asd_64
skasfksknsktstiskdassnkifslaetnkygmsskpiaaafdftqnllaiatvtgevhiygqqqvevvi
kledrsaikemrfvkgilvvinakdtvyvlslysqkvlttvfvpgkitsidtdasldwmliglqngsmivyd
idrdqlssfkldnlqksffpaarlspivsiqwnprdigtvlisyeyvtltyslveneikqsfiyelppfapg
gdfsektekrtpkviqslyhpnslhiitihednslvfwdansghmimartvfeteinvpqpdyik--iskvy
wmcennpeytsllish-ksisrgnqsltmidlgytprysitsyegmknyyanpkqmkifplptnvpivnilp
iprqspyfagchnpglillilgngeietmlypsgiftdkaslfpqnlswlrplattsmaasvpnklwlgals
aaqnkdyllkggvrtkrqklpaeygtafitghsngsvriydashgdiqdnasfevnlsrtlnkakelavdki
sfaaetlelavsietgdvvlfkyevnqfysverrfslnntngvlvdvrdraptgvrqgfmpstavhankgkt
sainnsnigfvgiayaagslmlidrrgpaiiymenireisgaqsacvtciefvimeygddgyssilmvcgtd
mgevitykilpasggkfdvqlmditnvtspihkidafsketkssclatipkmqnlskglcipgivlitgfdd
irlitlgksksthkgfkylaatglsyistrknltviitleinghlrvftipdfkeqmsehipfiaakyites
svlrngdiairvsefqaslfstvkeqdtlapvsdtlyingiripyrpqvnslqwargtvyctpaqlnellgg
vnrpaskykesiiaegsfserssddnnanhpgrnssylrnvsravetrwdavedrfndyatamgetmneave
qtgkdvmkgalgf
>asd_161
skpspksknsktssksrdassnrifslaeenkygmsskpiaaafdftqnllaiatvtgeihiygqqqvevvi
rledrsaikemrfvkgilmvinakdtlyvlslysqkvlttvfipgkitsidtdasldwmliglqsgsmivyd
idrdqlsafkldnlqksffpaarlspivsiqwnprdigtvlisyeyvtltyslveneikqsfiyelppfapg
gdfskktekrtpkviqslyhpnslhiltvhednslvfwdansghmimartvfeteinvpqpdyvt--iskvy
wmcennpeyssllish-kpiskgnqsltmidlgytprysitsydgmknyyanpkqmkifplptnapivntlp
iprqspyfagchnpglillildngeietmlypsgiftdkaslfpqnlswlrpiattsmaasvpnklwlgals
aaqnkdyllkggvrtkrqkrpaeygtafitghsngsvricdashgdiqdnasfemnlsrtlnkanglavdki
sfasetleltvsietgdvvlfkyevnqfysaerrfslnntndvlvdvrdraptgvrqgfmpstavhsnkgkt
saitnsnigfvgiayaagsvmlidrrgpaiiymenireisgaqsacvtciefiimeygddgyssilmvcgtd
mgevitykilpasggkfdvqfmditnvtspvhkidafsketkssclatitkmqnlskglcipgillitgfnd
irlialgkskgthksfkylattglsyiptrkiltvlitleidghvkifsipdfkeqmsehipfiaakyites
svlrngdiairvsefqaslfstvkedtqa-pvsdvlyingiripyrpqvnslqwargtvyctpaqlnellgg
anrpdskykesiiaegtfserpsennqannpgrnssylrnvsravetrwdavedrfndyatamgetmneave
qtgkdvmkgalgf
>asd_167
------------------------------------------------------------------------
-----------------------qnnlivlslyskqilttvfcpnsitcietdpsldwmliglesgsvlvyd
vdrnqmsklrienlqksflpkerlspivsiqwnprdigtilisyehitviysfvdakvkqhffyqlepyapg
gdlstgikkrtpkviqslyhpnslhvltvhednslvfwdvssgkliqarsifethvnfpistska--ifkva
wlcqrnpeytslliatkatnnlgpqeltmidlggtpmysvtsfdamskyyakpvqqklfslagkaplvnflp
lpkaspffggchdtniilllledgeletliyptgsfsskasifprslawvrptvttcmaksvqkklwlgvmt
-iaqsdsflkggvsasrsirnhktrcalltghsngsvkiwdash-eitenavfevntakilnrgtdlairni
sfapetlelavssetgdvvlfkfetnkfynhhsrfslddsssilvdvtdrspsnvkqgfmpstvihakkgtv
stilnsdigfvaigynegtlvlldrrgpaiifsenirvlskagssyvsaihcsvmeygndgyssilmlcgtn
igelltfkilpaaggtfevkyadstktnnrilkidsfakesgyscsatmtkmqdlskgvpingfvtvtgetd
irlvspgkskdthallkciassglsfipirrlstimiallvngdvrimtvpelkeiknlrctivitqyiens
svlengdivirngkfqaslisvineaagtpnpidtlynpdlrisyrpqvnslqwargtvyctphqldellgg
terpeskyeesaiaqgtvsssrsnttgksfatrsggylksvsravetrldmvettindyattmgqtmndame
etgkdmmksavgf
>asd_170
lknvsnaiksarvhdvsngidskvfdakristygingritvttfdytqsllavattageihvygqkqievvf
tlknkaqikdmrfvkgiliavddknnililsvyskqilttvfcpnkitcietdpsldwlliglesgsimiyd
vdrnqmsklrienfqksflpkerispvvsiqwnprdigtvlisyehvtviysfidatikqhfyyqlepyapg
gdlsvnikrrtpkviqslyhpnslhiltvhednslvfwdvssgklvqarsifethvnfpnstlksesilkva
wlcqrnpeytslliatkatnnlgpqgltmidlggtpmysitsfdamskyyakpvqqklfsligkaplidflp
lpkgspyfggghdtnlilllledgeletliyptgsfssrasifprslawvrptvttsiaesvpkklwlgmmt
-saqsdsflkggipairhirnhetrsalltghvngsvriwdashsevtdnavfevntakvlnrganlaieni
sfasetlelavstevgdvilfkfetnrfyghssrfslddsntilvdvkdrgpsnvkqgfmpstvihakkgtv
stvmnsnigfvgigykegtfilldrrgpaiifnenirliskagssyvsavhfcvmeygndgyssilmlcgtd
igemltfkilpaaggrfevehidamktnnriakidsfaketgysccatikkmqdlskgipipgfatatgaad
irlvspgkskdthvlfkciaasglsfipinklatimiallvngdikiltvpelkevknahcpivtaqyiens
svlqngdivirngkfqaslisvineatgtstpidtlynpdlkisyrpqvnslqwargtvyctsyqldellgg
terpeskyeesaiaqgtisngrnnkteksfvaksggylksvtravetrldtvettindyattmgqtmndame
etgrdlmknavgf
>asd_65
lknvsnaiksarvhdvsnginskffdtkkictygingritvttfdytqsllavattageihvygqkqievvf
tlknrpqikhmrfikgiliavdeksniivlsvhskqilttvfcpnsitcfetdppldwmliglesgsiliyd
vdrnqmsklkienfqksflpkerlspvisiqwnprdigtilisyehitviysfidykvkqhffyqlepyapg
gdlstnikkrtpkviqslyhpnslhiltvhednalvfwdvnsgkliharsifethvnfpnpalka--ifkvs
wlcqrnpeytslliatkatenpcpqeitmidlggtpmysvtsfdamskyyakpvqqklfsligkaplinflp
lpkaspyfggchdtnlilllledgeletliypagsfsskasifprslawvrptvttciaqsvqknlwlgmmt
-iaqsesflkggipatrnirrhetrsalltghsngsvriwdash-evtdnavfevntakvlnratnlaikni
sfasetlelavssevgdvilfkfetnkfygqlsrfslddsktilvdvsdrgptnvkqgfipstvihakkgav
saimnsnigfvavgfiegtliildrrgpaiifnenirviskagssyvstvhfcvmeygddgfssilmlcgtd
igelmtfkilpatngrfevkftdatktnnkilginsfakdtgyscsatiskmqglskgiaipgfvtisgand
irlvspgkskdthalfkyiatsglsfipirklstimivllingdikvltvpelkevknlrcpvlsaqyvens
silenvdivirtgkfqaslisvlneatgshtpidtlynpdlkigyrpqvnslqwargtiyctpyqldellgg
ierpeskyeesaiargcisssssnaarklppgrsngylksvsraietrldtvettindyattmgqtmndame
etgrdmmksavgf
>asd_162
lknvsnaiksarvhdvsnginsklfdtkkictygingritvttfdytqsllavattageihiygqkqievvf
tlknrtqikhmnfvkgiliavdeksniivlslhskqilttvfcpssitcietdpsldwmliglesgsiliyd
vdrnqmsklrienfqksflpkerlspvisiqwnprdigtilisyehitviysfveskvkqhffyqlepyapg
gdlstsikkrtpkviqslyhpnslhiltvhednslvfwdvnsgkliqarsifethvnfpnpalka--ifkva
wicqrnpeytslliatkatdkpgpqeltmidlggtpmysvtsfdamskyyakpiqqklfslvgkaplinflp
lpkaspyfggchdtnlillllddgeletlvypagsfssrasifprslawvrptvttciaqsvqkklwlgmmt
-iaqsdsflkggipasrnirshdtrsalltghsngsvriwdashsevtdnavfevntakvlnratnlaikni
sfasetlelavssevgdvilfkfetnkfcgqpsrfslddsntilvdvtdrgptnvkqgfmpstvihakkgtv
stimnsnvgfvvvgynegtliildrrgpaiifnenirviskagssyvstvhfcvmeygndgfssilmlcgtd
igelltfkilpgtggrfeveytdatksnnkileinsfardtgyscsatiakmqdlskgiatpgfvtvsgsnd
irlvspgrskdthalfkciaasglsfipirklstimiallingdirimtvpelkeiknlrcpiintqyvens
svlengdivirsgkfqaslisvinevtgtpapidtlynsdlkigyrpqvnslqwargtiyctpyqldellgg
ierpeskyeesaiargntsscrnntdgklspgrsggylksvsravetrldtvettindyattmgqtmndame
etgrdmmksavgf
>asd_63
lktvsnaiksvaskdasngisskmfelsevsrygmngkvctfafdpvqsllaiatdsgeihvygkqqvevvf
tlevka-ikemrfikgilivvdakdslsvlslhkkallasffppgkitcietdpslnwvliglqsgativyd
vdrdylspfkienlqksffkreplspvvslqwnprdigtvliaydkvtvlysfvendvkqqfihe------e
genv-------pkvlhsvfhpnglnimtvhdgnclvfwdsntgqkivsrflld-----edplit---ifkva
wiqekdenstsllfaggsgdattdhsltlinlgptpiytvtsydkmatyyaqpvsqkiipvpndasiinflp
langnpyyagnfapmvilvllddgeietllypsgsitykaslfpqsiswirpaattsyatsvpkktwlgmms
atynrdyilkggypakktlrvhdsrsalstghtngsvriwdashgeldessvfdvnvshsl-ntssvavdhi
syaaetaelavsiesgdvvlykfqvnqfftsqrrfslndpheilvdirdrapnniregfmpvtavharkgrv
sslcnsnvgfvaiayedgtiividrrgpamiymdsiskiskvrssyvsqfeftimeygedgyssilllcgtd
agevillkiipdpsgrftvqpydalkatdpivslatfskesgsscrasiprmqqlskglrvqaqivisgrtd
irlitpgkskdthrifkyiavsglsivpfhsiatvlvtvlingeikvlslpelkeiksfaplavhskyvkes
gvlvngdivyrvskteaflltvikksttsseetdslynpnlrikcrpyynslqwvrgsiyckpedldhll-g
egrpeqkyeeekiakgtislspeekthntheaksggylrsisramqngmdsiedtfndyataanetmndatd
qigkdlikgkigl
>asd_168
lkrvsnaiksatsndvsagldskifdirevsrygvngtvkalafepvqsllamatdageihvfgkqqvevvf
tldsksivkelrfvkgilvavdskdtvlilslhskkvltaffapgkiscietdpsldwmliglqsgatviyd
idkdclsplrienlqktympkahlspvvsiqwnprdygvilisynlltvvyslvensvkqhlvyelppfapg
gdptanlvtrsplvvqslyhpnslhvltvhedsslvfwdansgkliqartlfdtdvnlprqsta-spilqvs
wicksnaeytslliaggtvdggnchsltmldmgvtpmysvtsyekmsiyysnpvqqkmfpipneasvckflp
laraschfggnhdpavilvllddgeletllypsgsishkaslfpqsiswirpvatkciatsvpkklwlgmms
stynkdfllkggtpirkplrvhdtrsalatghkngsvriwdashgeldessvfdvsvshalnksegvavehi
sfasetaelavavedgdvvlfkfqtnqffsasrrfsldgskqlivdisdraprklregfmpicavhaelgkv
valnnsnvgfvgigyedgtfmvvdrrgpaviysgnvgkitqarsthvtsiefsvaeygedgyssilimcgte
tgevlifkilpdsggrfkvqpvdvlkatdpivaldsisketgascsatiplmqslskgiptsaftvasglyd
irlftpgrskdthkifkyiaacgcsyirlrtfatvivclltngevkvlnvpelrelkssrlpmvqskyikes
silrngdivvrvgkceaslltilkeasniegatdslynarlrmecrpqvnslqwargsiyvkrsdldklmgt
elk-sfkyeeskianstishdpqekvsnshlaraegfmkslsravengvdslegrfndyasatsesinqale
qtgsglvkgkmgf
>asd_166
lktvsnalksvasndasagisskmfdicevsrygmngsvttfafdpiqsllalatstgeihiygkqqvevvf
tldskatiksirfvkgvlvaadskdvvlifslhtkklltafyapgkitcidtdpsldwmliglqsgaviiyd
idrdnlspikienlqkkffpqavlspvvsiqwnprdigsvlisyervtvvyslvdnqikqhfiyelppfapg
gdpsvrltkrnpkvvqslyhpnslhiltvhednslvfwdanngqliqartlfdtdvnvpspvrn---ifkvl
wicqanpeytslliaggssdpenchnltmidlggtpmysvtsyekmsdyyanpvqqkifpipndasvvnflp
larkspyyagnhdpaiilvllddgeietllypsgnltykaslfpqsvswvrptatvsvatsvpkklwlgmms
stynkdyllkggapvkkllrvhdtrsslatghkngsvriwdashgelddssvfdvnvshalnkatgisidhi
sfasetaelavsveagdvvffkfqlnknynpkrrfslndsenilvdisnrapanlregflpvtaihakkgrt
salhnsnvgfvciayedgtvmvvdrrgpaviymgnirkiskekssyvssvdfsimeygddgyssilmacgtd
vgeliifkvlpdpsgrfsvqpvdplktndpvvsinsyskdtgrscaatisamqdlakgipipgfitiasgld
vrlvtpgkskdthkifkhiaacglsfipfknvatimicllingevkvlsvpelkeikssflpttnskyires
svlnngdivvrvgkseaslvtvvketagahqdtdtlynpnlriecrpqvnslqwargtlyvktedldnllgg
arrpkskyeesalangtisidpqekvhnthetktggyikyvsramengmdtiegtfndyaaaanetmneale
qtgsdlmkgkmgf
