# Supplementary material for: Phylogeny of the SNARE vesicle fusion machinery yields insights into the conservation of the secretory pathway in fungi
Source: BMC Evol Biol. 2009 Jan 23;9:19. doi: 10.1186/1471-2148-9-19 (PMC2639358; doi:10.1186/1471-2148-9-19)
Supplement: Additional file 3 — Alignment and tree files. Detailed information to all sequences and trees are contained in a zipped file, which contains all phylogenetic trees in Nexus-format (.nex) and all alignments used to calculate the trees in Fasta-format (.fasta). In addition, a text file is provided ("id2information.txt") that allows to identify the sequences used for our analysis in the NCBI data base: listed is the sequence number & name used in our alignments & trees and the respective gi string. [file 1471-2148-9-19-S3.zip › SNAP.conserved.fasta]

>003057
rtqwgsrsrgwaalpganpyaqqpaadqytqdnqyatqrpqgqpsglptgpgfgndkppqpsqysaysfpre
kygasd--tgsgglfdnynggsvpgqagaayd--psmqygeamtaeereqaevddlksqilaeqeatnqsgr
ralamatqaneqmeaisghllrnteafnqiernanrtkaqadisgvnidslnaantsmfnf----vanskar
tamredkkmnierqneaqleqvrqeeqdlarkwqareqqlpkvllgat-----sktesskwefeddtgeqre
kneehdevdqlteasrqlrkgaefhkfmleqqnaqldritnkvetagdavtkqkpkidrik
>011312
mgkfsssksdkdkpnetnpyaqqppsdtyssapayggnrgvpsglpsgprprpgssappkrydsaassyggn
rydnaa--sepnplfdgrqq--rdpysamapppeipdnyen-mtaeekddyeaetkkgeiihtiqetaqssa
rarlkaaegvermvgmhqmydrdeailnkveqqldeskhqarlahahldnldaansslfnl----aanskgk
laersarkaqserereidrdalreeqalrkreleaataqvrptlgf-------nkadrskwafedndgeqel
nnqidddmteialsvstmnmlakgfsvrtdaqinqvtrltvksdaakdkvraqnnrmkaey
>001270
mgwsfgrkknkeaaaaenpyaqqpsadpyansqstlsstassgpspyqnqppysaggp-vqqppaagrytne
rfgttdnkqqypvtygdnkqpgqippdgyepselygnkygvelteeqkedveftdvrneivneqnatintld
rtmetsyaalanmrnarqqlreqnerllyakgnidhgtaqarqakervkelervnrsmflphskktldrmdr
drlqae------leekeireqnarelyknrsqaq--manmpkklglgg-----gadnkkkyaleddeemdhn
enaintkialmeqvadelkegaldigagldlsnryietmtentdrlnievrrnkmalerf-
>006540
--------------------------msytsrgssrgssrqesphrs---aqsssrsnhpqnahsrdagggt
rwtaaaaershndpngtssr----------------------wrqdqedwdssewlqektkevqgeslsstr
ralqrlnetqttaeknmgmmnqqseqlhkielridvaenqakvndakvdhlkavnrfflipsfg-----kgk
akrrekklkdaidegktttksskereaqweehnnrkfqskdarpngpagaasgnnsryeryttpqgvdrddv
eveldsnlndissglsrlkmmgmamnseldsqsqqmnrihdrtdasrdymgrlnnkmdhfa
>010156
hqnl-khrhtlisnvtgtkyl-----spsridkssgsrrrdrlqvkirslscisdktstvdneypacktkkd
vftais----leelfpksnrsvihrdlgrvenendfpkygnleniqydedeivgklrseirstklrsvkttn
rtlekameaqmsgkrvlqqlscqsnqltnienncdilknqsnvadqkiselihenrslfalkspnpf-rkkr
ereklnqinnlklkqcqlqqetkkraqesgknlainltpggqeeerkh-----ilkdaqkyqfepdeddnri
eidlygnlekikvvssnlkvmahafgrefeaqntrmfdiennvqqvdgalqakryrldkvv
>000286
hhknlkhryvlisnitgtkyl-----spfrmdncsgsrrrdrlhvklkslcrfddatk----------tsdd
kcvsyeatisleevfpksnrtdsvihrdlgnfrkvesqynl-envqpeedeivdrlrseirstklksvktts
rtlekaiearctgkrvlqqlscqsnqltkiesncdmlkiqsnvadrkidelahenrsllalkspnpf-rkkr
erekrdqiynlklkhrhlqqetmkraqdsdknlainlss-ygrygqgverqr-ilrdaqkyqfeadeednqm
eidlygnleqikavsgdlkimahafgrefeaqntrmfdiennvqqadnalqakryrlekvi
>010180
ytlisnshetkfl-------------spfrmgnnsgsrrrdrlhlkikslkcliddtiv---------sdgd
kyssyeasislkelfpksnrtnsvihrdlgkfgnveyqyni-gnngheedeivdrlrseirstklksvkttn
rtlekaiearrtgkrvlqqlscqsnqltkiegncdmlkiqsnmadrkidelvhenrslfalkspnpf-rkkr
erekrnqinnlklkqhqlqqetmkraqesnknlainlts-ykrhgqeverqr-ilkdaqkyqfeadeednqm
eldlygnleqikavsgdlkvmahtfgrefeaqnfrmfdiennvqqvdgtlqakqyrldkvi
>010134
hnlklkhghtlisnvtgvkyl-----spfggsncigsrrrdklqvkirslcmiddmatv---------tsen
eygsygsaisleelfpksnrtnsvihrdlgrignarnrynf-eydqydedeivariksdirhtklnsvkttn
rtveraleaqmtgkrvlqqlscqsnqltkiedncdilkiqsnvadrkidelahenrslfalkspnpf-rkkr
erekqnqinrlktkqyqlqqetmkraqesranlavdlas-ydrydqeeerqr-ilkyaqkyqfepdeednkm
emdlygnleqiqavsgnlkimaqafgrefeahnsrmfdiennveqvdgalqakrhrldsml
>010070
lslkwqkhrhtlisdvttkyl-----spfrsgtdtgsrkrdrlnvkikslsiiedtatv---------tsdg
kydaygatmsleelfprsrrnenenengnenegnaehrynf-endqfnedeivsrirseirntklnsvkasn
rtlakateaqltgkrvlqqlscqsnqltkiedncdilkiqsnvadkkidelvhenrslfaltspnpf-rkkr
erekqaqinnlklkqyqlqqetmkraqesgknlavnlts-herynkeaerqr-ilnnarkyqfepdeednrm
eielyenfgqikaasgnlkimaqafgrefeaqnyrmldiennvqqvdgalqakrcrldrvm
>010751
------------------------------------------------------------------------
------------------------------------------------------------------------
------adgqadar------gaeddr----------grvpraprreqdqdlqrlnknfiassfsnpftrskr
keeklrreidekrrleeekeeqrkagaaahramettiad-egrhtpghypsrsnggsrsrahyldgeedcdk
ereidsnldeisaglgrlkmmasamgdsieassrqadrisrktdgvtdrvrrtdaklgrmr
>001689
mkkflg-rkdkspkpptnpyaqepandpyaasqvrapgglpagpggglpsglpsgpargapppyqsqqygne
rygasgmdagkealfgggkengnaggygasaggnkyggygeelteeerikleerdlarqidqerdatvdtgh
rilgiinstietangtmqnmaqqderlrnternldlarihnrtaeertkelkhynrslwnp--gnpfmsksk
qeqrerkhlentqkdrelreatradayesqaqyerdlkdianrralglssse-kaasnnkfvfdesdeeddk
edeinnsmpqmeagvatlnriarnfaprieesnqligrlqtksdgvsdgvernkqqldriy
>002853
fgafrqdqsarkpglapnpyanmgqtnpyaangaetsassasnpysap--ssspysspystnakdsgspsrs
pysstssnsdestldlnaipkrggdtetldlnvgddflpg--eeqpnsedeeveaikqdirfvkqeslqstr
ntlqhamqadasgtntlgvlgsqserlynaeqdlllgetqtqiadekvkelhrlnrsifipatgnpfnkksr
lhqqearlktqkeqekylretnrqgmyaseqrvkqgltsntssdtyskyqgekhlqqaqryqfendseddei
ekelasnldqissytkklkgtatlmgqevdaqnkrlrkieedadrldinvhlnstrlsnir
>000291
fgafkndrqnakpgfqpnpyanvnagnpyaqqeaggdgdgeamggnnsspnpygsrserannpygngntqtn
pyggaradesintavtgyadtrrpraydeeslddetldlndeqeqvdseddeveaikqdirfikqesvgstr
ntlrmaqeadasatntlgmmgsqserlynaelnllladtqskiadqkvkdlkrynrsifvpaygnpfnkksr
lrqqemqikadkaqekylrdtnrkemyaseqrikqgisqntssdvhqkyrserdleaaqryqfendseddem
ekelannldqiglyskklqssaktmgnevdsqnkrlgqieedadrldinvhmnsarlnnir
>002844
fgafreerqarkpglapnpyanvssgnpyvgngsagssagpyggqngnhgspygagasasgygagasagass
pygnsgnsnarngpyaratqaipsnqsymrrplnalpeeddeeeqvnsedeevegikqdirfvkqeslastr
ntlrmaqeadasatntmgmlgsqserlynaeqnllladtqtniahdkvnelkrlnrsifipaqgnpfnrksr
lrqqeekikaqktqekylretnrqgayaseqrlkqgitsntnseihrkykddqslaaakryqfendseddem
ekelaanldqiglyskklknaastmgvevesqnnrlrdieenadrldinvhmnsarlnnir
>002964
fgafrsersnnrqglapnpyanvgqtnpyangangnasdvnsnpygngtsnpygsatnggqqylgangsqss
pygsstiddvssvmiekrkptldlnedfddmnlndegdldiqeeqvnsedeevesikqdirfvkqesvastr
ntlrmaqeadasatntmgmlgaqserlynaeqnillsetqtsiaeqkvgelrrlnrsifvpaygnpfnkklr
lrqqeeniknakaqekymresnrqqmyaseqrlklgitnntnsevhqkyagekhldaakryqfendsedddm
ekeiagnldqiglyakklsasaktmgqevdsqnerlrkieedadrldinvhmnstrlsnir
>003866
fgafrneraqtksgmkpnpyanqqqpnpyangndnnvngyeggnggpmsntsstsgmsnssnayntkglhpd
pyarpsistrqstvvgdgestkpikkqtfddnggnddefdlqeeeinsedeevnaikqdirfvkqesvqstr
ntlrmaqeadasgtntlgmlgsqserlynaeqnlllgatqtqiadekvkelkrlnrsifvpaygnpfnkksr
lrrqeedmkarkmqekylresnrqgiyeseqrlkqgimnntlsethhkymdeknlaaakryqfendseddem
ekelasnldqigsyakklhgiantmgkevdsqnlrltkieedadkldinvhmnstrlnnir
>011233
fgafkneraqmrpamapnpyaqlqnknpya-sngnsssgasvdlkqgsngnpygnstryasdpysapsrgqd
pysrptnaisshqmfqnskpkqafdseeldlnfneeedlnleeeqvnsedeeveaikqdirfvkqesvqstr
ntlrmaqeadasgtntlgmlgsqserlynaeqnllladtqtqiadekvkelrrlnrsifipaygnpfnkksr
lrqqeeniknrkmqekylretnrqnmyeseqrlkqgimnntdndvhhkyqnekylqqaqryqfendseddea
ekeiasnldqigsyakklhgiantmgkevdsqnvrlrkieedadkldinvhmnstrlsnir
>003848
fgafkneraqmrpqmapnpyaninntnpyangspygnngssvgaghdgtnnpyesstsryassqaapspsas
pyasssrtrqtqaymgdtdsrqpvndlnldlncgevddlnleeeqvnsedeeveaikqdirfvkqesvqstr
ntlrmaqeadasgtntlgmlgsqserlygaeqnlllaetqtqiadekvkelrrlnrsifmp-stnpfnkksr
lrqqeeriknqkaqekylresnrqemfqseqrikqgltnntgsdvynkyqdekylsaaqryqfendseddei
ekeiasnldqigsyakklhgiantmstevesqnerlkrieenadkldinvhmnttrlnnir
>000326
fgafkneranmkpqlgpnpyaninpgnpyandngnnsngnpnnnsnsnnggsggngrgsssnpygnnnaggn
pyatggdlipshqmfdnkkpqqpandynldln----deygeeqqqinsedeeveaikqdikfvkqesvqstr
ntlrmaqeadasgtntlgmlgsqserlynaeqnlllaetqtqiadekvkelkrlnrsifipangnpfnkksr
lrqqeeriknqklqekyirennrqemfaseqrikqgitnntnndvynkyqdeknlsaakryqfendsedddm
ekeiasnlnqidqyakklkglantmgtevdnqntrlkkieesadkldinvhmnttrlnnir
>011215
fgafkneranmkpqlgpnpyaninpgnpyannsndsgngnnpyggggsssgngngrgssssnpygnnnysns
pysgsttrtrqtqgyggdtdqqpandynldlnggdgeeeedeqqeinsedeeveaikqdikftkqesvqstr
ntlrmaqeadasgtntlgmlgsqlerlynaeqnlllaetqtqiadekvkelkrlnrsifipangnpfnkksr
lrqqeekiknqklqekyiretnrqemfaseqrikqgitnntnndiynkyqdeknlsaakryqfendsedddm
ekeialnlnqidqyakklkglantmgtevdnqntrlkkieesadkldinvhmnttrlnnir
>009883
ftaygqdrefdkfyapedpyninqtpdpyanpspydgltrfndvgdsynnnlisspisgssgdeknykpaqs
sfqspaindteldlnesacdaptttrspiqpnadasnnygteerqkqeeeeevdeikqeirftkqsslastr
ntlkmareaelagmntigmlghqseklnniqtnldimkaqtevagehvdklrnlnrsilavhvknpfnskrk
rmereeelksrkmeqqymqehnnnvlststariegilslndessvrekykrkeilerakkyqfendeeddai
eveidrnldsiqqvshrlkklaiaageevddqnnrvkqietdtdmldidlhlqttklsyir
>009894
faaygqdktketiyapadpyainngndpyaierrtgnngsgsdpyqgysndpystntsgnenrsygdqnkqn
sygrqaeagersdqiggvskqqnrgnyqmdqwggiqrgfkteqrqqreedeavdevkqeikfvkqssvastr
ntlkmaqeaelagmnslgmlghqseklnsiennlnlmkvqnktaddkvaelkqlnrsifavnvsnpfnskrr
qlekeeklkgrkmeeklinertnqtlynstkriegalsdheisevrerykrneildrakryqfendeeddam
eveidrnldkiqqisgrlrklavatgeeldsqderiknieegademdikihmntlrlanir
>010090
faaygmdkgedkvfappdpyavnpeadpysttepgnnytplvnpervrketplgsptipsssnisnipvrtn
pyenmsadesklhllgddrfnatvddrgddlngrgyqtfeeearqqqdedeavdelkqnikftkqssvastr
ntlkmaqeaemsgmntlgilghqseqlnnvegnldlikiqnsvaedkvdelkklnrnvlaihaknpfnakrr
rmehedelkarrleeqamlqatnqqianstqrisnaltenkpsliqekykrqevlnrakkyqfendeedddm
eveidrnldqvqqisgrlkklaistgeeldsqqerlkdveentdnldiklntnttklsri-
>000598
faaygqdratskiyappdpyarteksdpygagaagekafsssgvynefnnnayngtpgqrdsaredpasgsn
pyggaspdsnnvalaeeenqeldlnatindrgeeeeygygteerqkeeedqavdeikeqirftkqssvastr
ntlkmaqeaemagmntlgmlghqseklnnvernldlikiqntaadekvaelkklnrnilavhvsnpfnskrr
rreredmikgrkmedkmraehmsqelhqstqriegalgggetsavrekyqrekvlaaakkyqfendeeddem
eveidrnldkiqqisgrlkklalatgeeldsqqrrirdieentdemdikihmnttrladir
>010065
fsaygkdkaedkvyappdpyaieneddpyarfqanksngrssanpsaygggsynnqsagqtndnsnprekrn
pyadtnaeaktevdlndapravitnddsvdlnnattgqygdearqqqeedeavdeikqeikftkqssvastr
ntlkmaqdaeragmntlgmlghqseqlnsvegnldlmkvqnkvadekvaelkklnrsilavhvsnpfnskrr
rrereeqlknrkieeklmreqtnqqisrstqriegamnanntsevreryqrqnilekakryqfeddeeddem
eleidrnldqiqqvsnrlkkmalttgqeidsqqkrlnnieestddldinlhm---------
>010129
fsaygkdkaedkvyappdpyaiendddpyarfqanksnggssanasvynsglngnqstaqssgnsnpggkrn
phtnmngnprnevdlneerravmtnddsvdlnnatneqygdearqqqeedeavdeikqeikftkqssvastr
ntlkmaqdaersgmntlgllghqseqlnsvegnldlmkvqnkvadekvaelkklnrsilavhvsnpfnskrr
rrereeqlknrkieeklmreqtnqqiskstqriegamnannisevreryqrqnvlekakryqfenneeddem
eleidrnldqiqqvsnrlkkmalttgqeldsqqkrlnnieestddldinlhmntnrlagir
>010151
faaygkdkaedkvyappdpyaiendddpyarfqanrsngrssgnasayssysysnqntsqssstlnqrekrn
pyanmnvassnevdlneepravmtnddsidlnnatndqygdearqqqeedeavdeikqeikftkqssvastr
ntlkmaqdaeragmntlgmlghqseqlnnvegnldlmkvqnkvadekvaelkklnrsilavhvsnpfnskrr
rrereeqlknrkfeeklmreqtnqqlskstqriegamnannvsdvreryqrqnvlekakryqfendeeddem
eleidrnldqiqqvsnrlkkmalttgkeldsqqkrlnnieestddldinlhmntnrlagir
>001027
faaygkdkaedkvyappdpyaiendddpyarfqanksngrgsvnaapygdgpysnqntshsnstlnvgekrn
pyadmnaarnsevdlneepravmtnedsidlnnatnnqygdearqqqeedeavdeikqeikftkqssvastr
ntlkmaqdaeragmntlgmlghqseqlnnvegnldlmkvqnkvadekvaelkklnrsilavhvsnpfnskrr
rrereeqlknrkieeklmreqtsqqlsqstqriegamnannisevreryqrknvlekakryqfendeeddem
eleidrnldqiqqvsnrlkkmalttgkeldsqqkrlnnieestddldinlhmntnrlagir
>010175
faaygkdkaedkvyappdpyaiendddpyakfqanrsngessanasaysdgsysnqsssqssstlnarekrn
pyanmnaapnsevdlneepravvtnddsidlnnatndqyadearqqqeedeavdeikqeikftkqssvastr
ntlkmaqdaeragmntlgmlghqseqlnnvegnldlmkvqnkvadekvaelkklnrsilavhvsnpfnskrr
rrereeqlknrkieeklmreqtnqqlsqstqriegamnannisevreryqrqnvlekakryqfendeeddem
eleidrnldqiqqvsnrlkkmalttgkeldsqqkrlnnieestddldinlhmntnrlagir
>010089
fsaygndknqdkvyappdpyaartdpdpyaqqqptrngyqnvnsfnssnrrrdpysappygsgrtrsplnat
rngnpaqqlnpydasnstpntiagdddgidlndgqsrgyktkqkqqqeeeeevdeikqqikftkqssvastk
ntlkmaqdaemagmntlgmlghqseklnnvernldlmkvqnvvaddkvkelkklnrsllavhvsnpfnskrr
ardreeqlknrkmeeklmfeetnrqlysstqriegaltgdhgseireryqrqnilekskryqfendeeddem
emeidrnlekihqisgrlkklaistgeelesqqkrigrieedtdnldikihmntqrlagir
>000050
faaygkanaqdhvyapadpyavndnydpyataqpyarqapvrqagprhaatpygsaavppgnpyggstmaqd
pygkgeavddlnavieptnesihegneglngqrrgfqtfeeemkqqmeedeevdeikqqirftkqssvastr
ntlkmaqdaelagmnslgmlghqseklnnvernlnlmkvqnrvaedkvaelkrlnrnilavhvgnpftskrk
vreaeeriknqrmqdkmqqeetttqlmsstnrienalnde-rhsvreryqrdqalerakkyqfendeeddem
efeidrnldkigqvsgrlkklaiaagqeidsqqsrikrieedaddmdirihlntsrltnir
>001165
faaygkdkvkskvyapespydevsmidpysndnaspygnsdsspygnasanpygsmnnssgdtyaspsnsqd
pygtnsatndrefnfersgagvqrngngddddgtpakgyqtqraeqqeedeevdgikqqikftkqssvastr
ntlkmaqdaelagmntigmlghqseklnnvernlnlmqiqnrvaddkvselkklnrnilavhvsnpfhskrr
areaedkiklqrmqdkqnqeditstlhqstkrienamssggpsevrdryqnqqilekakryqfendeeddem
emeidknldkigqisgrlkklaittgkeidsqqdrikrieestddldikihvnttrltnir
>010043
faaygrdkaddkvyappnvymkepnkdpyar-nnyqnagassnpyekqqmdpyassnvsrgqgysayeqaps
pygrnnyaagrhtpvggaqnaaelneddidlnhegyggygqeerqqqqedeevdeikqqirftkqssvastr
ntlkmaqeaemagtntlgmlghqseklnnvernldlmkmqnrvaddkvaelkklnrnilavhvsnpftskrr
lreaeerirnqriedklmqkettgrlhkstnriegalngseidsvkeryqnqailekakryqfendeeddel
eleldknldkvgqisgrlkrlaiaagdeidaqqgrvknieedtdnmdikihlnttrltqir
>010109
faaygrdkasdkvyappnpymsappkdpyartspysanpyernsnspygappygqqpnvqsrssmepgqgag
sygsktngtedkfdfegpsstrpiddddidlngsihdgyapqlrqqqqedeevdeikqqikftkqssvastr
ntlkmaqdaemagmntlgmlghqsetlnnvennlnlmkmqnrvaddkvqelkklnrnilavhvsnpfnskrr
lreaedkirmqrvqdkimqqeanstlhqstrriegamnnadgntvreryqnqqildrskryqfendeeddem
eleidrnldkigqvssrlkklavatgeeinsqqdriksieedtdnmdikihlnttrlthir
>010614
htmfwkkketsdsssvs---------npfessssmtsgssvdnkyn----dsynspapt---------tggg
rygnhq--qnrddllgsrpp-qqpssrqydsq-gsedvygnsrygeddedeevgglkrqirdvkqeslqstr
nalqkiteaqdsaaqamnmlgnqsgqianinrnldlakahadrastqadelkqlnrsifipvvknpfnkgar
qqreieklqknhadhmeerdeirkfeyesnaridaanrkyqtnenggggyrrgsqadrnryqfeadeeddav
edeidnnldllgnitgnlktmaltmndeldsqlkqidkatkkttpvteklmrttytldntr
>003055
--mfwkkqqeakest--npfd-----tpsspapsys-----------------------papsytsap-pqg
dygrtd-sdnrqelfggars----nsyetrgdnnrgesyde----qedeefevagikqkiknvkqdslastr
aalqkiheteataaktmnmlgeqssqianvnrhldmskayadrasnqaeelrklnrsifvpvvsnpfrrkek
erkelerlqqdhadhmaerdqirqfeyetkarieetnrs-saprgregrrgr-seadrrryqfeadseddav
edeidqnldllgdavaglknmaitmnttlddqnkqlkktinqvdplsqnlikttdklnrts
>000109
sysvggnsyssnsyndnstygssnnygnygssnnygsygasntygsngssgnygatnsngdagysitpirnd
pyarkddtlkkqelfagaritiphnddgtegd-----eygegyrdgyeedqeveaikqkiqfvkqdslsstr
nallmagnaeqmglatlanlgeqtekiataekeldiskihakraeeqarelktlnrsmfaihvpkpwgkakr
vaaeearlaakrdaerqdemlnrqfayrsqkridqamkdn-mksnkkkgdskgsilershyqfepdaeddam
ekeidgnldqigalatrlkglayatgqeidsqnarlgsihdksdrldtdvylnverlrhih
>006709
tgmydssqssssvaappnpyag----dayaq---asaptrsmnpyamns-ssraaastpspsvkksaayass
intrespeqrkqelfrgarmtrpdpetasqasegrnneyga-pstyeeeedevnaikdkmrfvkqdslastr
nalqiaaqaeetgratlnllgqqtdkianaekeldlsrvhakhateqaaqlktynrsmfaihvgkpwgkakr
vaqeearltakreaeradeavnrqfayqsqqrvgralqdn-dramgkkgqrnaslteraryqfepdaeddav
eaeidrnldqlggiasrlrglafatgqeidaqnsrlatvqdksdqldtdvylnierirrih
>003961
mglf--dkkkkekipevepsasgsgrnsyassqhsnaggggppsyrspapngygqtshypqqgysqqgekss
kwgfggaadarnellagapp---pgqysfkagaggygayggeqqfeneedeevegikqqmrftkqeslastr
navriareaeetaratldklgdqsdrianterhldlakahndravdetkelealnrsifrpnit--wnkaak
rdreerrlldrhnaekaereqvrreqfesrqridqtyhkmrdaenaagarsrargsergryqfeatasddev
edeidtnleelgglagrlkmlamtagqevdsqnaklgkitgkvdvldnnvvkstqrlarsr
>010710
------ardellsgapq---------------------------------qgrgggqnq---------qgls
sysasg----qedayggqhs-----------------------qeyneedeevegikqqmrfvkqeslastr
navriareaeetaratldklgdqsdrianterhldlakahndraqdetkelealnrsifrpnmt--wnkagk
rdkeeqrilarhnaekaereetrrdqfesrqridntyrgmrdaenaagakmrargaergryqfeatasddev
edeidsnldemssvvgrlkalattagqevdaqns-lgklggqv------------------
>009764
--mf--srkkaveippv---------epkar-appvnrnllsssrnpa--gpsssgrp----------mand
rfgnpd--anrqelfkgarp---pnrsfvdrddgppgssgn---qlddedeeveaikqqikftkqeslsstr
nalriareaeetarntmnrlgeqsdrlantenhldmakahavraddqqkeivalnrsifrptft--fnkkgk
rdaheqkllsrheeekaereevrrqqyesrertaetlkalnqpkgapgglrs-rladkaryqfentesddel
edelddnlneisgltsrlnlmsktmgteidsqnrklegmstktdrldnrihgqterlkrma
>010736
lafinsfsrkkaseipp---------rpssanrnllsssrqqqparqg--vgatggggg---------pvrq
ryedie--qnrqelfrgarp---pnqsfvdrrggrdggydd------deeeeveaikqqikftkqetlsstr
nalriareaeetarntmnrlgdqsdrlantenhldlakshaaraddqqkeivalnrsifrpnlt--fnkkak
rdaheqkllarheeekaereevrrhqmesrertagtmramrnkkssggglrs-rlaekskyqfentasddel
edelddnldeisgltsrlnmmsktmgqeidsqnrklesmstktdkldnrihgqterlkrik
>001420
mgff--krknaplippvaptagqqpndpyaapaaggygggdpytkskp--rpaagesteggdpyaatpaggd
pyakrnaaaaraelfggyka--------advpaerkygyegemeedfdedeeiegikqemrgvkqdslastr
navalarqaeesargtigkladqserianseryldmakannqraedkttelkvlsrsifrpaiv--wnkesk
rqaqedkinerhamermdrakalmdvqdtrkrlgaaanpsspapepmpgqqrarkdarsryqfdatasddel
edeldenldetlevtrrlkglatamgdevsgqnsrltrvtdktenlefavmknterlsrir
>000345
mglfgkknsskipavdsapapqsnvagrhgaagggggggfdrgnagygagggtpggttgyqerfanarsgyd
qyaggggnrnvqnqrggvgaaeygrgsgvgvgstantgydgreeqrdqeddeveaikqqmrftkqesisstr
nalriareaeetatntmfklsdqsekigntersldlakahasraednakeivalnrsifrp--nmqfnkkak
rdaeeariiarhidereereavrrdvtdaqsrldasmngptgkasfgrgsgkkkvaqrgryqfeatesddel
edeldqnldeigmlssrlnqlgkamgqevdsqnarlqrigdkattldtkifagtqrlgnik
>002921
mplf--kkknqnlipavtppastpntsprpayhhtyvpsrdgdpynspissaysaseesladkysrnrgigd
vyarggaesdrnelfsgynp----qksgsgrfdgpdigrdp--tpgeekdediegikqqtrfvkqesvnstr
nalrmareaeetarhtltrlgdqseklanterhldvakghsqraddktdelkqlnrsifrpvit--fnkdak
raaqdakvqarfeeerterekammdireshnrlgmaygrgdeellggrgaknaqkeqrkryqfesnasddel
edelddnldeissmtkrlkalgtamgqelenqnarieridgktvgldgrihrnterlkkv-
>002869
mnff--kketippvappapsgpppasqtyvpsrdagkfdsvaysastnk-gpqpnpndnyydrysrsrnvgd
vyargggdedrnelfsgyda------------sggsgrffddrepgqeteediegikkqtrfvkqesvhstr
nalqmarqaeetarntltrlgdqseklanterhldvskgysmraddktdelkqlnrsifrpvit--wnkdak
raaqeakiqaryeeerderekammdiretqarlgqaygrsneeellggsrfknsreqrkryqfeatasddel
edeldtnldeisdiskrlkalgtamgqeldnqnaridriagktdaldsrihrnterlkri-
>006766
msff--krnnkpaippvqpardinnrspnpsarsyaatyvpsrdgdpys-apytpsssvsgdryakrdavgd
vysrgqgnndrgelfsgynp----ekagsgrffndgpsygqepapgeeneedvegikqqikttkqeslastr
nalrlareaeetargtvgrlgtqseklanterhldvskgysmraedktdelkqlnrsifrpvit--fnkdsk
raaqeakiqqryeddreqrekammdiretqdrlgraygqgqpqaggdrfnrsarkdqrkrfqfeatasddel
edelddnldeissitknlkalgtamgqeldtqndrisritdkadtldnalfrntqklnkik
>002946
msff--krkeknlippvdpvssrgp-spgaggssyrsnsstyvasrdgdlspspspqpptegrytrqnavgd
vysrgqkdqdrgelfagynpkagsgrffndgpgprrggdep--aegeeneedvegikqqlrftkqesvnstr
nalrlareaeetarntlgklgdqseklasterhldvakghsmraedktdelkqlnrsifrpvit--fnkdak
raaaeakvqqryeeereerekammdiretqnrlgraygarddeegiggsqqairkeqrkryqfeatasddel
edeiddnlneisdmtkrlkalgtamgeeldrqndrigritektdgldnrlyrntqklnrik
>010705
syffmsrkntsippv-----------epagqasgnsssplpsasrsss--ypsvdgastirdnysrntnvgd
vytrgganqdrnelfsgyna---qksfgsgrfdgpqggfrd-pppgeendddvegikkqtrfikqeslnssr
nalrlareaeetarntlnrlgdqserlanterhldvakghskraddktdelkqlnrsifrpviv--fnkdkk
rvaqethiqary------------------------------------------------------------
-------------------------------------------------------------
>010683
------------------------------------------------------------------------
-------------------------------------------------------------------vnstr
nalrlareaeetarntvgklgsqsekladterhldvskgyslraedktdelkklnrsifrpait--fnkdak
raaqeakiqarydderdarekamgdirdtqdrlgraygarddeegigggsgrfrknqrakyqfeadeeddql
edelddnldeimdvtkrltalgsamsseld-------------------------------
>001547
fdayknqvtqkssaappnpyavqnqqnpyaaaaaggasgspyggsdpysnggnnaappppkespaksslrpr
qyvaptleedktalfgprddpaapapqtaavarvdsysygnekteqeqededveavkqqirftkqqsaastr
nalrhaaeaeesgrntlgmlgsqgerlynihstlalattqhkiaedkakelktvtrsmfaphvsnpfnskrr
aqekedrirreravaqvereqrrrdaydsqqrvvgaldgvekskhrkemmskysrpgrdryqfeadeeddil
edeidnnldelsnaagrlkklglamneeveqqnekldqiaeqtddldisvhlntarlagih
>011133
nalfgsrkknstptpsenpyanqggndpyaeqtkyanmgarpsppanggyspyqggqspapqqpaasgygsd
rygsggpdsnrdalfagaqeqqatapgadsqsggsyggygeelteeeqeeadyqailtekrqvqqdsvasvs
rsvqmarqanevgratlarlgaqgerlhnteknldlaanqnkiaqdraaelktlnrsmfavhvgnpftskqr
qqkadedvmnrhraereqremtrrdgyaatqrmeqnmrqi----gntggnranrkkdygkfnlddeegadel
edqiddgltelegqvkmmnmvgraigaevdvqnkqidrimnkvfqswisifthvlllclvp
>003909
nalfgs-rkknspapsdnpyanqgasdpyaeqtkyanmgsyqpgqggpnnnsyqggqnagppqtassgygsd
rygsggdasnrdalfggaqqapapggystasaggsyggygeelteeeqeeadtqailaekrqlqqesvssvq
rsvqmarqanevgratlarlgaqgerlhnteknldlaanqnkiaqdraaelktlngsmfavhvgnpftskqr
qqradeeilarhraereqrettrrdgyaatqrmeqnmrql----ntgmgrqqgrkkdygkfnlddeegadel
edqidegltelegqvkmmnmvgraignevdaqnkqidrimnkvippsysllff--------
>009880
nalfgs-rkknspapsdnpyanqnqgdpyaeqtkyanmgsyqpgpnngarngygsyqnappqqnaspgygsd
rygsga-----------------vsnpqsgtsggsyggygeemteeeqeeadyqailaekrqvqqesvasvt
rsvqmarqanevgratlarlgaqgerlhnteknldlaanqnkiaqdraaelktlngsmfavhvgnpftskqr
qqkadeevlnrhraereqreatrrdgyaatqrmeqnmrql---ggggmgraqgrkkdygkfnlddeegadel
edqiddgltelegqvkmmnmvgraigaevdaqntqidrimnksdavddatrmnrerlarir
>002974
half--srkkssqsvssnpyakqggkdpyadeakyanmtpyqqaragiggnpygapspgpggppsqppygad
rygsggsednrdalfsgaqepgqggaygqpgaggsyggygeqltaeeqeeaeyqailqekrqlqqesassvn
rsvqmarqanevgratlarlgaqgerlnntekhldlaanqnkiaqdraaelktlngsmfavhvsnpftskqr
qlkadeevmarhrserdareatrrdgfqanqrmesnfrev---gaagrargparkkdygkfnlddeegadel
edqiddginelegqvsmmnmvgraigkevdaqnkqidrimnkasgflshvtrgrtnlnram
>009859
halfg-rkkssqpsssenpyakqggkdpyaddakyanvtpyqqaraglnnnsygapapagadrygsggyggn
rygdsasetnrdnlfagaqeqptnngpqsgadggsyggygeeltaeeqeeaeyqsilaekrqlqqdsassvs
rsvqmarqanevgratlarlgaqgerlnntekhldlaanqnkiaqdraaelktlngsmfavhvsnpftskqr
kqkaddevmarhrsereqreatrrdgfqanqrmegnfrdm---ntvgrprqqprkkeygkynlddeegadel
edqiddgitelegqvsmmnmvgraigkevdsqnkqidrimnksdavddatrmnrerlarik
>000805
halfgrkkssqsasse-npyakqggkdpyaddakyanvtpyqqaraglgnapspgpgpqaansygappygad
rygsggpdnnrddlfagaqekqqpggpqsgaaggsyggygeeltaeeqeeaeyqsilaekrqlqqesassvn
rsvqmarqanevgratlarlgaqgerlnntekhldlaanqnkiaqdraaelktlngsmfavhvsnpftskqr
kakadedvmnrhrsereqreatrrdgfqanqrmennfkdv---nsaarprqqprkkdygkfnledeegadel
egqiddginelegqvsmmnmvgraigkevdaqnkqidrimdkashfsfqpvwihc------
>002889
halfgrkkssqsasse-npyakqggkdpyaddakyanvtpyqqaraglgnapspgpgpqaansygappygad
rygsggpdnnrddlfagaqekqqpggpqsgaaggsyggygeeltaeeqeeaeyqsilaekrqlqqesassvn
rsvqmarqanevgratlarlgaqgerlnntekhldlaanqnkiaqdraaelktlngsmfavhvsnpftskqr
kakadedvmnrhrsereqreatrrdgfqanqrmennfkdv---nsaarprqqprkkdygkfnledeegadel
egqiddginelegqvsmmnmvgraigkevdaqnkqidrimdkashfsfqpvwihc------
>001694
ralfgsrsknksppaeanpyakpipadpytrakaqhgiappppgvdlggpsqipgdnkyapnaygsqgygan
rygggaaddnraalfgnasettapppysegqpgasgnsysahltaeeeeeqevqavkqdirfmkqgdvastr
nalriaaqaeetsretlarlgaqgemihnteknldvagvegriadekarelktlnksmfavhvsnpftsaqr
krdrdqrimdnhrqvreaqagtrseayktnqrmeqtfreieredrktnkpykasvterakyqfeadsedeam
edeieqnlnliagasgrlnllakatgreldeqnrhlerimgksesvddqlamnrarldrir
>002821
lalfgsrskskspappsnpyakpiptdpytrakinagvaplppneqpgaaggipgdnkyapnkyggqgygsd
rfgggsepatrnalfgdarengppppysaggpgggsnayttnltaeeeeeeeiqaikqdirfikqgdvastr
nalriaaqaeetgretlarlgaqgerihdteknldmatiegriaeekakelktlnksmfavhvsnpftssrr
rrerdekmlnthreeravregtqkeafvtnqrmertfreierdakqdmpkhrtniterakyqfeadsedeam
eteidqnlhllsgaagrlnglakatgreideqnrhleritgksdyvddqiamntfkinrir
>006523
ralfgsrskskspapptnpyakpipvdpytrakmnagvaplppseqstgsgppaggipgapnqygnqgygnd
rfgsgg--edrdalfggardngppppysepnngggsneyntnltaeeeeeeeiqgikqemrfikqgdvastr
nalrvaaqaeetgretlarlgaqgerihdtekaldvatiegrlaeekakelktlnksmfavhvsnpftssrr
rrerdekiiethraeratregtrkeafqtnqrmertfreidreagkshtkhranvterakyqfeadsedeam
edeieqnldllsgaagrlnglaratgreldeqnkhlerimgksdfvddqiamnrakldrin
>006647
ralfgsrskskspappanpyakpapidpytrakmnagvaplppseqpagptpapggipgapnqygnqgygad
rfgnagad--kdalfggardngppppysepnngggsneyntqltaeeeeeeeiqnikqemrfikqgdvsstr
nalrvaaqaeetgretlarlgaqgerihdtekaldvatiegrlaeekakelktlnksmfavhvsnpftsarr
rrerdekiiethraeratregtrneayqtnqrmertfreiereagkphgksranvterakyqfeadsedeam
edeieqnldllsgaasrlnglaratgreldeqnrhlerimgksdfvddqiamnrakldrih
>002777
ralfgsrskskspappanpyakpapidpytrakmnagvaplppseqpagstpapggipgapnqygnqgygad
rfgnagad--rdalfggardngppppysepnngggsneyntqltaeeeeeeeiqnikqemrfikqgdvastr
nalrvaaqaeetgretlarlgaqgerihdtekaldvaaiegrlaeekakelktlnksmfavhvsnpftsarr
rrerdekiiethraeratregtrneayqtnqrmertfreiereagkprgksrtnvterakyqfeadsedeam
edeieqnldllsgaasrlnglaratgreldeqnrhlerimgksdfvddqiamnrakldrih
>006745
lalfgsrskskspappanpyakpiptdpytkakmqagvaplpageqppaahnipgdnkyapnrygnqgygsd
rfggggadgnrdalfggardagppppyseggagggsneynthltaeeeeeeeiqtikqdirfikqgdvastr
nalrvaaqaeetgretlarlgaqgerihdaeksldvatvegriaeekakelktlnksmfavhvsnpftssrr
rrerderilnthraeretregtekeafktnqrmertfrdidkeaakqttrnrtnitdrakyqfeadsedeam
eneieqnldllggaasrlnglaratgreldeqnrhleritaksdfvddqiamnrakldrih
>009909
ralfgsrsknkspappanpyakpiptdpytkakinagvaplpageqppahgnvpgdnklapnkfvnqgyggd
rfggggdpagrdalfggaregappppysegnpgggsnaytthltaeeeeeeeiqtikqdirfikqgdvastr
nalriaaqaeetgretlarlgaqgerihdteksldiatiegriaeekakelktlnksmfavhvsnpftsarr
rrdrdekilnthreeretregtrkeafvtnqrmertfreidreagkhngrartnaterakyqfeadsedeam
edeieqnldllsgaagrlhglskatgreldeqnrhlerimqksdfvddqiamnrakldrir
>006746
ralfgsrsknkspappanpyakpiptdpytkakinagvaplpvgeqppahgnvpgdnklapnkfvnqgyggd
rfggggdpagrdalfggaregappppysegnpgggsnaytthltaeeeeeeeiqtikqdirfikqgdvastr
nalriaaqaeetgretlarlgaqgerihdteksldiatiegriaeekakelktlnksmfavhvsnpftsarr
rrdrdekilnthreeretregtrkeafvtnqrmertfreidreagkhngrartnaterakyqfeadsedeam
edeieqnldllsgaagrlhglskatgreldeqnrhlerimqksdfvddqiamnrakldrir
>011111
salfgsrkgkespaaq-npyaappandpyaqpppsysggqdssfrqektpgqrpggygaqggsygaqsygnd
qygggptdagrnelfgnaaqqqesggygqsgaggaaggygsqltaeeqeeedinatkqeikfikqqdvsstr
nalrlaeqaletgrgtlstmaaqgerihnternldlasiqsdrasgqtkelarinasmfsi-vpnpftgnsk
rekemqramdqhtrdretreatnkaawesaaranqaqrgi-qsagagiggnkaslaqrskyqmepdseddem
eneiennldqlhiaakslnqlgramgteadkqnehitritgktdnvddkiarnrlkldrih
>011265
mglfskksgkespapaanpyaappakdpyaqpppsypggadnsfrqektpgqrpggygaqgasygaqsygqd
aygggpmsagrnelfgnapkpqqsggyggaqsgsapggygsqltaeeqeeedieatkqeikfmkqqdvsstr
nalrlaeqametgrgtlstlgaqgerihnternldlasiqsdrangqtkelarinasmfsi-vpnpftgnsk
rekemqkamdqhardretreatnraawhsanrvneaqrgi-gaagaggansgsklsrmnnyqfeaddededm
ekqiddnltqlhtmakglnqlgraigtevdaqnehitritgktdqvddkiarnrlklerih
>003041
csal--gskakspapqsnpyaqapaydpyteaksklygppqpqpndgrpsqgyggmnhpaknsygdpnygrd
ryggddaddnrnalfgdarqdglpppysahgggttsggygaqltaeeeeeedvqamkqeirfmkqqdvsstr
nalrvaaeaeetgrntlarlgaqgerihnteknldlaanqnriadeksrelkklnksmfamhvsnpftsger
rkardeaiinrhqeerlqreetrlaafrteqrlgqtfkemekqsrpgapkskanlaerskyqfeqdseddem
eneiesnldalhgaatrlnglaratgreleeqnarldvimgksdsvddqihmnrsrldrir
>011315
ralfgsrskakspapqsnpyaqtpgydpyteaksklygnpqsqpsdngqsrdyggvnqpmgggygpgkygrd
ryggsdgddnrnalfgdarqntrpppysahaggttsggygaqltaeeeeeedvqaikqeirfmkqqdvsstr
nalrvaaeaeetgrstlarlgaqgerihnteknldlaanqnriadeksrelkklnksmfamhvsnpftsaer
rrardeaiisrhqderfqreetrlaafrteqrlgqtfkemekqghsatsktktnlaerskyqfeqdseddem
eneidsnldalhgaavrlnglaratgreleeqnkrldvimgksdsvddqihmnrarldrir
>003083
ralfgsrskakspapqsnpyaqppgydpyteaksklygnpqsqpsdngqsrdyggvnqpmgggygpgkygrd
ryggsdgddnrnalfgdarqntrpppysahaggttsggygaqltaeeeeeedvqaikqeirfmkqqdvsstr
nalrvaaeaeetgrstlarlgaqgerihnteknldlaanqnriadeksrelkklnksmfamhvsnpftsaer
rrardeaiisrhqderfqreetrlaafrteqrlgqtfkemekqghsatsktktnlaerskyqfeqdseddem
eneidsnldalhgaavrlnglaratgreleeqnkrldvimgksdsvddqihmnrarldrir
>011168
salfgsksknkssaas-npyaqpppsdpysqgpgaggyglpsgprqshpgpanpaprnpldnkygranyggd
rygrddiddnrdallgdarelqdvpqdgfsgandadtayapqltaeeeeeediqamkqeirmvkqqdvsstr
nalraaleaeetgrntlirlgaqgerihnaeknldlasnqnkiadersrelkklnksmfsmhvsnpftgeqr
rrardeaiierhqeeraqreatrqaafrseqrmdqtfkgl-akkansapqketrladrakyqfeadseddem
eneiesnltaiegvtgrlnmlaraqgkeveqqnehlnrimgksdyvddqihinsarlgrih
>002914
salfgsksknknptpssnpyaqpqqsdpysqgrgrggqtevggyvppsnqqgygaprnpldnkygrsnyggd
rygpggvddnrdallgdaralqdvpqggvsgadgsnttyapqltaeeeeeediqamkheirmikqqdvsstr
nalraaleaeatgrdtllrlgaqgerihnteknldlasnqnkiadersrelkklnksmfamhvsnpftgeqr
rrardeaiidrhheerlqreatrqatfrteqrmdetfktl-skkaaggpqkqtnladrskyqfeadseddem
eneiesnltaiegvtgrlnllaqaqgreieqqnadlgriigksdhvddqivmnsarlgrir
>003010
mglf--kdknaspapaanpyatpqpqdpyaqdskyanmpaqptqspyqsagprggmggsnprapapngygsd
kygsggttdnknelfggakdsdrpppygaqsdgggygaygeqltaeeeeeedvqatkaqiramkqedvsstr
nalriaaqaeetgratlarlgaqgerihnteknldlaanhnrlaeekakelktlnkt---------------
--qrdediinkhrserdqreetrnaafassqrmeanfrelpgdvgyratatkaslaerskyqfeadseddem
eneidsnldalghaagrlnllakatgrevddqnkhieriigksdrvddqiamnrarldrih
>003831
mglfsrkdknaspapaanpyatpqpqdpyaqdsnkfantpaqptqspyqstapgaagapngglpggprygse
kygnggtednknelfggakdeqppppygaqsngggyggygeqltaeeeeeedvqatkaqiramkqedvsstr
nalriaaqaeetgratlarlgaqgerihnteknldlaanhnriaeekakelktlnksmfavhvsnpftaksr
kaqrdddiinkhrterdqreetrnaafassqrmeanfrdlpgdvgyratatkaslaerskyqfeadseddem
eneidsnldalghaagrlnllakatgrevddqnkhieriigksdrvddqiamnrarldrih
>006666
salfggrkkkdspaaq-npyaappandpyaqqappaysggssnssq----amvptasevllrqlrepgmvsg
aygqsg-------aygdsga----ggygqssgsggygaygdeltaeeqeeedisatkneikfmkqqdvsstr
nalrlaqqaeetgrdtlarlgaqgerihnternldlastqnrlaeekarelktlnksmfamhvsnpftassr
rqerddkimethrqereqrdatrkaawdsaarndgatrgl---qnmsagqkkstladrakyqfeadseddem
eneidgnldalhgaakrlrhlgqamgeevdtqnkhidritgktdkvddqiamnrarlerik
>009821
kslfgsapksgspapasnpyavpaqsnpyatsnpyanqaqndpqstappaggyggapqaeqaqygg--ygsd
pygtsstdagrnalfgdaaqyaaqesggdnsysetsggygaeltaeeqeeedvqaakqeirfikqqdvastr
narriaeqaeatgretlarlgaqgerihnternldmasnqnrlaeekarelktlnrsmfavhvanpftarkr
eeaanaialekhqaerrqadatrseayssaarqqqqqrdlngnvvrananr--nladrakyqfeadseddem
eneiddnleaihrgartlnqlgkamgdeidsqnkhidriigktdkvddqiavnrarldrir
>003885
--------------aptdpygkdiktdpyaksqssfsqpptssfgnlslngaaggsgqprndkspvppapgn
sygqtgtdagrnalfgdaptppqqgsageagdtempggygseltaeeqedqdveaskqeirfikqqdvastr
narriaeqaeatgretlarlgaqgerihnternldmasnqnrlaeekarelktlnrsmfavhvanpftakkr
eeaanaialekhqreraqrdatreeaygstaraqrqqrdignvvrtapganr-nladrakyqfeadseddem
eneiddnldaihrgaktlnmlgkamgeeidsqnkhidriitktdkvddqiavnrarldrir
