# Supplementary material for: Phylogeny of the SNARE vesicle fusion machinery yields insights into the conservation of the secretory pathway in fungi
Source: BMC Evol Biol. 2009 Jan 23;9:19. doi: 10.1186/1471-2148-9-19 (PMC2639358; doi:10.1186/1471-2148-9-19)
Supplement: Additional file 3 — Alignment and tree files. Detailed information to all sequences and trees are contained in a zipped file, which contains all phylogenetic trees in Nexus-format (.nex) and all alignments used to calculate the trees in Fasta-format (.fasta). In addition, a text file is provided ("id2information.txt") that allows to identify the sequences used for our analysis in the NCBI data base: listed is the sequence number & name used in our alignments & trees and the respective gi string. [file 1471-2148-9-19-S3.zip › combinedGroups.conserved.fasta]

>FuVe_190_
diaseelgnllsrlqktvlhtdndrlrsseferarvasnleyarnalsklehdagkrellellldrledlrq
valtdeedilseiiptpsdsimgsistgqptaapetaqpvqhtqqptqtsqtlkprgtntsplpsshtstat
aealldrqrseqealsesilqmagalksssqrfsdtleadkdvvgrasegmdkteqsmeaargrmgtlkrmt
gkgyigrlklyamvyglmlvcflvvffmpklmisstqisrldglmlcasvddetestlvetkqnvrqvlrkl
trnsesqasietpnhtlhylidsdivflaicapsyprklaftyladlarefttnypasqvnpalrpyafmef
dtfisktkttyadsratanldklndelrdvtkvmtkniedllyrgdnlermgeissrlrddskkyrraavri
nwelllkqygpfgalgfiiifflywrffmseayererqnnarldelsakvsalrgvtvdiydnaraqdvidn
tsdtfssmttqmkgsagrltrmaasgnailklsgivigvflvlfygakli-mnitvtfnellrernapetkk
rv-sldaidgflkeayrinshitslhrelqdvrqaylstaqprarvlsdrdreevdanakqmirelnagira
ldeaeqlrretetarkkyvgglssktkeheeadakardvgihrdgilwflrqrlesccrtqqdmmearlmre
meksrsmlsragaefppsarrlsqtapagqipmsddg---qfpsqglteeqiqmfeegnqdmmkhfessldk
vrtaekslleiselqsllvnnlatqsahieqlvsdsfsttenvgggnkelkkatqraspakytffaagglca
flvvwdlifasiqdrtsefksvlaqaqrkqskvssqrrslltdaqkdaarrsdfarkaaeigrgisatmgkl
eklaqlakrrtlfddrpveineltfvikqdlsslnqqigalqtitkqqhpkadqegehnknvvyllqgkltd
vsvnfkdvleartkniqasrsrtenfissvsqhaiqqsasplygtparnspapqdtlslnpvg----dqqll
mmeeasntyiqqrgeaieaiektigelgsifgqlatmvseqsemiqridantedvvdnvegaqrellkywnr
vssnrwliakmfgvlmiffllwvlvsmaqrfgasslhqrdsrsalfegdrpvsygatpnkrgqysdavlnel
esqndaqvegilgkvkvlkdmtvaigdeiressalaekmndtfdstrlrlrgtmnrmlvmaqrtgvgwkvwl
iffaavimlfmyvwlfmapppeiaipstsvsdegkpytlynitlrlplrsfvvqkrysdfdalhqaltqqvg
apppeplpakhwstvnsveltrdrqaglekylraiaespdrrwrdtsawraflnlpssaggmiksavagadp
gtwldihrdlkqnlhearaaeagaaakrvlvrsgtliatladglrkiqakrlgegelrrrrdlvsqarmere
gldklsnsmpasatdkarvlgpetdktrelgnegvlqlqkeemqnqdlaveqltavirrqremgeriheeve
dqirlldeldqdtdrtaaklkvannrikkm-gtgswtsliqqarqlek----------qfaaapnpkpteke
retekkleellekredvisklvrlldseaaltssamkqlalfqkklashrkdlirlrsnlqearnranlltn
vrsdidqyrqneaaeadymlqernridnsnsmadnvlsqayavndnfnlqretlasinrrithaasqvpgin
tligrisakkrrdgiimggfvafcfivfflfrhalfgrsqsasse--npyakqggkdpyaaglgnapspgpg
pqaanygappaqgggygadrygsgggyggnrygdapsqnyggfgpsepdnnrddlfagaqerqaqkqqpggp
qsgaaggsyggygereltaeeqeeaeyqsilaekrqlqqesassvnrsvqmarqanevgratlarlgaqger
lnntekhldlaanqnkiaqdraaelktlngsmfavhvsnpftskqrkakadedvmnrhrsereqreatrrdg
fqanqrmennfkdvn---saarprqqprkkdygkfnledeegadelegqiddginelegqvsmmnmvgraig
kevdaqnkqidrimdk------ashfsfqpvwihcskgtaytrlhie-------------------------
----------------------------scliry-----scrlsfrkarlaakhslaqaqrrerellltsfs
qeksnrpqqqsslteedqtvgasanvtnalrrthdliqaelarsefahetltessaalkqlnesytdldsml
asskdllgtllrsqksdtwylqtafymlgitlgwllfrrllygpmwwlvwlplrl----mfglgtssgkvee
agqpskgvpvglpgdelptiqvetgeeaileevdkivnvdnvrnpkkrmweepevverdelmklhyigvlrn
esqpaheivaekelssysrftrnnygefmtlfaktvaertrpgqrqdveeqdytfhaygrtegvcgiiisdh
qypalvahqllskvvdeflsknprsswatgtptlampelkeyltkyqdpqqadsilkiqkeldetkivlhkt
iesvlqrgekiddlvaksdglsaqskmfyqqakkqnsccilmmwrdrtnlyisyrqsyahhpalypnedrlg
llsagddgdavemdvlpprwaafsdditdlladiatkgqrleklhqkhvlpgfndkkaeeaqienltqditk
gfhachrciqkieqmvrdsqhagtitraeetmakniqtslasrvqdasasfrkkqsaylkklrgmggflspg
ersstpqldpslqesdadrsfsqstlqatqqrlhsndtaiaqrereiediaqgiielsdlfrdlqnmvidqg
tmldridynvermntdvkaadkelvvasgyqrrttkrkiillliliifgmiillvikpkkhdedpfvqvq--
-----qyvppfys----pelasarsdledalssladdladliasvqavesnpsqfglsehevtrrkrlvqev
ggeiddmhdelakkdagdlpdpnafaidgeq-edntefeqqqqmemmheqdqhldgvfqtvgnlrrqaddmg
releeqremldeidtvadrvggrlatgvqklqhvirqnedrysscciavlifvlilllvilliimniaynsa
lrqskslaaelqnlntkqaspseignvsasiatftktlddyqslarqeivpkkqeeafarvkrfrenlsdfr
gqidslkkaredaqhqanrtellgrrnatpenpyanatttnthstfqprhpreahafreqnffsntnqaldd
yiargqavlgdlgqqremlkstqkrlysvantlgvsgdtirmverrakedkwifaagvvifflfcwlvlhfl
rgselftsyeaefkliqadlnqkldqipelaeprkaaisqaeraleeldeqlsamrlekqniptssrtkvnq
rfrnyesdtdaarrklttlssdrsalfgsrytddpsdihmeqrqqllsgtdrldrstqrlkasqalanetea
igagtladlnrqretiehtrgimlesegyvdrsvktlrgmarrmatnriitisiitvlviliiavifskfre
qeapydpyipqqqqgtggnartqalqaqiddtvgvmrdninkvsqrgerldalqdktdnlavsaqgfrrgan
rvrkqmwwkdmkmrmcliigiiillviiivpsvvatrllysciahnttilsecttassqtsslaslilpkie
htnpkltythgqhqihyvsaggltflviadsslgrrvpfgylfeirkrflqqfestdfsdmpnygaasfnse
lknlmvdygtttggdaignakreiddvrgimtkniesllergerldllvdktdrlggsarefrvrsrglkrk
mwwknvklmgllalvifliimaiviavknmsfdlesgr----ggytddpafqelqynlksklqtllssnrkl
andvnvlgtrkdtprlrervhnsmdktrdmcreigdgvkrlqtwedlt--------vssdfqaalqefqslq
rralekerasitaaraaqegesaegassetqleqlqqqqrvvlapqdevdfqealiiereeeirnieqgvgd
lnvlfrqvaqivneqgeqlgsiadrvedvredtrqadvenrqaaryqkaarnkscclllilaviltivilai
vlmsrasqlflladhiklsllerqraknlnlegdsqdghisrsfdqfrdgltslreeeasslmesisslqkq
lddltaqfpssstietlthpnsladdfsptsrkpktvrfsdtppspstelfgryrdnpgyrdeaqemdnqql
hqyhaqileqqdeqldrlgesigrqrelsmqigdeldshvamlddveavtdrhqsrldrasrmlgkvargag
enkqmttivvliiilvlliail
>SaCe_30_
---maet------------------pflsyvlsskqltnlnrlrrkavtkqlgskvseeflryqhtyqreaf
eylqtkhdahkimesqyeqyqsssktrryssqteypneefidrnedseavmelrkrllgkgqnkglgettks
vdrqiedqdtlqqdliqdmsklvgslkqgavafqsaldedkqvlgaaeigiqvasqglmdvsgklrkydks-
klsylfyitvfifmilglvftfiiiqlfpalmikstliyredglplctsvdnendpslfeqkqkvkivvsrl
tpqsateatlesgsfeihylkksmvyyfvicesgyprnlafsylndiaqefehsfaneypkptvrpyqfvnf
dnflqmtkksysdkkvqdnldqlnqelvgvkqimskniedllyrgdsldkmsdmssslketskryrksaqki
nfdllisqyapivivafffvflfwwiflnsrysqtesnndrkleglanklatfrninqeigdravsdsvinq
mtdslgsmftdiknsssrltrslkagnsiwrmvglalliffilytlfklfmsdltpifrkyvaviddarneq
ngitcefrdsfikecarllkflvelnkvikqieknyld-----dfnmsdaekdefdmecrlqiqqyfkkfef
lenyemerhnlslk--rfqsksndntkhvihpqdiengvyefrlgvlrclnlwikyvsskfttiqqerlile
nkmnfnstpmptddfsadaidisvsqsapvetvqdevkhyeetiskltqeqlqvletehsellnqkneqlkk
vetinktildivniqnelsnhltvqsqninlmlnnqddielnikkgnkelrkakragrtakmttygaiimgv
filfldyvgmnikdrtsefqqsvlsykkrnnfreqqrerlqekesenfasvsefqkkasgiaheisstaqll
sklavlakrkpmfndnpveiaelsflikrkiyaieqslvqlsqlkktdvngqpsavqhsknvvnllntqmkn
isgsfkdvleerqrlemankdrwqklttdtghapaddqsnhaadlttynns--npfmtslldessqndsqlm
lmeegnnvylqernravetiestiqevgnlfqqlasmvqeqgeviqridanvddidlnisgaqrellkyfdr
iksnrwlaakvffiifvffviwvlvnmssrfaggnayqrdtgtqlfgpadnvs--t---dkldysqstlasl
esqseeqmgamgqrikalkslslkmgdeirgsnqtidqlgdtfhntsvklkrtfgnmmemarrsgisiktwl
iiffmvgvlffwvwitmseklrikvddvk-----pkyvlygvs--tpnk--rlykrysefwklktrlerdvg
stipydfpekrwrryddpemiderriglerflnelyndrdsrwrdtkiaqdflqlskpnvsqeksqqhlede
vgwdemirdikldld---kesdgtpsvrgalrartklhklrerleqdvkkslpstevtrraallrsllkecd
dianiaqdrg-------rllgssttevqgrtnndlqqgqmqmvrdqeqelvalhriiqaqrglalemneelq
tqnelltaleddvdntgrrlqiankkarhfnsqpsfvtirgkaisletqtesllskystfaqttsseqtgqe
kkidkqlegilgqrqdvidsltqicdsnpaisasklsqlhrhkeilqdhwksfrnirssiqqernrlnllfs
vkndiansttdpgdadeyiqnetrridqsnnvvdrlisqawetrsqfhsqsnvlntannkvlqtlqripgvn
qlimkintrrkknafvlatittlcilflfftaygkfanedkvyappgrpqdeledldpyasvnaapygdygg
g-yngslnsynndgldqrsplanpmqekrnpyadmnsygqgssknangnlnrsanpyssrsaenraaleqqq
qqqhfnatnnqygeeearqqqeedeavdeikqeikftkqssvastrntlkmaqdaeragmntlgmlghqseq
lnnvegnldlmkvqnkvadekvaelkklnrsilavhvsnpfnskrrrrereeqlknrkieeklmreqtsqql
sqstqriegamnannisevreryqrknvlekakryqfendeeddemeleidrnldqiqqvsnrlkkmalttg
keldsqqkrlnnieestddldinlhmntnrlagirmvvtflqdlevlqdallnnlqklsaisrrkeslvnii
eskvsdfesvlkcsivemtykyplveeldfvlqfvdwfycyrlkvkei-lrqhhkrdndekrdraikfhavd
ysssltstsmekastrekllsktkqltnnlvrgnqilqsgilqsdlnldelraqtnsltqiddkytqfetvf
kktadlvkvlenashqekrdvylslgfllccvswvlwrrifklpvklglwllfkfgilvtlglvksagssss
lqapslvlnapilattttssatsve---pfasvsavssi-------qravdeavdrihdelmriyyigvfrs
ggekalelsevkdlsqfgfferssvgqfmtffaetvasrtgagqrqsieegnyighvyarsegicgvlitdk
eypvrpaytllnkildeylvahpkeewadvtealkmkqldtyiskyqdpsqadaimkvqqeldetkivlhkt
ienvlqrgekldnlvdksesltasskmfykqakksnscciim------------------------------
------------------------------------------------------------------------
------------------------------------------------------------------------
------------------------------------------------------------------------
-------------------------------------------------------------sedpfqqvvkd
tkeqlnrinnyitrhntagdddqeeeiqdilkdveetivdldrsiivmkrdene------dvsgreaqvkni
kqqldalklrfdrrtqttipleetvenstlntennggmsnpfqeqmlreqdvhldgihktmqnlhiqaqtmg
delenqgqlldnmdegmdgvvnklargrrqlewvyeknkekyddccigllivvlivllvlafiamnalynha
vkqknqlqqelarfeknvtapislgsisatlvslektvkqyaehlnrykedtnaekfanrlatltqdlhdft
akfkdlkqsynen---nsrtqlfgsgvmdsdnpfsetimnkrnvggasanglyqglqkeqsvfergnaqldy
ilemgqqsfeniveqnkilskvqdrmsnglrtlgvseqtitsinkrvfkdklvfwialilliigiyyvlkwl
rmssllisyesdfkttleqakaslaeapsqpsqrnttlkhveqqqdelfdlldqmdvevnnsdaseratyka
klrewkktiqdikrplqslvgdrdrlfgd------snidddqrqqllsnhailqksgdrlkdasrianeteg
igsqimmdlrsqretlenarqtlfqadsyvdksiktlktmtrrlvankfisyaiiavlillillvlfskfks
ssvpydpyvpnsganpnsqnktaalrqeiddtvgimrdninkvaergerltsiedkadnlaisaqgfkrgan
rvrkqmwwkdlkmrmclflvviillvviivpivvhfsvsyscfqfqgtitsaneqpvifhnlimdmvlpkvv
pinkmsmnlidgfdcfysdhdptvyvcftlvdmpkilpirilsglqey-----esnatnellsshvgildsf
heelveyrnqtngndigdatedqikdviqimndnidkflerqervsllvdktsqlnsssnkfrrkavnikei
mwwqkvknitlltftiilfvsaafmffylmsedeffggvwngsrfsdspefqtlkeevaaelfeingqistl
qqftatlksfidverinkrsvakieeigglikkvntsvkkmdaieeasldiiareklvrdvsysfqefqgiq
rqftqvmkqvnerakesleadeeqrqnsskripgsqivierdpinneefayqqnlieqrdqeisniergite
lnevfkdlgsvvqqqgvlvdnieaniyttsdntqlasdelrkamryqkrtsrwrvyllivllvmllfiflim
kl-mdvlklgyeldqlsdlveertrlvslklaptsndntlkrqlgsilellqkcapn---------delisr
yntildki-pdtavdkelyrfqrntd-evskeslkkvrfddelesplpsthtpykdepqpqppqpmvsnqel
finqqqqlleqdshlgalsqsigrthdisldlnneivsqnsllvdlenlidnngrnlnrasrsmhgfnnsrk
dngncviilvlivvllllllvl
>CoPo_640_
syetislahllsrlqahllspsadllrqskyhrarvaanveygrtllaqlessleqrqllgalrqridelai
eaddasssedeeilptpdestperapsqdgktaaeqppptssissepqatsslrsrhhqasstqlshtkthd
tettltnsrleqdtltesllslasqlkassksfqthleseksvlsrategldrnttgleaagkrmgalrrmt
grgwwgrvlmylwifglwivavlivfvgpklmvkstqisrldglmlsasvddeaeaqlaevkgqakmifrrl
nsnsepeasiesgqynlhyiikddicflciadrsyprklafayladianefvnmyppsqyssnlrpyafvef
dsylqrkkksyqdsrasanldrlndelkdvtkvmtkniedllyrgdslermgemsgrlredsrkyrkaavri
nwellikqygpfgavgllviillwwrffmsdayererqnnalleslsqktnalksvtidiydnaqnqetids
tsevfsslstnlrgsagrltraarqgdavlkvagivagagvgawvvlgwimaditlivngllkshgvsgipn
iedkyqtvdeflkeayrinshvsslltylksirqaylstaprrdqhltdeerdsidsstaillrdlsssien
lasaetlrqetqatrkkfgyklmsrspeeeeaedsektiktvrenvlwllrrrleaaaeaqmamvekriera
kekeksilyksgsqtmmeddmgkpkvpirvhdpsmdkemmadiesqlspeqlqlfaqendtmlkhyedtlsk
vqnaekslleisslqqtlvahlatqedyinqlvtdattthsnvgrgnqelkraserrsraqvvfwataglct
glivwdaifipiqdrtsefrsilcqaqkrlskadahrqallrqeshsqnkrsefarraaeigraitattakl
qrlaqlakrkslfddrparcseltyvikqdlaslnsqiaalqaltlsqhpkadqegqhndnvvvmlqgklad
vganfkevlevrtkniqasrsrtenfissvsskslnpsdsplynpprsrspqpsdlltleps-------qlm
mmeeasntyiqargeaieaiertinelggifgqlatmvseqsemiqridantedvvdnvqgahrellkywsr
vsgnrwliakmfgvlmiffllwvlis-----------------------------------gqysdavlssl
esqndaevegitakvkmlkditvaigdeiressafadkmndtfdntrvrlrgtmnrmlrmaersgvgwkvwl
gffvavfmlftyvwlfmapfveisipttavsntpktytiynvairlplrsftiqkrysdftslhsllieqts
lpppaplppkswktttnatlleerrkgleaylqsinksedsrwrdssawrmflnlpslhaaitgpgtapidp
ttwldchrdvkshlhdarqhecsaqaksslvktgtmlgalenglknlgeaklgegelrrrkdllasaqkeke
glenllnamaasiqdkqrilgketeetrqldndgvlqlqkqimenqdagidelrkivarqkelgiainnele
vqnamlniidedaervgrkiqvgrrradkistgngwaqlrqqarsletqteslfhtyaqyasaaqaqpseee
qrieiqlkdllerreylisqlarlldsesgltasalkqlsrhravlqehqhelrrlhnaisetrdrvnllsn
irsdisayraspiaeadymleerahldnshnmmdsvlsqayavnnnfvlqretlasinrriigaasqvpgvn
slinqigakrrrdglllgifigicflmllyfrralfgskakspapqsnpyaqtpgydpyteaksklygnpqs
qpsdnqsggpkrdygygpgkqsvqggygrdryggsdntgygglgnaagddnrnalfgdarrfqerqqqgaen
esgapgttsggygdrqltaeeeeeedvqaikqeirfmkqqdvsstrnalrvaaeaeetgrstlarlgaqger
ihnteknldlaanqnriadeksrelkklnksmfamhvsnpftsaerrrardeaiisrhqderfqreetrlaa
frteqrlgqtfkemekqghsatsktktnlaerskyqfeqdseddemeneidsnldalhgaavrlnglaratg
releeqnkrldvimgksdsvddqihmnrarldrirmasglqqrltalsvtnkqttpliqrlqnwsatlgtei
hlrlkemedemellrveidqlearerivtmarklevniksvrtqfrkaqihakrnadiakqkerqllfsgig
edgmpqrkaspklthddlvvdasndvtaalrrthqlmqselsrsqfaqqtleqstaalnslsesysnldtll
assrslvssllrsqksdtwyletafyillgtiiwllfrrifygplwwllwlplkmsmfaifglvglvtpgls
atsmatvipsrtpaeagssessqtapaisesiseeivkmemprnpkkrmweenidkakdelmkifyigiirn
etrpavelcremdlssfsrftrdsygefmtlfsktvaertrpgqrqdveeksytfhaygrtegiagiiisda
dypglvahqllskvvdeflakyprtafaapdvnlpfpqlkeyitkyqdpsqadsimkiqkeldetkivlhkt
iesvlergekidslvaksdglsaqskmfygqakkqntccvvmmwrdrtnlyisyrqsfahhpswdtseerrv
lisgaddgdaiemdllpprwldvqdevtdllrdiaqkstqldklhqkhvlpsfgdrkeeegvierltqeitr
tfhdcqrniqkiemmvrdarqtgnvsrgeetmaknlqislaarvqeasagfrkkqstylkklrglddlsspl
ersstpisdpsllesdadksysqstllqtsqlrsandaailqrereindiakgiielsdifrdlqtmiidqg
tmldridynvermtvdvkaadreltvatgyqkrttkrkilllllllvvgmfilllvkpkrn-----------
------------------------------------------------------------------------
------------------------------------------------------------------------
----------------------------------------------------------------mnslfnaa
lkqsaavrrdldafaeaasspaalgqisaslasfsrtiddysslskkelipekqekaferlknfraeladyr
tqfdrlkkerddaqlatnrsellgrraatpenpyaqsalpsqpspfanpnrreehalreqsffantntqlde
fldrgravlgdlgqqreilkgtqrklytvantlgvsgetirrverrakqdkwifwigvviffgfcwavlhfl
rgselfssyeaelklvqadlnqkldqiaeaveerksairqaeraldeanelldqmriekenipsttrskvna
rfrnflsdidevkrklkslsddrkalfgdryrdepndqhleqrqqllegterlgrssarlqesqrialeted
igrstladlhiqretiehtragllesegyvdrsvktlrgmarrmatnriitiaiitvlillivavvyskfhd
rdqpydpyipqngggtsgnqrtaalqaqiddtvgvmreninkvsqrgerldslqdktdnlavsaqgfrrgan
rvrkqmwwkdfkmriclivgiilllvviivpavvatkllyaciahrttilaehsssstsasslasiilpkis
hqsakltythdrlfihyishaplsylvvataelgrripfaflleikrkflsayesidfgslpaygcaafnnd
lrallqqyntappsdslasarkeidnvrdimteniervlergeridllvdktdrlgssardfrvrsrdlrrr
mwwknvklmallavvvlfliylfvgigcgmsfdrlsslpgigasyhddpdfqrlteslsnqlftltsnisrl
snqigllgtkrdtervrerihnlleetrdgfrvvgegvkkvqtweditpakwtqqklssefkstleefqsvq
rralekqrasaaaarsale-etaavespqegqslqqlqqqprlasqeevdfqdaliiereaeirnieqsvge
lnelfrdvahivreqggqldlisenvertrddtrgadrelrsasryqknarnkacclllilaivlviivlav
tlmsnpgqlflladhvklsllerqraislslepnsqdgeisrsleslrdgiesvekeafvdlkeeasnlrqq
lhdlesqfpsssskdtisspndlaqdftpqhpvsksvrftdtldpnrrellqpyrdspspsldhsqlsneei
hahhtqimqeqddqldrlgesigrqhqlsiqigdelegqvalldevdghvdrhigrldgarrrlgkfkrnar
esrgimwiigliillvilivil
>GiZe_32_
diaseelgnllsrlqktvlhtdndrlrsseferarvasnleyarnalsklehdagkrellellldrledlrq
valtdeedilseiiptpsdsimgsistgqptaapetaqpvqhtqqptqtsqtlkprgtntsplpsshtstat
aealldrqrseqealsesilqmagalksssqrfsdtleadkdvvgrasegmdkteqsmeaargrmgtlkrmt
gkgyigrlklyamvyglmlvcflvvffmpklmisstqisrldglmlcasvddetestlvetkqnvrqvlrkl
trnsesqasietpnhtlhylidsdivflaicapsyprklaftyladlarefttnypasqvnpalrpyafmef
dtfisktkttyadsratanldklndelrdvtkvmtkniedllyrgdnlermgeissrlrddskkyrraavri
nwelllkqygpfgalgfiiifflywrffmseayererqnnarldelsakvsalrgvtvdiydnaraqdvidn
tsdtfssmttqmkgsagrltrmaasgnailklsgivigvflvlfygakli-mnitvtfnellrernapetkk
rv-sldaidgflkeayrinshitslhrelqdvrqaylstaqprarvlsdrdreevdanakqmirelnagira
ldeaeqlrretetarkkyvgglssktkeheeadakardvgihrdgilwflrqrlesccrtqqdmmearlmre
meksrsmlsragaefppsarrlsqtapagqipmsddg---qfpsqglteeqiqmfeegnqdmmkhfessldk
vrtaekslleiselqsllvnnlatqsahieqlvsdsfsttenvgggnkelkkatqraspakytffaagglca
flvvwdlifasiqdrtsefksvlaqaqrkqskvssqrrslltdaqkdaarrsdfarkaaeigrgisatmgkl
eklaqlakrrtlfddrpveineltfvikqdlsslnqqigalqtitkqqhpkadqegehnknvvyllqgkltd
vsvnfkdvleartkniqasrsrtenfissvsqhaiqqsasplygtparnspapqdtlslnpvg----dqqll
mmeeasntyiqqrgeaieaiektigelgsifgqlatmvseqsemiqridantedvvdnvegaqrellkywnr
vssnrwliakmfgvlmiffllwvlvsmaqrfgasslhqrdsrsalfegdrpvsygatpnkrgqysdavlnel
esqndaqvegilgkvkvlkdmtvaigdeiressalaekmndtfdstrlrlrgtmnrmlvmaqrtgvgwkvwl
iffaavimlfmyvwlf--------------------------------------------------------
------------------------------------------------------------------------
------------------------------------------------------------------------
------------------------------------------------------------------------
-------------------------------gtgswtsliqqarqlek----------qfaaapnpkpteke
retekkleellekredvisklvrlldseaaltssamkqlalfqkklashrkdlirlrsnlqearnranlltn
vrsdidqyrqneaaeadymlqernridnsnsmadnvlsqayavndnfnlqretlasinrrithaasqvpgin
tligrisakkrrdgiimggfvafcfivfflfrhalfgrsqsasse--npyakqggkdpyaaglgnapspgpg
pqaanygappaqgggygadrygsgggyggnrygdapsqnyggfgpsepdnnrddlfagaqerqaqkqqpggp
qsgaaggsyggygereltaeeqeeaeyqsilaekrqlqqesassvnrsvqmarqanevgratlarlgaqger
lnntekhldlaanqnkiaqdraaelktlngsmfavhvsnpftskqrkakadedvmnrhrsereqreatrrdg
fqanqrmennfkdvn---saarprqqprkkdygkfnledeegadelegqiddginelegqvsmmnmvgraig
kevdaqnkqidrimdk------ashfsfqpvwihcskgtaytrlhie-------------------------
----------------------------scliry-----scrlsfrkarlaakhslaqaqrrerellltsfs
qeksnrpqqqsslteedqtvgasanvtnalrrthdliqaelarsefahetltessaalkqlnesytdldsml
asskdllgtllrsqksdtwylqtafymlgitlgwllfrrllygpmwwlvwlplrl-----fglgtssgkvee
agqpskgvpvglpgdelptiqvetgeeaileevdkivnvdnvrnpkkrmweepevverdelmklhyigvlrn
esqpaheivaekelssysrftrnnygefmtlfaktvaertrpgqrqdveeqdytfhaygrtegvcgiiisdh
qypalvahqllskvvdeflsknprsswatgtptlampelkeyltkyqdpqqadsilkiqkeldetkivlhkt
iesvlqrgekiddlvaksdglsaqskmfyqqakkqnsccilmmwrdrtnlyisyrqsyahhpalypnedrlg
llsagddgdavemdvlpprwaafsdditdlladiatkgqrleklhqkhvlpgfndkkaeeaqienltqditk
gfhachrciqkieqmvrdsqhagtitraeetmakniqtslasrvqdasasfrkkqsaylkklrgmggflspg
ersstpqldpslqesdadrsfsqstlqatqqrlhsndtaiaqrereiediaqgiielsdlfrdlqnmvidqg
tmldridynvermntdvkaadkelvvasgyqrrttkrkiillliliifgmiillvikpkkhdedpfvqvq--
-----qyvppfys----pelasarsdledalssladdladliasvqavesnpsqfglsehevtrrkrlvqev
ggeiddmhdelakkdagdlpdpnafaidgeq-edntefeqqqqmemmheqdqhldgvfqtvgnlrrqaddmg
releeqremldeidtvadrvggrlatgvqklqhvirqnedrysscciavlifvlilllvilliimniaynsa
lrqskslaaelqnlntkqaspseignvsasiatftktlddyqslarqeivpkkqeeafarvkrfrenlsdfr
gqidslkkaredaqhqanrtellgrrnatpenpyanatttnthstfqprhpreahafreqnffsntnqaldd
yiargqavlgdlgqqremlkstqkrlysvantlgvsgdtirmverrakedkwifaagvvifflfcwlvlhfl
rgselfssyeaeykliqadlnqkldqipelaeprkaaisqaeraleeldeqlsamrlekqniptssrtkvnq
rfrnyesdtdaarrklttlssdrsalfgsrytddpsdvnmeqrqqllsgtdrldrstqrlknsqalahetea
igadtlanlgrqreviqgtritllesegyvdrsvktlrgmarsfgthrvnpvsaaraavavamavaynktre
qeapydpyipqqqqgtggnartqalqaqiddtvgvmrdninkvsqrgerldalqdktdnlavsaqgfrrgan
rvrkqmwwkdmkmrmcliigiiillviiivpsvvatrllysciahnttilsecttassqtsslaslilpkie
htnpkltythgqhqihyvsaggltflviadsslgrrvpfgylfeirkrflqqfestdfsdmpnygaasfnse
lknlmvdygtttggdaignakreiddvrgimtkniesllergerldllvdktdrlggsarefrvrsrglkrk
mwwknvklmgllalvifliimaiviavknmsfdlesgr----ggytddpafqelqynlksklqtllssnrkl
andvnvlgtrkdtprlrervhnsmdktrdmcreigdgvkrlqtwedlt--------vssdfqaalqefqslq
rralekerasitaaraaqegesaegassetqleqlqqqqrvvlapqdevdfqealiiereeeirnieqgvgd
lnvlfrqvaqivneqgeqlgsiadrvedvredtrqadvenrqaaryqkaarnkscclllilaviltivilai
vlmsrasqlflladhiklsllerqraknlnlegdsqdghisrsfdqfrdgltslreeeasslmesisslqkq
lddltaqfpssstietlthpnsladdfsptsrkpktvrfsdtppspstelfgryrdnpgyrdeaqemdnqql
hqyhaqileqqdeqldrlgesigrqrelsmqigdeldshvamlddveavtdrhqsrldrasrmlgkvargag
enkqmttivvliiilvlliail
>AsNg_96_
dlaalnlsrlvarlehnllssaadllrrseyqrmrvganieyartnlqtlertlrqrqilkqlqivldeiss
sqaeeeddslddlldtpeegsttdeqfehettelpsqtpeatpaptqeqpstlrnrshaptttpstaarlqa
teetlsshraeqenltssmlalatqlktsaqtfhssleaeksvlaravdgidrtagnmkvaeqrmgmlrrmt
gkgwwgrmmlyawifgmwvvailivflgpklmvrstqiaridglmlaasvddeaevelseiksqakmifrrl
nrnsapqasiesgqfnlhylikddicflcicdhsyprklaftyladlateftttysptqysptlrpyafvef
dtfiqrtkklyqdsrasqnldrlndelrdvtkvmtkniedllyrgdslermgelsgrlredskkyrkaavri
nwellvkqygpvagvgfiflfliwwrffmadayereqqnnallnslsskvsalksvtidiydnardqdtldh
snqvfsslstnlkgsasrltrmarqgdavlkvagivvtvavaiwiilgwimtdltptfsellrskspsskls
tgytteiadeflkeayrinnhitsllsylhtirpsylslttkppeilddtardtittttstllsnlstsitt
lsaaenlrqetvsrtqrfgkglegkeeeqiveeekekvlkgvresvlfylriklggvvneqrdmvekrierv
rerersvlyksssvdggewrgdvagggtttgsvmmdesevkeiekqltpqqlqlfeeendsmvkyfedvvgk
vqnaekslleisslqqtlvshlstqeeyisqlvtdasnteanigqgnkelkraterrstaqvvfwgtvglct
wlvvwdlv-psiqdrtgefhailgqaqkrmnkassqrqalltdaqrkqarrsefarraveigrgitattakl
qrlaelakrktlfddrpveiseltfvikqdlaslnqqiaslqaltlsqhpkadqegehndnvvvmlqgklad
vganfkdvlevrtkniqasrsrtenfvssvssktldtsdsplyntsgrrtpqpsdlltlepsnpshsdqqll
vmeeasnayiqgrgeaidaiertiselggifgqlaqmvseqsdmiqridantedvvdnvqgahrellkywtr
vsgnrwliakmfgvlmiffllwvlismasrfprsnlhqrdprsslfdggsrpsygatpnakghysdavlshl
esqndaevegisakvkmlkdltvaigdeirdtstisd-lnntfentrvrlrgnmnrmlrmaertgvswkvwl
afffavfllffyvw--tetpa-atipttsisatqppytlynitlrlplrsftiskrysefttfhntlvsqtn
lpppaplppkswntinnatlresrrealeaylrainesedprwrnspawraflnlpstdpgdseg--ggidp
ilwldcfrdmkghlhdarqhessarakselvraggliaslesglrnlsnntlgegemrrrkdllinarkekd
gledllnamaasiqdkervlgretertreldnsgvvqlqkqmmedqdvavdelmrivnrqkelgiainnelq
vqnellnladedatrlggkidigkkrigristgtgwaqlrqqarsletqtenlfhtysqyasltkptpseee
qriesqlkdllerrdslisqlarlldseatltssalkqlarhrevlhdhrrelqrlksaiaesrdranllsn
vrsdidayrnsgqaeadymleergrideshnmidgvlsqayainenfglqretlasinrrivgaansvpgmn
aligkigskrrrdalilgafigfcflmllwlrlalfgskskspappanpyakpiptdpyt----kakmqagv
aplpaeqppaagpsgyapnrygnqggygsdrfggggpaaygglgsaaadgnrdalfgga-rdraqqqqpyse
ggaaygggsneynerhltaeeeeeeeiqtikqdirfikqgdvastrnalrvaaqaeetgretlarlgaqger
ihdaeksldvatvegriaeekakelktlnksmfavhvsnpftssrrrrerderilnthraeretregtekea
fktnqrmertfrdidkeaakqttrnrtnitdrakyqfeadsedeameneieqnldllggaasrlnglaratg
reldeqnrhleritaksdfvddqiamnrakldrihsiadlqarlkelstalshiqplvsrlkgfttalgtei
htrlkeaeeqlellkvevealearervialagrladdlkrtrgdfrnaqlqakrnaevarrkerellftrsq
s-aerkkqssekltqddivmnasndvtaalrrthqlmqaelsrsqfaqetldqstaalsslsesytdldsli
sssrnligsllrsqksdtwyletafyilvgtiiwlvfrrilygplwwlvwlplrlftfailgavgieyvpqe
tpmveqkvepniqsaegeavwdqvpvtdedrlideigkmelprnpkkrmfeatdaradeem-------ilqn
aqapavelcaerdlssysrftkgsvsefmtmfsktvaertkqgqrqdiqeqdftfhvyartqgiagviisdn
eypslaahqilskmldeflslnpnaassrd--pvpfpslktyiqayqdphqvdsilkiqkeldetkivlhkt
iesvlergekiddlvskseglsaqskmfytsakkqnsccvimmwrdrtnlyisyrqsfahhpgfsqpeesrr
lisetddgdaiemdvlpprwvdvqeevtelladiaqksshldklhqkhllpgfgdrkqdevvierltqditr
afhecqkavkkietmvreaqqqggvssgdetmaknlqislaarvqeasarfrkkqstylkklrgleggsapf
ersptpmtdpslmesdadksfsqstlmqtsrltgqndaaieqrereindiakgiielsdifrelqsmvidqg
tmldridyniermgtevkaadkelkvatnyqrrtvkrkimlllviivaglfivllvkpkkhhtdpflqvqad
vlstlqstrplfssylrpelqqarselettltdltadlddlvesvraieqdpyrfgleleevqrrrslvndv
gaeiekmreelqrtgtgalpnpadfdnvlspsddyaameqqrqmelmheqdeqldgvfrtvgnlrqqaddmg
releeqgvmidevdtladrvggklqngmsrlkyiirknedtmssfciavlifvlvlllillivlmriv----
------------------------gqiaaslaslsrtvddysalskkelipekqekafervknfrseladyr
qhfdrlrkereeaqsvtnrnellgrrtatpenpyaqsslpqssafgpsssrrethalreqsflastntqide
fldrgravladlgqqrevlkgtqrrlysvantlgvsgdtirkverrarqdkwifwggvvlfflfcwavlhfl
-gselfssyetelklvqadlnqkldqiaesseqrksairqaeraldeatelldqmrmekqnipsaarskint
rvrnyatdideakrklrslsddrkalfgdrytddpqdehleqrqqllsgterlerssarlqesqrialeted
igrntladlnqqretimnargrllesegyvdtsiktlrgmarr----------------------------m
seqpsdpyipgasaaqngdprtreidkkiqetvdtmrsnifkvsergerldslqdktdnlatsaqgfrrgan
rvrkqmwwkdmkmrvclivciiilliviivpavvatk----ciahrttilaehsssstaasslasiilpkis
hdqpkltytherlfvhyisyaplsyivvataeqgrripfaflleikrkflstysstdfsalpaygcaafnne
lrsllqtyntappadslasarreidsvrnimteniervlergeridllvdktdrlggsahdfrirsrglrrr
mwwkniklmvllavvvvflvylfvgmgcgmsfdrlnslrsddpqyrddpefhrlteglsnqlftltsnitrl
sdqiallgtrrdtervrervhklledtrggfrdvaegikkvqtwedvspskwtqqklssefkstleefqtvq
rralekqrasaaaartavd-eaepgsggdhqqqqdqlleqprlanqdevdfqealiiereaeirnieqsvge
lnelfrdvahivheqggqldiisenvervgddtrganvelrsasryqknarnkaccllvifaviltiivlaa
tlmpnpsqlllladhiklsllerqraisldlepnsqdgeisrsldslkegidavesdcatdmrdqldhlysq
yreltsqfdaaaaddpveftnisspdlvpqhpssksvrfmdnadlnrrnlfqpyrdsppqgvdtsemsnqqv
ydhheqimrdqdeqldrlgesigrqhqlsiqigdeleghvallddmdghverhqgrldkakrrldkfrrsas
enwsmmt---------------
>CoCi_189_
hhdvvnlhrllrrleksvqddrewdgvgsskvqirlkakvkyarklvqnvdsydrrihelndvkirldrvee
flkdqvqkhterpqrppsilarlpkpepippaapevkqpadnlllspsdldnlpsaglgdiispppysftnr
kafqaqghtslqeelssqlesmaaqlkrnaihfssnlekdkaviemagekleqnydvmqkekgrlallnktt
sttwlti-giilvvlllfivmvglirfs---mvrstiivrsdalplaasvddeteqalqehktqakvifrrl
spnveprcsiesgqytlhylisdnvcfltiaeksyprklafsyldelskefastygakv-dtvrkpyafvgf
dtfmsktarlyqdtraasgldrlnddlqdvtrimtknmeellwrgdsldrmshlstslrsesekyrkaakni
nfqamlrqyapigavalfvfiillwrfwqrvediyeqqndqrldelhskirtlrgitndihddvesqnildq
stdhfssfgtalsrtsqrareafgltgsiwrlamlivvifiglwlaskvvftdrtsefrrtvadkenvipeg
rklevasgkgyiheaytilshigtltrmlgsirraylnvdsrnikylsneerdqidlqartilqqcstrvke
mellekrrselvqskanpvfrllparlrqdestlasdviaahrssitwylgrrlteasqmqkemqeervkrq
lertktlasgasaatlgtpndhtrtppqsyqpdssfasededddleltssqilqfeaenaailrnvqdtles
vqqaesrlmdisalqmelvthltrqteltdqlyedaiattstvekskaelkkaqerkdsrlyllvfllgasf
sllflhyy-tsfqdrttefrtcvesirsrspgaraekqrllhqpngkpavksefsriassigkdisntslkl
nklaqlakrktlfddrpveiseltfivkqdianinkqiaalqnhvkqgqasgkqidehnrnvimllqsklas
ismtfkdvlevrtqnmkesktrteqfmytassaastqppsllydpmgdgspdpgdvlaldldsaegafqqmq
lieqq-dsyiqqrssaiesiettiaelgqiftqlahmvaeqretvqridadtqdiadnvrmghnellkywgr
vsndrwlmlkvfgvlivffllfilvs----------------------------------------------
------------------------------------------------------------------------
----------------mtaiqavfirsyeerttpkshivykidiqahvrswqmwrrysefddlnteltkstn
spppcslppkharskkdekvleerragleaylrailgakedkwresfafkeflgipigrqatipsdpnqfts
sswldehaalqtllrdvwshksnlaaksklagvlsrigllgkslqqlamagmsegelqrrtdmvgrlqddce
klgkvvavarasetdrrrvfgkesettrpldnvglfqlqkqqmdqqddqlsqlttilqrqrqlgeainhevt
lqiemlddlssgvdrvgnklsatnkklnrls-msnydqlhrqcrtlenlfdakltsysqlasnvergaterc
kdlevelddlstklqeindelgelaakpellsasmlrtiqrhrelhqdnvrelrrt----kqvigrrlsagg
kkqnlsaykss---aadslleersridsshrmtddlisqayetrsefarqrmslqginsrmlhvistmpgvn
nliamiksrrrrds-------------------mnffrtippvappaapsgpppasqryayvpsrdagkfds
vaysankgpqpnpndnyydrysrsrnvg-dvyarggg---------datedrnelfsgy---------dask
sggsgrffdggvi-pdrepgqeteediegikkqtrfvkqesvhstrnalqmarqaeetarntltrlgdqsek
lanterhldvskgysmraddktdelkqlnrsifrpvit--wnkdakraaqeakiqaryeeerderekammdi
retqarlgqastygeellggsrfknsqsreqrkryqfeatasddeledeldtnldeisdiskrlkalgtamg
qeldnqnaridriagktdaldsrihrnterlkri-lptkfseeaqdlitnlerrqshlvnsqipelrladel
redlvvfsrhvenldamvddqkgrrelskvveefrsslqdlraktrsavltskktidlqrsrrnellfqpst
ptnekyrhflpnnpssdtveaaqssltaamqrtltslqaelersvltnqllqsstaslqatsnqhdslntai
lttrtivtaleksdwldrvlilsafgffllvvlfivkqrvvdrgvwwfkwipgigtssvmagsgvdatslgs
viassvvaaasamstqsssvdssslpsesdttisstlsidtprttstin--------heelmkifsiailqp
pggaatvlssasdlssfsffqrgaiqefmtfftktvaertssgqrqsvqekeytfhtynrpeqiaavlicdq
eypvrpayslltkalddftskvpqssysnps-sisfpeidvyiqkyqdprqadtimrvqqeldetkivlhkt
iesvlqrgekldnlvdrsnalsaqskmfyktakkqnscctim------------------------------
-mssc----------lqsgvvdladqveeilldaqskiaaldklhskhilpgfsdrsqeeqeiealttditk
dfrrchfliqkigsfqphnfppdqssknvllaaknvqrglaaklqdmsatfrkkqrvymeklqgqatkdlla
sgaitlkgsegmsavdddv--raathtraqslhadpsaelrardrelteiaksiatlaelfkdlsvlvidqg
tlldsveynieqtavqleragedlkvat------------------------------e--lqdpyhavqhe
iqtslaaatqlrssylreelswarnelkatlaaleadledleesvkivestdarfglddaevatrrqyvthv
rkeienmrnevdsnlasgaasptqgnsrngfsdddaewareeqqimlreqdqtidsiagtlntiaqqaslmg
qeisehnemlddleqnvdrtqdkvsdgmrrlrkflrdseekgsgwciifliivlmalllavilvmnslytag
vrqtsslqsdlerlrsgtsaalg-gqisaslaafnrtiedydamtkremikakqekaqmrvskfrsdylelr
gqfekykgeataaataaqrselisa-sgtpispsdrrrfqttyppsqstlhrdahaldehtfiqntsdrlde
flaqgrevldnlvdqrqmlkgtqkrlldaantlglsrdvigwiekrstqdmfififgaiftficfgliwyyl
gpaslfdayeqdfvhllqgireklegarsgheqrkaalrkveieldeaddivsqleielngipqslkppylt
rlkqaksdlnkykkmsrelhvargdllggrytdnpedarlserarllhgshslsdgsrrlqdstslalqtea
ygaeilgtlrgqreqiegardmldtadrnidrssntigkmiiqmkkqrfiiagiiaffvaliililyfklvt
msepydpylpgstgggagnaktaaiqaqiddtvgimrenitkvaergerldslqdktdnlavsaqgfrrgan
rvrknmw-----------------------------------------------------------------
------------------------------------------------------------------------
------------------------------------------------------------------------
-----------------------------msfqdieagarnapqssedaefqklqsslslqvfkmnanvqgi
lkyvdqlgtpkdnatlrktlhdltestramakrssedlkrlsalqsglphktalqktshdlqmslvafqraq
qvsaerqrtvvqgvrlaveddsstrdepepssqtqrqailqaqlsphelayqesliqereeeireietgihe
laeifhdlgtlvnqqggmldniemnissvaadtgaaseelrtaheyqrragrraaclllilsvvvavvllai
ls-mslakltsistktlslllerqrlqtllhdpnssplqikknleqlrngiaamqa--kegdseavgllrnq
yermrgmlaagvprepl-----lsg--ggsgaskqaalfsstsrsdshgvfapykddpsyadeesgdndsil
lqsqrflmqeqdqrldelshsinrqhhlsvqindeldvhhglleeldtgidrtagrlgsarkrldrvakgik
enssafmigllifvlliliivl
>PiSt_194_
leslktiehilqqytddlnalsipsdfastptlsafaqspylnkyklqqlevnlhnnknyteltlklnqlvn
dtleekryvnsqmiqlfdsqnqtliqkdipdsdtkqsqlqklvkleeedlpslrqrllhggkhtqll-derd
heklndyhesiqddiinelseltttlknsaytlsqkilddlsilnetnenmirnsnlfkvidknlnnynktg
kiglfmlikltvgivvgflfmillikiipqi---------------------------mdqkkkckilisrm
tpnsepqatiesgdynihyliasliiyiciseksyprklafsylqeishefqnshgtdalsnsarpfgfssf
dnflsktkkiyqdqraqsnldrlnndladvkkvmtkniedllyrgdsldkmsdlssslksdslkyrrraqri
nleamirqyipivgaglifvfliwymfldslyahredqnnqrfeqlaqtlhqfrnvnndihgsiqqenilds
lndsfgllmqqvkrtsgdlrsvinrnaslsrivgmillgffviwmlyklrmtdltplfrqcvdivdaedeyd
rkqefiikdtfikecyefysvvadlqqfvtvirlpylavddetsnslsiedknrideefkykvqqlykklsl
letyekkreelvprnsgwlgki-lgddepldqqiylatvaahrtqilrflvsaldnanknfetiqkkrilrd
rqldllnfqnfd-------------dtddlnysefdsyheeeqnnhlsqqqiqlletenrefltmkskqlkq
vekvqqsiveiiniqnelsfklqdqgqqinnlmdnnaqvhidvqmgnktlnkatvrkkganmlvtmcfvlgv
lilfvdyislsiqnrtfefqqcvtsydkin---rkqhnyikpnnqewppkklkfsqqasiiakdivhvtell
sklallakrkplfddkpveigeltyvikqeifkieqnmqnlqrfvkgdas-dsqttqfsknvlnllnskmkn
vsgefknvleirqkneimnknrtenflsaasnhrssnnpsplvesgdhlsnnpesplpydpdadpnqtqqml
lmeeqggqylqqrnravetiestinevgnlfqqlatmvseqgeqiqridenvedislnilgaqrellkyyah
itsnrwlflkifgvlivffflwvlvsmssrysaagahqrdlrtqlfaspsrtaye--psvsakhnesflltl
esqnndemesmghkvamlktlgqkmgveinkgiklndeitntfeqgkvtlkntynkmvvmsqragitwrmwl
tvfglvfvwffyiwifmseiis--ipttsthgga---tyyhvaiklplrsltvqrrysefedlvnglcdnlg
invpyelpsknwfksntqniilerkaelsrflnqair--dstiqnsallhkflllpvthssvllldegside
snwlevlrvlrfsiqdsdiqirdkinklfqpcfvkllltlngkl----kkelptdefsrrqallkeiqanlq
hl---vstsr-------rvlgketkdtvglsnqdllqqqvqihrqqdqeveqlrmiisrqrqigeminaeve
eqnamldqfneeverasdkvqsarnrarnilssstfsqtrsqalslekqtetllarysnfqnqssveatdee
sqiftsiqetlekrdatlaklnrisdsmdtlltsklqqltrhkeilsdhkasfnkiaanieeernrnnllfs
vrsdinahrqqeingndyvleerqrvdnantfadrllnlayqtrdelynqrqylnnaqlkmfstlqqipgin
vliskintrrkrdtfilatviaacilllfffafrsyaqnnrqglapvnpyanvgqtnpyadvnsnpygngts
ngngnngnaygk--tnggqqylgangqssspygsstsrshsttgarsidlndvssvmiekrkpvrsqlnedf
ddmnlndegdldi--qeeqvnsedeevesikqdirfvkqesvastrntlrmaqeadasatntmgmlgaqser
lynaeqnillsetqtsiaeqkvgelrrlnrsifvpaygnpfnkklrlrqqeeniknakaqekymresnrqqm
yaseqrlklgitnnansevhqkyagekhldaakryqfendsedddmekeiagnldqiglyakklsasaktmg
qevdsqnerlrkieedadrldinvhmnstrlsnirhidiflkrldlllhdihdnlsqlvqinqnes-virdi
nkqllsykeylqilhnrlghsksvydqyhsnhklnneiih-kqrierysldekdtfpnsqesareqlfahrs
k----kiqeaketsvneqilklnklittslqtsrqllstsvlqselnidlldqqtkdlrrlnedflkfndll
arsrqivkfiekqdksdrrriylsigffllccswvvykrilrtplrlllwsffkiifnwlfvsldsmgteei
ltaimassisesiesigtviessvtletsetisdtillmsdvvssvvsfiespvlttmdelmkiyyigilrt
sgekaleltsardltqfsffertgvsqfmtffsetvsqrtqagqrqsieegnyightytrsegiacviisdk
eypvrpaytlinkileeylalhpqqewanisaslaydqleqylkkyqdpsqadsimkvqqeldetkivlhkt
iesvlqrgekldslvdksealssssrmfykqakktnscciimmfrdrtnlflsyrrtiprai--slieeeeg
linqqrdtddgemkpvipslfdiaqeldshlvtikretnellalykrliivnksdkkslesrienlnydilk
tfekcyilvkkfeylnvnhdrlgnytendleilnnfkktyatkiqdsslifrnlqnnyikflrddede---m
dslitsrdtntlldeeidrnylkqvlqqtq--rnlnqsylhqreqeisklamgileiltifkemeslvvdqg
slldridynlqntvhdlkqsdkelikakhyqkrttkckiiflmslivfvlfiivlvkphgs-mdpfnevked
awntvaslesllrlsaappppdtildfnnnyqelqeiyddlkqaiaiseslpekyqlssadiaarkavlgdl
qnniadiksqwdsikqrevttmsnrisqddesnpfdqfnqfqqqeliqeqdvqldsihetmknlnmqaqlmg
seleeqgfmldeldndldnvdnklrrglnrvnlfieknrergsdwcigilavvlfillilviaimnsiynhg
lkqtqtisndllefeknstsplslgaittsitafrktireyqdliekdtdssantkhesrlekfnldlndfs
akfeslraqrdvlvqetnkqellgrrmpasdnpydpsgrveaeqqqqtln-yleglfkerlslargsqqldh
ilemgqnafediveqnevlrkvqakfeeglvtlgvsqgtirsverrakqdkwlfwfcvvvmvvifyyivkff
rmsdlfetyesdfqlalleaksklaqisaveesrksylraiegaieegqevldqmgievqnlptnqrssynt
kirqyksqiddsksrlnqllqdkhelfgsrytddvgslqdqqrktllgnnaslerssqrlkdshrvaletes
iggnilndlrsqrdqisgarntlmtadtyvdksiqtlksmsrrltankfisyaiiavlilliflvlaskfws
ssvpydpyipnqttgdqsqsrtaaiqaqiddtvgimrdninkvaergerldsienktdnlaisaqgfrrgan
rvrkdmwwkdfkmrlciilgviivliviivpiavhfs-------mr--------------------------
----lllyfmkksltnadssdmitvvtiahanvnktlvltilkkitdkyiefrtksdqpqqlkhkmgefkpy
mnqiiksygnrsssnqlllaneeveevrqfmleninkllsrgdkinllvdqtdrlttsslvfqkrsqqirrk
mwlskskfmltivgvaifiiyillgslcgmsfnnafeasnrshqykdypefeslstaidnrlhqingtlpsi
kkligdyetna-adtvgesvgknlnqvtenfkklnesikqlnsiedievlnylkqkqiklvrdslntfknyq
krfeaaqykhlpegsstkq-emlreveeqsqlqgqqqvityepvnaeeleqqtilveerereihriqqdtve
ineifqnlssivneqqfqidniesnlfnysqdvrgasnelrtaeryqrrsggrmcclmvliavagfilvvgv
lfrasqskinvyldelnsnleerdrlvelrltpsandnelisllqklvkyfkylqqdlveqyinqfreavak
yedvheklagdssisvseyhft-paefpqrktpissvrfqedidhfrnenfkpysdeetdsesfdaqtnqhl
faqhqqtileqdqsldvlhqliirqhtmgqsinselddhlillndlengvddanyrlntaanrlhefrkrvr
engslvtiivltvilimllvvl
>AsFu_140_
------------------------------------------------------------------------
------------------------------------------------------------------------
------------------------------------------------------------------------
-------------------------------mvkstqiarldglmlaasvddeaetelseiksqakmifrrm
srnsapqasiesgqynlhylikddicflcicdrsyprklaftyledlateftttyspsqysptlrpyafvef
dtfiqrtkkiyqdsrasqnldrlndelrdvtkvmtkniedllyrgdslermgelsgrlredskrykkaavri
nwellikqygpfagvgflllfliwlrff--------------------------------------------
--------------------------------------------------mtditsdfnkvlkdknasttip
tgeqsttadeflkeayrinshihslllylqsirhsylsvhprtskpltdserdsidsstalllrdlstsian
lstaetlrqetesgkkrassalenkspeqihdeerartlrtvresilwflrrgleraaeaqrdmvekrierv
rekeksvlyksepasvpvsgpgpatadphlrgstlsetetaaieaelspeqlqlfaeendlllrqyedalsk
vqnaekslleisslqqtlvshlstqeeyieqlvmdasttttnigqgnkelkratqrrstaqavfwgtvglct
wlvvwdlifpsiqdrtgefqailgqaqkrlskvgsqrqallsdsqrrqarrsefarraaeigrgitattakl
qrlaelakrktlfddrpveiseltyvikqdlaslnqqiaslqaltlsqhpkadqegehndnvvvmlqgklad
vganfkevlevrtkniqasrsrtenfvssvssksldpsdsplyipsgrrtpqpsdlltldpsnpsqtdqqll
vmeeanntyiqargeaidaiertiselggifgqlaqmvseqsemiqridantedvvdnvegaqrelmkywnr
vsgnrwliakmfgvlmiffllwvliamssrfprsslhqrdprs-lfdggsrpaysatpnakgqysdavldhl
esqndaqvegisakvkmlkdltlaigdeirdtstise-lndafdntrvrlrgnmtrmlrmaertgvgwrawl
gfflavflifayvwltmapkveisipttttshtsppytiynitlrlplrsftiskrysdfvafhtsllnqtn
apppaplpgkhwntvsnqvlreerrqglesylraineaddprwrtcsawraflnlpstepg-aagtqsaidp
tlwldcyrdmkahlhdarqhessaraksslvragsligaledglknlggnglgdgeirrrkdllvnakkekn
gledllnamaasiqdkervlgketertreldnqgvlqlqkrtmedqdmsieelrkivqrqkelgiainaele
iqnellkltdedtdrlgkkieignkrvgkis-----------------------------------------
------------------------------------------------------------------------
------------------------------------------------------------------------
-------------------------------rralfgskskspappanpyakpapidpytplppseqpagsg
stkgrpistpapgggyapnqygnqggygadrfgnaggasygglgstptaadrdalfggardrvqqqqqpyse
pnnaygggsneynerqltaeeeeeeeiqnikqemrfikqgdvastrnalrvaaqaeetgretlarlgaqger
ihdtekaldvaaiegrlaeekakelktlnksmfavhvsnpftsarrrrerdekiiethraeratregtrnea
yqtnqrmertfreiereagkprgksrtnvterakyqfeadsedeamedeieqnldllsgaasrlnglaratg
reldeqnrhlerimgksdfvddqiamnrakldrihstaalqarlkelsialaqihplidrlrnftvalgqei
hgslkeaeeqmeilkvevdaletkerivslagrlaeemkrtrvdfrnaqlqakrnaeaakrkerellfsrsq
s-aerrsqlneklshddivknasndvtaalrrthqlmqaelsrsqfahqtleqstaalsslsesytdldsll
sssrdligsllrsqksdtwyletafyilvgtiswlifrrilygplwwlvwlpiklsafailgtvgiqsmphe
aptlgqta--ampsasisaswdesqapetdrlidqigdteiprnpkkrmyeateieqrdelmkivyigilqn
aqqpavelcaerelssysrftrgsisefmtmfsktvaertkqgqrqdiqeqdftfhvyartqgiagviisdn
eypslaahqilskildeflsqnptaatsrn--pvpfpqlrtyittyqnpqevdsimkiqkeldetkivlhkt
iesvlergekiddlvskseglsaqskmfytsakkqnsccvimmwrdrtnlyisyrqsfahhpgfsqseesrr
lisdsddgdaiemdllpprwvdvqdevtelladiaqksaqldklhqkhllpgfgdrkqdermierltqditr
gfhecqtavqrieamvreakqqggvsagdetmakniqislasrvqeasarfrkkqstylkklrglegaaapf
draptp-mdpslmesdadksfsqstlmqtsrltgqhdeaieqrereindiaksiielsdifrelqamvidqg
tmldridyniermgtevkaaekelkvatnyqrrttkrkilllliilvagmiillivkpkrhstdpflqvqad
vlstlqssrplfssylrpelqqaraeleatltdltadlddlvgsvraieqdpyrygleidevarrrklvdev
gdevekmreelqrvstsglpnpsdfdnvlspsddytaleqqrqmelmheqdeqldgvfrtvgnlrqqaddmg
releeqavmidevdtladrvggklsngmsrikhivrknedtmssfciaalifvlvlllilvialmtklppkp
seeeqriesqlkdl---------lekrealisqlsrlldseatltasal-------kqsnlarnrevlqdhr
relqrlnaaiaes---rdranllsn-vrsdidayr-----nsnpaaa----eadymleergrideshnmidg
vlsqayainesfglqretlasinrrivgaankvpgmnaligkigtkrrrdaiilga----figfcflmvfff
rgselfssyetelklvqadlnqkldqiaesseqrksairmaeraldeanelldqmrmekqnipsaarskvni
rfrnyatdvdeakrklkslsddrkalfgdrytdepqdehleqrqqllsgterlerssarlqesqrialeted
igrntladlyqqrqtieharaglqqsegyvdtsiktlrgmarrmatnriitiaiitvlvllifaviyskfhm
seqpydpyipagsaaqngdprtreidrkiqetvdtmrsnifkvsergerldslqdktdnlavsaqgfrrgan
rvrkqmwwkdmkmrvclviciiclliviivpavvttt-----------------------------------
------------------------------------------------------------------------
------------------------------------------------------------------------
-----------------------------msfdrlsslrsedphyrddpdfdrlteslsnqlftltsnitrl
sdqiallgtkrdtervrervhnlleetrsgfkhvgegikkvqmwedvnpskwtqqklssefkatleefqtvq
rralekqrasavaartaveerehgpadgtt-qqqqqlleqprlanqaevdfqealiiereaeirnieqsvge
lnelfrdvahivheqggqldiisenvervttdtrganvelrsasryqknarnkacclllilavilviivlav
tlmpnpsqlflladhiklsllerqraislnlepnsqdgeisrsleslregiesvesevaidlkdqlhylqsq
yrdlssqfeqddsvldsdfsnvsspdlipqhppsksvrfmdsadenrrnlfqpyrdspppspdhsnmsnqqi
ydhhaetlreqdeqldrlgesigrqhqlsiqigdeleghialldgmdgdvdrhqrrldgarkrldkirkrag
enwsmmtiigliiilvilivil
>HiCa_191_
------------------------------------------------------------------------
------------------------------------------------------------------------
------------------------------------------------------------------------
-------------------------------mvlstqisrldgiplaasvddeqvdalseaksqaklisrql
nrnsepqatiecgqcnlhyiikdgvcflciadrsyprklafsylgdlaneftttyptsqystnlrpyafvef
dsfikrtvktyqdsrapqnldklndelrdvtkymvknvedllyrgdslermgemsgrlrddslkyrkaavri
nwdllvkqygpfaavgfvmlilifwrflmsdayvreqqnnalldslaqktnalksvsidiydhardhstidn
tsevfsslstnirgsagrltrmarqgdavfkiaaivivvgfllwiilgwimtditplvnellkahgttaipf
rslstetvdeflkeayrinshitslltylksirqsylstttprkqhltdtdrdtidsstalvlrdlsssian
lasaetlrqemqstrkkfgldfgtgsseqrrleetertlktirenvlwwlrgrlegvaevqrgmvekrieri
kekeksvlhkmsgsdggglsmrdrptasdilpdvidekekaeiesklspeqlqlfaqendgllkhyedtlgk
vktaekslleisslqqtlvmhlstqedfinqlvsdaantetnvgqankdlkraterlstaqavfwgtvglct
wliiwdaifmsvqdrtpefqsilaqarkrlsktssqrqfllsdtqrsdsarsefarraaeigrgisgtmvkl
qrlamlakrktlfddrpveiseltyvikqdlaslnsqiaslqaltlaqhpktdqegehndnvvvmlqgklad
vganfkevlevrtqnirasrsrtenfvssvssksldpsdsplynaprsrspapsdllsirpssssqsdqqll
mmeeasnsyiqargeaieaiertinelggifgqlatmvseqsemiqridantedvvdnvqgahrellkywsr
vsgnrwlvakmfgvlmiffllwvlismasrfthstlhqrdprsslfdggarhgygatpnsrgqysdavldsl
esqnevelegmsakvkmlkditiaigdeiressalaekmndtfdstrvrlrgtmnrmlvmaertgvgwrvwl
gffcavfllftyvwlfmapaieisiptttlsttpspytiynisirlplctftvqkryseflafhaslssqvt
apppaplpgkswntnsnpvyrekrregleaylraineaedpqwrnssawraflnlpsmtpgaggnagpitdp
vtwldcyrdvksqlhdarqhecsaqaksslvrvgtlltglddglknlggdklgsgelrrrkdllssarkerd
glenllnsmsasvqdkerilgketdqtreldnqgvlqlqkqvmenqdvsledlrkvlarqmelgvainsele
iqnemlkmvdedadrvnrkveigkmrvgkistgtgwaqlrqqarsletqsetlfhtyaqyaslsqmtpsede
vkaesqiheilerreaiisqlarlldsesaltssalkqlsrhreilrdhrrelkrlnsaiaetrdranllsn
vrsdinayrssnnveaeymleerghlenshnmmdsvlsqayavnenfglqreslarinrrivgaargemgss
s-------------vyllafvs---------rsalfgsknknptpssnpyaqpqqsdpysyvppsnqgrpgm
kppasgygaprnpygyapggpgyqsgyggdrygpgg---ygglgrasvddnrdallgda-rarqqerrqggv
sgasadgsnttyaerqltaeeeeeediqamkheirmikqqdvsstrnalraaleaeatgrdtllrlgaqger
ihnteknldlasnqnkiadersrelkklnksmfamhvsnpftgeqrrrardeaiidrhheerlqreatrqat
frteqrmdetfktl-skkaaggpqkqtnladrskyqfeadseddemeneiesnltaiegvtgrlnllaqaqg
reieqqnadlgriigksdhvddqivmnsarlgririspglqtrinslstthkqttpliqrlqnlpvtlgaei
hlrlkemeeqmellrveleqletrervvvvigkleedlksariqfrkaqlqakrnaeaarrkerqllfagve
gtehirrkgraglthdalvasasedvtaalrrthqlmqtelsrsqfaqdtleqstaalsslsesystldtll
assrslaasllrsqksdtwyletafylligtivwlvfrrilygplwwmlwmplkliivpifagmglsgtsll
sgtpptvisgtskstaepsslssvhdqenesivdeieniqlprnpkkrmheetimdekde-npfiyigffrd
ptrppvelygadsitlmtsfirksqleliaftaqelcrnikanvitkiaen--igtiydpgtgvatflvtsa
eypaeiivkyvsrkleskigphtlksreevdptlaknelnaylvraqepdkvdritgiqdqlddvkrvmhkt
idealrkgekldsliaksdnlsmqsrafaaqakkqnsccvvmryvgrisvyisyrqsfahhpdhstseerrg
lmsgaddgdavemdllpprwvdiqddvtellsgiaqksarldklhqkhvlpgfedrkeeegvieqltqeitr
afhdcqraiqrietmvkeqkqhggvsksdemmakniqislasrvqeasagfrkkqstylkklrsldgmttpl
elapmhimdpsliesdadksysqstllqtsqkvtsndaaiiqrereindiargiielsdifrdlqamiidqg
tmldridfnvermmvdvkaadkdlts------------------------------qpttnetdpflqvqad
vlsalnntrslfssylrpeleqarselettlhdlstdlkdlvesvrvvehdpyrygleleevgrrrqlvedi
greiegmraelvrvsgqslpspshfelhdehledyaefeqqrqqelmaeqdqqldgvfqtvgtlrrqaddmg
releeqvemlkevdtladrvgdtlqsgvrrvgkiirrnedtasscciavlimvlilllilvivlqnslfnaa
lkqssalrrdldvfaeasmtspalgqisasltsfsrtiddysslskqelipakqelaferlknfrteladyr
qlfdrlrkarddaqsasnrnellgrrastpenpyaqsnlpqsspfanpnypredrvlreqsffsntntqlde
fldrgravlgdlgqqreilkgtqrrlysvantlgvsgdtirtierrakqdkwifwggvvvfflfcwavlhfl
rgselfssyeaelklvqadlnqkldqiaeyqeerksaikqaeksleeatelidqmriekenipsaarskvna
rfrnfvtdiddvkrqlkalsddrralfgdrytdepndhhleqrqqllsgterlerssarlrdsqriaqeted
igrhtladlyiqrqtiehtragllesegyvdrsvktlrgmarrmatnrmitlaiitvlvlliiaviyskfhd
reqpydpyipvagsgnggnqrtaalqaqiddtvgvmreninkvsqrgenldslqdktdnlavsaqgfrrgan
rvrkqmwwkdfkmriciivgiilllvviivpsvvlkkgvrsccrprailmhdcwvltttvrvwatkqiiyag
svtpkdrfhvvegaeefqshaplsylvvataelgrripfaflleirrkflttyestdfsslppygcaafnth
lrellqtyntappadslasarkeidsvrgimteniervlergeridllvdktdrlggsardfrvrsrglrrq
mwwknvkvmallvvvvvflic--------msfdrlsslrpgdsqyqddpdfqrlteslsnrlftltsnisrl
snqisllgtkrdtervrervhdlleetregfrevgegikkiqlwddinpskwtqqklssefrstleefqiaq
rralekqrasataartalqeeegviatspqgqtlqqlqqqpriapqaevdfqetliiereaeirnieqsvse
lnelfrdvahivheqggqldlisenvertrndarvadselrsasryqknarnkacclllilavvlviivlaa
tl----------------------------------------------------------------------
------------------------------------------------------------------------
------------------------------------------------------------------------
----------------------
>LaBi_192_
thdeinlvrlvrrleksvatpdewnnewiwlkaqkdlqkvkyarklvknvety-akikqrnellikldkve-
-----------vflkdvhqrtlpptnrpapsstalfsppslppsplppsfpplartspstttalaptrkppt
stpsnpahtslqsslslqlsqmatqlkrnaehfqqtlekdnallqitsqkieenydamgkarvmlkdltgks
gttwlvv-aivmcvlgvfvamvgvirfs---mvrstiivrsdalplaasvddeteqvlqehkqqsklifrri
tpnaeprcsiesgpytlqylisdnvvfltiadksyprklafsyldelskefattygskv-etvrkpyafigf
dtfmsktarlyqdtrassgldrlnddlqdvtrimtknmeellwrgdsldrmshlstslrsesekyrkaarni
nlqamlrqyapfgavgllvfimlywrfmrtvediyesqndqrldelhskirtlrgittdihddveaqnlldn
tndrfssfgtalsqtsqraaqafgigtl-wriaalivgvfiafwkvlgwwfcdrtndfqqtlhdkeralpda
krretklgkeyvteaytilnhintltrmlsnvrspylnvdsrsirhltneereqidlqarviltrcssrike
mealekrraelvassvnplarflparlrqdettltsdviaahhagmtwyltrrlteasqtqkemqeervkrq
lertrtlgssaatigasssssyessqptnatnstyvsdededeeielsasqilqfeaenanilrtvqdtles
vqqaesrlmdisalqmelvshltrqteltdqlyedaiattstvekgnvqlkeakrrkdgrlfilvfligasl
sllflhyy-msiqdrthefkscvdsirsrspqrrqdkqpflnaksh---tksefsrmaasigkdissttlkl
sklaqlakrktlfddrpveiseltfiikqdianinkqiaalqsyvkqrntqgkqidehnnnvvmllqsklat
tsmsfkdvlevrtqnmkesktrteqfmystasaanhppssmlydpmgdgsptpgdilaldldsaenafmqmq
lveqq-dsyiqqrstaiesiettiaelgqiftqlagmvaeqretvqridadtqdiasnvdsghrellkyyas
issnrwlmlkvfgvlivfflvfilvslcflvvasgflnvlvsmrffkvrcspllgsspfangh---ryaddl
egqndealeglsskvrqlkdltigignevrestiqlsqmndafaetgsilsgtfrrmnnmaskqgcrwlwyi
vflvvvfwfflvtwwfmtaiqavfirgyeersspkphtvyridiqanvrswqmwrrysefddlhtdlsrstg
spppcvlppkhkrshsdikilderrvgletylrailsakedkwresfafkqflgipv--gkqqageasqlts
aswldehlelqsrlrdvwshksnvaaksklagvlarigvlgkglqelgvagmsegelqrrtdmvarlqddce
klsrvvtiarasqsdrervfgketemtrpldnvglvglqqvqiqqqdnqlsqlttilqrqrqlgeaigseia
yqiemlddlsnevdrvggkltttnrqlnrls-mlnydelhrqcrtlenlfdakltsyaqvasndlahsaerw
ndleaelddlslklqeindqlatlagnpellspsilraiqrhrelqqdhlrelrrtkanvqtaldqanllsg
vrndidaykss---aadsllaergridsshrmtddmlqqayetrsefsrqrssltsiqgrmlhvintmpgin
nlvsmiksrrrrdsiilgvvigvgfiiilsy-mplfkknlipavtpptpntsspr-payh----htyvpsrd
gdpynpisrsasayasladkysrnrgig-dvyargga---------elesdrnelfsgy---------npqk
sgsgrffdgpdig-rdptpgeekdediegikqqtrfvkqesvnstrnalrmareaeetarhtltrlgdqsek
lanterhldvakghsqraddktdelkqlnrsifrpvit--fnkdakraaqdakvqarfeeerterekammdi
reshnrlgmattygdeellggrgaknsqkeqrkryqfesnasddeledelddnldeissmtkrlkalgtamg
qelenqnarieridgktvgldgrihrnterlkkv-lpstlaqetqnlissldrrqkhinevqipalrlqqkl
aeelkdaidahsr-qievndqqgrrelgaivdtsrealdrmrkdtrsalliskkaiesqrtahrdellslag
ignqsnygasnekfgedalmkanadvtdalrrtiaamqnelersvlsnqmlesssaslhatssqhdklssfm
itskhlvtaleksdwldrviiisafmffllvvlfvlkqr------fvg------------------------
-------------------------------------------------------------mkifsisvvlp
psnscvvlstasdlssfsfyqrgsvgefmtflsktvaertpqgqrqsvqennytahvynraeqlaavliadq
eypvrpafslltkilddftvkvpqssfdnpa-sisfpeittylqkyqdprqadtimrvqqeldetkivlhkt
iesvlqrgekldnlversnalsvqskmfyktakkqnscciimttrsrtslflsyrnsrpral--dnndeneh
litas---hlvdlpdlpptwvdyadrvqellldthtkiasldklhakhvlpgfsdrsheereiealttditk
dfrhcqslinkisapqshafppdkksrhedltaknvqrglaakvqdlsaafrkkqrvymekiqghaikdlla
sgaislkgsdgmsevdddvqaathtraqsqslhvepslelhsrdrelteiaksiaslaelfkdlsvlvidqg
tlldsveynieqtavqveeaveelnvatkyqkntgrrkciflllliifglvvvllfkpkkrsvdpyhavqqe
iqtslqtaaqlrssylreelmwarnelkatlaaleadledleesvkivestdarfglddaevqtrrqyvghv
rkeiesmrtelt---asslsiprqrqtsdstqsdqaewareeqqmmireqdntmdsiagtlntlaqqaslmg
qeigqhnemlddleqnvdktdtklsdamrrlrkflrdseergsgwcivililvlmalllavilvmnslytsg
vrqtnslqsdlerlrng-dnsaalgqisaslsamhrtiedydsmakremikakqekaqmrvskfrtdytemr
nqfeklkaeaaqatttarraelipt-satplspsdqrrfqttnpprstihprehraldehtfiqntdtrlde
flaqgrevlenlkdqrnmlkgtqrrlldaantlglsrnvigwiekrstqdmyiflggavftffcfyliwsyf
gptalfdsyeqdfqqfieairvklegakeerqqrsatlrqvemeldeademvsqmdieiqgipqsvraqyht
rlraakadlarykklaadvrlarsdllgnpasddp-----sdrtrllagtsiledgtkrlqqsqrialeted
qgaeilsnlrqqreqiensrntlygadlaidrasgtlkkmvrrmyqqravtagiiivlvlliavitwekls-
msepydpylpnnagpskgnaktaaiqaqiddtvgimrenitkvaergerldslqdktdnlavsaqgfrrgan
rvrknmwwkdmkmriiigvaiaviiviivvsivkath-ihalvakgttvlaehkaggrdfsqatqtilskip
pnnskltyaweqyqfhyisedgytylvmaddsvgrrtsfafladlqrkftaapssssqdeipayslqsfgpt
isallqtyntappsdelaraqnelnqvkdimvqnveqilsrgeriellvdktdvmagqatafrrgarsvrrq
mwwknskmialsvvvalfllwllmaqfcgmsfadleagsssipqsredaafrelqsslslqvfkmnaniqsi
vkfvdqlgtgkdsaelrkklhdltettramakrssddlkklsvlqatlphktalqktshdlqfslvafqraq
qvsaerqrtvvqgvklavddtprpaelestpqeqrqaqilqaqlsphelayqesliqereaeireietgihe
laeifhdlgtlvnqqggmldnielnissvaqdtgaaseelrsaavyqrkagrralclmivlvivvavvllai
ls-mslakltsvstktlslllerqrlqtlppktntlhlqikrnltqlrtgildlea--kegpseavgllrnq
ydrmrdmlvhvssldke----elsstvpnlfppppatrev------kepiyapyaddppdp--------gim
lqtqrhlmneqdqhldqlshsinrqhhislqindeldvhhglleeldtdldrtasrlggarqrlervakgak
engsavtiavlilllliliivf
>ChGl_200_
adpltdltlllsrlqrtilhadaerlresdferekahanihyarslltkleqearkkevldqlserlsdlae
faasdgedlladiiatpsesmnsttspdmpstpastapqpaattttttttqtlrprhpeatpstisstaitt
teaildhqraeqdalsesilklasdlkasskafsasldedrevvdragqgitrtgqnmegvtrtmgalqrmt
gegwwgrmrlyaivyglmvvlvlvvfalpklmirstqiarldglmlcasvddsseqalsevksqvklilrrl
srnsepqasiesgaytlhyliaadivyvaitdrtyprklaftylsdlatefsttypaqqlspvlrpyafmef
dtfisrtkatysdaratqnldklndelrdvtkvmtkniedllyrgdslermgelssrlrddskkyrkaavki
nwdlmlkqygpfgalgliilgflwwrff--------------------------------------------
--------------------------------------------------madlttafnallkgheapptks
f--gidtadeflkeayrinsliarlhselrnlrqaylstaparhaaltdrdreeidanakmtirdlnarira
ledaeqlrqntetarkrlsrgfdgarseqatleaaarqlgahresvilflrarlqetartqqrmmetrltre
meknrsvlakaranhgagelpagaisngtglsvqeeeerkkpvtdnltddqkqlfekgnqdmlkhlegtldk
vrtaesslieiaelqnmlvnnltaqsahidqlvadsfettegigkgnkelkksvgkasparytffaaaglct
vlvlwdlvifgfkprafgllwrlfcv----trtgkpsqrllsdaqknaarrsefarhaadigrgisgtmgkl
qklaqlakkrslfddnpvevneltfiikqdlsrlnedirnlqglskrlhpkpdqegennknillllqgklgd
vsanfkdvleirtkniqasrsrteafvstmgqhalppsasplygtpsrgtpspadlislnpmgg-dqqlqlq
mmeegqntyiqqrgqaieaiestinelgsifgqlasmvseqsemiqridantedvvdnvegaqkellkywss
vsgnrwliakmfgvlmvffllwvliamasrfgssslhqrdsrsdlfkggaspsygatpnr----ndavlnel
esqndqqvdgilgkvrllkdmtvaigdeirdssalaekmndgfdqtrlrlgrtmnrmmvmaertgvgwrvwl
affaaviflfvyvwlfmappleisipstslhtptkpytlynitirlplrsfvvqkrysdfaalhqsltslvg
apppsplprkil-------------vplhrrlprtdraaprrprtlparrrraprpplsattywgadweatr
aplvdlnkelkrelgvarvreaeaqarralvkagsllgpleeglrvmksgrlgggeftrrrdaveaakyekg
lldqlaaalaqsgsdrvrtigpeteetreldnegvlqrqkvvtqeqdqrvselgavvhrlnqlgtaindevi
yqngmldqaneaadtldrklrvanrraknl-agqgwaqlrqqarslesqteaslqtysqfstqtapkptkee
knaea-------kregviaqlgrlldseatltssalkqlallrdklsdhrrdlsrlrttlqsardranllgs
vrddisayraaadaeaeymlgerarldrshdvadsvlsqayavqdsfalqretlasinrritlaasqvpgin
tligrisakkrrdgiimggfiavcflllwffrwsrfakqeadktkkaapktaarswypmgpsspknrgfrsi
mgrfgkekpesnpysspppqydqytqynnsqyndnqyatgpgfgndqysayspslgsaagprekygasgnlg
gtgsgglfdnyngsqamtaeereqaevddlksqilaeqeatnqsgrralamatqaneqmeaisghllrntea
fnqiernanrtkaqadisgvnidslnaantsmfnfva----nskartamredkkmnierqneaqleqvrqee
qdlarkwqareqql--eaarpkvllgtsktesskwefeddtgeqrekneehdevdqlteasrqlrkgaefhk
fmleqqnaqldritnkvetagdavtkqrsrqeeir-------------------------------------
------------------------------------------------------------------------
------------------------------------------------------------------------
------------------------------------------------------------------------
-------------------------------------------------------------mklyyvgvldn
tkapalqlcaahelsdfsrftrneygnfmtmisktvaertnpgqrqsveeqdyvvhcyarsegvagvvit-k
dyphiaahsvlsklmdqflseipldtikaanndvsfpalqdylnnfqdaneassiakiqqeldetkivlhka
idsvlqrgeklddlvakssdlssqskmfyksakkqnsccivmmwrdrtnlyisyrqsyahhprfsadedrrg
llssgddgdavemdllpprwadvsdevtelladiasksqklerlhqkhvlpgfndkkaeegeierltqgitr
gfhecgrciqrieqmvregkakgqmsradetmaknikvnlaarvqeasagfrkkqstylk------------
sraac----------addrtysqsmlqtttqklhsndavisqrekeieeiaqgiieladlfrdmqaividqg
tmldridynvesmathvkdaakelktaegyqkkttkrkiiflllliiaamiillvikpkkheedpflqvqqd
vltqlqtarslftsylrpelasarsdlessltsladdladlvesvravetnpaqyglsvpevgrrkrlvqev
ggevddmreelvkvgggdlpdpssfaiadgetndyaefereqqvvmmreqdqhldgvfqtvgnlrrqaddmg
releeqvemlqetervadrvqgrlqtgmgklnyvlrrtedkysgccigllivvliillilllilmnttfnsa
lkqrttirkdlsalsahpltpaalgslsasltafartvdeynalakqelnatkqdkaferirdfraeladfr
arfdalkaarddaahadnraellgrraatpenpyagggggggalgvassasreghalreqqffanthsaldd
yiargqavlgdlgqqremlkstqrrlysvgntlgisgdtirmierrakqdkwifgagvvvfflfcwlvlhfl
rgtelfkhyeteyqlvqadlvqkleqivelseprkaalsaaeraleetgelvdqmqmekqnvpstqraainr
rlrdyktdvdgyrrklrtladdksalfgsrytdnpgdahfeqrqqllsgtdrldrstqrlkasqvlanetea
igantlaqlqqqretidhttrvlyesegyvdrsikslkgiarrmatnrvitiaiitvlvlliiavifskfk-
------------------------------------------------------------------------
-------------------------------------llyacvaynstilaecttatsqvsslaalilpkid
haspkltythgshhihyitaggltylvvsdaavnrrisfgflvelrrrflaayettdyasqphygcasfngd
trglmveygttaggdalgnvqremddvrgvmtrniegllergeridllvdktdrlgqgagefrvrtrgirrr
mwwknvklmallafvvvlilativvsvksmsfdqlsslgrgssgytddpdfqrlsqdlmnklfklngnnqrl
sgevghlgtrrdtprvrervhelieesrstfkdvgegvkkvqawedvtptkymqqklsrefqsslsefqslq
rqalekqkasvsaaraavdhesgggaggggsspqllqqeltrlapqdevdfqealiiereeeirnieqgvgd
lnvlfqqvaqivteqgevldtiernvetvrddtqggdrelrsaaryqknarskaccllvilsviltiillav
flmsnpnalllladhiklslleqqraktlnlrrdsqdghisrsldqfreglealekeqasslndtltslrkq
yvdlttqfasngatstlthpndlaadftkpsaakkavrf-ssprsnnnplf-pyrdsprdhitsqnlsntqi
hayhqqvlheqdaqldalgasiarqrelsmqigdelddqvlmldeseramdrqtnalgrarrqigriargaa
esgqmtaivvliivlvllivil
>PaBr_644_
dttsinlthllarlennllspsadllrrspyhrarvganieyarslilklemslqrrqqikalkeqldaisa
aaedflsdnekdilptpsdstpestsppptqpasqithprppqqpslpssntlrsrhhpppptiptafpphd
pkttlsqneaeqdtlttsllslatqlktstqnlhtsleseksiiaraaegldrstagmeaagkrmgalrrma
gkgwwgralmylwifglwvvavlivfmgpklmvvstqitrldgvplvasvddegea-lseiklhakkicqrl
nrnsetratiesgqhnlhyiiqdevcflcitdksyprklaftylddlateftttypasqyssklppyaflnf
dnfiqrtmktyqdsrtsqnldklndelkdvtkvmtkniedllyrgdslermgemsgrlredsrkyrkaavri
nwellmkqygpfaavgfimfilicwrfsmsdayvreqqnnalldalaqktralksvtidiydnardhntien
tsevfsslstnirgsagrltrmakqgdaitkvagivvvigfalwlilgwimtditpllneclnshgavgiqs
rskstetvdeflkeayrinahitslltylkfirqsylstttprqqhltdadrdtidsstalllrdlsssisn
lasaetlrqetqstrkkfgldfkagsveqerleetertlktirenvlwwlrrrlegvaevqrgmvekriera
rekeksilykmgsglplrdrvalgagagdiapdmidekekaeiesklspeqlqlfaqendgllkryednlgk
vqnaekslleisslqqtlvmhlstqeefinqlvtdavntetnvgqgnkdlkraaerrstaqavfwgtvglct
wlviwdaiftsvqdrtpefqtilsqaqkrlskasahrqtllsdvqrkdaarsefarraaeigrgitgtmvkl
qrlamlakrktlfddrpveiseltyvikqdlaslnsqiaslqsltlaqhpktdqegehndnvvvmlqgklad
vganfkevlevrtqnirasrsrtenfvssvssksldpsdsplynaprtrspqpsdllslepssssssdrqml
mmeeasnsyiqargeaieaiertinelggifgqlatmvseqsdmiqridantedvvdnvqgahrellkywsr
vsgnrwlvakmfgvlmiffllwvlismasrfthsslhqrdprsslfdgsnrpqygatpnsrgqysdavldsl
esqnetelegmsakvkmlkditiaigdeirdssalaekmndtfdntrvrlrgtmnrmlimaqktgvgwkawl
gffcavldlypyirllmappvdisipttilsttpspytlynisirlplrtftiqkrysdfvafnssltsqvt
tpppvplpgkswntnsnptyrekrregleeylraindaenpqwrnsnawrtflnlpsttpgacgnaapitdp
ttwldcyrdvksqlhdarqhessaqaksslvragvlltgldeglknlggnklgsgelrrrkdllasarkekd
glesllnammasvqdkervlgketdqtreldnqgvlqlqkqimenqdlsledlrkviarqkelgiainnele
iqnemlsmvdedvervnrkvqigkkrignistgtgwaqlrqqarsletqteslfhtyaqyasmtqitpsdee
rkaeaqindilerrealisqlarlldsesaltssalkqlsrhreilrdhqhelkrlnsaiaetrdranllsn
vrsdidayrssnnaeaeymleergrldnshnmmdsvlsqayavnenfglqreslarinrrivgaasqvpgmn
slihkigakrrrdgivlgafigicflrs---rsalfgsnkssaas--npyaqpppsdpyslpsgprqshpgm
nppglanpaprnpygyapggpgyqsgyggdrygrddsapygglgrasiddnrdallgda-rermqerrqdgf
sgaaandadtayaerqltaeeeeeediqamkqeirmvkqqdvsstrnalraaleaeetgrntlirlgaqger
ihnaeknldlasnqnkiadersrelkklnksmfsmhvsnpftgeqrrrardeaiierhqeeraqreatrqaa
frseqrmdqtfkglakka-nsapqketrladrakyqfeadseddemeneiesnltaiegvtgrlnmlaraqg
keveqqnehlnrimgksdyvddqihinsarlgrihaspglqsritslstthkqtiqliqrlqnfpatlgaei
hlrlkemeeqmellrveleqleakermvvvigkleedlksarlqfrkaqlqakrnaevarrkerqllfagvg
ggegvrrkgrpgfthddlvasasedvtsalrrthqlmqaelsrsqfaqetleqstaalrslsesyssldsll
assrslvssllrsqksdtwyletsfyilvgtiiwlvfrrilygplwwilwiplkltafvvlggiglrtpgat
iavasspmvhvtlngavtsaadsqktktnedvlekiekiamprnpkkrmheekfpedkdelgdiiyigffsd
rgqppeelygadsisiltrfirksqlelitfvcktlletavtvikddadsqnvvlycfkphdrpatvvvarp
syseqiarsiakgvqlkirkdfvpqdfdltlqgi-ydeaksklkeyqdpgkadelakiqqqlddtkqvlyqt
vdkmlergekldsliaksdnlsmqsrafaaqakkqnsccsvm------------------------------
------------------------------------------------------------------------
------------------------------------------------------------------------
------------------------------------------------------------------------
-------------------------------------------------------------dtdpflqvqad
vlsaltatrplfssyvrpelqqarselettlqdlsadlkdlvesvrvvehdpyrygleldevgrrrqlvedv
greieemraelvrtgqsglpdpshfdyghddhddyaqfeqqrqqelmteqdqqidgvfqtvgtlrrqaddmg
releeqtemlkdvdsladrvggklqggvrrvgkiirrnedtasncciavlimvlilllilvivlkrslycqc
mmsteakgrsgqsytrcaalrisigqisasltsfsrtiddysslskqelipakqelaferlknfrteladyr
qlfdrlrkeredaqstsnrnellgrrastpenpyaqsnlpqsspfanpnysrethtlrehsflsstniqlde
figrgravlgdlgqqreilkgtqrrlysvantlgvsgdtirtierrakqdkwifwggvvvfvlfcwvvlhfl
tgselfsgyeaelkliqadlnqkldqiaeateerksairqaeraldeamelldqmriekenipsaarskvnt
rfrnfvtdiddikrtlkslsddrralfgdrytddpndhhleqrqqllsgterlerssarlrdsqriaqeted
igrntladlyvqrqtiehtragllesegyvdrsvktlrgmarrmatnrvitiaiitvlvlliiavvyskfrd
heqpydpyipqpattgngnqrtaalqaqiddtvgvmreninkvsqrgenldslqdktdnlavsaqgfrrgan
rvrkqmwwkdfkmriciivgiiillvviivpsvlankllyaciahrstilaehsssstsasslasiilpkis
hqvpkltythdrlfvhyishapltylvvatveigrripfaflleikrkflaayhstdfaalpaygcaafntd
lrallqtyntappadslasarkeidsvrdimteniervlergeridllvdktdrlgttardfrvrsrglrrq
mwwknvkvmvllavvvvfliylfvgmacgmsfdrlsalrqdeshyqddpdfqrlteslsnrlftltsnisrl
snqisllgtkrdtervrervhdlleetregfrevgegikqvqmwddvnpskwtqqklssefkstleefqsvq
rralekqrasataartaleedggvphsptegqslqqlqqqprlasqaevdfqesliiereaeirnieqsvge
lnelfrdvahivheqggqldlisenvertrddtrgadselrtasryqkkarnkacclllilavvlviivlaa
tlmsnpaqlflladhiklsllerqravslklepfsqdgeisrsldslrdgveslasqisadlrdqkislkkq
lddltsqfnnpssdatlktpndlaedfapqhpisksvrftdsldpnrkallhpyrdsppptfdhsslsnpei
hahhaqimqeqddeldrlgesigrqhelsiqigdeleghialldevdgyvdrhasrldgakkrlgkfrrnag
egrslmtiigliivlvilivil
>LoEl_294_
ssqylqtspyvakykldliqcslinldnnnyskthkqq----------------nssnsytrtknklehlls
neideklyitnelikiynqqntppaphfsdqkhlstsshrssiipegdnlnelrhrllssssfsnnslaged
asklntyhesiqedilnelsqltsslktsamtlsskilddlnilnetnenmvrnsnlfkvidrnlndynktg
rislmflikcvvgvviafivmmffiaivprimvestliyrydalplcgsvdddsnaqlleqkkkckiliski
tpnsepqatiesddynihylisqsiiylcickksyprklafsylseianefynshgadalsrtarpfgfssf
dnflnktkkiyqdqraqsnldklnndladvkkvmtkniedllyrgdsldkmsdlssslkqdslkyrrraqri
nfeamikqyipvvgagliflflcyyylksdlyahreeqnnqkfeqlaqtlsqfrnvnrdihdsiqqenllnq
lsdnfsnlmqqvkrtlgnlttvmnrnssltrivglillgffviwmlfklymtdltpqfnqcvdivharpkqq
hrlqyklkdtfykesfefyqvlvnlnafissiktdylais---eskassmtkdkidedfnvkiqqcfkklal
letyetkrqemvlqkrwfsfgfddgedaaseqvlyfdtiakhrmqilrflmeslnyvskkfetmqrkrasre
rqlnllefqniddlnlneseiftnlekiqqnveveqdqedenvpptlsqqqlqelevenkellnmkntqlkq
vdkiqhsildiiniqnelsfklqeqgdlinnlidahsevemevtagnktlnkatkkkrganylvvicialgc
llviidflkvsiqnrtiefqqcvntyekinqqqqqqqqaqhhgsgrknskksefsqqasliakdishvtell
sklailakrkplfddkpieigeltyvikqdifkietniqnlqkymkgess-dsqttqfsknvltllnskmkn
vsgefkhvlevrqknelmnksrqdnflsavsnnr---tssplmastgrasdnpaspygldneadpqqqqqml
lmeeqgqqylqlrnravesiestinevgnlfqqlatmvseqgeqiqridanvedislningaqrellkyyah
itsnrwlflkifgvlivffflwvlvsmssrysgngahqrdlrtqlfsngtppsydqtraavaaqnesflnsl
esqndeemdsmgqkihmlknlgermgieinksiklndditdgfergkvslkntfnkmivmsqragitwkmwl
vvfalvglfffyvwlfms----itipaeeeings---tyyqinvklplrsytikkrysdfdnlvktlchhig
inrpytlpakhw--lnksnvveerkqefthflnnmll--dlslrnepefllflqlpkhrpqidengeggd--
-lwydvyrslknqleelnsgegntnpvrlkerihknyqptindlansannnenkqemmkrklyisqvqslvt
qienfkkpssnsngn--rifgketddtialtnqellqhqlqihqnqdkeieqlrvsiakqrqigeainaeve
eqnsildqfneeventsdkvqqarrrakkilssssfsqirsqalhlekqteqllskysqfqntsslepsede
tstetqiteilsrrsaivsklnrisdsspelstsklqqisrhreilqdhtrafhriksqleeernrnnllfs
vqsdisnhkrreidpnsyileegqradsantladrllqgalqtrdelmnqrqyltnaqlrifgvassvpgln
vliskintrrkrdtlilasiiaacilllffvafrnyaqqtksgmkpvnpyanqqqpnpyaltrgspyanmnt
nsatsstsgmsntstnsaspygqrlqarpdpyarpsssragqvssgqpnadrlsqpvqqpqnasvsrineey
hhegdggnddefddipdeqeeeedeevnaikqdirfvkqesvqstrntlrmaqeadasgtntlgmlgsqser
lynaeqnlllgatqtqiadekvkelkrlnrsifvpaygnpfnkksrlrrqeedmkarkmqekylresnrqgi
yeseqrlkqgimnnalsethhkymdeknlaaakryqfendseddemekelasnldqigsyakklhgiantmg
kevdsqnlrltkieedadkldinvhmnstrlnnir--mslyerlgqlqltifgnldslvqtidlpddifsqi
shnlltykdylrilhlqqqleqqpmlvnsglqiyelkyeslkaklrdmelfindtrqeklhqdrlvkfdllp
svtngksnntnanpsinqinaqntkitsslqasrsllltsvlqselnidsidqqskdlarlnesfikfgdll
gkskgivkfiekqdksdrqriylamgfflacccwviyrrvlrrplrilfwslfkiifgwlfggnkdeqslev
vamatatsiltimnsvtgaenqgtvrrtiegiidtvtnstitknslnevtssvilslvdelmkvyyigilkt
sgskaveltsardlsqfsfferngvsqfmtffaetvsqrtpagqrqsveegnyvghtytrseglsavivtdk
eypvrpaytlinkileeylslhpksewdnveqkleypqleqylkkyqdpsqadsimkvqqelddtkvvlhkt
iegvlqrgekldalvdksealssssrmfykqakktnscciimmyrdrtklflsyrrtitrdiedssrrrshq
gsnsdklgksnemrpmiptqfdiakdldlyltvitrqirelqnlykqliiinksdkkqietqieesnyqilk
nfekcyigikkfeylaknheklrnyslqdleivqnmrrnyankiqvlmmefrslqgnymnflrdddderlie
krnekmmingdgtpedae-afskeflqtqhqqhqnydplleqreqeinklamgileistmfkemenlvidqg
tmldridynltstvqdlkssdkelikaqsyqkrttkckiifflvlcvfallmlfmlrpsss-mdpfnevkde
aestikqlesiiakrllppsleqiqdfennlqemrelqedfrgtlemssaeperfnltpldirqrqniinnf
ekrisqleqkweksptrevttmsnrisqdgentdfaamtnyqqqemieeqdnqlddihktmmnlnqqaammg
deledqafmldeldyeldhtgnklqrgmkrlnvfiernketasnwcigilvvalvlllvllivamnsiynhg
vkqtqtitrdltsfeknstsplslgaittsitafkktireysdlidknttdaaytkhesrvrkfnedlenfv
skfdslkkqrdiavqetnkqellgrrstpsenpydptqqqqqqeqvml---qreglynenqalargseqldr
ilemgqqafediveqnetlrklqtkfeeslvtlgvsrgtirsvekrakqdkwlfwfcvvamlvifyyiikff
r---mfffskkkkniii--------------eqrkqylkaieaandealevldqmtievqnlpsnqrssynt
kirqyksqveetkkkykqlaqdkhdlfgsrykddlggagdsqrkqllnnhsslerssqrlqdsqrialeteq
iggnilndlrsqreqiggarntlmqadtyvdksvqtlksmgrrlvankfisyaiiavlillillvlyskfss
ssvpydpyipnqttgeqsnsrtaaiqa-vddtvgimrdninkvaergerldsienktdnlaisaqgfrrgan
rvrkdmwwkdfkmrmclilgviiviivivvpiavhfshliyctlinsttlftyentshllgklncsevvsqe
lgntlslyfmkkflt-vdsrdlitivvvahsdinktfvllvlknimdkyiefkandkspsqrktkpgefkif
mnqiiknygsthprnqlllaneevdevrelmleninkllsrgdkinslvdqtdrlntssllfqkkaqqikrk
mwfhktkfilsitgggvlllyliagsecgmsfnnafdntntshkykdfpefealsdsienqlhhidhtlssi
rkdlnldqtpaedqllaeklsssfkkctesyrklnefvkqlndagdvetvyylkqkqvklvrdslakfknyq
qkfevrqqsqlpn---edqgdsrleysneqqqqqqqvqityepvnaeeleqqtlliqerereihqihqdtqe
innifsnlssiineqqlqvdsiennifdyssnarhaanelrsaqryqrrssgtlcclmiligvalfiiligl
ifklqlsrlqlnveeaeaiiedrnnllklnlspsandnnltallgkitslfksledsfdtaffdqfndlvql
yhklytdlqtdpsidvssykyettntttttatpsksvrfkdtpppmstssstpyadnpsdsnsttdrsnlqm
faehqqtmmrqdqdlevlhqlishqnrmgrdidqeldehmiilndlelgvdnselrlhratrrlnnfrrmar
engslvtiitlsvililllivl
>KlWa_536_
---dsqyeylkrvwepevlkelttcaalqnllssktvanltilreaa--vesqldqlggldnyrkefsdlec
valttqhqsknaliahytqciemtkakrlsdnmesvekrapsiskedeslgelrnrllgkrrgssfsdenat
sekqmqvhdnlqqellkdmsqlvsglrsgaeafqnaleedstvlkaaelglqatsrsltslggklkkyhns-
kvgllfylgcilfmflsllltymivkifpkmmikstlifrddglplcssvdddtdpelseqrkkvkvlisrl
tpnsadeatlesgqfeihyirvnmvayfvvaekgyprnlafsylreiaqefehsygseygkptvrpyafvtf
dnflqktkklysdkrvqnnldqlnqdlagvkqimtkniedllyrgdsldkmsdlsaslkqdsrkyrrsaqki
nfdllisqyapiavvallftfliwwiflnskysqiennndkrldelasklstfrqvnqeighdaradsvmdq
lqnqfgslavsvknsssrltrsmsagnniwrlvglalllffiiyalfkvfmsnvtplfkkyvnvfedsnidp
ettkylindtfikecldllkgirelqrvvisieeqyka-----egelserekddfdtevrliiqqyfdklrf
lgdyenkrqqiins--rytgngslfrlhdeeleqfhlinnkhregilqslnmllssvfskisnmqqerllrq
relesidfnaql-yapihnmissvsqspaietteqeiaqyneaveklsqqqlqileaehdnllniktqelqn
veklsrtmieisslqneitsqlksqtqniftlldnhddveldvqqgnkqlkkaqkrgksarliiylsvlfgi
lilfldli-mdirnrttefqrsvysyskrnskpsntenrl---------qksefqqkasviaheiaqtaqll
sklaqlakrkpmlndnpveiaeltyvikrkiysveqsmielsrlgngsatp----vqhsknvmnllntkmkn
isgdfksvleqrqrlevanrdrweklsaqtedek---arspqv-qqtynns--npfmslldessnpqdssml
lleeqssaylqersravetiestiqevgnlfqqlahmvqeqgeviqridanvedidlnisgaqrellkyfdr
vssnrwlavkifavlfvfflvwvlvn----------------------------------------------
------------------------------------------------------------------------
----------------rsvhvevelsnvqivkks--yalyridlk-itrlyhsfrrfsdfvklkkdleqevg
selpyelpprkwsgscdpdvieervkelstflhdllndsdtrwkkspyvchflqipsgsasgasvppndlnp
qkwleelrncklllee--saqghtsvtrtgmqvrlriqnlkigleriqeqlvgasevdrrwnllnslktdln
rsssaerpmesssqs--pvaggetsqtmklndqellqlhkettqqqdqdleqlrkiilsqkelsltmnqela
qqnelldlmggevestanklrmanrnakrfn---sfvtvrgqaislesqtesllasfsqyaqttssdptsqe
kaldtklekilsqrqgivdslskicddatstsaaklsqlqrhreilqehwqhfrnlrssiqqernrlnllfs
vkkdiaqqseq--dqdkyiqdetrriddshnvvdslltqawdtrdqfssqravlqnandrlmqtlqrvpgin
qiigkintrrkknafilaslitlcilflfftaygrfakddkvyappgnvymkepnkdpyavsrngargqgys
ayeggktdpyaqgygqapspygrnntyggdayngkpsasygsgrstaygagrhtpvggaqhfdfeaapegdd
lngsihegyggygeneerqqqqedeevdeikqqirftkqssvastrntlkmaqeaemagtntlgmlghqsek
lnnvernldlmkmqnrvaddkvaelkklnrnilavhvsnpftskrrlreaeerirnqriedklmqkettgrl
hkstnriegalngsnidsvkeryqnqailekakryqfendeeddeleleldknldkvgqisgrlkrlaiaag
deidaqqgrvknieedtdnmdikihlnttrltqir----isqyrelilvsivcitqlnrklcitwkrlkien
ggqkqdketvaqi---------------aevvravdfievlerrykeaqvkahdefrvrfkelqiekferyq
dgvsrnsdevkakskkqqllstnkkitstlmrtsqlvqtsvlqselnlgelqeqtrslnklndrfeslsgvl
ntsskvvkiinessgrerrqiytglaflglciswvlwrrifkmpvklmlwvwfrfsilgvlgvvpk------
-vhvgtsvvptvissvvsatptkiieea--------------tgamqtmveealddvkdelmkiyyigvlrn
ntekalelcsvkdlsqfgfferngvgqfmtffsetvsartpagqrqsieegsyighvysraegccgvlitdk
dypvrpaytllnkildeylvahppvewrditegltlkeldiyiakyqdpsqadsimrvqqeldetkivlhkt
iesvlqrgerldnlvdkseslsassrmfykqakktnsccvimmfrdrtnlflsyrrtfphnrsfgngeeshp
midmttggsss-------gfleltnemdvyikgaearmvqlaklyrknslpgfedkasdeqeiedlsysiiq
lfqksfaivkslesikseqvcdgtltrgdimvldnlqkkyankiqlssnkfrllqnnylkflnkddfkplpa
asdadtl---ialqedeknsysrltlqrqtrqqgrssqylqqreqeitqlargvlevssifremqdlvvdqg
tiidridynlentvlelkgaqreldratvyqtrsqkckvilllslvvialfivvmlkpnhhmsdpfdqvlsd
treqtnrlihyl-----dsghdiddevreiladleetvkeldssvlvmkrdgya---ddslirsretqllel
krdvarlksqms------ipasngqqeldsdt---spqenllqeqmmqeqdqhldtihhtmqnlhlqastmg
qeledqgmlldemdggmdnvmsklsrgrrqlewvyeknkekyndccigllivvlivllvlafvl-nalfnha
tkqktllqrdlerferdsvapislgsiaatlvslektigqyrehltrfhatdpsgkyqarldalqhdfesak
qrfqslkkkynea---nsreqllk----sssnpfdessmskrnttgtasqglyqglqkeqsvfergnaqldy
llemgqqslgdiidqnavlskmesqmtksmqtlgvsndtiqkinkrvfkdkfifwgalallflgiyfvlkwv
rmssllsnyeadfkttleqaktllsvaptqpnqrngtlkeveqlqdelldladqmeievnngdhaarssfka
klreykkliqdvksplqqlmrnrdllfga------gavgddqrqqllsnhavlsrtgdklrdatrlaidteg
vgsqimmdlrsqretldnarqtlfqadsyvdksirtlktmsrrlvankfisyaiiavlillillvlfskfks
ssvpydpyip--aeeshsqtktaalkaeiddtvgimrdninkvaergerltsiedkadnlavsaqgfkrgan
rvrkqmwwkdlkmrlclvlvviillvviivpivvhfsvsykvvayygslgkagknpkvfeklinelvipkvv
hlnkmstplldgfdcyy-tadgmlyvcfsqvdvpkilplrvltdlkl------ttnesnaelaeniqivrqf
heellsfhd--pga--aeateqdlqdiihlmndnidkflqrqervsllvdrtsklnqssynfkrkavriktk
mwwqnvklcstliaatvlvilvivv---appfdenlne---aphfsdnpqfeewvdkimnnlfemnghlstl
qqfiktlqknqsianldkksvyhinaitellkvinslvhkineieeteldlisrdkltrdvkysvqefqeaq
keftstskvmnaqakqalaedeetrednvisksqeqitiereainneefayqqrliqerdeeiahiesgiee
lndifhdlgtivqqqgylvdniesniytvanntqsgareltkamrsqrsssiwcirmliivsvllvmfllvv
fs-meilklsyavdklwnilderirlvslkmkpsnndtnlekqlnstldslqetaktvtwagqaqlvlladr
yneavasi-pddvvdkelykftspteiatkaveakkvrfkddlsinknssfapysdelshlqvvpqlsnqel
fiqqqqqlleqdshldslsqsvhrshglsvdihhemtdqngvlrdleslvdssgrnldraktrlavfentar
engpcliivvlviilvvllial
>VaPo_632_
-----msevlggnirkscdtlngddtflnyllstklennlnslrrqf--lennl-gneevkkfqnefksaef
nssltkhdslsklkhqyvdyqesirrrryssmesisndgtcnaqkddvelselrkrllgkrgqptaedldks
aekqiedneniqvsliedmtklvsglkqgasafqnaldedknvlgaaevgvqvasrsitdisgklksydkt-
klgylfyitvclfmilgliltyiiikifpalmikstllyredglplctsvdddsdpslgeqkkrikmllsrm
tpqsateasiesgnyeihyinaasvlyfvicergyprnlafsylsdvqqefqhsyyneymkpnirpyafvsf
dnflnktkkayadkkvqdnldqlnqelvgvkqimskniedllyrgdsldkmsdmsatlkesskkyrksaqki
nlellisqyapiamlgflfvfliwwvflssnysqlesrnderleslanklatfkninqeigdqaindnlmnq
lsnsfdsmlnnvrntsgrltrsmragnniwrmvgislvlffivynlykffmsnltplfnkyvevinesldks
vndqlklddsfikeccdllkvsselrkvlrvveqeyrn-----esgmsenekddidtelrlqlqkyvqkfkh
lqdyeqkrqkliedssknnmvyflqgknsdkvtlfhrsnnefrsgilqslnmwlnsvsnkltsmqqerldsq
rkfdepifnsipeleidspvsvsvtqsqplettkdevkhyeetiskltqeqiqlleteheellnhkndqlkk
veninktileiatiqnelashlqeqsqninnildnqdtievniqegnkqltkakragrtakmttymaillgl
fillldyvgmnikdrttefqqsvlsykkqy-kianqiettnnesnrk--dasefqkrasgiaheisgtaqll
sklailakrkpmfndnpveiaelsflikrkiyaieqnlvdlskhqrsngsqrngnvqhsknvmnllntkmkn
isgdfkdvlearqrleiankdrwekisseansds---gnnsgnnvnsqannvanpfltlmdedsadsqslll
qmeegnnvylqerdrametiestiqevgglfqqlasmvqeqgeviqriddnvneidinitgaqrellkyfdr
iksnrwlsvkiffiifvffliwvlvnmnnrynnsnlhqrdsnsqlfgpdksp-ye----tkldysqstlaql
esqseenmgvmgekikalkalsmkmgdeirgsnknldnledtfgnasaklkntfdsmmvmaknsrisiktwl
iiffivillffwvwitnmvkvevniedvkivnsk--yasygili-ilksyykvyrryseffklkknlerefg
veipyefpdriwgsnidpdviesrrkklskflydllndsdskwknsdyvsefldlrnnsvaaavesldlkds
mnweifyrnckdelqmcknknkginitkdlmqlrlklielenpldtyd----stvdvdknknllkllkdevn
elsitapssinnsedrkkpvggeteetikmnnqqllqkhkdvmlgqdeelhqlkqvvqrqrnisielneels
yqnelldlmdndisgtghklrrannqvrqinkgpsfvtirsevisleskadsllskyssfaqttsseatgqe
kkldvqienvlqrtqdvveklrnicndnndisttkltqlsrhaeilqdhwknfrnirssiqqernrlnllfs
vkndieqqkfldtnedeyiqnearrvdqshnlvdrliaqaletrdqfnsqsnllhsannrmlqtiqripgln
qliakintrrrknalilssviticflilfftaygqfarketiyapageqyarpqdhvayapyainerrtgnn
gsgsdysdpysrknqdptndngvrntyqqnsygrqanqainitqgstsyapkkqnvapsrayygersdnqqn
qqnrgnyqmdqwqeeeqrqqreedeavdevkqeikfvkqssvastrntlkmaqeaelagmnslgmlghqsek
lnsiennlnlmkvqnktaddkvaelkqlnrsifavnvsnpfnskrrqlekeeklkgrkmeeklinertnqtl
ynstkriegalsdhsisevrerykrneildrakryqfendeeddameveidrnldkiqqisgrlrklavatg
eeldsqderiknieegademdikihmntlrlanirmneayidrltkikeslldelqrlsrdskelee-tdhv
aaiivdfedllscsivninqfyknkdlidlllglvdwfsefknnl-niiikqrhiknidskrdraielhlis
eggsrkksftdkgaskdkllkstkkltgslirgnqilqssilqsdlnldelklqtdmltqmnnkysqfetif
nktsqlvksleraskqekrdvyfslgflvvciswvlwrrifklpvklgiwllfnfsilvsiglvqk------
------------ltnasttttteisiatsttiqtaiksvnavdeamqrims------hdel-----------
------------------------------------------------------------------------
------------------------------------------------------------------------
------------------------------------------mfrdrtnlflsyrrtfphntiddfddemfp
mmddddegqdr-vdllpppfldlaedideylhetdklmkqlsklykknslpgfedkshdekeieeisfnvtq
lfqkcyavmkklnyisteqvyanrlkydeliilgnlekryaqliqfksnqfrvlqnnylkflnkddmkilpl
dnsnntmsdtlmleedeamaysrqtlqnqn--ndmnqrylqerdeeitqlakgvlevstifremqnliidqg
tivdridynlentvihlkeadkelthathyqkrtqkckiilllslcvmalfffvmlkpetvgdeifeqvvnd
akeqigrlrntr-----rttkeqreeyleiveeikdtikdlyksievikrnegg------stvdkerevenl
ekslkeleingnsirgridadeeyvsnmednndvknplgdiiqeqmyreqsdqldeihytmgqlqeqartmg
delrdqselleniddgmdtigsklsrgrrqlewiyeknrekwndccitllivvliillvmaiiimnaiynha
vkqknqlqqdiakfekdltapislgsvsatlvafeksisqykdrlnqfkidtknskgesrlaslsqehkefa
akfkelkqkynes---nartqlfss-sstsenpfsnsnmnkrniggpqns-kfdglmkeqsifqrgnaqldm
ilemgqqsledimeqnqilqkvqdqmtsglrtlgvsdetitninrrvfkdklifwialalmfigmylvlrwl
rmssllgsyesdfkitfdqalsalslaagqppqrnaslkqieqqqdelldlvdqmeievnnsdvqeratfks
klrdykkrvqelkeplqkimrdrdllfgeanaaglsymdedqrqqllqnhsilqksgdrlrdatrisketeg
igaqimndlrsqretlenarqtlfqadsyvdksmktlktmsrrlvankfisyaiigvlvllillvlfskfrs
ssvpydpyvpeqevpeepqskvaalraeiddtvgimrdninkvaergerltsiedkadnlavsaqgfkrgan
rvrkqmwwkdlkmrlclvlvviillvviivpivvhftvsyscyyhtgsisnedsspdmfhkligdlvlpniv
hvnkmsiqlidgydcyytddnykvfvcftridvpkilpirllsdlkqltegenlefdtdeelslkcgiidaf
rhdlitfrnnnpsv--sqstdqdlddiiqimndnidkflqrqerisllvdktsqlndnsntfkrktvklknk
mwwhrmknitlvgfsiilciaivfifffdsyfndvveevgelakfsdspefdglrdaiseqlfeingqistl
qqyvgtlegflaidnidkktiqnigkvselvkkvntdvvmldkidvneldvlardkltrdlsyslrefqniq
qgytkviksindrarseldnegetgsnrqpstsakniviqrealnneefayqqnlirqrdeeivniergite
lnglftdlshviqqqgsmvdnieaniysvadntqlasreldkalryqrksskwclyllmllsgmfffmmlii
li-mvslqlsynldklkdiidertrlidlkltpskndtalkrqcssvldvln------dqtasditqdqidl
ynkliesipdkenvdlslyrfedsmelssrtttskkvrfnddeynskeevfkpysdepsgdnvvplvsnkdl
fiqqqqqlmqqdshieqlsssvqrthdmsldinneieeqnqvlhdledlidnnsrhlnraqrrleifnkaar
engpcfiivililillflliil
>CaAl_23_
ltsihtiesilsqinkdvqeldipsstttttantipktspyitrfkllqiknslsnnkhyhnvkqtldklyi
neideklyivdklitqyddanspttlngddqgeqnlqrgnsgvitndeelsslrqrllsssklhqintsesd
stklneyhesiqddivnelseltstlkskaiefsnkllqdsdilqqthdnlsinrtmfdtlnknlndynktg
sisiwtllkfavalivifvvmllfiiivpri-----------------------------------------
------------------------------------------------------------------------
------------------------------------------------------------------------
------------------------------------------------------------------------
--------------------------------------------------mtdltplfrqcvdivqqeyktq
pttpyylndtfikettaffhvltnlnqfinetkssylainddtklagsiddknkideefnykvqqmykrlnh
letyetkrqsllp-ktgwfsfl----desndqdiyfetlanhrmqilrflmetlnhvnkrfeniqqkrlare
rqlnllnfqnfe----------dgeeledvfptldqiqqv----pelsqqqiqqletenqeflnmktsqlkq
vekvqqsildivniqnelafklqdqgqqieslmdshadvqtevqmgnrtlsqatkkkrganmlvmlcivlgv
llvlvdyvstsiqnrtiefqqcvstydkinhnkhvnnspalstp-----kksyfsqqagliakdishvtell
sklavlakrkpifddkpieigeltyvikqdifkietniqnlqkylkgdts-daqttqfsknvltllnskmkn
vsgefknvleirqkneiinknrtenflssvsasrssnnqsplvdnpnaslsnppenlpydpdadpsqtqqml
lmeeqnqqylqqrnravesiestinevgnlfqqlatmvseqgeqiqridanvedinmnitgaqrellkyyah
itsnrwlflkifgvlivffflwvlvsmsfrysaggahqrdlrtqlfspsktppydpspnnqakynesllnsl
esqnneemdtmgqkvamlknlgekmgveinksiklndditngfekgkitlknpynkmivmsqragitwkmwg
mvflivflwffyvwlfmst---itipqdieiggs---tyyqiniklplrsftikkrysefqqlvsdlsrslg
idspyelpgknw--lnktsiveerkvglaeflnnliq--dstlqnerevlsflqlpsftkdmlqnnradlvq
nnwydvyrklksdlnessihirdrisrvyqprildlvraigt----------dkeealkkkqlvsqlqesid
nl--lvqevp-----rsrvlgketpetlplnnkellqhqvqihqnqdkeldqlrvliarqkqigelinaeve
eqnemldrfneevdytsskikqarrrakkilssstfsqtrsqalslekqteqllskfsqfqqqqslditpee
tiirqqieeifqkrnavisklnrisevepnlstsklqqltrhkeklnddnlsftkiinniedernknnllfn
vhrdinhhkqqridgnayileeservnnvnsiadrllqgafatrdellnqrqylnnaqsqvlstmqnipgln
vliskintrrkrdtlilasviaicilflffvafknyaqnmkpqlgpvnpyaninpgnpyanpnnnsnsnngg
npyggnnnpyggsgtrssnpygnnngsrsspyakstnnsnnsnssaqsqnsrdnvytvpatrtstrqtsqqp
andynldlndeygsevpeeqqqedeeveaikqdikfvkqesvqstrntlrmaqeadasgtntlgmlgsqser
lynaeqnlllaetqtqiadekvkelkrlnrsifipangnpfnkksrlrqqeeriknqklqekyirennrqem
faseqrikqgitnnsnndvynkyqdeknlsaakryqfendsedddmekeiasnlnqidqyakklkglantmg
tevdnqntrlkkieesadkldinvhmnttrlnnir-------------------------------------
------------------------------------------------------------------------
------------------------------------------------------------------------
------------------------------------------------------------------------
------------------------------------------------------------------------
------------------------------------------------------------------------
------------------------------------------------------------------------
------------------------------------------mfrdrtnlflsyrrtiprdseenrksknks
nlkqgddyednelkpmipnifdiakeldsylniinkdieelnsmykkliiinklnklklekqieeinyqili
kfekcyvlikkfeylsnnhqrlknynqqdleilinfkknyavkiqdkslifrnlqnnymkflkndeeeeeed
ilnmndelnegnsksttprttnqqqqqqqqlqqqnniqylqqrereisklahgiieistifkemesmvieqg
tildridynlvntvqdlkqadkelikahhyqkrstkckiifflslcvfallmifilrp----mdpfnevked
ayasiraldniinlrpnpptneqqqdfensfqelqeiyrdlqqalsisesqpskfnlsdidisnrksilsdl
nnqiqhlekkwnqkqyrdvttmsnrisqdgqeedisamtsyqqqeliqeqdlqlddihrtmmnlnqqaaimg
deleeqgfmldeldyemdnvdnklqrgmksiniflernketasnwcigilvvvlcvllvllliamnsiynhg
lkqtqtitkdltqfeknstsplslgaittsltafrktikeysdlleknvndtsytkhenrlnkfnqdlneft
skfdtlkkqrdiqvqeankqellgrrstssdnpyesnpsqqqqqqlqdeqnyreglyheknslergseqldr
ilemgqqafediveqneilrkvqtkfeeslitlgvsqgtirsverrakqdkwlfwfcvvvmlvvfyyivklf
rafgewdgfenflvl----------------eqrknylksieganeearevldqmtievsnlpsnqrssyna
kirnyrteldtvtvtynkllqdkvelfgsrytddsgdss-eqrkqllsnnsslerssqrlhdsqriameten
igsnilndlrsqreqingarntlsqadnyvdrsvqtlktmgrrltankfisygiiavlilliflvlfskfs-
------------------------------------------------------------------------
------------------------------------------------------------------------
------myfmkkllsnqdsrdlitvvaiahvhanktlvlnvlknimdkyieykksvsgqss-kaklgefkly
mnqiiknygsthpanqlllaneevdevrqlmleninkllsrgdkinslvdqtdrlntsssvfqkraqqikrk
mwfmktkfllsitggvllilylfigsecgmsfntpfsetndshrykdypefdslstsiekqlhyinselssi
rsdlakfekdktdtslseslsgqfrkttdafkkvnkfvkslnasedvetinylkqkqiklirdslanfnnfq
krfelcqttqlp-----edgtnlsetepgsqqsqqqvqityepinaeeleqqtlliqerereihqiqqdtqe
indifsnlssivneqqfqidsiennifsyssnareasnelrraeryqkrssgrlccfmilvaiasfiiligl
ifkltiskikfnldeinnlqeernniydldltpskndnemislisktrqyftfieqdmkngildefmnlvnq
ytkifeelsndtnidiseykyvlptpsteanpvqksvrfkdtplmgtrhtfqpykddpdssveyedisdhqm
faqhqqtlmrqdqeldvlhqsisrqhmmsqdinhelddqliilndleqgvdsslghlnsantrlrhfrtlmr
engslvtictltvililllvil
>PoAn_87_
sdpltdltlllnrlqrtilhadaerlkeseferekvlrnityarslltkveqdtrkrelleqlaerladlae
vgssegediladiivtpsasesqdsisrptpsqenlqagiaaaqsttetkaelrprkgrddgptkedsavtt
teaildhqraeqdalsesilqlasqlkassqafsmsleedkevvekagegmnktgegmdavtrrmttlqrmt
gegwwgrmrlyaivyglmvvlvlvvfvmpkl-------------mlcastdtssdpplaevksqiklilrrl
trtsnpqasissgaytihyllqsdivyltitdasyprklaftylsdlatefsttypqqqlstilrpyafmef
dtfisrtkatysdaratqnldklndelrdvtkvmtkniedllyrgdslermgelssrlrddsakyrkaavri
nwdlmlkqygpfaglglfilifvwwrffmsesyererqnnarldelsakvsalrgvtidiydharnhelids
stetfssmgtqlkgsagrlgrmaasgnailklsgiligaflvlyylwrlmmadlttafnallkgreapptkp
f--nldtadeflkeahrintliarlhselrnlrqaylstaaprpifltdrdreeidanakmtirdlnarira
ledaeklrqstaaakkrfshgllgkskeqemaeaaahqleahrdsiiwylstrlretirtqqrmmetrlare
leknrsvlarakggytaepvtagarpnvhnaslaaeeeqrprldndltedqiqmfekgnqdmlkhyestldk
vrtaekslieiaelqnllvgnltaqsahidqlvaesfdttegigkgnkelkkstsrssparytffaatglct
alvlwdliivaindrtaefrhivsaakrkq--vakpsqrllgssqqsaakrsefarsaaeigrgisatmgkl
qklaqlakkrslfddnpvevneltfiikqdlsrlnedirnlqalsrrlhpkpdqegennknillllqgklgd
vsanfkdvleirtkniqasrsrteafvsnvgqhalqqsasplygtpnrgtpspndlislnpv---dqqmqlq
mmeegqnnyiqqrgqaieaiestinelgsifgqlagmvseqsemiqridantedvvdnvegaqkellkywsr
vssnrwllakmfgvlmiffllwvliamasrfpsstlhqrdsrsdlfkggtaspygatpnrkgqysdavlnel
esqndaqvdgilgkvrilkdmtvaigdeiressalaekmnegfdntrlrlrgtmnrmlvmaertgvgwrvwl
affaavivlfvwvwlfmappieisipttsistppkpftlynitlrlplrslivqkrysefealhknlhslvg
ayppeplpekswstansperteerraglekylraiaeppdrrwrdtpvwraflglpapaiglreanlaaadp
gtwldlhrelktslhearrveagsaakralikagnligslsdglrvmkggklgegelrrrrdfgvasasera
almgnndggptstgr--rvlgpetertreldnegvlqlqrdtmqeqdqevealakiirrqkemglaindevn
rhidmldrlnddvdvvgrklgvakdrvkrl-agqgwtqlrqqaraletqtetylhtysqfssqsnpkpteee
rsteaklqellekrdnvisqltrlldsestlsssslkqlsllrdkltdhrrdlsrlrstlqrardranllgs
vrddisayraaaaaeadymldergridnsigvadgvlsqayavqdsflaqretlasinrrithaasqvpgin
tligrisakkkrdgiimggfiafcflvfwfm-----------------------------------------
------------------------------------------------------------------------
------------------------------------------------------------------------
------------------------------------------------------------------------
------------------------------------------------------------------------
-----------------------------------tidtlserlsalqettaqlqelihrlanlkfalsaei
ssilreeeeelellqeeiidlrgkqrlkegaqrlenelktarttfrkaqlsahhsllaaqklerqllvasya
assslegkpkptnpdessvvnassdltlslrrthaliaaevqksafasqtlaessaalaelqknyegidsll
sksknlvstllttqksdtwylqtslrlllvtlgwlvfrrwlygplwwvvwlplklttrgvvnlaggggtttr
vvmggeesvpievagpgvgekqrveggevesyvervgrmreqknpmkrmweedvdgerdelmklyyvgvldn
tkspaiqlcaehelsefsrftrdeygkfmtmisktvaertkpgqrqsveeqdyvvhcyarsegvagvvit-k
dyphiaahsvlsklmdqflsevplstvqaakndvsfpalkdylnnyqdannassiakiqqeldetkivlhka
idsvlqrgeklddlvakssdlsaqskmfyksakkqnscclvm------------------------------
------------mdllpprwadvsdevseiladiaqksqklerlhqkhvlpgfndkkaeereiekltqaitk
gfhdchgciqrieqmvregkqtgqmskadetmakniqvnlatrvqeasslfrkkqsnylkklkgmsglispm
dqtstslgepslmesdadrtysqatlqaatqklhsndaaiaqrereieeiaqgiidlanlfrdlqtmvidqg
tmldridynvesmssdvkeaakelqvaegyqkktikrkiilllllliaaviillvikpknheedpflqvqqd
vltqlqttrplftsylrpelisaraelqssleslsedlsdllasiraietnpshfnlspteitrrkrlvqev
gneiddmreelskt-ssslpdpssfadldnpeedyaqfeqeqqvmmmreqdqhldgvfqtvgnlrrqadsmg
releeqaemlevvdgladrvggrlqtgmdkmkyvlkrnedtlssccigvlilvlvillvillilmnttfnsa
lkqstslrkdlsslsspditpailgsvsaslaalsrtideyntlakqelnkakqekaferikdfkqeissyr
alldrlnkdreereyvnhrgellgrraqtpenpyttvsgvqttpgyghartreshalreqaffqhtnsaldd
yiargqavlgdlgqqreilkntqrklysvgntlgisgdtirmverrakqdkwifwggvmgfflfcwlvlhyl
rgtelfkhyeseyllvradltqkldqinelseprkaalsaaeraleetdelvgqmqmekqnvpssqrtainr
rirdyksdvdgyrrklrtlaedrsalfggrytdnpgdaqleqrqqllsgtdrldrstqrlkasqqlanetes
igantlatlqqqretiehttrvmyesegyvdrslksikgiarrmatnriitiaiitvlvllifavifskfkm
ssepydpyipqgssqdpgnartqalkqqidetvdvmrknvnkvaergehldslqnktddlamsaqnfrrgan
qvrkkmwwk-----------------vwilqv-----llyscisysstlltesstsspnlpqlatlilpkid
hstpkltythgtyhinyi----ltflvisdssvsrrisfnyltairtkflaayqstdlatlpnygcaslnsd
lkrlmieygtnnaedairtaqreiedvrgimtrniegllergeridllvdktdrlggsarefrvrsrglkrr
mwwknvklmgllglvlmliivtvvvsvknmsfdrlsaasiaggsytddpdftrlyqslttnlfklngnnqrl
sgeishlgtrrdtprvrervhelieesrdlfksvgegvkkiqtwedvtptkyhqqklsrdfttsltefqslq
rtalekqkasvsvlqsalpashqpqvlsssqqlllqeqelarlapqdevdfqealilereeeirnieqgvgd
lnvlfqqvaqivneqgetldtivnnvenvrddtrgadrelrsaaryqknarskacclllilvviltvvllav
flmsnpnalllladhiklsllerqaqrtsnlpndtqdghisrsldqlrdgiealgkeqstallttltslnkq
qkdlttqfptaattstlthpndladdfttttsqkknvrftddneaqrsslfqpyrdeigyrneaeglsntqi
hayhrqileeqdaqldalglsisrqrelsmqigdeldsqvlmldeservadrhastlnrarrqlgrvargaa
esgqmtaivvliivlvllivil
>CoIm_199_
syetinlahllsrlqahllspsadllrqskyhrarvaanveygrtllaqlessleqrqllgalrqridelai
eaddasssedeeilptpdestperapsqdgktaaeqppqtssisselqatgslrsrhhqasstqlshtkthd
tettltnsrleqdtltesllslasqlkassksfqthleseksvlsrategldrnttgleaagkrmgalrrmt
grgwwgrvlmylwifglwivavlivfvgpklmvkstqisrldglmlsasvddeaeaqlaevkgqakmifrrl
nsnsepeasiesgqynlhyiikddicflciadrsyprklafayladianefvnmyppsqyssnlrpyafvef
dsylqrkkksyqdsrasanldrlndelkdvtkvmtkniedllyrgdslermgemsgrlredsrkyrkaavri
nwellikqygpfgavgllviillwwrff--------------------------------------------
--------------------------------------------------maditlivnglleshgvsgipn
iedkyqtvdeflkeayrinshisslltylksirqaylstaprrdqhltdeerdsidsstaillrdlsssien
lasaetlrqetqatrkkfgykfmsrspeeeeaedsektiktvrenvlwllrrrleaaaeaqmamvekriera
kekeksilyksgsqtmmeddmgkpkvpirvhdpsmdkemmadiesqlsleqlqlfaqendtmlkhyedtlsk
vqnaekslleisslqqtlvahlatqedyinqlvtdattthsnvgrgnqelkraserrstaqmistnl-----
---------ipiqdrtsefrsilgqaqkrlskadahrqallrqeshsqnkksefarraaeigraitattakl
qrlaqlakrkslfddrpveiseltyvikqdlaslnsqiaalqaltlsqhpkadqegqhndnvvvmlqgklad
vganfkevlevrtkniqasrsrtenfissvsskslnpsdsplynpprsrspqpsdlltleps-------qlm
mmeeasntyiqargeaieaiertinelggifgqlatmvseqsemiqridantedvvdnvqgahrellkywsr
vsgnrwliakmfgvlmiffllwvlis----------------------------------------------
------------------------------------------------------------------------
----------------mapfveisipttavsntpktytiynvairlplrsftiqkrysdftslhsllieqts
lpppaplppkswktttnatlleerrkgleaylqsinksedsrwrdssawrmflnlpslhaaitgpgtapidp
ttwldchrdvkshlhdarqhecsaqaksslvktgtmlgalenglknlgeanlgegelrrrkdllasaqkeke
glenllnamaasiqdkqrilgketeetrqldndgvlqlqkqimenqdagidelrkivarqkelgiainnele
vqnamlnivdedaervgrkiqvgrkradkistgngwaqlrqqarsletqteslfhtyaqyasaaqaqpseee
qrievqlkdllerreylisqlarlldsesgltasalkqlsrhravlqehqhelrrlhnaisetrdrvnllsn
irsdisayraspiaeadymleerahldnshnmmdsvlsqayavnnnfvlqretlasinrriigaasqvpgvn
slinqigakrrrdglllgifigicflmllyfrralfgskakspapqsnpyaqppgydpyteaksklygnpqs
qpsdnqsggpkrdygygpgkqsvqggygrdryggsdntgygglgnaagddnrnalfgdarrfqerqqqgaen
esgapgttsggygdrqltaeeeeeedvqaikqeirfmkqqdvsstrnalrvaaeaeetgrstlarlgaqger
ihnteknldlaanqnriadeksrelkklnksmfamhvsnpftsaerrrardeaiisrhqderfqreetrlaa
frteqrlgqtfkemekqghsatsktktnlaerskyqfeqdseddemeneidsnldalhgaavrlnglaratg
releeqnkrldvimgksdsvddqihmnrarldrirmasglqqrltalsvtnkqtipliqrlqnwsatlgtei
hlrlkemedemellgveidqlearerivimarklevniksvrtqfrkaqihakrnadiakqkerqllfsgig
edgmpqrkaspklthddlvvdasndvtaalrrthqlmqselsrsqfaqqtleqstaalnslsesysnldtll
assrslvssllrsqksdtwyletafyillgtiiwllfrrifygplwwllwlplkmsmlaifglvglvtsvls
atsmatvipsrtlaeadssessqtasaisesiseeivkmemprnpkkrmweenidkakdelmkifyigiirn
etrpavelcremdlssfsrftrdsygefmtlfsktvaertrpgqrqdveeksytfhaygrtegvagiiisda
dypglvahqllskvvdeflakyprtafaapdvnlpfpqlkeyitkyqdpsqadsimkiqkeldetkivlhkt
iesvlergekidslvaksdglsaqskmfygqakkqntccvvm-----mvfyisyrqsfahhpswdtseerrv
lisgaddgdaiemdllpprwldvqdevtdllrdiaqkstqldklhqkhvlpsfgdrkeeegvierltqeitr
afhdcqrniqkiemmvrdarqtgnvsrgeetmarnlqislaarvqeasagfrkkqstylkklrgldglsspl
ersstpisdpsllesdadkfysqstllqtsqlrsandaailqrereindiakgiielsdifrdlqtmiidqg
tmldridynvermtvdvkaadreltvatgyqkrttkrkilllllllvvgmfilllvkpkrndndpflqvqad
ilatlnttrplfssyqrpellqareelqstlhelstdledlvdsvrvvendpyrygieldeverrrrlvedv
greiegmreglqktgggalpnpsdfdhlldededyaelehqrqlemmqeqdqqldgvfrtvgnlrqqaddmg
releeqaeilkdvdtladrvggklqsgvrrvghiirrnedtmsscciailimvlilllilvivlmnslfnaa
lkqsaavrrdldafaeaasspaalgqisaslasfsrtiddysslskkelipekqekaferlknfraelvdyr
tqfdrlkkerddaqvatnrsellgrraatpenpyaqsalpsqpspfanpnrreehalreqsffantntqlde
fldrgravlgdlgqqreilkgtqrklytvantlgvsgetirrverrakqdkwifwigvviffgfcwavlhfl
rgselfssyeaelklvqadlnqkldqiaeaveerksairqaeraldeanelldqmriekenipsttrskvna
rfrnflsdidevkrklkslsddrkalfgdryrdepndqhleqrqqllegterlgrssarlqesqrialeted
igrstladlhiqretiehtragllesegyvdrsvktlrgmarrmatnriitiaiitvlillivavvyskfhd
rdqpydpyipqngggtsgnqrtaalqaqiddtvgvmreninkvsqrgerldslqdktdnlavsaqgfrrgan
rvrkqmwwkdfkmriclivgiilllvviivpavvatkllyaciahrttilaehsssstsasslasiilpkis
hqsakltythdrlfihyishaplsylvvataelgrripfaflleikrkflsayesidfgslpaygcaafnnd
lrallqqyntappsdslasarkeidnvrdimteniervlergeridllvdktdrlgssardfrvrsrdlrrr
mwwknvklmallavvvlfliylfvgigcgmsfdrlsslpgigasyhddpdfqrlteslsnqlftltsnisrl
snqigllgtkrdtervrerihdlleetrdgfrvvgegvkkvqtwedit------------------------
-------rasaaaarsale-etaavespqegqslqqlqqqprlasqeevdfqdaliiereaeirnieqsvge
lnelfrdvahivreqggqldlisenvertrddtrgadrelrsasryqknarnkacclllilaivlviivlav
tlmsnpgqlflladhvklsllerqraislslepnsqdgeisrsleslrdgiesvekeafvdlkeeasnlrqq
lhdlesqfpsssskdtisspndlaedftpqhpvsksvrftdtldpnrrellqpyrdspspsldhsqlsneei
hahhaqimqeqddqldrlgesigrqhqlsiqigdelegqvalldevdghvdrhigrldgarrrlgkfkrnar
esrgimwiigliillvilivil
>AsCl_494_
diailnlsrlftrlehnllspsadllrrseyqrmriganvdyartlltqlerslrkretlkllqdvvdksaa
daeaeeilldeettghadaetatpetatsdtaaattasssspppasasasasvrhryrhqktstaptsklaa
teetlslhrteqedltgsllslasqlkasshafqssleaeksvlaraaegldrttsnmdaaekrmgmlrrmt
gkgwlgrmmlyawifglwvvavlivflgpkl-------------mlaasvddeaeaelseiksqakmifrrm
srnsepqasiesgqyslhylvkddvcflcicdrsyprklaftyladlateftttyspsqysptlrpyafvef
dtfiqrtkklyqdsrasqnlgrlndelrdvtkvmtkniedllyrgdslermgelsgrlredskkyrkaavri
nwelllkqygpfagvgflvlfliwlrffmgdayereqqnnallnslsskvsalksvtvdiydnardqetldh
ssqvfsslstnlkgsanrltrmarqgdavlkvagivvgagvllwmllrwimtdltptlrrllkekhaittar
pepssettdeflkeayrinfhitsllsylhsirpaylalnpstnkpltdperdsidssttlllttlstslsn
lstaeslrqetttnqkhqpsplsalsshtapeedqartlhtvhdtilwflrrgleravaahrtlverrlera
rekeksvlyktdsasasasaslagsvelgrgdvsvdageaaaieaalspaqlqlfaeendsllrqyedtlgk
vqnaekslleisslqqtlvshlstqeeyisqlvtdstttstnvgqgnkelrraterrstaqavfwgtvglct
glvvwdlifpsiqdrtgefhailgqaqkrlskvgsqrqallsdsqrrqasrsefakraaeigrgitattakl
qrlaelakrktlfddrpveiseltyvikqdlaslnqqiaslqaltlsqhpkadqegehndnvvvllqgklad
vganfkevlevrtkniqasrsrtenfvssvsskslepsdsplynpsgrrtpqpsdlltldpanpsqtdqqll
ameeanntyiqargeaidaiertiselggifgqlaqmvseqsemiqridantedvvdnvegaqrelmkywsr
vsgnrwliakmfgvlmiffllwvliahigrfsrstlhqrdpraslfdgdsrpaygatpdnkghysdavldhl
esqndsqvegisakvkmlkdltlaigdeirdtstite-lndafdntrvrlrgnmtrmlrmaertgvgwrvwl
gfflvvflifayvwltmapnveisiptastshtsppytiynitlrlplrsftiskrysdfvafnstliaqtn
spppaplpgkhwntvsntnlceerrqgletylcaineaedarwrstsawraflnlpstepgapgsqsaitdp
tlwldcyrdmkshlhdarqhessaraksslvraghligaledglknlggntlgegeirrrkdllvnarkekd
gledllnaiaasiqdkervlgketertreldnqgvvqlqkqtmesqdmsieelrkivhrqkelgiainaele
iqnellkltdedadrlqkkvdigkkrigkistgtgwaqlrqqarsletqteslfhtysqyasmakpkpseee
qrvesqlkdllerrdslisqlsrlldseatltasalkqltrhrevlhdhrrelqrlnsaiaesrdranllsn
vrsdidayrasaaaeadymleergrideshnmidgvlsqayainenfglqretlasinrrivgaanrvpgmn
aligkigtkrrrdaiilgafvgfcflmlfffrralfgskskspapptnpyakpipvdpytplppseqstgsg
smkgpgrapsgppagyapnqygnqggygndrfgsgggasygglgstpaaedrdalfggardrmqqqqqpyse
pnnvygggsneynernltaeeeeeeeiqgikqemrfikqgdvastrnalrvaaqaeetgretlarlgaqger
ihdtekaldvatiegrlaeekakelktlnksmfavhvsnpftssrrrrerdekiiethraeratregtrkea
fqtnqrmertfreidreagkshtkhranvterakyqfeadsedeamedeieqnldllsgaagrlnglaratg
reldeqnkhlerimgksdfvddqiamnrakldrinsisalqsrlkelstalaqihplverlrnfttalgqei
hgllkeaeeemellrvevealetrervvalagrlgdelkktrgefrnaqlqakrnaeaakrkerellfsrsq
s-aerrkessdkltqddivmnassdvtaalrrthqlmqaelsrsqfahqtleqstaalsslsesytdldsll
sssrnligsllrsqksdtwyletafyilvgtiawllfrrvlygplwwlvwlplklfafallgavgiqtipqe
tpmsthvstaiipnssesatwdqnpvsesdrmidqigdmeiprnpkkrmyeateveekdelmkivyigilqn
aqqpavelcaerelssysrftrgsisefmtmfsktvaertkqgqrqdiqeqdftfhvyartqgiagviisdn
eypslaahqilskvldeflsqnptagasrn--pvsfpalrtyittyqnpqevdsimkiqkeldetkivlhkt
iesvlergekiddlvskseglsaqskmfytsakkqnsccvimmwrdrtnlyisyrqsfahhpgfsqpeesrr
lisetddgdaiemdllpprwvdvqdevtelladiaqksaqldklhqkhllpgfgdrkqeehvierltqditr
gfhecqkavqrievmvhdakqqggvsagdetmakniqislasrvqeasarfrkkqstylkklrglegvaapf
eraptp-mdpslmesdadksfsqstlmrtsrlagqhdeaiehrereindiaksiielsdifrelqamvidqg
tmldridyniermgtevkaadkelkvatnyqrrttkrkvllllviliagmiiillvkpkrhnadpflqvqad
vlstlqtsrplfssylrpelqqaraeleatltdltadlddlvesvraveqdpyrygleieevarrrklveev
gdeiekmreelqrvgaaglpnpadfdgvlspsddyasleqqrqeelmheqdeqldgvfrtvgnlrqqaddmg
releeqavmidevdtladrvggklsngmsrvkhiirknedtmssfciaalifvlilllilvialsnmgmnpa
verftavikelkkvventaestslaqiaaslaslsrtiddysalskkelipakqekafervknfraeladyr
thfdrlrkereeaqsvtnrnellgrraatpenpyaqsslpqsspfanasssrethalreqsffantntqlde
fldrgravladlgqqrevlkgtqrrlysvantlgisgdtirrverrakqdkwifwggvltfflfcwavlhfl
rgselfssyetelklvqadlsqkldqiaesseqrksairqaeraldeagelldqmrmekqnipsaarskvni
rfrnyatdideakrklkslsddrralfgdrytdepqdehleqrqqllsgterlerssarlqesqrialeted
igrntladlyqqrqtiehartglqqsegyvdtsiktlrgmarr----------------------------m
seppydpyipgagaaqngdprtreidkkiqetvdtmrsnifkvsergerldslqdktdnlavsaqgfrrgan
rvrkqmwwkdmkmrvclvicvilllvviivpavvtskllysciahrttilaehsssstaasslasiilpkit
hdqpkltytherlfvhyisyaplsyivvataeqgrripfaflleakrkflatysstdfsslpaygcaafnte
lrsllqtyntappadslasarreidsvrdimteniervlergeridllvdktdrlggsahdfrvrsrglrrq
mwwkniklmvllvfvvvflvylfvgmgcgmsfdrldslrsedphyrddpefdrlteglsnqlftltsnitrl
sdqiallgtkrdtervrervhnlleetrsgfkdvgegikkvqtwedvnpskwtqqklssefkatleefqtvq
rralekqrasavaartaveegehvpadgaa-qqqqqlqeqprlanqdevdfqealiiereteirnieqsvge
lnelfrdvahivheqggqldiisenvervttdtrganvelrsasryqknarnkacclllilgvilviivlaa
tlmtnpsqlllladhiklsllerqraisldpepnsqdgeisrsleslregiesveaevaadlrdqlghlqsq
yqdlsaqfgqddfldse-fanvsspdlvpqhpssksvrfmdsadlnrrnlfqpyrdspppgldatsmdneqi
ydhhanvlreqdeqldrlgesigrqhqlsiqigdeleghvalldgmdgdverhqrrldgarrrldkirksag
enwsmmtiigliiilvilivil
>NeHa_193_
dtasaelgilllriqntilhtdsarlraseyerarvasnleyarnsltklehdagkrellellldrledlrq
vaitdgedilseiiptpsdsivdsiptdlqsppevptpsgqqdpeptqttqtlrprgaaasntssahtstat
aealldrqraeqdalsesilkmagalksssqrfsstldadkevvgragegmdktergmeaarskmntlkrgs
gmgifgkfflyvcvgvlmflcfalvffgpklmiystqisrldglmlcasvddeaeaslaetkqnvrqvlrkl
trnsesqasietsahtlhylidsdvvflaicapsyprklaftyladlareftttypaaqvspslrpyafmef
dtfiaktkttyadsrasanldrlndelrdvtkvmtkniedllyrgdslermgeissrlrddskkyrraavri
nwelllkqygpfaglgfiilvflywrffmseayererqnnarldelsakvsalrgvtvdiydnaraqdvidn
tsdtfssmttqmkgsagrltrmaasgnailklsgiiiaafvvlyygvkll-mditigfnellrqrdapaakk
rv-tmdaidgflkeayrinshitslhrelqdvrqaylstaqprsrvlsdrdredidanakqmirelnasira
lddaeqlrretesarkkyvgglsnksnehaaaeakardvgihrdgilwflrqrlelccrtqqdmmearltre
meksrsmlsksgefpppsvrrqsqatpasgaiptsddgqapsesqglteeqiqmfeegnqdmmkhyessldk
vrtaekslleiselqsllvsnlatqsahieqlvadsfstadnvgggnkelkkaterasfakytcyaasgvca
flilwdlviasiqdrtsefksvlaqaqrkqskvssqrrslltdaqknaarrsdfarkaaeigrgisatmgkl
eklaqlakrrtlfddrpveineltfvikqdlsslnqqigalqtlsksqhptadqegehnknvvyllqgkltd
vsvnfkdvleertkniqasrsrtenfissvsqhaiqqsasplygtparnspapqdtlslnpvg----dqqll
mmeeatntyiqqrgeaieaiektiselgsifgqlatmvseqsemiqridantedvvdnvegaqrellkywsr
vssnrwliakmfgvlmvffl------sknrfgasslhqrdsrsalfegdrpvsygatpnrrgqysdavlnel
esqndahvegilgkvkvlkdmtvaigdeiressalaekmndtfdstrvrlrgtmnrmllmaertgvgwkvwi
affaavillftyvwlfmapppeiaipstsvsdegkpytlynitlrlplrsfvvqkrysdfatlnqtlvqevg
aappeplpgkhwstvnsleltrerqdglekylraiaespdrrwrdtsawraflnlpsvsaagrvksaapgdp
gtwldihrdlkqnlhearaaeagaaakrvlvrsgtliatladglrriqsgrlgegelrrrrdlvsqarmere
gldrlsnsmpastadkarvlgpetdktreldnqgvlqlqktemenqdlavdqlttiirrqkemgmqiydeve
rqtemldkldedagrvqakvkvannrikkm-gnagwaqlrqqartletqtenlfhtysqfsaatspkptdee
rttekkleellqkretvidqlarlldseaaltasalkqlsllreklsghkrdlarlrstlqqardranlltn
vrsdineyrqneaaeadymleernridnshnmadsvlsqayavndsfnlqretlasinrrithaasqvpgin
tlitrisakkrrdgiimggfiafcfilffflrhalfsrsqsvssnssnpyakqggkdpyapqapnpygapsp
gp---ggppsqppsgygadrygsgggyggnrygdapsqnyggfgpsepddnrdalfsgaqqaqkqtpggayg
qpgadggsyggygerqltaeeqeeaeyqailqekrqlqqesassvnrsvqmarqanevgratlarlgaqger
lnntekhldlaanqnkiaqdraaelktlngsmfavhvsnpftskqrqlkadeevmarhrserdareatrrdg
fqanqrmesnfrev---gaagrargparkkdygkfnlddeegadeledqiddginelegqvsmmnmvgraig
kevdaqnkqidrimnkasglshvtrgtrtnltnra-------------------------------------
-----------------------------------ltvyscrlsfrkarlsakqsllqaqrlerelmvtsfs
qsaavrpqqqsslsgedeavgasanvtnalrrthdiiqaelarsefahqtltessaalkdlnesyssldtml
ansrsllgtlvqsqksdtwylqtavymllttfcwlffrrilygplwwlvwlplrv----lfgvgttavkvee
vgdvsqgvpvglpakdlptvqvgtekeavleevdkilnvdsarntkkrmweepevverdelmklhyigilrn
esqpaheivaekelssysrftrnnygefmtlfaktvaertrpgqrqdveeqdytfhaygrtegvcgiiisdh
qypalvahqllskvvdeflsknprsgwasgtptlvmpelkeylekyqdpqqadsimkiqkeldetkivlhkt
iesvlqrgekiddlvaksdglsaqskmfyqqakkqnsccvlmmwrdrtnlyisyrqsyahhpalyanddrrg
llsagddgdavemdllpprwadvsdeitdllaniatkgqsleklhqkhvlpgfndkraeeaqierltqditk
gfhdchrciqrieqmvresqhsntitraeetmakniqislasrvqeasanfrkkqsaylkklrgmggllspg
ersstpqfdpslqesdadrsfsqttlqqatqrlhsndaaiaqrereiediaqgiielsdlfrdlqtmvidqg
tmldridynvermntdvkaaetelkvasgyqrrttkrkiillliliifgmfilllikpkkheedpflqvqqd
vltqmasarplfasylrpelasarsdleaalssladdladlvasvqavesnpaqfglsahevtrrkrlvqev
ggeiddmhdelakkrggdlpdpnafaidgdg-ddtaefeqqqqmeimreqdqhldgvfqtvgnlrrqaddmg
releeqremlevvdeaadrvggrlqtgmqklqhviranedrysscciavlif------------mnisynsa
lrqskslraelsnlntkqaspaeignvsasiasftktldeyqslarqeivpkkkdeafervkrfredlsdfr
sqvdslkkvredaqhqanrtellgrrnatpenpya-nattatqstfqprhsreahafreqnffantnqaldd
yiargqavlgdlgqqremmkntqkrlynvantlgvsgdtirmverraredkwiffagvvifflfcwlvlhfl
rgselfssyeaefkliqadltqkldqipelaeprkaaisqaeraleeldeqlaamrlekqniptssrtkvnq
rlrnyesdtdgarrklttlssdrsalfgsrytddpsdihmeqrqqllsgtdrldrstqrlkasqalanetea
igadtlanlgrqrevienthgrllesegyvdrsiktlrgmarsfgthritpvnaaraavavamavaynksre
qeapydpyipgaqqgaggnartqalqaqiddtvgvmrdninkvsqrgerldalqdktdnlavsaqgfrrgan
rvrkqmwwkdmkmrmclivgiiillvviivpivvtkgllysciahnttilsecttassqtsslaslilpkie
htnpkltythgqhqihyvsaggltflviadsslgrrvpfgflfeirkrffqqfessdfsdmpnygaasfnse
lknlmvdygttsggdaignarreiddvrgimtkniesllergerldllvdktdrlggsarefrvrsrglkrk
mwwknvklmgllalvvfliimaiviavknmsfdlesgr---gggytddpafkelqynlksklqallnsnrkl
andvnvlgtkkdtprlrervhnsmektremcreigegvkrlqtwddlt--------vssdfqaalqefqglq
rralekerasvtaaraaqeaepgqgapsdtqleqlqqqqisqlaqqdevdfqealiiereeeirnieqgvgd
lnvlfrqvaqivdeqgeqlgsiadnvenirddtrqadvenrqaaryqkaarnkscclllilavimtivilai
vlmssanqlflladhvklsllerqrakslnlegdsqdghisrsldqfrdglaalreeeasdlsesistlqkq
fddlttqfpsasaaatvshpnsladdfspnsrkaktvrftdtpsspsaelfgpyrddpgyqdqaaemnnqqi
heyhnqileqqdeqldrlgesigrqrelsmqigdeldshvamldevegvtdrhqsrldrasrtlgkvargas
enkqmttivvliiilvlliail
>UsMa_6_
------------------------------------------------------------------------
------------------------------------------------------------------------
------------------------------------------------------------------------
-------------------------------mplstqiarsdglplaqsvddgtetdlsehkqqaklifrri
tpsseqrcsiesgkytlhylisssvvyltiaeksyprklafsyldelskefersygnqveqrtlrpyafvsf
dtfmqrtkrlyedsrassnldrlnedlqdvtrimtknmedllwrgdsldqmstmssslrdeslkyrkaarqi
nldalfrkwapvgavglavihhlyytfwtsadrtyeqqndsaldalyskvsslrsvtidihndsenqrllsq
tsdqfdqfgaqlqrtsnhfsrtivngah--rltlyiiggfqakwckwslaatdltadfqsliaqrrqeypps
assvvkalkqwlaqayiirkhiisllgflysirrkylalgrrhtgplsdtqrdeidfqvkvvikrclesire
leraeearkkhapttptalspllstardsstsilasslisahrasitqylstllsrasalqsdmqearlrmq
rektkslansrirvlaaaptvirgsvggsfnpeldtesgmkdisaqlsasqiemfetesselikslesdlaa
ikkaesrlyeiselqtqvvqqleqqgeitdqlldeaigvgtevgrgneelrkarqrreadkfltiflvgsgl
allflhwmdsslvehrpsaktslrplpscshnvgls---------------aaythsapswlvwlsdfllhd
asastvarrktlfddrpveiseltyiikhdiaainkqladlqafnkanksgadraeehrgnvvtllqsklag
attsfqdilevrtqnmkaskdrseqfmnsatgavtagtdsplynptrtgsapssdflaldmgssseqylqmq
lmdtqqtnymqqrstaiesiestiselgqifsqlahmvaeqretvqriddnvmdvvdnvggaqrellkyyas
vssnrwlmlkifgvlivffllfilvs----------------------------------------------
------------------------------------------------------------------------
----------------tqplqgisipryersstastytayaivvqlpvrswtvyrrysefvrlhknlsasag
rpppqplpprewsfasgtewlkermsaleaylkaivmhedgawreseafkqfiewpt---------------
-----svkmvtan-----pvsrssprkptipasrttppsmpgalspat------------------------
algsatsaan-----------vetdatrplnnaqlfqsqtdamdqqdeqllnlaavlrrqrqmgeainqelg
eqtellgqldseveatqanlskadqkmdrfdasqpwdvlrrntrnlesaidarlttysqlaiatltrehseh
veleteleslinelsnsvdaltaklddpippttpqlhavqrhrellfdftrdfrrsqtnvrhaidrrdllgn
vqgdidaykaahasdadallaeraridnshgmidrtleqayatradfadqrstlqaistrmsssaaqvpgln
siitligrrktrdsvimgcligtltvlllkf-mglfgkknsskipavap-------apqsagrhgaaggggg
ggfdrgnagygagg------pggttgyq-erfanarapsyaggggsnlsrnvqnqrggvgaegdleaegrgs
gvgvgstantgydeqreeqrdqeddeveaikqqmrftkqesisstrnalriareaeetatntmfklsdqsek
igntersldlakahasraednakeivalnrsifrpnmq--fnkkakrdaeeariiarhidereereavrrdv
tdaqsrldasmngpggkasfgrfkaeakvaqrgryqfeatesddeledeldqnldeigmlssrlnqlgkamg
qevdsqnarlqrigdkattldtkifagtqrlgniksvslippdllalhasfqrysqdvinhqiprlqfetei
assidglkrqvndlkfaideaesrreishlaatasqqldeirqstrkallsarrsiesartvqaraglqlaa
dsakertggragssgedklmtasqdvtdalrrtvslmsaeleksamssqlleessqtisslsfqygslttlm
snsvkmiktmeredligkgmvaaaflfflgcvgyivyvrliskgvgllffrlfglllgglasrggeqvassq
tvavtakvvsavlsatstaavttaaqtskqevkenimdldleqlvqtvmpqesaeprhvelmqiygllilap
pgagavplttawelgsfsffqrstvqdmmgfmartvaertqptqrqsvqensyvahvhsrsdgisgvlitdt
eypvrvafsllnktldefvikvpkskweskvnakgfpqsvdyvkryqdprqadtimkvqqeldetkivlhkt
idsvlqrgedldklveksgtlseqskmfyktakkqnsccvvmqvrsrtllflsyrdsagpsvtdsmnadten
llprrddsdst----lapkwldiseevdsllasirprmdqlsrlhekhlrpgftdksaeekqiesvvleitk
dfrrcsrlvaglqhlireskrngkqanaqialaqnvqtalatrvqdlsgafrkqqtlylkrmkgmevrdira
rglappsrdselvrediel--srasllgssmlqdsqdheiaqrsreideiaksiqqlahlfgdlqtlvidqg
tlldridynvelmdremhsavreletattyqrrtgrrqcilflcllialmialivikp---srdpyhdfasd
lkaslssarslsqsyqqgeiqsaydrlsdaieglrqdvedvkqsvlvversgerfgvtpeelqsrkafvaec
eaevkallkvvkgs----ppgrrdragldavhedaeafereqqqmlmsrqdstldkigttlsslrnqagimg
heineqieiidafdtevdqsqgrlgnamrkmdevvrisderlggwciskvvssligtaasalplmnslynqa
lrqfssiqsdisridsevgsstafgpvtvslsslertideyenlakkeliqskqdkalnrvakfrtdyaels
sqlarlktkgslcsnvsngassstlrsaiaespfsharnpvssapsdplaareshalrehsfiqqteaqldv
fiaqgrevfgnlveqrgilkatqrrlrdaantlglsrsvigyierrstqdniifalgalftlvcfwyiykwf
gmselfdsyasdleqlkqgirqkldqaksqneakkstlrraemeleeadevisqmdievqgfpqsvrsrfsv
qirgfkqdlqtltqqvraglssrgsr-gadyadeeeaadganrqrllhatasledgtrrleesnrlaleted
lgadilrdlrsqreqiensrntlrqadqsidrssrtlskmirrakqqklvtvgiivclvllillilynklfq
ndsrydpyipsggganfsnsktarihseidntisimrdninkvnergenlnslqdktdnlavsaqgfrrgan
rvrkqmwwkdmkmrmcvitgvllmnmaivvpigitlkivlaliakgsnilaethdahdrflpaaqtilsrip
pnssklsyafedwlfhyvsqdgmvymavadadtgrrmpftflahiqkhflstyeagdsd--mdys--slttt
lsklikqfnsd-pqdpiaqaktelagvkdimtqnveqilsrgeriellmdrtdnaanqsmafrrravglrrq
mwwknakvmalagfsglvflfflwgmfr-msfndlesgktplplyrdepefeklsnkigiqifkinsnvtai
qklislsssnasaqdwskrindliettrelvkdattdikqlstf-plrptkltqgklqrdfqaaalqfqraq
keavaktraklekerqmikseesdrsnatggvqaealdllpegptqadleyqeslitsreaeireiesgvqe
lneifrdlgnivqeqggmidniefninsiaentagadqelvvaheyqkkagrrciilllivgfvvsvvllal
lnmsslgpla--pdh--------------npfaddqdd----------------------------------
---------------------------------------advl---sketf-svgarpgqshsndvalnadl
aglqqqhrdeqdqhldalsaslnrqhemslqmneeldlhqellerfdsdaehtglrlggaanqldrlrsslk
dhgivwmlgalivalilliayf
>ErGo_24_
evetaetasiadrlraqyaslpvdssvldyvlvsklatnlacireqtvarelq-ydkelgkleldtlhklyr
yrk--------glislyneqkeakarrrysdeeseaigdtghlngdddslqqlrqrliggqegkedr---ea
lekqmqvqddvqrelvsdmaqlvtslrrgaeafqnalaedstvlratelglqatsqslstlgtklkkynrs-
rvgfffymgcaffiimsllvtyliirifpkmmikstlifrddglplcssvdddtdpsladqkkkvkvlisrf
tpqsaneatlesgayemhyvrqqsvvyivivergyprnlafaylanvrhefehsygneyvkpsvrpyafvsf
dnflqktkkiyndkrvqgnldqlnsdllgvkqimtkniedllyrgdsldrmsdlsaslrqdskkyrrsaqki
nfdlllsqyapvaliglfflflvwwlvfddrysqiergndrrldelsnklstfrslnrdignqaaadnlide
iqnsfgalfvnirnsssrlsrailagnsvwkmvglsllilfvlynvfklfmadltqlfrkyvaiieearndp
dgekfrikdtfvkecselarhilelrkvltslegpyls-----egemserekddfdvearlrlqqyveklky
lekyeatrqqarkvkgdalglm---------magfhqttnqhrlgilqsvglwltatsvqlsqmqrerlsrq
relesidfna--qlyvpttlvsavshspavettheeikqyeetmsmltqeqlqvlqteheellnqkmqelek
vqklsktvievaslqnelathlhvqtqninvlldanddieldvqmgnrqlnkarersksalmviymsiifgl
tilfldyinmdikdrtiefqrsvtsysrrnpgegadrqsl---------rksefqqrasrisheianlaqml
sklaqlakrkpmfndnpveiaqmtylikhkiysveqemmelsrhmpnnggggaqtrlhtknvvnllntkmkn
isgdfksvlearqklelanrdrwekisadrnsaaaasdglpmggmgvssgsaanpfmsllaeddapneesvl
lleeqnqqylqergravetiestiqevgnlfqqlahmvqeqgetiqridanvedidiniagaqrellkyfdr
issnrwmavkifailfafflvwvivnmssrfdhntahqr---tqlfg----pnygsspfpsidysqstlaql
esqsdadvgvmrekimalktlsermgeeirgssktldslgstfdatanklkrtykkmmvmasksrisvkvwl
aiffgfgvlffyvwvrmvkklnvhvtisdasvvnksyvqyttrvr-vqheykcrrrfseflqlkldlerefd
aeipydfparlwsrscdpavvderrerltsfltdllndsdvrwktsptlcaflnmpdsaaeseadsveqldv
skwlesirdaksqf----edanrngnnitmmrirlklqkleealaviqnklvgegeisrrwiilnalkadln
kqsgalrprsymqrekepaaggetsqtvglnnqqllqlhkdsmkdqdfeleqlrsivqrqkimslnmnqela
iqnemldmfaddvnatsnklrmanisakrfn-masfvtvrgkaislesqcdsllsryssyaqstsseadske
rglaeklesvlkerqgvieelqricddttsigssklsqlqrhrevlqqhwqtfqsirssiqqersrlnllfs
vkrtleqsele-pqeeqyaaaetrrieeshnvldrlisqafetrdrfaeqrfslqranepvyqtleripgnn
hvlrqntirrrknamilaltmticivlly--aygkfaaqdhvyapageqyarpgagdpyapvrqagprhaag
tpygspqggpgnpypyqknmyppaagktanpyasmaqdpggpvamppqaaaetprpqaaaekrapavdnnsi
hegneglngqgqaeqemkqqmeedeevdeikqqirftkqssvastrntlkmaqdaelagmnslgmlghqsek
lnnvernlnlmkvqnrvaedkvaelkrlnrnilavhvgnpftskrkvreaeeriknqrmqdkmqqeetttql
msstnrienalnde-rhsvreryqrdqalerakkyqfendeeddemefeidrnldkigqvsgrlkklaiaag
qeidsqqsrikrieedaddmdirihlntsrltnir--mpyatqlallqdelldmleprdgegl----rtadi
idktlrfrellgcyrlqvekstrrqvrtaaalrgahapasqapalaqlllwerfladyrrrldaaivhehea
trptaaraprapmtakdrllatnkaitsnlirsnhvlqssvlqselnmdelaqqtaslaglgrrfdqlglvl
hrsaaivrsieassgkekqrvylalsflgaciawvvwrrllrgplrlllwlwfhtralgllgllpr-sapta
apalhaalppptssaalahavdsaftri-----------------------------mdelmkiysiailrn
sgnkalelcsakdlsqfgfferngvsqfmtffgetvagrtgagqrqsieegnyvghvysrseglcgvlitdk
eypvrpaytllnkvldeylvahppaewrdiaqqlklrelemylakyqdpsqadsimrvqqeldetkivlhkt
iesvlqrgekldnlvdkseslsassrmfykqakktnscclimmyrdrtnlflsyhrtfphqrgdgaaeeahp
mlemaqkqaaq----lppgffeevqridaelagndvhmvalaklyrknalpgfvdktadereiealsfktia
glqrcyeaikrlqagreaqrfqgalgrgelailenccrayaakiqaashrfrvmqnnylkflnnddfkplpa
tndqetl---qlleeegersysqqtlqkqrkq--retqyledrdaeitqlakgvlkvstifremqtlildqg
tvvdridynlentnidlkqaqreldqavgyqkrtqkckvimllsllvvffffvvllkprssspdpfyqvlqd
tqeqvsqllqa------rsgsvapaerqellaevdeavrdldasvavlerda----aapaevaarrerlaal
rhelarar----------apsppp-----------sppsnalqeqllreqdshldsihqtmqtlhlqassmg
delqdqsvllrdleggmdsvaarlargrrrlqwiyeqnsdryndcciglliaalavllllafalmnalynha
vkqkklleqelnrfelgvaapvglgsistalvglertieqyqgqvaqtgsgaeagkhaqrvgeltecaasar
rrfeglraasmqpvafqsg-------aaapegavsqraagarttinsaggllyeglrreqnmlargnarlds
ilqmgqesledmveqhrilqrvaermqgslrtlgvsdatierigrrvkkdkaifwssltllvvgvyyvlrif
gmasllksyeadfqatleqcqrllrqqgepvaqrnatlqtleqhkddlydildqmevevnnmdparqvasrs
alrdlrreagmvkqqlrelmrdrdalf-------padmdneqrqqllsnhamlqqtgerlvdamrlaneteg
ignqvmmdlrsqretlehsrqnlfladsyvdksvrtlktmsrrlvankfisyaiiavlillilmvlyskfks
ssvpydpyvp--pegaqsqskaaalkaeiddtvgimrdninkvaergerltsiqdkadnlavsaqgfkrgan
rvrkqmwwkdlkmrlclvlvvvllliviivpivvhftltfrcqwhdygavsnrahqesfhnlvhevvipkvv
rlnkttmtfidgydcyytndagqvlvcfasvgtpkilplraltrlka------metsddavlhrnldilkef
hqellsyhd--pts--snatdqdlqtivsvmndnidkflqrqerisllvdqtsqlnqssfnfqrkavrikrk
mwwnnikfwtvvglcalfilwmilhi---msifsedtq--evarysdnpqfeewgtdivsnlfemngqlgtf
qhfikglesnyrvenisnrsmevihkvsllvktlnglvhsinaipkneldlttreklnrdirlsvqefqrcq
sefagirkqineqakislseqqeeaagaaaaaqqqhhiierepinneefayqqelirkrdeeianiergive
lnevfqdlgsivqqqselvdhienniytavtstnhasnelsralryqrrsnrw--clylllallallfligv
tvmvyilelsyeidklrnlvdersrlvelkiqpsandnqlkkhlnkvlgmlrelskdilhsrdeglrglver
yndclsdi-pdglieksdymfelgrmpddsppdmkrvrfqdklqnyeervfppykddpggrtthspftnqdl
fmqqqqqlmeqdthlehlaasvhqshristgihrevteqngiltdlesmlnnsgqrldrakkrlvifertvr
dkghcilivilifilllivivf
>NeFi_500_
dlqvlnlsrlltrlehnllspsadllrrneyqrmriaanaeyartllsqlertlrkrqslkllqdvldrsaa
eaegeeee---avtvtpeagstssasegnrastttapppsatatataaatptlrhrhqrgpaaatdsskvqe
teqtldahraeqedlttsllslatqlkassqafhssleaeksvlaravegldrtttnmgaaekrmgmlrrmt
gkgwlgrmmlyawifglwivavlvvflgpkl-------------mlaasvddeaeaelseiksqakmifrrl
srnsapqasiesgqynlhylikddicflcicdrsyprklaftyledlateftttyspsqysptlrpyafvef
dtfiqrtkkiyqdsrasqnldrlndelrdvtkvmtkniedllyrgdslermgelsgrlredsrrykkaavri
nwellikqygpfagvgflllfliwlrffmgdayereqqnnallnslsskvsalksvtidiydnardhetldh
ssqvfsslstnlkgsasrltrmakqgdaimkvagivigagialwlllgwimtditsdinqvlkdknasttip
kgestatadeflkeayrinshihslllylqsirhsylsvhprtskpltdserdsidsstalllrdlstsian
lstaeslrqetesgrkkhrapsenkspeqihdeerartlrtvresilwflrrgleraaeaqrdmvekrierv
rekeksvlyksesvpvsvsgpgpatadphlrgstlsetetaaieaelspeqlqlfaeendlmlrqyedalsk
vqnaekslleisslqqtlvshlstqeeyieqlvmdasstttnigqgnkelkratqrrstaqavfwgtvglct
wlvvwdlifpsiqdrtgefqailgqaqkrlskvgsqrqallsdsqrrqarrsefarraaeigrgitattakl
qrlaelakrktlfddrpveiseltyvikqdlaslnqqiaslqaltlsqhpkadqegehndnvvvmlqgklad
vganfkevlevrtkniqasrsrtenfvssvssksldpsdsplynpsgrrtpqpsdlltldpsnpsqtdqqll
vmeeanntyiqargeaidaiertiselggifgqlaqmvseqsemiqridantedvvdnvegaqrelmkywnr
vsgnrwliakmfgvlmiffllwvliamssrfprsslhqrdprsslfdggsrpaysatpnakgqysdavldhl
esqndaqvegisakvkmlkdltlaigdeirdtstise-lndafdntrvrlrgnmtrmlrmaertgvgwrawl
gfflavflifayvwltmapkveisiptattshtsppytiynitlrlplrsftiskrysdfvafhtsllnqtn
apppaplpgkhwntvsnptlreerrqglesylraineaddprwrtcsawraflnlpstepg-aagtqsaidp
tlwldcyrdmkshlhdarqhessaraksslvragsligaledglknlggnalgdgeirrrkdllvnakkekn
gledllnamaasiqdkervlgketertreldnqgvlqlqkqtmedqdmsieelrkivqrqkelgiainaele
iqnellkltdedtdrlekkieigkkrvgkistgtgwaqlrqqarsletqteslfhtyaqyasmtkpkpseee
qriesqlkdllekrealisqlsrlldseatltasalkqlarnrevlqdhrrelqrlnaaiaesrdranllsn
vrsdidayrnsaaaeadymleergrideshnmidgvlsqayainesfglqretlasinrrivgaankvpgmn
aligkigtkrrrdaiilgafigfcflmvfffrralfgskskspappanpyakpapidpytplppseqpagpg
smkgrpigtpapgggyapnqygnqggygadrfgnaggasygglgstpaaadkdalfggardrvqqqqqpyse
pnnaygggsneynerqltaeeeeeeeiqnikqemrfikqgdvsstrnalrvaaqaeetgretlarlgaqger
ihdtekaldvatiegrlaeekakelktlnksmfavhvsnpftsarrrrerdekiiethraeratregtrnea
yqtnqrmertfreiereagkphgksranvterakyqfeadsedeamedeieqnldllsgaasrlnglaratg
reldeqnrhlerimgksdfvddqiamnrakldrihstaalqarlkelsialaqihplidrlrnftvalgqei
hgslkeaeeqmeilkvevdaletkerivllagrlaeeikrtrvdfrnaqlqakrnaeaakrkerellfsrsq
s-aerrsqsteklshgdivknassdvtaalrrthqlmqaelsrsqfahqtleqstaalsslsesytdldsll
sssrnligsllrsqksdtwyletafyilvgtiswlifrrilygplwwlvwlpiklsvfailgtvgihsmpqe
aptlgqta--amlsasisaswdqaqasgtdrlidrigdteiprnpkkrmyeateveqrdelmkivyigilqn
aqqpavelcaeselssysrftrgsisefmtmfsktvaertkqgqrqdiqeqdftfhvyartqgiagviisdn
eypslaahqilskildeflsqnptaatsrn--pvpfpqlrtyittyqnpqevdsimkiqkeldetkivlhkt
iesvlergekiddlvskseglsaqskmfytsakkqnsccvimmwrdrtnlyisyrqsfahhpgfsqseesrr
lisdsddgdaiemdllpp-wvdvqdevtelladiaqksaqldklhqkhllpgfgdrkqdermierltqditr
gfhecqkavqrievmvreakqqggvsagdetmakniqislasrvqeasarfrkkqstylkklrglegaaapf
draptp-mdpslmesdadksfsqstlmqtsrltgqhdeaieqrereindiaksiielsdifrelqamvidqg
tmldridyniermgtevkaaekelkvr---------------lqeaviglslvl-------stdpflqvqad
vlstlqssrplfssylrpelqqarseleatltdltadlddlvesvraieqdpyrygleidevarrrklvdev
gdevekmreelqrvstsglpnpsdfdnvlspsddytaleqqrqmelmheqdeqldgvfrtvgnlrqqaddmg
releeqavmidevdtladrvggklsngmsrikhivrknedtmssfciaalifvlvlllilvialmnslfnsa
lkqssairrdldtfsqstttsaalgqiaaslaslsrtiddysalskkelipekqekafervknfraeladyr
thfdqlrkereeaqsvtnrnellgrraatpenpyaqsslpqsspfantsssrethalreqsffantnsqlde
fldrgravladlgqqrevlkgtqrrlysvantlgvsgdtirnverrakqdkwifwggvlvfflfcwlvlhfl
rgselfssyetelklvqadlnqkldqiaesseqrksairmaeraldeanelldqmrmekqnipsaarskvni
rfrnyatdvdeakrklkslsddrralfgdrytdepqdehleqrqqllsgterlerssarlqesqrialeted
igrntladlyqqrqtieharaglqqsegyvdtsiktlrgmarr----------------------------m
seqpydpyipagsaaqngdprtreidkkiqetvdtmrsnifkvsergerldslqdktdnlavsaqgfrrgan
rvrkqmwwkdmkmrvclviciiclliviivpavvtttllysciahrttilaehsssstaasslasiilpkit
hdkpkltytherlfvhyisyaplsyivvataeqgrripfafllemkrkflstysstdfsslpaygcaafnse
lrsllqtyntappsdslasarreidsvrdimteniervlergeridllidktdrlggsahdfrvrsrglrrr
mwwkniklmvllavvvvfliylfvgmgcgmsfdrlsplrsedphyrddpdfdrlteslsnqlftltsnitrl
sdqiallgtkrdtervrervhnlleetrsgfkhvgegikkvqmwedvnpskwtqqklssefkatleefqtvq
rralekqrasavaartaveegehapadgtp-qqqqqlleqprlanqdevdfqealiiereaeirnieqsvge
lnelfrdvahivheqggqldiisenvervttdtrganvelrsasryqknarnkacclllilavilviivlav
tlmpnpsqlflladhiklsllerqraislnlepnsqdgeisrsleslregiesvesevatdlkdqlhhlqsq
yrdlssqfgqddsvldsdfsnvsspdlipqhppsksvrfmdsadenrrnlfqpyrdspppspdhsnmsnqqi
ydhhaetlreqdeqldrlgesigrqhqlsiqigdeleghialldgmdgdadrhqrrldgarkrldkirkkag
enwsmmtiigliivlvilivil
>MaGr_88_
dqalteldrllsrlqqsalrasaerllsnafareklstsieharaqlsglerdarkrevveelvermrdlee
magdggddvlseiiptpsesmdstsvdsaikgaaqaaappvykgpettttqsirsrganqsssggghlttat
teaildqqraeqdqlsesmvkmarslkessrafaasleedqavmqrageglnknelgieaatrrmgtlrkmt
gegwwgrmrlyamvyglmvvlilfvfvipklmirstqiarldglmlcasvdedsdsalaevksqvklvlrrl
nrnsetqasiesgsytlhyliagdvvyvcisdrsyprklaftylsdlatefantysqaqvspnlrpyafvef
dtfigrtratytdaratqnldklndelrdvtkvmtkniedllyrgdslermgelssrlrddskkyrraavri
nwelmlkqygpfaglgafilfflwwrffmseayererqnnarldelsakvsalrgvtvdiydnaraqdvids
tsdtfstmgtqlkgsatrlgrmaasgnavlklsgiliaiflvlyyglklfmsnitptfdgllkqreasttkk
af-sleqldeflkeayrinshisllhtqlknvrqaylstapsrhkaltdrereevdanakkmlrelnasirt
ladaeqlrhetelarkkhssglgkkskeheqaeakeaqmaghrdgvlhflrqrlqqcvetqqsmmevrltre
veksrsvlakaraslgdrdldgptlpgtsfiplqdeekkrgppppdlteeevqmfekgsqdmmkyyestlek
vmsaekslleiselqtmlvnnlatqsagieqlvqdslnteenvgdr--------------------------
---------asvqdrtaefksvlaqaqkrqakasaqrrslltdaqkadarrsefarraaeigrgiaatmgkl
eklaqlakrktlfddrpveineltfiikqdlsslnqqisglqqlsrqqhpkadqegehnknvvfllqgkltd
vsanfkdvlevrtkniqasrsrtenfissvsqhalqssasplygtpnrgtpspvdlltlnppggkvgdeqlm
lmeeaqnayiqqrgeaieaiektiaelggifgqlagmvseqsemiqridantedvvdnvegaqrellkywsr
vsgnrmliakmfgvlmiffllwvliaassrfgpsslhqrdprsalfeggrrps-aatpnkrgqysdavlnel
esqndsqvegimgkvrilkdmtvaigdeiressalaekmndsfdttrlrlrgtmnrmlvmaektgvgwkvwl
gffavvamlfiyvwlfmpppveisipsttishpskpytsynitlrlplrsfvvqkrysefeqlhtalvsqvg
aappaplptkswstvnsaeltekrrvqleeylqtvagspdrrwrdtpawraflnlpatttaaaagggvv-da
aewierhrrmndtlrdaraveagaaakmaltqagrmlsaldddlarlkdgglgkgevrrredmvkearedhr
wltqlsatlsagaadrarvlgqetertreldnagvlqlqrqtreeqdedlevltrvirrqkemglaieeevk
qqtemldrmnedvdrvggkikvakdrtrklggaggwstlrnqartlekdtealfhtysqiatssnakpteqe
retearlreildkrenviaqltrlldsdsdlassstkvlalfrdklaeqrrelprlrsriqetrnranllsn
vrndidayraseqaeaeymldersridnshsmaddvlyqayaindnfnsqremlasinrritlaasqvpgin
tlmtrisakkrrdgiimgsfiaicffvfwffmkkflgrkdkspkpptnpyaqepandpyaglpsgprgglps
gpargststapppygygnerygasggygsnrygndnsggygglgrtddqagkealfggg-kervqnapygag
nqgstgnkyggygdrelteeerikleerdlarqidqerdatvdtghrilgiinstietangtmqnmaqqder
lrnternldlarihnrtaeertkelkhynrslwnp--gnpfmskskqeqrerkhlentqkdrelreatrada
yesqaqyerdlkdimnrralglssse-kaasnnkfvfdesdeeddkedeinnsmpqmeagvatlnriarnfa
prieesnqligrlqtksdgvsdgvernkqqldriyslrtlqerlvqlqettsqirtlidrlgslklqlgvei
tqglreteedldllreevadlkprnrlresadrlgaelkrcricfrkaqlsarqrlaaaqraeramlvasya
aggqqqqqqrstvgdpqqvvgaahnvtsslrrthdlmaaelarsayaaqalaestaamreldqrysgldgml
aasrdllgtllrsqksdtwylqtalymllataawlvfrrllygpmwwfvwlplrllgigvgggaslagtags
atvvdmggaavptarvgaaekagrkeaspesefekvgkvesegnpkkrmwqepeeaakdelmklhyigifrn
dskpaheivaekelsaysrftrsnyaefmtftsktvaertk-----------------ar---icgiiisdh
aypalvahqllfkvvdeflakhprsawatgspslpfpelkeyittyqdphaadsilkiqkeldetkivlhkt
iesvlqrgekiddlvaksdglsaqskmfytqakkqnsccivmmwrdrtnlyisyrqsyahhpslsadedrrg
llssgddgdavemdllpprwaevnddvtellaeiaqksqkldrlhqkhvlpgfndkraeeseiedltqqitk
gfhqchkciqkvehmvkdskrtggisraeevmakniqvslatrvqeasagfrkkqsaylkklkgmggglspg
drsstpntepsilesdadrsfsqstlqatqqklqsndaailqrereidqiaqgiidladlfrdlqtmvidqg
tmldridynvermatdvkeadkelviasgyqkkttkrkiillliliiagmiilliikpkkdpqqparsvr-d
vltqlgsarplfasylrpelssarsdlesalsslaedladlvesvkaveanpaafgldaaevtrrkrlvqev
ggeiedmreelakasagglpnpddfavpdgdgadnaefeqrqqltmmreqeedldevfqtvgnlrrqaddmg
releeqremlevadgladrvgdrlqtgmqkmqyiirrnedrwssfcigvlifvlilllilllvlmnatfnsa
lkqstnirrdlgnitdp--tpaalgtlsasltsfsrtvdeynalakqelnpakqekaferirnfreelhgfr
sqldslkaaredaahtqnrsellgrrtstpenpyanagggggggyssqqqqreshalreqdffsstnsalde
yiargqavlgdlgaqremmkntqkrlysvantlgvsgetirmverrarqdkwifwagvvvfllfcwlcihfl
rgtelfasyeaelklvqadlsqkldsipdlteprkaalsqasraleeadellgqmrlekqnipsssrarvnq
rfrnyetdvdavrrrldalasdrsalfggryqdnpsdvqleqreqllrgtdrldrssrrlkdshalaletea
igastlrdlahqrsqiqhttevlvqsegyvdrsvktlrgmarrmatnriitiaiitvlvmlilavivskfrp
edapydpyipatqqgaggnartqalqsqiddtvgvmrdninsvaqrgerldvlqdktdnlaqsaqgfrrgan
rvrkqmwwkdmkmrvciivgiiillliiilpivfhfklly-------tiltecttassqtsslaslvlpkit
htspkltythgahhihyisaggltflviadssvgrsvpfgylfeirrrfleeygstdfadqpnygaasfnge
lrrlmveigstrqgdavqnaqreiddvrgimtrniegllergeridllvdktdrlggsarefrvrsrglkrq
mwwknvklmgllglvmflilltiiiavknmsfdqlssl-------rgd-------------------nsrgl
steishlgtrrdtarvrervhdlleesretfrqlgeavkklqswedvtptkytqqkasrevqaslqefqslq
rkalekqrasvsaakavtdeeggirsagedyleqqqqqevlrlapqdevdfqealiiereeeirnieqgvnd
lnvlfsqvaqivseqgeqldtivdnvenvrtdtrgadyelrsaaryqknarskacclllilsviltivllai
flmsnqnalflladhiklsllerkraqslnvdagsqdghisrsldqfreglealekeqaldisdslpslqkq
lddltsqfhgfssvap-stpndlasdfpaagsrakqvrfsdspeaqrsgllqpyrddprdqieeqgldnvqv
hayhqrvmeeqdaqldalgasisrqrelsmqigdeldsqvamldeservvdrhqssldrarrqvgrisrsag
etkqfgviialivilvlliaif
>ScSc_195_
dptatnlerilvrlqkiilspdtsagsqsyaewvktganleyardllvhveqdarkrhmiqrlgerleelse
lassegedllahdqdtpsettdettnnheetqvghappplqtqssqqpelstlrsrnpraelfetasaptaa
tetllthhrteqedltnsllsmaqelrarshtfastlatdasvldsavaginkneigleaasrrmgylrsmt
gkgwwgrmmmyawiaglwlfmmvlcyggvnlmirstqiarldglmlcasvddetesslaeiksqvkmvlrkm
nrnsaeqatldsgpytmhymiandivflcicersyprklaftylsdlctefnttypatqvsptlrpyafmdf
dtfisrtkstysdtratqnldklndelrdvtkvmtkniedllyrgdnlermgevssrlredskkyrkaavri
nwelmlkqygpigglglfmiifiwwrffmsdayererqnnsrlnelsakvsalrgvtvdiydharaqdvidn
tsdtfssmssslkgsasrlgrmassgnailklsglimgsvlvlwflwglvmvg-------------------
----------------------tslnsylrdirqsylstapppwrhlndrqreeidaetkkllrelnvsirs
mdeaegirytaealqnkyartlqsksmeqeleeaklnaikmhrdsvvwylrqklsecgtlqasmmekrimre
meknksnlaksrgfgessstkytssgnahleaqspsqtsf--peqgltpeqiqmfeqenhdmlkhyqstldq
vktaekslieiselqtqllnsvasqaeqieilaeqshqttenvgggnkelkraterkstan-----------
---iwe---asiqdrtnefrsvltqvqkrqskvgaqrqsllsdsqkaaarrsefarkaaeigrgitgtmekl
qklaelakrktlfddrpveineltfiikqdlsslnqqisslqnltraqhpkadqegehnknvvfmlqgkltd
vsanfkdvlevrtkniqasrsrtenfvssvsshvisqsasplystptrgspgpqdllslnpvg----dqqll
mmeeaqneyihqrgeaieaiertiselggifgqlatmvseqsemiqridantedvvdnvqgaqrellkywsr
vsgnrwlvakmfgvlmiffllwvliamanrfgasslhqrdprsalfeggrngsygatpns----sdavlnel
esqnndqvegimgkvrqlksmtiaigdeiressalaekmndnfegarvrirgtmnrmlimsqktgvswkiwl
lffaavfglffwvwafmapplelsipstilssapkpytlynitlrlplrtfvvqkrysdfvtlhsalcaqvs
dappsplpaktwstvnspeltedrrrgletylrsiaenpdrrwretsiwrqflnlpsaanqrgvggnaeidp
qvwldvhrelkaqlhdarqyeaganakrclvkaggllkdledglkvmgearvgagelrrrrdllgsakveke
gleklavtlaatqadksrvlgpetdktreldnegvlqlqkemmqnqdmdveelakivrrqkemglaihgele
lqnemlkrvdedadrvkgkiniakkrlgkirtgtgwaqlrqqarsletqtetlfhtysqfaavsnpkpsede
rstemklqeilekretlisqlsrlldsdssltasatrqltrhreilldhrrelsrirssisearnranllsn
vrsdidayhsneaaeadymlgersrienshnmtdsvlsqayavnesfglqretlasinrritgaasqvpgln
nligrisakkrrdgiimgtfiafcflmflyf-mglfsrkdknaspapnpyatpqpqdpyapgtgnapdgprg
gmggsprapapngggygsdkygsgggyganrydgssansygglgrtttednknelfggakdryaqkaaaqsd
sgpstgggygaygerqltaeeeeeedvqatkaqiramkqedvsstrnalriaaqaeetgratlarlgaqger
ihnteknldlaanhnrlaeekakelktlnkt-----------------qrdediinkhrserdqreetrnaa
fassqrmeanfrelqgdvgyratatkaslaerskyqfeadseddemeneidsnldalghaagrlnllakatg
revddqnkhieriigksdrvddqiamnrarldrihsfeslserltvlqesnrqarelirhletiefqlsaei
aqvlkdqsedfarlqeeilsmpvre---aldeavemdiediksafckaemkakktleaakvlerqhmlqasl
nnsmerprpkselskedktvnaasdvtlalrrthemmageleksqfandtlrqstealaqlnetystldsll
sssrnllgtllrsqksdtwyletafyvlvctiawlifrrllygpfwwlvyaplkltlfgifgimgspatyat
vsarsegvalnedlpvidvgdgnrqsieastmveevehisdpgnpkkrmweepieaardelmklhyigiikn
setpshelccvkelsaygrftrasygefmtvfsktvaertkpgqrqdieqdsntfhaygrtegvcgiiisdh
eypalvahqllskvvdeflnahprsewansnptisfpelndyivkyqdpqqadsimkiqkeldetkivlhkt
iesvlergekidtlvaksdglsaqskmfytqakkqnsccvammwrdrtnlyisyrqsythhpgygaseerrg
lmsagddgdaiemdllpprwadisdevteyltdiadksqkleklhqkhvlpgfddkkkeereielltqqitk
gfhdcqraiqrveqivrdsrhqggiskgeetmakniqislasrvqeasagfrkkqsnylk--rgmnap---i
ertstplidpsimesdadksfsqatlqqtsqkltsndaaimqrereindiaqgiieladifkelqtmiidqg
tmldridynvermavdvkaanvelkvasgyqrrgtkrriilllillvvgmfilllvkpkkheddpflqvqad
vhhqlsltrplftsylrpellsarsdlttslslltddlsdlrdsisaiqadpykyglqieevsrrvrmieei
ggevddmreelekt---gnptpsts-ggvaydddyaefehqqqmqmlkqqdeqldsvfhtvgnlrqqaddmg
releeqsgmlrdvetvtdralekwsdtretkshriksdpdqqka--------------------mntlfnta
lkqstslrrdlsslspppltpsllgqisssltsfsrtldsyaalqsaelnpskkekayerlttfrselqdyr
sqfailkaqnehnqtqidrgellgrrtstpenpyatsaiaardspwrreggrethalreqsffqnthsalde
ylargqavlgdlgqqremlkgtqkrlysvantlgvsgdtirmierrakqdkwifgigvviffafcwavlhfl
rgselfssyeaelklvqadlnqkldqipdlteprkaaisqaeraleeanelldqmrlekqnipsatrtkvnq
rfrnhesdvdvskrklktlesdrsalfgsrysdnpndvqleqrqqllsgtdrldrssqrlkasqalanetea
igastladlhrqretiqhthdtllqsegfvdrsvktlrgmsrrmatnriitvaiitvlilliiavivskfrh
repqydpyipagtqqaggnqrtaalqatiddtvgvmreninkvsergahldslqdktdslavsaqgfrrgan
rvrkqmwwkdmkmrmclvigiiiliiiivvpavvatkllyscishnttilaehtaatsqtsslaslvlpkik
hdepkltythnnsfihymsaggltflviadaslgrripfgfifeikkrffesfsttdfsdlgsygagsfnse
lkklmidygttqggdaiknvqgeidnvrgimsqniesllergeridllvdktdrlggsasefriksrglrrq
mwwknvklmllltvviifllyliggfatgm--------reddpqyaddpefqrlsqdlmtklfsltgnisrl
sneinllgtkrdtervrervhdlleeskdtfkevgdgvkkiqsw------------------------edvs
rralekqrssataartameeaqspgaeggnrfgqqqsqeqlrlasqdevdfqdslivereaeirnieqgvte
lnelfrdvahivneqgetldtiannvenvhsdtrgadlelrsaaryqknarskacclllilaiiltiiilaa
tlatnpsqyflladhiklsllerqraisldleptsqdghisrsleslreglenirnetsltlketentlrsq
yddlasqfpnsstpstlshpndlsddfstvtqssksvrfsdspdpsraalf-pyrddpsgppdqshldnqqi
hayhtrvlaeqdealdrlgesigrqrelsiqigdeldehvqmldevdrnvdrhqtrlnkarkhlgtvarkak
dnmqmtiililiiilvlliiil
>MaGl_567_
nhvpyhlerfvdavegmvrdeqarapalhqqgavadttrvheiraavayadrmasaadnltgiskkplhasp
adeyegldllsptgvdpatahddsddqrplsatgtanqapqqgstalpskpelrqrhksanegalssdstes
rapmlqsdrslqdalssellrmagvlkantvafseslerdrvlvesatgrldqnlslmtrtrgqlgvfskka
smgwftlgsiasvivc-wvlmfivirvt--------------------------------------------
----------------------------------------------------msygrqvqqrnlrpyafvaf
dtfmqrtkrlyadsragshldklnedlqdvqkimtknmedllwrgdsldtmsslssslrdeslkyrraarki
nvdamirkyapigaiallflfilyikfg--------------------------------------------
------------------------------------------------------------------------
------msrafekvg---atglgrlglf-----------------------------qsramiqq-------
--------------------------------reasnllgvhhmavtqylseqlarassiqaslqqkrvdmq
rqryeklsdntp-qsistqtgsalpaealqgsigamgqqgvdvvdqlsteqrqvfeeeasalvqslqadlaa
vqhaeqqlqdisslqtkivqhleeqnehvdtllsdagthgeqvtrgnqqlrrakerrqanrllslffvlsgl
llllmhcasatvkdrtnefrgvlskfsaat------papaaapvskrptahaefsrraqavardlshttakl
drlsqlarrktlfddrpveiseltyiikhdiaglnrqlaelqqyssnrsaklnradehrgnvvtmlqstlas
tttnfqeilevrtqnmkaskdrseqffqgaapt-ldqsksplytlaraqppapkgflaldmmeagglqqqql
mlnefqsnylhqrssaiesiestiselgqifgqlahmvaqqgetvqridddvmhvsdnvegarrellkyyts
isnnrwlmlkifgvlivffllfilvs----------------------------------------------
------------------------------------------------------------------------
----------------cvpiqqiavplyerrekpnphivyavqvtlpdrtwtirrryndfcllherlp--sp
ap-paplppktwlptsdaqklddrrealekylraivvspdahwreshafiefldvqd---------------
----------hmqlheqsqatsasagkprimssgmcsasl------------------rpwnqhskshena-
-----------------ka--retdatrpltdaellqyqtdlmraqdkqadalaivlrrqrelglrihdelg
mhremldslhtdvqstqtrmdaaeaemkrln-----------------------------------------
------------------------------------------------------------------------
------------------------------------------------------------------------
------------------------------------------------------------------------
------------------------------------------------------------------------
------------------------------------------------------------------------
------------------------------------------------------------------------
------------------------------------------------------------------------
-----------------------------------gdvklpaevlrlrdaaarrlvdvknvqlprlcletel
ndtlhmvtslvqqisdevddaesrtalqelaraqqaqlasvrqdarrallqahramvrqesaartsllaass
r------hvgastaptdrasatservtstlqrtvalmsseleksgysaqlleessetisqvstkyasfndll
rdsismirqmeraelvdlgilaasivffagcvmyilyarifsrglsaivwrtssysdldsfgfyessadltd
ptdlkhatdsdvseptrsatwdpivsssdtehikgiaslavptlkaeresqetsdsghtnl-----------
----------------------------mafmaktvsertqptqrqsiqennftahvharvdgisgvlvsds
eypvrvafsllnklleeflmkvpksswqaqamskgfpfaqdylaryqdprqadtilrvqqelddtkivlhnt
idsvlqrgedldklveksgslsqqskmfyksakkvrsccgfm------------------------------
------------------------------------------------------------------------
------------------------------------------------------------------------
------------------------------------------------------------------------
-------------------------------------------------------------sqdpyhdyere
ikqalgnaetlsrda--pfdasarkalentldslrqdlsdvqqtvniveqsderfgidanelarrktfiakc
vrelkqlsgslt------vsepvasgs--------lawereqqqmllanqdqaldtigtslstlrsqahlig
qetdeqvlmlgeldadvdqtqtrlqramtrmdqfvartdaklggwcvwilivvlllllllvlllmnslynla
grqsaairadidaysrdplahaslsqimtslsafvktiedyeaiakrelviskrekalnraanfhaevrqfr
eelahvqarpptnnttatrarvvdmqssstyapyqpststhhmsgiptvsvreshalrehsfiqntesqlda
fitqgrsvlgnlteqrgilkqtrkrlldaantvglsreligvidrmstqdtilffggavltltafyfiyrwl
gmtdlfesyasdfaqlrqsienrlavdfssmetrhsalrhadaeaeeagelvsqmeievqsfpsavrdryva
elralkhsleklqqdiyrdseanddv--------------qqrqrllrgtdvlergsrrladstrlameted
iganilqdlqrqreqiehsrdtvapisnfcfsymeqihtligrh--grckk--------------------e
gsshydpyipkpvgngaggsrtaqiqaqidetvgvmrdninkvnergenlnslqdktdnlavsaqgfrrgan
qvrkrmwwkdvkmrmlivvaiiillcviiipaavttt-----------------------------------
------------------------------------------------------------------------
------------------------------------------------------------------------
-----------------------------msfndleqgsedsghevesqafmhlteqvglhvfrinanvatl
ekldadlrkatdtdkimkhfadlceqtrsivkeatedvkslsrfgtggavrlmqvklqhdfqdalaafqkiq
ksgirkekvalahakqrgneansletqsenqlqeqqqtvhvsrltneeiefqesiiaereaeireieqgvqe
lneifrdlshivqeqggmidnieynignistsaqgadrellrantyqrrakhrglcltmivamvvalvlvav
ripvaladlaldtkrfqsmlqernrlahleasaeasedsilkhmhmllqaldtwkkrmsvdqveswtdtvsq
lmellahtdpsgaeilhelrsdldplyaleasegetrhfldmi--------qsmndmpaepfdtdedrdtsa
llshneawrdqdrhldhlsasisrqhsisvrmneelelqsgmigeldtdvestglrlggaatrlerfresik
ehgtctipft------------
>PhNo_498_
dptsinlnrllsrldrivlaeptpqlrkssyerarvsaniehartlllslehsaqkrelikqlnqriyelnq
lddeasidsdeedadqfpsyaprlhadagrdvttssegneallnaaenftssirrrgkadeaqgaqgpnlpk
teallshnrneqetltssllemakqlkqqsvhfgqtlegdkgvldraisgldknqlgmdaasrrmgtlrkmt
gkgwfarlklyglifglwllafvivfvgpkimikhteisrldgiiltssvdegadaelnevkskvklvqrrl
nrnsepqasiesgsytyhylisgdlcflcicdrsyprklaftylsdlaseftqtyqpnqyspalrpyaftef
dtfiqrtkktyqdsratqnldklndelkdvtkvmtkniedllyrgdslermgdissrlredsrkyrkaavri
nwelllkqygpigglafiiivfvwwrffmsqayereqqndsrlsdlaskvsalrgvtidiydsardqhvids
tsetfssfstslkgsagrltrmaqsgnaifklagmlvgvivvlwwvgswf-mditpifnqvlvkhdaqpvep
yvfrvedldeflkeayrirnhvtklhndlksirqsylstaqppskyltdverteidasakqslrelnyaint
lrdaeqirqttqtqrkrakqgltaksveeeleeakantvqahresiiwslqnqleecgrfqssmmeirlmre
veksksvlyktrttndysgmngsaagsadyrgktsyaqeegaieqqldpeqlqlfaqenqdmlkeyedqldk
vratekslleiselqttlannlsvqaahidqlvedsfnttdnvgsgnkelkraterrstaqmvfwstcvfct
tlvvwdlfivsiqdrtdefrsilaqaqrkqsktsaqrqslltaqeksqaqrsefartaaevargvsstmqkl
erlsqlakrktlfddrpvefdeltfvikqdmsalsgqvqslqsmnskqhpkadqegehnsnvvlllkdklqn
vgtnfkdvlevrtknmqasrsrteqflstaasqsldptdsplyqtpsrsr-spqdllslepsgssqsdaqll
lmeeaqntyiqergraiesiestiqelggifsqlaqmvseqgeqiqridantedvvdnvegaqrelmkywsr
vqgnrwlvakmfgvlmiffllwvlismssrfgrn-----darddlfsrsqkprygatpnsrgqyssavldel
esqddqhvgiltskvkqlkdlthligdeirdstslaekmndqfensrnrlkgtmnrmlrmaektgvgwkvwl
gffaavillfwwvwls-maplkisipsanektpekpytaytvkiefpraatsvskrytdfstldsalrssvg
sappvalpaktwggtatpdaiekrrvgleqylraienaedgrwrvsrpyrdflelddsfpgsqfgkdrvrds
sdwldkhgalksslqdarqheaaanakksllrastllsaldeglgrlsgeklgegeirrrrdmissmrkekd
glesvlnsmaaavtqkarvlgqetertreldnegvlqmqkqiiqdqdedlvdlttvvrrmrdmgvainteiv
eqnamlglldedvervdgkikiakkriakirtgggwaqlrqqartleqqtetlfhtysqfgatpnakpseee
lrvetrlnevleqrdglvgqlsrlldsesthgssavkqlarhrevladhrrelarlkstitdarnranllsn
vrsdinayrsaaqaeadymlderrridnthnvtdsvlsqayavqenfsvqretlaninrrivgaasqvpgin
slmgrigskkrrdgiilasfiafcflmllwfrsalfggkdspaaq--npyaappandpyaqqappaysggss
nssq-amvptasevllrqlrepgdmvsg--aygqsga--ygdsg------------------------aggy
gqssgsggygaygdreltaeeqeeedisatkneikfmkqqdvsstrnalrlaqqaeetgrdtlarlgaqger
ihnternldlastqnrlaeekarelktlnksmfamhvsnpftassrrqerddkimethrqereqrdatrkaa
wdsaarndgatrgl--qnmsagqkks-tladrakyqfeadseddemeneidgnldalhgaakrlrhlgqamg
eevdtqnkhidritgktdkvddqiamnrarlerikttqtlitrltalsesnkslgqliqrlakldfqlsaei
heslkgieedleivrqevedvvgrsrlavllarltedlkssraqfrkaqltakhnadraklkerellfsnlq
sstyrqrkqaqglsegevvaqassdvtsalrrthqlmqgelsrsrfaqetleqstaaladlgekysdlntll
ansknllstllkstksdtwylettfyilittvvwlifrrwlygpltwfliwplklivfgvfglasavkpsat
ggpprhknqpqhyvrvggggrgymhggdpgshsqqigkmdkprnpkkkmweedkerekdelsklmylgvlkt
atqtadelaaatnvkslnyfaratvaqfitftaatiaarqapg-kaivnekdaafhvlansagvcvvaatnd
eynarvaqsllrkvldefitkyppsayanfqkklsypelevyiekyqdwtkvdnlaqiqkdldetkitihkt
idsvlargekiddlvaksdglsaqskmfytqakkqnsccavmmwrdrtnlfisyrqsyahhpgfrmpeerqg
lmsagddgdavemdllpprwldvqdeiteqlaqiakqtrkldqlhqkhvlpgfddkkreereielltqditk
nfvrcqsaikridtmvreakqqgninqgeetmaknlkislasrvsevsamfrkkqsaylkkirdlggfasp-
frsatpvndpamqesdadrsfsqatllqakrqhdpnesliaqreheieqiaqgiielagifqelqnmvidqg
tmldridynvervnrdvkeadkelkvasgyqkrsikrkimlllailiagvfillslklsrkdedpflqvqad
vlsalnnarplfksylrpelreargeleqtlqdlsqdledliesvkavehdpyrfgleideverrrrlvkdv
ggeienmrdelqhtngdalpdpdsfeedday----aayeqeqqlemmhqqdealdgvfqtvgnlrqqandmg
releeqvemlddvdtvadrvggklqtgmkkvgwvikqnetaiptwqigl-------------------fnsa
lrqstsirkdldqfadsaapsphlaqlnaslttfartiddygklakqepvqtkqekaferlknfrneldeyr
asfkriksanedxxxxxxrtellgrraatpenpysntsaaaahspfapasyreghvlrehtffkhtsdqlde
fldrgrtvlgdlgqqremlkgtqrrlysaantlgisgdtirmverrakqdk---------------------
-gterfsgyeaelklvqadlnqqleeikesteprkaaiskaeraleeaeeligqmrleksnipanlkskfnt
rfrnfeqdldttkrkletytndrsklfggrytdnptdaqleqrqqllsgtdrlnrssnrlresqriameteq
igastlgdlhrqreqithtreilldsetytdrsiktlkgmarrmatnriitiaiitvlvlliiavvyskfrd
reqpydpyipganaqqpgnhrneaiqaeingaiqemdrnvrqlkareerldslqnktdnlaqsaqgfrrgan
kvrkqmwwkdmkmrmclivgiiillviiivpsvvatkllyaciahdttvlaehtaassnasslismilplia
kenprrsydkdnhsvhllspgrliflvvaekaagkgvpygflqtlqdkffaqfddtafgdlpsygcasfnae
lkrvmmhqggtlagdalrtaqreidgvreimteniervlergehmsvlvdktgrlgenardfrvrsrtlrrk
mwwknvklmvllfvvclfliyifvgfgcgmsfqhssnlrsddpqyaddpefrdfasklsddlfaltrnvarl
stevaklgtkhetprvrervkttveetsdtfkeigegiknittwpdvgpskftqsklqrefraslqefqqlq
kaalekekssaqaaraaldaqspseersgggthqqqeqeqlrlanqdevdfqesliiereseirnieqsvge
lnelfrdvahmvheqgaqldiieenvevthdasqgahvnlkqasnyqksarskacilllilgmvlviivlav
tlatnppqlfllsdhiklsllerqraislnlpstsqdaqisrsleqlrsgieslesqvdesissqlprlrsq
ltdltsqftaaptsstithpndlqrdfqsappksksvrftdtadpnraqlf-pyrddpdaapdhsgldnqqi
htyhsqvlreqdeqldvlgasigrqrqlseqigeelegqvlllddveegvdrhqaqfvrargrldrfsrkar
dnwsltvivvliiillllivit
>UnRe_197_
syetinlshllsrlqahllspsadlllrskyhrarmta------------------rqllkalrqridelav
eaedasssededilptpeestperrpslarsqsyeqpmdpcatsdepqitstlrsrhpktstapsshskihd
aetalttsrleqdsltdsllslamqlkassqtfhshleseksilsrategldrnttgmeaagkrmgalrrmt
grgwwgrvlmylwifglwivavlivfvgpklmvkstqisrldglmlsasvddeaeaqlaevkgqakmifrrl
nsnsepeasiesgqyhlhyiikddicflcisdrsyprklafayltdianeftttypptqyssnlrpyafvef
dsylqrkrkayqdsrasanldritdelkdvkkvmtkniedllyrgdslermgemsgrlredsrkyrkaavri
nwellikqygpfgavglliiillwwrffmsdayererqnnafleslsqktnalksvtidiydnarnqetidn
tvrsspalsppslltcfyltaiirggs--ersilvtihehqkqrdpcrkamaditfvvngllkshgvsgipn
regkyqtvdeflkeayri------------sirqaylstaprpeqhltdeerdsidsstaillrdlsssien
lasaetlrqetqssrkkfgyklasrsaeqevaedsektmktvrenvlwllrrrleaavevqramvekriera
kekeksilyksgqamldddvaktkapvrvhdpfvdekmm-adiesqlspeqlqlfaqendtmlkhyedtlsk
vqnaekslleigslqqtlvahlstqedyisqlvtdastthtnigrgnqelkranerkstaravfwgtvglct
gliiwdaifipiqdrttefrsilgqaqkrlskadvhrqtllrpdtspqnrksefarraaeigrgitattakl
qrlaqlakkkslfddrpveiseltyvikqdlaslntqiaalqsltlsqhpkadqegqhndnvvvmlqgklad
vganfkevlevrtkniqasrsrtenfissvsskslhpsdsplynpprshspqpsdlltleps-------qll
mmeeaantyiqargeaieaiertinelggifgqlatmvseqsemiqridantedvvdnvqgahrellkywsr
vsgnrwliakmfgvlmiffllwvlismasrfphsalhqrdprsslfdsgnr--ygatpnkkgqysdavlssl
esqndsevegitakvkmlkditmaigdeiressaladkmndtfdntrvrlrgtmnrmlrmaertgvgwkvwl
gffvavfmlftyvwlfmalsieisiptttvsdgskpytiyniairlplrslttqkrysdftslhtslidqas
lpppaslppkswktttnptlleerrkgletylraindsedsrwrdtsawrtflnipslhaaitgpgagpidp
ttwldchrdvkthlhearqhecsaqaksslvkvgtllaaleeglknlggaklgegelrrrkdlvasarkekd
glenllnamvasiqdkqrvlgketeqtrqldnegvlqlqkqimsdqdvgveelrkivarqrelgiainnele
vqnamlnivdedvervgrkiqigkkradkismgsgwaqlrqqtrsletqvhslsncfsvvtdsldastscse
lrrgttyrkaaqrrdalisqlarlldsetgltasalkqlsrhrailrdhqqelrrltlsisetrarvnllsn
irsdidayrssaeveadymleersrldnshnmmdsvlsqayavnndfilqretlaninrrimsaasqipgvs
sllnkigakrrrdglilgifigvcfllllyfcsal---kakspapqsnpyaqapaydpytklygppqpqpnd
grpsglpsgpkqgygygpakpgvqggygrdryggddrsgygglgnsaaddnrnalfgdarrlqerqqqggqg
esggtgttsggygdrqltaeeeeeedvqamkqeirfmkqqdvsstrnalrvaaeaeetgrntlarlgaqger
ihnteknldlaanqnriadeksrelkklnksmfamhvsnpftsgerrkardeaiinrhqeerlqreetrlaa
frteqrlgqtfkemekqsrpgapkskanlaerskyqfeqdseddemeneiesnldalhgaatrlnglaratg
releeqnarldvimgksdsvddqihmnrsrldrirsspalqqhltalsttykqtlpliqrlekwsdtlgaei
hlrlkemedemellrvevdelearerilimsrkleadmktirtqfrkaqiqakrnaevakqkerqllfsrng
edgiprtkaspkltqddlivnasndvtaalrrthqlmqselsrsqfaqqtleqstaalnslsesysnldtll
assrslvssllrsqksdtwyletafyilvgtiiwllfrrifygplwwllwlpvkmsmfavlgmaglstgint
vstptvafspssiagggysvehpaatrtpsnisgqiaememprnpkkrmweenidegkdel-----------
-----melcremdlssfsrftkdsygefmtlfsktvaertrpgqrqdieeksytfhaygrtegvagiiisda
dypglvahqllskildeflakyprtafiapdvnlpfpqlkdyiakyqdptqadsimkiqkeldetkivlhkt
iesvlergekidslvaksdglsaqskmfygqakkqnsccvvmmwrdrtnlyisyrqsfshhpsw-nseerrg
lisgaddgdavemdllpprwldvqdevtellrdiahkssqldrlhqkhvlpsfgdrreeegvierltqeitr
afhscqrniqkietmvrdarqagtvsrgeetmaknlqismaakvqeasasfrkkqstylkelrgldglsspl
drsptpiidpsllesdadksysqstllqtsqqqlsndavilqrereindiakgiielsdifrdlqtmiidqg
tmldridynvermtvdvkaadreltvatgyqkrttkrkilllllllvvgmfilllvkpkrhngdpflqvqad
ilstlnttrplfssyqrpellqareelestlqelstdledlvssvrvvendpyrygieldeverrrrlvedv
greiegmreelqktgrsalpnpsdfdnllgedddyaemehqrqlemmheqdeqldgvfrtvgnlrqqaddmg
releeqgeilkdvdtladrvggklqsgvrrvghiirrne--------------------------nslfnaa
lkqsaavrrgldtfaeaasspaalgqisaslasfsrtiddysslskkelipekqekaferlknfraeladyr
tqfdrlkkerddaqvatnrsellgrrastpenpyaqsalpqqpspfanphrreqhalreqsffsntntqlde
fldrgravlgdlgqqreilkgtqrrlysvantlgisgetirkverrakqdkwifwigvviffgfcwavlhfl
rgselfssyeaelklvqadlnqkldqiaeateerkssirqaeraldeaselldqmriekenipsatrskvna
rfrnflsdidevkrklkslsddrkalfgdryrdephdqhleqrqqllsgterlgrssarlqesqrialeted
igrntladlnvqrqtiehtragllesegyvdrsvktlrgmarrmatnriitiaiitvlvllivaviyskfhd
rdqpydpyippngggnsgnqrtaalqaqiddtvgvmreninkvsqrgerldslqdktdnlavsaqgfrrgan
rvrkqmwwkdfkmriwlivgiiillviiivpsvlatkllyaciankttilaehssssssasslasiilpkis
hqspkltythdrlfihyishaplsylvvataelgrripfafllemkrsflttydrtdfgtlpaygcaafnnd
lrallqqyntappsdslasarkeidnvrdimteniervlergeridllvdktdrlgssardfrvrsrdlrrr
mwwknikvvallvvvvlfliylfvgmgcgmsfdrltslrsggssyhddpdfqrlteslsnqlftltsnisrl
snqigllgtkrdtervrerihnlleetrdgfrevgegvkkvqmweditpakwtqqklssefkstleefqsvq
rralekqrasaaaarsaledsagaeapqeg-qslqqlqqqprlasqaevdfqdgliiereaeirnieqsvge
lnelfrdvahivreqggkldlvsenvertrddtrgadrelrsasryqknarnkacclllilaivlviivlav
almsnpgqlflladhvklsllerqraislnlepnsqdgeisrsldslregiesvekeafvdlkeqavslrqq
lqdlesqfpssssndtlsspndlagdftpqhpisksvrftdtldpnrrallqpyrdtpsptldhshltneei
hmhhaqimreqddqldrlgesigrqhqlsiqigdeledhvalldevdghvdrhagrldgarrrlgkfkrnar
esrgimwiigliivlvilivil
>CaTr_292_
mtsistiqtvlnqassdlhsldipt--lidlptyipksspyithlklvqiqnal-rnklynnlrtqlnnvyi
seldeklyivskliekydkanspesesnei---nekevedevvvvkeedlsslrrrllsssssklde---kd
ttklneyheslqddilnelneltanlkssaitlsskiledlnilnetneniiknsqlfkvidenlnhynktg
kisiwfllkcavglligfiimlifitivpri----------------------------dqkkkckilisri
tpnsepqatiesgdfnihylisnsiiyicicnksypkklafsylqeishefynshgnealstkarpygfnsf
dnflqktkkiyqdqraqsnldklnndlidvkkvmtkniedllyrgdsldkmsdlssslkqdslkykrraqri
nfeamlkqyipivgvglilvfmvyyllfdtlysqreeqnnkkfdelastlnrfrtidqdihgqiqqenllds
lndnfnsmmisvkktsgelrnvmnrnasltrivglillaffviwmlyklymtdltplfkqcveivqseykts
pdi---lkdtfieeshdfykviinlnqfineiksnylainddtsgsltiedknkideefnfkvqqmykqlnh
leayetkreklipskqqstg----ledepndqeiyfetisthrkqilrflmdslnivskkfeviqqrrisre
rqlnllnfqnfe-ddedlnvddnfplptldqiqqspadddkeyqldlsqqqiqelelenqeflnmktnqlkq
vekvqqsivdiiniqnelsfklqsqgdqignlmdthaqvetevkmgnktlnqatkkkrganmlvtlcivlgl
lmllidyislsiqnrtiefqqcvstydkin---kkqkqatsnnhntsppkkshfsqqasliakdishvtell
sklailakrkpifddkpieigeltyvikqeifkietniqnlqkylkgdts-dsqttqfsknvltllnskmkn
vsgefknvleirqkneiinknrtenflssvsasrssnnqsplvdntnlslsnppeqlpfdpdadpsqtqqml
lmeeqnqqylqsrnravesiestinevgnlfqqlatmvteqgeqiqridanvedinmnisgaqrellkyyah
itsnrwlflkifgvlivfffiwvlvsmtsrysaggahqrdlrtqlfspnrtpsydptpnnqakyneslmnsl
esqnddemnimgskismlknlgekmgveinksiklndditnnfekgkitlkntynkmivmsqragiswkmwl
lvflivtlwfvyvwlfmav---itipsdteiagn---tyyeinvklplrsfvvkkrysefeslvsnlchqlg
isnpyslpgkhw--lnkaqvveerkvslaeflnniiq--dtslqnekevlsflqlpskemltnnradlesve
knwydvyrklksdvnesahnrinrsyqprmiellqtvsnvdh------------neaikrkqligqlqekvd
ellkndqpre-------rvlgketaetlpldnrellqhqiqihkdqdkeleqlrvmiarqrqigelinteve
eqnamldrfneevdytagrikqarsrarkilssqtftqarsqalslekqteqllskysqfqtqhnldstpde
eliiqqikdllnrrdeviskmnristmqsnlstsklqqftrhqeklnddkisfnnitnriieernknnllfn
vqndinvhkqrtingndyileeserinnvgniadrllqgafntrdellnqrqylnnaqsqilsslqnipgln
vliskinsrrkrdtlilafviaicililffvafknyaqqmrpqmaptnpyaninntnpyahdgtnpyggrss
nkvggstnpyessttsrqspyassqaap-spysrstsstyasssntspeptggqggygvssnnvsrttnrqp
vndlnldlneeitlselpeeeqedeeveaikqdirfvkqesvqstrntlrmaqeadasgtntlgmlgsqser
lygaeqnlllaetqtqiadekvkelrrlnrsifmps-tnpfnkksrlrqqeeriknqkaqekylresnrqem
fqseqrikqgltnnagsdvynkyqdekylsaaqryqfendseddeiekeiasnldqigsyakklhgiantms
tevesqnerlkrieenadkldinvhmnttrlnnirmsityytkldqlqvkiydllsslsqlpdledeitlei
dqllidykdylrilkskdks--------nrlktyelkyqslkqklrnlqvyineqkqdklheyrikhfnldn
-keddstqkeselsinqqivqqnkqitkslqtsrqllsasilqselnienldqqtkdlyklnenflqfndll
nkskqivkfiekqdkadrqriylsmgffilcccwvvyrrilrrpikillwsffkiifgwlfggsgs------
vgkvteelsteilmstivaatssvldeittsliesvvdaesiiesvtstvseri---vdelmkiyyigiltt
nndksieltsardlsqfsfferngvsqfmtffaetvsqrtaagqrqsveegnyightytrsegisgviitdk
dypvrpayslinkileeylslhsakewenietdlnysqletylkkyqdpsqadsimkvqqelddtkvvlhkt
iegvlqrgekldalvdksealssssrmfykqakktnscciimmfrdrtnlflsyrrtipresdf---eeneg
liissrnqtqnplkpiipsifdiakdldvllkvieknvedlnsmykklii---gdkkkieqdieelnyqilr
kfeqcyvlvkkfdylsknyhklenytnsdleilinykknyankiqesslkfrnlqnnymkflkddddeeddl
lsdlppd-ekpeldsntntyqqqqqqqqqqqqvngdsqylrqrerdisklahgileistifkemesmvieqg
tmldridynltttvqelksadkelikahhyqkrttkckiifflslcvfallmivmlrptkk-mdpfnevked
aynsirtleniinsrpnpptsdqqydfennyqelqeiyqdlqqalsiseaqpakfnlsdldisnrksilsdl
dnkiiqlqnswn--qyrdvttmsnrisqdgigpfnsgmtsyqqqeliqeqdnqlddihqtmmnlnqqaaimg
neleeqgfmldeldyeldnvdnklqrgmkriniflernketasnwcigilvvvlcvllvvliiamnsiynhg
vkqthtitkdlaefeknstsplslgaittsltafkktikeyndlldknvndssyakhesrstkfnqdlneft
skfdslkkqrdiqlqeankqellgrrstssdnpfdpnsqqqeqatms----yreglyheknslergseqldr
ilemgqqafediveqnetlrklqtkfeeslitlgvsqgtirsverrakqdkwlfwfcvfmmlvlfyyivkff
k-----------------------------------------------------mnievsnipsnqrssyns
kirqyksqldecqntynnllqdkyelfgnnys---ngiesdqrkqllnnnsslerssqrlfdsqrialeten
igsnilndlrsqreqisnsrntltqadnyidksiqtlkvmsrrltankfisygiiavlilliflvlyskfss
ssvpydpyipnqttgdqsnsrtaaiqaqiddtvgimrdninkvaergerldsienktdnlaisaqgfrrgan
rvrkdmwwkdfkmrmclifgiiivivvivvpiavhfs-----------------------------------
------myfmkkvlsnsdsrdlitvvsiahinvnktmilnvmknimdkyidykksgpndpsaksklgefkly
mnqiiksygsvsssnqlllaneevdevrqlmldninkllsrgdkinslvdqtdrlntsssvfqkraqqikrk
mwfmkakfilyisggilmilylfigsqcgmsfnnpfnetnqshrykdypefdslstsidnqlhhinsqlasi
kqdlkdyennksdlelsenlsnqfkkttesfkklngfvknlnqtedveiinylkqkqiklikdalgnfknyq
krfesykvstlp--------eesrgieqgegqeqqqvqieyepinaeeleqqtlliqerereiqqiqqdtqe
indifsnlssiineqqfqidsiennifsyssnareadtelrrasryqkrssgrlcclliligisafiiligl
i-rltiskirfnleeleslleernniydldltpskndnelisllsktvkyfkfvtkdikenigseleelvsk
ynsiydelsedsnldvsefkysftrsvipfnnvhksvrfkdtplmgtrhvfkpykddpdeqesseelsnhqm
faqhqqtmmrqdqdldtlhqsisrqfsmgqdinqelddqliilndleqgvdqslsrldlanrrirtfrnlmr
engslvtictlsiililllvvl
>NeCr_25_
adpltdltrllnrlqqtilradaerlraseyerekakaninyarslltkleqearkreiieqlterlsdlae
iaasdsediladiiatpsesldsnkshgaprtqqpellsekqpfpettttqiirprrqpnndnndtatisat
aeaildtqraeqdalsesilklatelkassqafssyleedketleragegmnkteqgmtrvtgkmstlqrmt
gegwwgrmmlyayvyglmvvlllvvfvlpklmirstqiarldglmlcasvddetesslsevksqvklilrrl
trtsepqasiesgsytlhyliqsdivyfaitdrsyprklaftylsdiagefatthtpaqlnptlrpyafmdf
dsfisrtkatysdtratqnldklhdelrdvtkvmtkniedllyrgdslermgelssrlrddskkykraavki
nwdlllkqygpfaavgsiiifflwwrffmsanyererqnnarldelaskvsalrgvtidiydqarnhevidq
ttdtfssmgsqlkgsatrlgrmaasgnailklsgiligsflviyylyrlfmadltstfngllkghdapptkp
f--ttdtadeflkeayritslvaqlhselrnlrqaylstaaprpvyltdrdreeidanakatlrdlnarira
ledaeqlrqstetaqkkyarglsskskehaaaeavarqlgahresviwylrqrlqetartqqammetrltre
meknrsvlakarhfgsrrrsgsvvqgntshlpvdeyegksavptqdltdeqiqmfekgnqdmvkhfestldk
vraaeqslleiselqnmlvsnlttqsahidqlvaesfettegvdrgnkelkkstnrasparytffaatglca
flvlwdliifaindrteefrqivaaaqrrqtkpg--kqrlldtaqqhaarrsefargaaeigrgisatmakl
eklaqlakkktlfddrpveineltfvikqdlsslnekirnlqdlsrrlhpkpdqegennknillllqgklgd
vganfkdvleirtkniqasrsrtenfvssvgqhal--sasplygtpsrgtpapqdlislnpmg--dqqmqlq
mleegqntyvqqrgqaieaiestinelgsifgqlaamvseqsemiqridantedvvenvegaqkellkywsr
vssnrwllakmfgvlmiffllwvliamasrfahsslhqrdprsdlfkgsrrsaygatpnsrgqysdavlnel
esqndeqvegimgkvkilkdmtiaigdeirdssalaekmnesfdqtrlrlrgtmnrmlimaqktnvgwrvwl
affaavvflffyvrylmappaeisipttsistpskpftlynitlrlplrsfvvqkrysdflalhqaltslvg
spppeplpaknwstvnspeltekrrvalerylraiaeppdrrwrdtpvwraflnlpgpaiglkdanlaaadp
gtwldlhrelkgalhearkleagaaakralvragsllgalqeglgvlksgrvgegelrrrrdllaaarverd
gldklssslassgeararvlgpetertreldnegvlqlqrdtmrdqdmevealarivrrqkemglaindeve
rqtnmldnlntnvdvvdkklrvakgrlgrlsstqgwaqlrqqarsletqtemllhtyaqfsnqtnpkpteee
rhtetrlrelldkresvishltrlltsdp--spsalkqlsllrdklsdhrrdlsrlrstlesartranllgs
vrddisayraaeqgeadymldergrldrshdvadsvlsqayavqdsfasqrerlahinrritlaasqvpgin
tlitrisarkrrdgiimgsfiafcflmfwffmgwsfgrkeaaaae--npyaqqpsadpyaqstlsstassgp
spyqnqapppysagrytnerfgttdkygdnrydtpssshynsgvsassnkqqypvtygdnkqpgqip-pdgy
epspqelygnkygqeelteeqkedveftdvrneivneqnatintldrtmetsyaalanmrnarqqlreqner
llyakgnidhgtaqarqakervkelervnrsmflpvg----hskktldrmdrdrlqaeleekeireqnarel
yknrsqaq--manmkkklglgggadn-----kkkyaleddeemdhnenaintkialmeqvadelkegaldig
agldlsnryietmtentdrlnievrrnkmalerf-tfetlqerltalqettgqlkdlierlatlkfelsaei
sqvlreeeedlellqeeiidlrsktrlkegaqrlaaelkgcrtsfrkaqlaarrnletaqrlerqlllasyv
aaaaassqhqtnlpshdevvsasstvtdalrrthaliasevaksafasqtlaestaalkelqrsyegidsll
srsrdlvstllqsqksdtwylrtslymllctlgwlvfrrwlygplwwtlwlplrmggrvaygvsthgrrvvv
gmaeegavptqvqvgggggggekvkkrdsesmaekvgrivvqrnpkkrmweepvvnsreelmklyyigiykn
teqpavqlcgahelsdfsrftrdqyknfmtmisrtvaertkpgqrqsveeqdyiihayarsegvcgvvit-k
dyppiaahsvlsklmdqflsekpvatinaakndipfpaieqylrdyqdannassiakiqqeldetkivlhka
idsvlqrgeklddlvakssdlsaqskmfyqsakkqnscclvmmwrdrtnlyisyrqsyahhprfsadddrrg
llsagddgdavemdllpprwadssdevaelladiarksqklerlhqkhvlpgfddkrdqereieqltqsitk
gfhdchrviqrieqmvregkhngqmsradevmakniqinlatrvqeasanfrkkqsaylkklrgmsglaspl
drvsatsnsasilesdadrvfsqstlqastqklhsndqaisqrereideiaqgiidlsdlfrdlqtmvidqg
tmldridynvermatdvkeaakeltvasgyqkkttkrkiilllliliagmiillvikpkkheedpflevqqd
vltqlqstrslftsylrpeliaarsdlesalsslaedladlvesvkaierdptqyglsahevtrrkrlvqdv
gsevenmrqelaskqkdqlpdpssfaipdgenddyaefehqqqiqmmreqdqhldgvfqtvgvlrrqaddmg
releeqremlevaddladrvggrlqtgmqkltyvmrhnedtlsscciavlifvlilllvlllilmnttfnsa
lkqstsirkdlaalsshsltpaalgslsasltafnrtideynhlakqelnaakqekayerirnfrselhdfr
tqldslkskreehmhaqnraellgrrastpenpyagatatssatggggygireqhalreqdffrsthsaldd
yiargqavlgdlnqqreimkntqrklysvgntlgisgdtirmierrakqdkwifwggvvvfflfcwlvlhyl
rgtelfkhyeteyqlvqadlvqkldqiselteprkaalstaeraleeagelldqmnmekqnvpsssrtaink
rlrdyrsdvdkyrrklqtlatdrsalfggrytdnpgdrhfeqrqqllsgtdrldrstqrlkasqalaaetea
igastladlhrqreviehtttilyesegyvdrsvktlkgmarrmatnriitiaiitvlvlliiavivskfrm
sdapydpyipagqqgagnnagtarlqqqiddtvgvmreninkvsqrgeridalqtktddlaisaqgfrrgan
qvrkkmwwkdmkmriclivgiiillviiivpavvatrllysciahnttilaecttassqtsslaslilpkid
hstpkltythgsyhihymsaggltflvvadsslgrripfgflvevrkrflaqyptndfsdmpnygtasfnse
lktlmvdygttgqgdaitnakreiedvkgimtrniegllergeridllvdktdrlggsarefrvrsrglkrk
mwwknvklmallalvvvlivlsiviavknmsfdqlsslntggnqytddpefqrlsqdlmnklfklngnnqrl
qgevghlgtrrdtprvrervhelieesrdlfkevgggvkkvqtwedvtptkymqqklsrefqsslsefqslq
rtaldkqkasvtaarsvidasshplesgepqllqyqeqelthlasqsdvdfqdalilereeeirnieqgvgd
lnvlfqqvaqivseqgemldtiannvenvrddtagadrelrsaaryqknargkacclllilsviltivllav
flmsnpnalllladhiklsllerqraktlklssdtqdghisrsldqfreglesvraehastlndtlsslqkq
fddltsqfaspattstltqpndlaqdfpiqrrasktvrf-sspksarsqlf-pyrddprdtidghdmdntqi
hayhqrileeqdaqldalgasisrqrelsmqigdeldnqvtmldeseravdrhqnaldrardrvgrfaraan
nsgqmgiilaliiilvlliiil
>BaDe_441_
------------------------------------------------------------------------
------------------------------------------------------------------------
------------------------------------------------------------------------
-------------------------------mvkstliaradglplaasmddesen-ladyknqakllfkgl
shnaeqrcsvdsppyvfhyliefgvcylclcdrsypkklafqyleelqkefqslygnei-aaigrpyafvrf
dsfiqktkklykdartqrnlhklnedlsdvtrimtkniqdvlgrgkvlddmsaisqnlsaeskkylkdtrhl
nlqalyqkygppaivvgvvtivlylrffeqnerllesgndsltdalhskvskiknisirmqddvdlqndldd
mstsfdsvgnqmkrtvnklkvvisqphqtmmiafgivflfltfwsrggrf-masvasfehalhaqehpss--
--------------------------------------tmlpt-slmtdekkdvldmqiqaiikgcltmiqa
lsklidektgflnmrtklagti---------------hlksmresvvwilehrlmstsniqqamqeyrlern
irhqesylrqdltdsspqntspqhssttnttpfkfdfpvdpyasnsmdedesqmleqdnstmmdqlestltq
vrtatqslneiaqlqstlahhlqaqsetidsiyddaekanqtiakgndnlksaqkyggprwwvlyvlltisg
llllldsffmvgknrtneflavvesclsrdsmqpadkihllnhqghhaatkseftkaassigrdinstmtkl
qklttlakrkslfddrpveineliyvikqdiakinlqigklgdylarnggdnnrqkehshnvisslqsklat
tsdefksilevrfqnmkdqksrrdqyssnagssm---sdsplyhperrpnndpgtpqtlrtgsagglqqsmm
lpasqqseylesrsqaiesiestiielgqiyqnfatvlagqremvqriddnvmdvqmnvegahtqlvkyyqn
issnralmlkifaaviafflifvmmt-----------------------------pypvstgvydde-----
---ndgratalakqigalkqvsldisdeliyqqnlmddmhndfektggilgqtmrrlkimarsqtggw-mwm
mmlfvfgvif-yiywfaepinslciplteerdspskhtvyklvmkgqvrewsvwrrysefdalnrqllalfp
dppsaqlpnklfgfatdpakvearrialeaylqailyakdtrwrrsdiwmdflnipgdakkskedatghvds
dnwihnfhdlqllvtdirvqsknvqlrkstslatdrlnalesalkissaayatkgeirrrqdllanlkedia
qvtraalttpkessdrqriatqetdetrsldnsgilqlqrdtmhqqdaeldslafvvqrqreigltigkeld
sqnqlldevntsvnrvetnlktsdkklgrilpeftwdslrkharqleyeidsglvsfskvaptthtqpfsss
qsieqdldnllnqltttinsmsaylegpsthpsrasmtlhrhrsnqfeyskefrktrtnilakkehaellss
ihndinphrsg--nsrdyylsererleqtntmaddifqnamdahddlgrqrsslfgshgriagilnrfpqln
ntlsrinsrkfrdtwimgvvvgmcvlllyalsytsrgsssrqesph--------------------------
-----rsaqsssrsnhpqnahsrdaggg-trwtaaaa-------------------------------aaer
shndpngtssrwr-----qdqedwdssewlqektkevqgeslsstrralqrlnetqttaeknmgmmnqqseq
lhkielridvaenqakvndakvdhlkavnrfflipsfgkg-kakrrekklkdaidegktttksskereaqwe
ehnnrkaefqskydapngpagaasgn-nsryeriyttpqgvdrddveveldsnlndissglsrlkmmgmamn
seldsqsqqmnrihdrtdardymgrln-nkmdhfa-------------------------------------
------------------------------------------------------------------------
------------------------------------------------------------------------
------------------------------------------------------------------------
-------------------------------------------------------------mkvlsltvcqk
gsppkl-lvleqdlssfsfyqrgsvkeainffvqtiaertapgtrqtvqqdnytghvyanyeglisvivtda
eypprvafsilarlldefnqkfppskranlsppqvypelrdhlvkaqdpqsadpfmrvqreldetkivmhkt
ldsllqrgeklddlvarseqlsdqsrmfyktakstnaccvrs------------------------------
---------------mesr---vasktd--------------------------------------------
----------------------------tsslskniqtslatklqdlsqsfrktqsnylrklrgreaapnkg
aieqdp------gnedldevftdaqlavvv----nneraiserereineiaksilglaeifkdlqtmvidqg
tvldridynveqtnvsledahkelikasqmqntslakyciivllvlvvimiivllsrpkki-----------
-------------------------------qesrkkveemkssv----nnp---------------saarm
ggq-qgmrnnlm---gsnktrtdkygrtedeynqkvereqqqqqalmqdqdaqmsdvavtvgnlrevarvmg
selddqtrllgevetqvdstqgrledgmkrmkdfikansdsrqqwciailvvilvliivlvlsf-----mls
rrevtsvkreit----------s-g----------------------------------rastlrdehcqiq
safdrycsiesariaseqrqellg-----ldnslqnsganhfnhpeeqstimmdglinernvlegaeqsieq
yltmgrnalhelyeqrsmlkstqkrlldvanslglsssvirfieqrtaadqwilygglagtclilwaivhyf
gmsgifetyekeyrtladdisknisgqystadqrkilqnklqreleeadeiigqmemelvslpaqqrvsvsp
rvqqykeelkkfkknlqkkvserdqllgganidle-----dqrgrllqgterlqnssrrledarrialeteq
igistlsdlnsqreqiirtqnrlgtadswiaksqgvlktmqrrlsqnklltagiiallvflilavivakfa-
------------------mskpvqvqqqvdevvgimqdnihkvmqrgeqldtlqnktedlqnsslqfkrgan
rvrkemwwkdmklkliiggvvalvlviiivaavkgsgiiyalvargtiilaehaittgnfatitqhllakip
ssthrmsyvydnymfhyl--------------qrrrvpfafledmaarfiety-gdrsqtaisyglneyska
iaslmeeythg---dkvtglrgeidqvkdiminniekvlergdridmlvdkteslsqasfafkkrstvlrrs
mwwkntklmvllaaavallifftvihytamsfadfgtssqagissqgtpefrrlwnsvsesifkvssnvati
qrlqnlfgghqdtpamhqqlhdvteqtrsliktisldlkkvmavkpsegdritqkklqkdfeailrrfqees
riaaeksrefvsrarkafdleeatedeplltqqltqlr-----aldaevefnealivereqdlvgiersiqe
vneifrdlgtlvneqq---------------------------------------yllvislivlaflhpwt
wvlwesgmslvqltdcielirernravslhmsvelldhrisscmskvrqslaieeqklaesnrniptselkk
weqav---aasqqvdrletptk-----tdttpprkplgnantpsvrqipgykafvnv-edntehadldnsel
lqlhsriieqqdshldglsetiarqkqmgqlisneldmhvdlldeteqvvdstharlntaatrlgrvmedhs
nsqarft---------------
>AsNi_16_
dlaalnlsrlvdrlefnilspnadllrrseyqrirvgvnieyaratlqalerslrnrqtlkqvqnvldeiqa
eeededadsegdllrtpdtageatpedsfettivdagsspsptstapvpgpalrnrhqniatassptpqtad
teealatdrleqenltsslldlatqlktssqqfqasleaeksvlaraaegldrttgnlaaaerrmgmlrrmt
gkgwwgrmmlyawifalfysgviacyitprq-----------------------------------------
------------------------------------------------------------------------
------------------------------------------------------------------------
------------------------------------------------------------------------
------------------------------------------------------------------------
------------------------------------------------------------------------
------------------------------------------------------------------------
------------------------------------------------------------------------
------------------------------------------------------------------------
---------ptiqdrtsefqailgqaqkraskvgsqrqalltdsqrqqarrsefarraaeigrgitattakl
rrlaelakrktlfddrpveiseltyvikqdlaslnqqiaslqaltlsqhpktdqegehndnvvvmlqgklad
vganfkdvlevrtkniqasrsrtenfvssvssksldpsdsply-psgrrtpqpsdlltlepsnpsqsdqqll
mmeeasnsyiqsrgeaidaiertinelggifgqlaqmvseqsemiqridantedvvdnvqgaqrelmkywtr
vsgnrwliakmfgvlmiffllwvlismasrfsrsdlhrrdprsslfdgisrpaygampnskghysdavlshl
esqneeevegitakvrmlkdltlaigdeirdtthisd-lndsfentrtrirgnmnrmmrmaertgvgwkvwa
gffalvfflffyvwitteslvetsipttttsttsppftiynitlrlplrsfavskrysdfttfhttlisqtn
sapplplppkswntvtnanlresrrqglesylraineapdprwrnspvwraflnlpstgpgflng--dpidp
rlwldchrdlkshlhearqhessaraksslvragslitaledglkrmasnslgegeirrrkdllinarkerd
glenllnamaasikdkervlgketertreldnqgvlqlqqemmqqqdmsveellkivrrqkelgiqineele
vqnemlrmvdedatrlqqkvdigkkrlgkis-----------------------------------------
------------------------------------------------------------------------
------------------------------------------------------------------------
-------------------------------rralfgsrsknksppanpyakpipadpytgiappppgvdlg
gppnhsgnaipgdhgyapnaygsqggyganrygggagaaygglgnaaaddnraalfgnaseraaaqptgqpa
qaggygasgnsyserhltaeeeeeqevqavkqdirfmkqgdvastrnalriaaqaeetsretlarlgaqgem
ihnteknldvagvegriadekarelktlnksmfavhvsnpftsaqrkrdrdqrimdnhrqvreaqagtrsea
yktnqrmeqtfreieredrktnkpykasvterakyqfeadsedeamedeieqnlnliagasgrlnllakatg
reldeqnrhlerimgksesvddqlamnrarldrirtvsalqarlkelstsvaqihplvsrlhnfttalgavi
hsrlkdaedelelikddvddleskervialarrlandlkrtrgdfrnaqlqakrnaelakrkerellfarsa
ggtekrnpakekltqedivknaskdvtaalrrthqlmqaelsrsqfaqetleqsgaalsslsesytnlntll
sssrnlvgsllrsqksdtwyletafyilvgtiswlvfrrllygplwwivwmpfklsvfgvagaigvgtdgva
qetlalnhipakahvvgdtvpddvpgtdldwvmdkigeidmpsntkkrinkaraaaadeemmkivyigvlrn
aqpdpielccerelssysrftrgsiaefttmfsklltgrtspgqrqdvqekdftfhvyasspgitgviisdd
eypsmaahqilsklldefttqnpsatsatg--pvsfpaltsyitkyqdpqnvgsilkiqkeldetkvvlhkt
iesvlqrgeklddlvqkseglssqskmfytsakkqnscciimmwrdrtnlyisyrqsfthhpgfsqseesrr
lisesddgdaiemdvlpprwvdvqedvtdlladiaqksaqldklhhkhllpgfgdrkqdervierytqeitr
gfhecqklvkrievmvheakqqggvssgdetmakniqislasrvqeasaqfrkkqsnylkklrgledtasqf
drsttpmtdpslmesdadksfsqttlmqttrmtgqndaailqrereindiakgiielsdifrelqamvidqg
tmldridynvermntdvqaaqkelnvvc--------------lttllagiqsielen----sddphtdiqsd
vlstlgttrplfssylrpelqqarselettltdltadlddlvesvraveqdpyrfgleieevqrrrklvddv
gkeieemrgelmkvrstglpnpadfddhgldgedyaameqqrqmelmheqdeqldgvfrtvgnlrqqaddmg
releeqaimigeidtladrvggklqngmsrlkhiirkne-----vc--------------------------
------------------------------------------------------------------------
------------------------------------------------------------------------
------------------------------------------------------------------------
-gsemlssyetelnlvqadlnqkldqiaelseqrnstirqaeraleeatelldqmrlekqnipsaarskvnt
rfrnyatdideakrklkslsddrkalfgdrytddpqdahleqrqqllsgterlerssarlresqrialeteg
iganvladlhqqretiththgmlgqsesnvdksiktlkgmaprhrvragfgsdslehidfllttvverv--m
seqpydpyipsgstaqngdnrtreidrkiqetvdtmrsnifkvsergerldslqdktdnlavsaqgfrrgan
rvrkqmwwkdmkmrvcliiciilllvviivpavvttthfhsciahrttilaehsvsstaasslasiilpkis
heqskltytherlfvhyisyaplsyivvataeqgrripfayllemkrrflstysntdfaslpaygcaafnne
lrgllqtfntappadslasakkeidsvrdimteniervlergeridllvdktdrlggsahdfrmrsrglrrr
mwwknaklmvllgvvvvfliylfvgmgcgmsfnhlsslrsddpqyhddpefqrlteslsnqlftltsnitrl
sdqiallgtkrdtervrervhnlleqtrtgfrdvgegikkvqnwedvnpskwtqqklstefkatleefqtiq
rralekqrasavaartaveeaghsteddaqqqqqqlleeqprlanqdevdfqealiiereaeirnieqsvge
lnelfrdvahivheqgeqldtisgnvenvhantqganvelrsasryqknartkacclliilavilaiiilaa
vlmpnpsqlflladhiklsllereraislslepnsqdgeisrsleslregiegveanvaadikdqlmhlrsq
ysdlssqfrgptsssaegesndaspqfvpqhpssksvrfmddsdlnrrtlfqpyrdsppegvdtsdmsnqhi
ydhhervmreqdeqldrlgesigrqhqlsiqigdeldghvalldemdgtvdrhqsrldnarrridkirrsag
enwsmmtiigliiilvilivll
>PhCh_198_
------------------------------------------------------------------------
------------------------------------------------------------------------
------------------------------------------------------------------------
-------------------------------mvkstiivrsdalplaatvddeteqalqehkqqaklifrri
tpnaeprcsiesgqytlhyliadnvvylviadktyprklafsyldelskefamsygakv-dtvrkpyafvgf
dtfmskttrlyqdtrtnspldklndelqdvtrimtknmeellwrgdsldrmshlstslrsesekyrkaarni
niqamirqyapigavvfiliillwwrfsrsvedtyeaqndsrldelhsklrtlrgvttdiyedverqnslde
t---fqsfgdslaqsarragqaltsggpm-rligycviaflgmwltlrlaatsrtlefrdlvrekeipdakr
rkldvqpvrsfpkeaaeqlkhinmlsrmlvsirkpylsvdsrnikhltneerdqidlqarvilsrcsdrike
mealekrraelvaskanplarflparlrqdettaasdfvaahhasitwylsrrlteasqalkemqeermrrq
lertrtlgsgaapalgegssslrstpktgsfslsdealdddddelelsqsqimqfemenanilrdmqdtlas
vqqaesrlleisalqaelvahltkqteqteqlyedaiataatvekgnvqlkearrrrdsrkwillfligasl
sllflhyy-mpvqdrtnefracvesirnrspaksearqrllqskdgn--tksdftrmasaiakdissttikl
gklaqlakrktlfddrpveiseltyiikqdiaslnkqiaslqsyvkqrnsqakqieehqhnvvmllqsklad
ismafkdvleirtrnmkeskdrteqfmhstsaaasq-ansvlfgntqrq--dp----vlgtaahndafmqmq
lveqq-dtyiqsrstaiesiestiaelgqiftqlaqmvaeqretvqridadtvdiasnvsgaqrellkyyas
issnrwlmlkvfgvlivfflifilvs------tppasgr---sspfggg----------ghggnpyrfaddl
egqndealeglsakvkllkditigigqevrestvqlsqmndafaetsgilkgtfrrmnnmaarqgcr-----
----------------mstaiqiyirgyeeraepkphtvyrieiqasvrswqmwrrysefvdlhteltkstg
aappaelppkhsrshnnpaileerrqgleqylrailgakddrwresfafrdflgvpvgkgdsasggfsqfts
sswldehtdlqsrirdvrshqanvqakknlaatlsrvgaledglqhlglagmsegelqrrrdmvarlrddce
klakmvtvaratesdrdrvfgketdqtrpldnqglvqlqnskmdqqdaqlsqlssilqrqkhlglainqeir
eqnemlddltnevdrvggkltsakkqmnrlg-mseydslhrqcrtleslfdakltsyarlastdvggsaerw
kdlevevdellqkvgelneklgalsnd-pd-sqsmlraiqrhrevyqdyskefrrtkanvqhaldqanllng
vrndieaykss---aadsllaerdridsshrmtddml-qayetradfarqratlsgiqtrmtgvlselpgin
nllsmiktrrrrda------------------msffkrkeknlippvdpvssrgp-spgarsnsstyvasrd
gdlakspspspspqpptegrytrqnavg-dvysrgqk---------dinqdrgelfagynpe------kags
grffndgpgprrggdepaegeeneedvegikqqlrftkqesvnstrnalrlareaeetarntlgklgdqsek
lasterhldvakghsmraedktdelkqlnrsifrpvit--fnkdakraaaeakvqqryeeereerekammdi
retqnrlgraagygdegiggrrmmtssrkeqrkryqfeatasddeledeiddnlneisdmtkrlkalgtamg
eeldrqndrigritektdgldnrlyrntqklnrik-------------------------------------
------------------------------------------------------------------------
------------------------------------------------------------------------
------------------------------------------------------------------------
-------------------------------------------------------------mkifalsvvlp
phqpstvlssasdlssfsfyqrgsvsefltfftktiaertpqgqrqsvqentytahvynraeqlaaviitdq
eypvrpafslltkllddftakipqtsfsnpa-gisfpeinsylqkyqdprqadaimrvqqeldetkivlhkt
iesvlergeklndlvdrsnalsaqskmfyktakkqnsccvvm------------------------------
-------------------------------------vtaldklhakhalpgfadrsaeereieaattditk
dfrrchaliqqidhafppthtr---trhqalaaknvqrglaakvqelsatfrkkqrvymeelqghairdlla
sgvislrgseglsavdedmaaastqsrnsatqllapdtdlrqrdrelteiaksiaslaelfkdlsvlvidqg
tlldsveynieqtavqmseavkeletatryqkntgrrkc----------------------stdpyhavqqe
iqsslqaastlrasylr---------irstareeseelvwarntlriventgarfgleeaevmerrryvgfv
rkeid--------------pgplgngtapdddqsearqeqqvrvmmireqdrtiesigmtlntlheqaglmg
qeimehnemlddlergvdrtdsklndamrrmkrfirqteergvdrtdsklndamrrmkrfirqtmnslytlg
vrqtnsiqsdlerlrngdasaallgqisaslaamartvddydsmakremikakqekammrvqkfrsdyaelr
aqfeaikgereaa----srselfa--sststgpmspapgdsrrrflstqppredhalrehdfirntdsrlde
flaqgqavlndlkdqrnvlkgtqrrlldaantlglsrnvigwierrstqdmyiffvgaiftfvcffliwkyl
gptalfdsyeqdfqqiissireklegakdereqrkaalrrveleldeademvsqmeieiqgipqslkpsyqt
rikaakadlqrfkklskdthlaradllgaamtddp-----ndrtrllagtalledgtrrltesqrialetee
qgadilrslrgqreqiqnardtlsradtsidrasgtlkkmirrmyqqrvvtgaiivvlialiciilwfklv-
-sepydpylpsgagpaagnsktaaiqqqiddtvgimrenitkvaergerldqlqdktdnlavsaqgfrrgan
rvrkvrpwkdmkmrliiglaiaiiiviivvsivkathlihalvargstvlaehqsgtrdfsqatqtilskip
pnnskltyvweqylfhyiseggfvylvmaddsagrrmpftflaelqrrfts--pssssadtpayalqtfgpv
iaqlmeqyntapptdelaraqselaqvkdimvqnveqilsrgeriellvdktdnmasqatafrrgartvrrs
mwwkntkilglvglvrsrlryyp------msfqdieagsrtvpqspeesaflglqsslslqvfkinanvqgi
lklvdqlgtnrdqsrmlrrrhdltettramakrgsddlkklaalqatlpkktslqktshdfqmslvafqraq
qvsaerqrtvvetvkhave-eesp----------------------qdlahqesliqereaeireietgihe
lheifrdlgtlvqeqgnmidniesnissiavdtagaadelttaheyqrkagrr-------------------
--matlakltslstqtlslllerqrlqslsadpdgsslqitrnlnqlragvlelee--kegnteavrllrsq
yermrsmleadvagiqslqqttsaspvrphlpspapplhepqp---detnfapytddpaypat------hev
lhtqrqmmveqdvrldelaqsigrqrdlslqineeldvhqglleemdeeldrtgsrlsqarrkldrvargak
entstvmigliifilliliiif
>CaGu_187_
msstrsieciltkhqdllsslrlpdlltspsepleskkipyvthlellsiandl-khrkyneltdavchiqn
tv-deylfvneqlmnkfdaaravptprlsepqsgdehdptklshdanddlsllrqrllaggthtsfddeapn
inkaneyhesiqedimseltglasslresaisfsakladdnkaldktsdamyknetmmrqvgnnlnnynktg
kisfwfllkltlvvyavffgmviivkifpkl---------------------------meqkkkckilisri
tpnsepqatvesgaynlhyqisnqiiylcicdktyprklafsylaevshefenshgqealsasarpfgfssf
dnflsktkklyqdqraqsnldklnndladvkkvmtkniedllyrgdsldkmsdlssslrndsikyrkraqki
nfdallrqyipvvgvsilflflvwymll--mysareqqnnqrfdelaqtlhqfrnvdndihgsiqqenmidm
lgdnfsqlmtsvkrtsgdlrnvmtrnasltrvvitiliafvviwtlykllmtdltpifnqcvaivnatpsph
hssvleiqdtfsvecreyyhhlvalngiisdikvpyvavggssknvlsledknkideemsyriqqmyeklkv
lqnyekkrqsvsatnkswlgam-fggeeqekrdnfhatinfhrtqmlktlnestnnvgkrfeqmqrqrlqre
rrlnllnfqnlgagrlhktlheslnnstddlnvvdleqeardqspgltqeqqqvfekenkeflalktnqlkq
veklqhsmvdiinlqaelsfqleaqseqvsfmldtqnqvdldlrqgnqnltkatgrkrganfivatcwilgf
llllldfitttiqnrtyefqqcvatfdkln------rkpnpdtvvlpp-kkskfsqqasiiakdiahttell
sklallakrkplfddkpieigeltyvikqdlfkieqsiqnlgkyvkgess-dsqinqysknvlnllntkmkn
isgefktvletrqknellnksrtenflsaasntrsshnqsplvasvgsvspnpesplpydpdldpdqtrqml
lmeqqdnqylqernaavdliessinevgnlfqqlttmiseqgevvqridqnvedisfnitgaqrellkyyah
issnrwlflkifgvlivffflwvlvsmssrystngahqrelrtqlfs-qspplydktvsnsakynesmmstl
esqnddelgsmsqkvaalrnlgvrmgseinkgialndditnsmekgkvtlkntfnqmivmsqragiswrvwl
lffalvflwffyvwifdserpvvsipsttsanna---vyynislklplrsmtiprryseffrlvqdlsddlg
inppykippksfmfsssakvvaerrdqlatflnqavt--dkeiqnnrifleflklpasnvvsdlsippsldd
qqwselyrrykqrahefekesqtlkekiaiqkeskdlqrhldelratiklkisakdkskkeaavcnlkssis
sigawsadrr--eqn--gslgsetndtlplnnqellqqqiqihknqdqelyelrksiqrqrelgelinteve
ehnelldgfehevenaaakvksarsrarkilmsgtftsirsqaltlekqtegllgrysryqddnqatsdeee
vtlrhqitdilnrreevlqklqrvtdpenslstsklqqmqrhkevladhqrsfrkiettiadernrnnllfs
vrsdidahkqrdaaandyileegvrvdnansfadrllqqayqtrdelysqraylsnaqsrmmstvqsipgin
vlvsrintrrrrdtlilatviavcilmlvflafreyaqarkpglapqnpyanvssgnpyvpygtqnggsgas
gspyggasasgyganspydragasspygsspygsasngayaqatnangpyaratqvagsaaspyktksrrpp
kqtpddatldlnaedelpeeeqedeevegikqdirfvkqeslastrntlrmaqeadasatntmgmlgsqser
lynaeqnllladtqtniahdkvnelkrlnrsifipaqgnpfnrksrlrqqeekikaqktqekylretnrqga
yaseqrlkqgitsnanseihrkykddqslaaakryqfendseddemekelaanldqiglyskklknaastmg
vevesqnnrlrdieenadrldinvhmnsarlnnirrpgdiercfhglqvlqneafsqiasiavtddditrrv
qqtlnnyrdlldilkaelnssgnydfykedylayqqklghlrvrlresqllssarereiihqaridkyaprp
klfagrsttktketvddqifahnksitaalqstrqmmassvvqtglnidnldqqtqdiaqlsfklsdltatl
eksknivrfiekqdkqdkkriyisigflllcsawilwrrifrlpvrllfwtimkvvfswflpnmnfsspive
tllsststslassississississssilesaisvvsdididtnnvastwedvvstakdelmkiyyigilkv
ggskavelssardlsqfsfferngvsqfmtffsetvsqrtqagqrqsieegnyvghtytrseglscvvitdk
eypvrpaytlinkildeylslhpqkdwanvteslgydnleqylkkyqdpsqadsimkvqqeldetkivlhkt
iesvlqrgekldslvdksealssssrmfykqakktnsccvivmfrdrtnlflsyrrtisrsvplslreeeeg
lmgsrddgnt-emkpivptavdiskdidvnlsfiksktgelnamykkllitaqgdkrvlensieqlnyditk
kfeacyvlikkfeflqknydrlgdftandlavienykknyaqklqdtsllfrnlqnnymkflrddedesdsl
tsssy--qntlimeeeakndyskrvlqetq-qkgansqyleqrdreisklamgileistifkemeslvvdqg
svldridynlantaqdlktadkelikakgyqkrttkckiifllslvvfalfmivlvkphgs-mdpfdevked
awsqvnglqefvnkn--rpqnetkldfenafqelqetigdlrqavtiseanpdqfqlnsndishrkdilaql
dakvtsiskqwsskrprdvttmsnrisqdthenrleefnayqqqeviqnqdlqldqihqtmrnlnlqatmmg
geledqgmmlddldqemdvvgsklqrglkrvgfvieknkerasdwcigilvvalcvlliiviaimnslynhg
ikqtkllskelatfesnstsplslgsittsltafrktikeygdlvaqapsddhltkhearlekfnkdlqeft
qkfdnlklqrenlrheantqelmgrrgntsenpye--aaenvqspmm----yheglakehsslqrgsqqldq
ilemgqqafedivgqnetlqrvkakfedslvtlgvsrgtirtiekrarqdkwifwagvvllfvcfwyilkwl
r-----------------------------------------------------mslevqnlpaserssynt
kirqyrnqteeskqrlsqllqdkqelfgnrysdnddgvhdsqrkqllnnqssldrstqrlhdsqrvaletes
iggnilndlraqreqimgardtltaadgyidksvktlksisrritankfisyaiiavlilliflvlaskfw-
-----------------------------------mrdninkvaergerldsienktdnlaisaqgfrrgan
rvrkdmwwkdmkmrmclilvviilliviivpiavhfs-----------------------------------
-----------------------------------------mkkimdkyiefrdktsstptdkarlgefkly
mnqiiksygatdgsnqlvlateetqevrqlmleninkimhrgdkinslvnqtdrltnssavfqrkaqqihrk
mwlqnkklwlaiggtgaltvyiiasyncgmsfaapdle-aspaaytdfpefdslsqtidnnvynvnnnlsaa
rklltqydellqshkisskisstlkkttesfqrinettsklntyedddalkylrqklirlikqslesfqrlq
srfeqlqkkavekygrpeqvdqkttseptpstesqqiqityepinaeeleqqtlliqerereihqinqdtsy
ineifsnlqdiiheqqfsidniennvynfstnargasnelrqaeryqrrssgrmccllillgvlgsiiligl
ifnqalrkvdtqlgaleseldersrlvslrlepsandndiishvsrsakqlsslhdilnqaaitefqarldr
yqrcfdrlqsdtyidvseyalhfdpipavlastpktvrfqddpelmgtkafkpyrddeeaslgsfdpdtqql
faqhqqqildqdsqldtihdsvrrqhamgvsindevddhlillndlesgvdasqirlrratdrlrkfrqacr
engslvtivvltvililllvvl
>PoPl_444_
skpyvmlaifvpifydtlvfiaisylpngqlfyacyqeqiikldeiivgintevqsrinlnrlvrrlekaia
dedqklkharkllhnveihehdpfaaqryeaqpdplrpqrseeateaelaspaetthiaaqdlllsasklag
tpaflqnsaalqeelsaqlaqmatqlkrnavhfagtlekdktllietqdklernhdvmkaerlrvrdhrsks
gttwivmlsiivaavg-fvltfmvirit---mvrstlivrfdalplaasvddeteqalqehkqqaklvfrri
tpnaeprcsiesgqytlhyliadnvvylviadksyprklafsyldelskefatsygakv-eavrkpyafvgf
dtfmsktarlyqdtrgssgldklndelhdvtrimtknmeellwrgdsldrmshlstslrsesekyrkaarni
nvqamlrqyaplgavvfiliiilwwrfs--------------------------------------------
--------------------------------------------------atsrlpelrdlirekqdalpet
krrgqdlnkeytaeayvilnhihtlnrmlaavrkpylnldsrhirhlsneerdqidlqarvilsrcservre
leavekrraelaasrknpltrllparlrqddetaasdfiaahhasvtwylsrrlteasqnlkemqeermkrq
lertrtlgsgaasigsqsndalsstatlkpiqmptddlmddeedleltasqimqfetenanilqsvqdtlas
vhqaesrlmeisalqaelvthltkqteqteqlyedaiataatvekgnvqlrearrrrdsrkwillfligasl
sllflhyy-mpvqdrtnefracvesirnrsprkgdekqrllqsqgkvpgsksefsrmasaiakdisnttikl
gklaqlakrktlfddrpveiseltyiikqdianinkqiaalqsyvkqqnategkqeehnhnvvmllqsklad
tsmsfkdvleirtqnmkeskdrtdqfmhstsaavqdpvvsprfdpkgkgratpddilaldlgaaedafmqmq
lveqq-dnyiqsrstaiesiestiaelgqiftqlaqmvaeqretvqridadtvdiaanvsgaqrellkyyas
isgnrwlmlkvfgvlivfflifilvsfsvqfivlsehnadvwltifsglqnmasgsspydlqangqrfaddl
egqndehleglqakvkmlkditigignevrdstvqlsqmndafaetsgilsgtfrrmnnmaarqgcrwlwyi
lfliivfwffiivwwfmsaiqaihirgyeertnpkahvvyrieiqasvrswqmwrrysefadlhveltkstg
apppaelppk--fktrntamleerragleiylrailsarddrwresfafrdflgvpvrqngadgaapsqfts
sswldehqdllarvrdvrshqsnvqakkklagvltrvgvledglrslglsgmsegelqrrtdmvarlrddce
klakmvtvaraapsdrarvfgqeteqtrplddhglmqlgqtqmeqqdqqlaqlstilqrqkhlglaigseia
eqnellddltsdvdrvgnkltsakkqlnrlg-mstydslhrqcrtleslfdtkltayarlassditgsgerw
kdleieceelleklqelndqlsalsddtnppsqtmlraiqrhrevyqdyvrefrrtktnvqaaldqanllsg
vrndidayrss---aadsllaerghidsshrmtddilaqayetraefsrqgstisginarmtgvlsslpgmn
qlismirsrrrrdaiivgcvvgvclilllmy-msffkrnnkpaippvqpardinnrnpsarsyaatyvpsr-
-----dgdpysapy------tpsssvasgdryakrdavg-------nvdndrgelfsgyn--------peka
gsgrffndgpsyg-qepapgeeneedvegikqqikttkqeslastrnalrlareaeetargtvgrlgtqsek
lanterhldvskgysmraedktdelkqlnrsifrpvit--fnkdskraaqeakiqqryeddreqrekammdi
retqdrlgrattyggpqaggdrfnrsvrkdqrkrfqfeatasddeledelddnldeissitknlkalgtamg
qeldtqndrisritdkadtldnalfrntqklnkikipstldettrklvesldrrrkdlsefqiqrlryaael
redldiftrqvesldvavddqrtrrelrriveefraalvslkkdtraallaskraidskqvsnrdellrssa
v---rekqdlnekvtedalmkantdvtealqrtltlmqgeleksvlsiqlldsstaalrstlsthdvldgll
ttskhlitaleksdwldrmlvlaglvffvltvafilkqrlvdrslriafww----flpdfssdaglvssvva
ttsavagsvavtasatpsafnettsppsqtplldtlstsptpdlalsqtppasssmthdelmkvfslsvvlp
pgkpctilssasdlssfsfyqrpsvgefmsffsrtisertpqgqrqsvqennytahvynraeqlagviitdq
eypvrpafslltkllddfiakvpvasyatpa-aiafpeintyiqkyqdprqadaimkvqqeldetkiilhkt
iesvlqrgekindlvdrsnalsaqskmfyktakkqnsccvim------------------------------
--------------------vdiadqveeilattqakitaldrlhakhvlpgfsdrsaeereieaatteitk
dfrrchvliqrvehafppaas--grshhqalaaknvqrglaakvqelsatfrkkqrvymeklqghaikdlla
sgtmsskgweglsavdedv--eaaaavrsqmm--iadvdlrqrnheltqiaqsiaslaelfkdlsvmvidqg
tlldsveynieqtavqmeeavrelntat---------------------------------sidpyhavqqe
iqaslqtastlrasylreelvwarnelkatlaaldadledleesvrvvestgarfgleeaevmdrrryvghv
rheietmrtevd--sqigvpsglsytgsrpvtgddaewaqqeqemiirqqdqtidsiagtlttiaeqaglmg
reieehnemlddvergvdrsdaklgaamqkmrkfirqteetksgwciviliiilmalllavilvmnslytlg
vrqtnsiqadlerlrngdksaallgqisaslaamhrtvddydsmakreiiktkqekavmrvqkfradytelr
aqfeqikaeveaa----vrsella--ssssatplttgdtrrrfmpgqppssreqhalhehtfiqntearldd
flaqgravlddlvdqrnvlkgtqrrlldaantlglsrdvigwierrstqdmyiffggatltfvcfyliwryl
gptalfdsyeqdfnqiiqsvrgrvdgaqgeqeqrkaalrrvemeldeademvsqmeieiqgipqsirpsyag
riktakaelqrykklskdlhysradllgdalsddp-----tdrtrllagtailedgtrrlqdsqrialetee
qgtdilrslrvqreqiqnardtlqradtsidratgtlkkmirrmyqqrvvtgaiiavliililiilwaklw-
msepydpylpsnppgpggnaktaaiqqqiddtvgimrenitkvaergerldqlqdktdnlavsaqgfrrgan
rvrknmwwkdmkmriiigvaiaiiiiivvvsvvkathlihalvaqgstilaehksgqrdfsqatqtilskip
pnnskltyvweqylfhyvseggftylvmaddsagrrmpfaflaelqqkfnalpsassassgpayalqtfgpt
iaqlmhtyntsppadelsraqselsqvkdimvqnveqilsrgeriellvdktdnmasqatafrrgartvrrs
mwwknkrvvglsfvvallliwilaaqvcgmsfqdietgngvpqs-qeeaaflslqsslslqvfkinsnvqgi
lklvdqlgtnrdsatlrkslhdlteatramakrgsddlkklaalqaplprktslqktshdfqlslvafqraq
qvsaerqrtvvhgvkiaveeeasphdrpsstpsqrqaqilqnqlsphelafqesliqereaeireietgihe
lheifrdlgtlvqeqggmldniesnissiavdtsgaaeelttaheyqrkagrralclmlvlvvvvavvllai
lsmatlakltslstqtlslllerqrlqtfnpsasslhvqitrnmqqlhagvldlee--kegsseavrllrsq
yermrgmleadvvgipslqveetanayslnspvpppvpkntep---pytpyapytddp-----eaalpstem
lhaqrqmmddqdvhldrlshsinrqrdislqindeldvhtglledldheldntgdrlsgarrrldrvargak
engstvliallilvlliliiif
>TrVi_526_
slspvelaqllsrlkqsvlhpsperlrnsefertrveanlqyaraaltkleqtiaqketldllfdrledlrk
vavsegedllgdiiqtpsesqdsrrssnapsaptetgtsealptqttqttqtlrarpsapsptpsahastat
aeaildqqraeqdaisdsilkmasalkessksfsatleedknilgsagasmekseqsmeaaqgrmgslkrmt
gkgwwgrmmlyawvyglmvslillvfvfpklmirstqisrldglmlcasvddesdaalnevkqqlrqilrkl
trnsesqasiesssftihylidsdvvflcicersyprklaftyladlareftttytpqainpalrpyafmef
dnfiaktrttyadaraaqnldklndelrdvtkimtkniedllyrgdnlermgeissrlrddskkyrraavri
nwelmlkqygpfaglgffilifiywrffmseayererqnnarleelsskvtalrgvtvdiydnaraqdvidn
tsdtftsmasqvkgsatrltrmaasgnaiiklaaiiigaflllyygikwiavnitaqfnellqqhhappvvn
kv-slddidsflkeayrinshitslhqqlqdvrqaylstaqprprilsdrereevdanakqmirelnasirs
ldeaeqlrretesvrkkytkglssksaehaaaegqalqlggyrdgvlwflrqrlelccrtqqdmmetrlrre
leksrsmlpvgdaefvpaahkqhrqpsgdaftpgmdess-apvtegltdeqvqmfeegnqsmmehyestldk
vrtaekslleiselqtllvnnlsaqseniellvadsasmadnvgggnrqlkkatqrpstarytffaasglca
flilwdliiasiqdrtaefksvlaqaqrrqnkvgsqrrsllndaqksaarrsdfarkaaeigrgisatmgkl
eklaqlakrrtlfddrpveineltfvikqdlsslnqqigalqtmskqqhpkadqegehnknvvyllqgkltd
vsvnfkdvleartkniqasrsrtenfissvsqhalqqsasplygtpnraspapndtlslnpg-----dqqll
mmeeatntyiqqrgeaieaiertinelggifsqlatmvseqsemieridantedvvdnvegaqrelmkywsr
vssnrwliakmfgvlmiffllwvlvs---rfgssslhqrdsrsvlfagdarpsygatpnkkgqysdavlnel
esqnddqvagilgkvkilkdmtsaigdeiressalaekmndtfdstrvrlrgtmnrmlimaqrsgvswkwwl
lfffavamlfiyvwlfmapppeiaipstsvsdegkpytlynislrlplrsfivqkrysefdalhsalvsqvg
appplplpgkhwstinspeltrerqlglekylrviaespdrrwrdtsawrtflnlpssaagmvgtasgvadp
gawldvhrevkqclhearaaeaaaaakrvlvkasglvnnlsdglrrmqsgrlgegeirrrrdlvsaakmerd
gldklassmpasssnrarvlgpetdrtreldnqgvlllqkqeiqsqdqaidqlaaiirrqkemgiqiseeve
rqtelldsldedvdrvegkirvanrrikkm-gsggwaqlrqqarslenqteslfhtfsqfstgsnpkpsaee
rdiearleevldkrdnvitqlarlldseaslntsalkqlsllreklsshrrdltrlkstlqqarnranllsn
vqsdideyraneaaeadymldernridrsndvtdsvlsqayainesfivqretlasinrritmaaskvpgin
siigrittrkrrdgfimgtfialcfivffwfrnalfgs-rkknspapnpyanqnqgdpyaqtkyanmgsyqp
gpnngrpppagngy------qnaspgygsdrygsga--------------------------------vsnp
qsgtsggsyggygqremteeeqeeadyqailaekrqvqqesvasvtrsvqmarqanevgratlarlgaqger
lhnteknldlaanqnkiaqdraaelktlngsmfavhvgnpftskqrqqkadeevlnrhraereqreatrrdg
yaatqrmeqnmrql---ggggmgraqgrkkdygkfnlddeegadeledqiddgltelegqvkmmnmvgraig
aevdaqntqidrimnksdavddatrmnrerlarir-------------------------------------
-----------------------------------mllcsyrstlrkarlsakknlerarrlerelmvqsfa
eqavarpqlqsslseedqtvgassnvtnalrrthaliaaeltksefarqtltessaalkklddsytsldgml
assrdllgtllksqksdtwylqttlymlmvtaawlvfrrllygplwwlvwlplri----lfgvgtkgqsgka
gvvidneirvglpdeslptavvgreskagesmvekvgkidhgddvqgreaaevvvedrdelmklhyigiirn
dsqpaheivaekelsaysrftrnnygefmtlfaktvaertrpaqrqdveeqdytfhaygrtegvcgiiisdh
qypalvahqllskvvdefltkhprsswangdvvlpfpelrdylakyqdpqqadsimkiqkeldetkivlhkt
iesvlqrgekiddlvaksdglsaqskmfyqqakkqnsccvlmmwrdrtnlyisyrqsyahhpayfapedrrg
llssgddgdavemdllpprwtdvsdeiteilaeiatksqrldklhqthvlpgfddkrkeevqierltqeitk
gfhqchqriqkvehmvrestqsgtitraeetmakniqislatrvqeasanfrkkqsaylkklrgmgglvspi
drptspmmdpslqesdadrsfsqstlqvamqklhsndaaiaqrereieeiaqgiielsdlfrdlqtmiidqg
tmldridynvermntevkaadkelviasgyqkrsikrkiillllllvaglfillmvkpkkneedpflqvqqd
vlsqissirplfasylrpeltsaraeletalsslsedladlvasvqaiesnpsqfgisdheasrrkrlvqev
gaeiqdmreelnkngnndlpdpssfaigegdggdanefeqqqqmeimqeqdrhldgvfhtvgnlrrqaddmg
releeqnemlevvddladrvgsrlqtgmaklqyvmrknedrlsscciavlifvlilllvlllilmnvayntv
lrqskairsdlsnlesklptpaeigsvsvsltsfsksldeyhnlarheivpkkqeeayervkkfreelsefr
gsldvvkrtreeaqhnhnrsellgrrnatpenpyanaapttthssfqprhtreahafreqnffnntnhaldd
fiargqavlgdlgqqretlkntqkrlygiantlgvsgdtirmverraredkwifvagviifflfcwlvlhfl
rgselfssyeaelklvqadlaqkldqipelteprkaavsqaeraleeadellgqmrlekqniptsarakvnq
rfrnyeadidtnrrkltslssnraalfgsrytdeptdinleqrqqllsgterldrstqrllnsqrlanetea
igaetladlhrqgevirhthdtlldsegyvdrsvktlrgmarsfgtnrvqpvsaaraavalamavaynksrm
adapydpyvpngaeaaggvsrtqalqgeidatvqvmrknienvaqrgdrldvlqdktdnlaesaqgfrrgan
rvrkamwwkdmkmrvcivvgiilllvviivpsgklsillysciahkttilsectiassqtsslaslilpkie
httpkltythgqnqihyvaaggltflviadsslgrrvpfgylleirkrffekfehsdfadmpnygagsfnse
mkslmvefgttsggdaignakreiddvrgimtkniesllergeridllvdktdrlgssardfrvrsrglkrq
mwwknvklmallilvvaliimiivisikgmaydrlsslgqtgggysddpafqdlqyelknklqsllsnnrkl
andvnvlgtkkdtprlrervhntmeksreickdigdgvkklqtwedlt--------vssdfqtalqefqglq
rkalekerasitaareaqa-seiagaggeeqlqlqqqqqlsqlapqdevdfqealiiereeeirnieqgvgd
lnvlfkqvaqivteqgqqlitisdtvenihestrgadvetrqaaryqkaarnkgcclllilaiiltivllai
fvmsnpsqlflladhiklsllewqrahglnpddtslsgdisrsfdqlrngiasleqesaqaiteslpalhkq
fdelisqy-qslsnpssnppsddetdsnrsgrksktvrfseaprsptqelfgrytddpgysdhasglsnqqi
hdyhsqilqeqddhldrlgesigrqrelsmqigdeleshmaildevdhvtnrhqsrldrakralgrvaksas
dnkqmaiifilivilvlliail
>CaLu_188_
vlspktiastiaayreevasckdda---------giqvnpqisilslkrikgdl-nnsiyqstfnqistlsi
ev-gellhmkqkevkdfdkqfettisqdte----iteqpppaaenltddyaslrkrlladgtstsldksttg
tedmnqyhenfqeelysdltdlasalktsalslsskilddskllnttnenmlkssslmhtvganlngyeksn
kislffliktmvfiflltaimiilikilpkm-----------------------------------------
------------------------------------------------------------------------
------------------------------------------------------------------------
----------------------------snlyghreeqnnqrfdqlaqtlhqfrtvdndihggiqqemtldl
lndnfaqlwtkvkrssgdlrtvmsrnasltkivflilvfffviwtitklrmsdltplfrkcvnivslspppd
tqfsyfvndsflkeckevfsnlvnmatfiqkirplylqvsdelrkelrvedknkideefkvnvqkvyeklkh
lqsyekkrndvmtsqkgfvsal-fsvdeyepkslyvstlsshrtqilrflnettknvnqkfekmqrkrsere
kqlnllhfqnld-ddemdavdayrseyqidiqsypneqetsneiaelsqaqlqelesenkelltlktnefkq
veklhhsmvdivklqteltmhletqaeqienlldsqdqvevdlrmgnknlakatdrkrgskiiittcfalgl
lilfvdyissaiqnrtfefqqcvasfdkin------krsnvpqrqntgpkrskfsqqasiiakdiahttell
sklallakrkplfddrpveigeltyvikqdifkiessiqnlskyakgess-dsqinqysknvlnllnskmkn
vsgefknvlevrqknellnknrkenflsaasnr----aqsplsdsgsqnglnp----smdtqepsdqtrqll
lmeeqgseylqqrnsavetieatinevgnlfqqlatmvteqgetiqridqnvedidmnisgaqrellkyytr
isnnrwfflkifgvllaffflwvlvsmnsrysagsahqrdvrtqlfgpgarmsyetrptasakhneaflssl
esqnddemdsmshkvaalknlgvrmgseinksmklndeitnnfergtvtlkntfnrmvvmsqragiswrmwl
lfftfffaacfyvwlviepacrfhmatisindtsnkvtyyhisvtlplrsisvarrysefvslvenlcseig
isqpyplppk--glfnnstivaerkvklteflsnivrdrdlqnrd--svhkflglpvsakflidddvadink
gqwlsylrivrfnasdmgrenankfirpnleklslslqhlsk------sgaidhgeyskrnnmlkeiqadve
kvvrgeapkvesssr--rifaeetnttlalnnkellqqqklmhqqqdqeleqlrmvigrqrqigeainkeve
eqneildrfsneveassqkvqtartrtrrigsfanfsqtrnsalnlekqtenllaqyskyqsatysdsvvee
delvdqikdvlakrdsiigtlnrlsesdn-istsklqqlqrhkevlmdhklsfqkiqnnihdernrnnllhs
iqsdlsahkqrtdndndyildearrvdnansfadrllqqafetrdelynqrvflqnassriqntlqtipgvn
vlisrintrrrrdtlimafviatciiglfffafrqyaqarkpglapvnpyanmgqtnpyassasnpysapns
-----ssspysspyssrsnpyasssqaprspysstsahsssaaptttdpyarkstpggyapsngrsdeggdt
etldlnavsdeedddflpgeeqedeeveaikqdirfvkqeslqstrntlqhamqadasgtntlgvlgsqser
lynaeqdlllgetqtqiadekvkelhrlnrsifipatgnpfnkksrlhqqearlktqkeqekylretnrqgm
yaseqrvkqgltsnassdtyskyqgekhlqqaqryqfendseddeiekelasnldqissytkklkgtatlmg
qevdaqnkrlrkieedadrldinvhlnstrlsnirsieryfseideiqdsvfdrihqlcsldsetlklsrsa
nslmskipdlclvidielkqlneesllhdklalyienwrrlksklkqslleahalemdmihkqriaeyvkve
ersqgkaeaseksv-qdqilthnknitsslqstkqlmsmsvmqtelnidtivqqskdlgnlndklmdlegvl
tkskeivrfierqdkrdkkriymsilfllccsawviwrrilktpvrillwtlfkflfnwasnhlqstntqde
qpedsitsiaetetntassaengkapsehdssmstsdnaetgdvntketidagaddgldelmkiyyigilk-
vgdsvvelssardlsqfsfferssvsqfmtffsetvsqrtpagqrqsieegnyightytrseglscviisdk
eypvrpaytlinkileeylslhpssewgsvtasltfdkletylkkyqdpsqadsimkvqqeldetkivlhkt
iesvlqrgekldslvdksealssssrmfykqakktnsccvivmfrdrtnlflsyrrtisrpk--alaeeeeg
lmgsrnaseeaemkpiapsifdissslderlgsikqkthelsslykkllitrdteksklesriedlnysitk
mfeecyvsikkfeflqknyerlrdygadelaiienykktyalkiqdssvvfrnlqnnyikflkddddedklm
satpssv---almedtqnieyskqaleqaqqiqnpnsqliaqrereisklamgileistifkemetlvvdqg
smldridynltrtvedlkssdkelikaqgyqkrttkckiifllclivlalfilvvarpktk-mdpfnevetd
cwsqinsletfihstr-qinenakldyqnnyqelaetvedlkqaviisesnpshfnlspseivnrkqilsql
qkkmetldnewierrprevttmsnrisdddgeqrireftqfqeqeyiqsqdlqldsihktmqslnqqatlmg
geledqgfmledldnemdtvgnklqrglkrvnfvieknretasnwcigilvvvlcillvllivamnslynhg
vkqtqiltrdlasfeknstspmslgsiitsltafkktikeyndlvtqnnftee--khqlrlskfqedlskfs
ekfdslrhqreislqaeshqelmgrrhvstdnpyd-asqkanqppsgpslsyseglykekqslsrgsnqldm
ilemgqnalddlveqnetlrrvgqtfeqslltlgvsrgtirkverrakqdkwifwgavivmfvlcyyiirwf
hmselfavyesdfqlaiqearsnisaasaapdqrqaalqnierstdealeileqmnievqslpsnqrsshna
klrqyrsevdqskrqlrelledrnqlfgqrytdeddgahdsqrkqllsnaasldrtserlrdsqrvaleten
iggnilndlraqreqivnsrntlsnadtyvdksiqtlksmsrritankfisyaiiavlillillvlaskfw-
-----------------------------------mrdninkvaergerldsienktdnlaisaqgfrrgan
rvrkdmwwkdmkmrlciilgiiivliviivpiavhfs-----------------------------------
---------mkktlnnpdsndlvtvvtlahqqvnktlvlsvlkkimdkyfefrgnssaeqqaktklgefkly
mtqiirnygsteqsnqlvaaneevdevrslmldninkllsrgdkvnslvdqtdrltssaqvfqksalsvrrk
mwwnnvrliamlsgglavllylffgfecgmsfnnafskedvsshykdfpefesmsqtidnllyninnnlvsi
knllsqyekivkaaklskkisevtskctdsfknvstntqglndyededtinylrqkslnliktslhqfqqyq
rqfsalqrenvdsttsrtspteeegqengh-qqqqqisityepinaeeleqqtllieerereihqiaqdtqe
ineifqnlqgivqeqqfqidniednilsystdaqgasrelrkaeryqkraggrmcclfillgvfgsviligl
ifqkqlnrigsyieqlsnlidersrlvelqltpsqsdndlinllaklksnllflesdiaenyaskfsevvdr
ykdllerlekdpyveideykfs-----ageltnkksvrfkeggaddrnqlmkpyrdearltissvnttneeh
faqhqqqllaqdesldrlhdsiriqhsmgltindeldehlvilndlergvdsasnrltratnnirrfrrrmr
engslvtiviltiililllvvl
>AsFl_529_
nltnlslsrllarlehnllsssadllrrseyq------------------qrslrdrqtlkrlqsvlnqlna
eaeedeesvdgdllgtpeegstpdegqekgaptatadatatattvsptptstlrnrnnfptdlpataakiqa
teetldthrreqeditnsllslatqlksssqafqssleseksvltravegldrttgnmeaaerrmgmlrrmt
gkgwwgrmmlyawifglwivavmivligpklmvkstqiarldglmlaasvddeaevelseiktqakmifrrl
srnsapqasiesgqynlhyliqddicflcicdrsyprklaftyladlateftttyssaqysptlrpyafvef
dtfiqrtkklyqdsrasqnldrlndelrdvtkvmtkniedllyrgdslermgelsgrlredskkyrraavri
nwelvikqygpiagvgllflfliwlrffmgdayereqqnnallnslsskvsalksvtidihdnardqdtldh
sv--fsslstsltgsasrltrmarqgdavlkvagiviaiglalwvilgwimtdltptlnaillerqsppipi
ktyktspadeflkeayrinkhitslttylqkirpqylsltkppasplsdsdrdqidtstslvlhdlsnsist
lssaetlrhetatsrkkygrsvegkseeqvreeegvrvmqvvrgsvvwflrrgledvvslqrglverrierv
terersvlfkggtggvgsgsgfavddtvglkgagmdesevraieeelsaeqlqlfeaendamvryyedtlsk
vqnaekslleisslqqtlvshlstqeeyisqlvtdaestqtnigrgnkelkraserrsaaqavfwgtvglct
slivwdlifpsiqdrtgefhailgqaqkrvnkvgsqrqallsdsqrrqarrsefarraveigrgitattakl
qrlaelakrktlfddkpveiseltyvikqdlaslnqqiaslqaltlsqhpkadqegehndnvvvmlqgklad
vganfkevlevrtkniqasrsrtenfvssvssksldtsdsply-tsgrrtpqpsdlltlepsnpshsdqqll
vmeeasnsyiqargeaidaiertinelggifgqlaqmvseqsemiqridantedvvdnvqgaqrelmkywtr
vsgnrwliakmfgvlmiffllwvlismaarfprsnlhqrdpraslfdgdsrpaygatpnakghysdavlshl
esqndaevegisakvkmlkdltlaigeeirdtstiae-lndtfdntrlrirgnmsrmlrmaertgvgwrvwl
afflavfllfayvwltmspnleitipttslsptsppytvynltlrlplrsftiskrysdflnfhktlltqtn
ipppaplpqktwntvsnaslredrrqaleaylqaindaddprwrnspawraflnlpstdpg--sgadnpidp
tlwldvyrdmkshlhdarqhessaraksslvragslvaaleeglkvmgggslgdgelrrrkdllinarkekd
gledllnamaasvqdkervlgketertreldnqgllqlqrqtmedqdqsveellkiirrqkelgiaineeve
iqnallsianedaervlalvslmrldfsffdtgtgwaqlrqqarsletqteslfhsysqyasmtkpdpseee
irlesqlkellekrqslvsqlarlldseatltssalkqlarhrevlqdhrrelqrltsaiaesrdranlltn
vrsdidayrasaaaeadymleergridqshnvidgvlsqayainenfglqretlasinrrivgaasqvpgmn
aligkigskrrrdalilgafigfcflmllffrralfgsknkspappanpyakpiptdpytplpageqppahn
tpaggvpgdnklqggyapnkfvnqggyggdrfggggpapygglgsapgdagrdalfggareraqqqqppyse
gnpsygggsnayterhltaeeeeeeeiqtikqdirfikqgdvastrnalriaaqaeetgretlarlgaqger
ihdteksldiatiegriaeekakelktlnksmfavhvsnpftsarrrrdrdekilnthreeretregtrkea
fvtnqrmertfreidreagkhngrartnaterakyqfeadsedeamedeieqnldllsgaagrlhglskatg
reldeqnrhlerimqksdfvddqiamnrakldrirstaalqarlkelsialaqihplidrlrnftvalgqei
hgslkeaeeqmeilkvevdaletkerivllagrlaeeikrtrvdfrnaqlqakrnaeaakrkerellfsrsq
s-aerrsqsteklshgdivknassdvtaalrrthqlmqaelsrsqfahqtleqstaalsslsesytdldsll
sssrnligsll-------------------------------------------------------------
-------------------------------------------------------------mkilyig---n
aqqpavelcaerelssysrftraeqskardkiskskasatrqlpltaprlldftfhvyartqgiagviisdn
eypslaahqilskvldefltlnpnagtatq--pvsfpslktyisayqdphqvdsimkiqkeldetkivlhkt
iesvlergekiddlvnkseglssqskmfytsakkqnsccilimwrdrtnlyisyrqsfahhpgfsqpeesrr
lisdsddgdaiemdvlpprwvdvqeevtelladiaqksaqldklhqkhllpgfgdrkqdesvierltqeitr
sfhecqkavqkvelmvreakqqggvssgdetmakniqislaarvqeasarfrkkqstylkklrglegaanpf
ersptpvtdpslmesdadksfsqttlmqtsrlrgendaaimqrereindiakgiielsdifrelqamvidqg
tmldridynvekmntevkaadkelkvvsly-----kcyil--------------clkddanhadpflhvqad
vlatlqtakplfssylrpelqqarselettltelttdlddlvesvraieqdpyrygleleevqrrrklvedv
ggeieqmreelqkaspsglpnpsdfdnvlspsddyaaleqqrqmelmheqdeqldgvfrtvgnlrqqaddmg
releeqavmigevdtladrvggklqsgvskikyivrknegkyyftvssy---------------qnslfnsa
lkqssairrdldtfaqsatsspalgqiaaslaslsrtvddysalskkelipekqqkafervnnfrseladyr
lhfdrlrkeredaqsvtnrnellgrrtatpenpyaqsslpqssafapsssrrethalreqsflantsiqlde
fldrgravlvdlgqqrevlkgtqrrlysvantlgvsgetirkverrakqdkwifwggvlifflfcwavlhfl
rgselfssyeaelkliqadlnqtldqiaesseqrkstirkaeqvldeatelldqmrmekqnipsaarskvna
rfrnyatdldeskrklkslsddrkalfgdrytddpqdvhleqrqqllsgtdrlerssarlqesqrialeted
igrntladlntqretimntrsnlqqsegyvdtsiktlrgmarwlrig------------------------m
seqpydpyipgasaaqngdprtreidkkiqetvdtmrsnifkvsergerldslqdktdnlavsaqgfrrgan
rvrkqmwwkdmkmrvclvicvilllvviivpavvatkllytciahrttilaehsssstsasslasiilpkit
hekskltytherlfvhyisyaplsyivvataeqgrripfafllemkrkflstysstdfaalpaygcaafnne
lrsllqtyntappsdslasarreidsvrdimteniervlergeridllvdktdrlggsahdfrirsrglrrr
mwwkniklmvllgvvivfllylfigvgcgmsfdrlsslrsddpqyrddpefyqlteslsnqlfsltsnitrl
sdqiallgtrrdtervrervhnlleqtrsgfkgvgegikkvqawedvnpskwtqqklssefkatldefqtvq
rralekqrasavaartaveegeqpavegat-qeqqqlleqprlanqdevdfqesliiereaeirnieqsvge
lnelfrdvahivheqggqldiisenvenvtndtrganvelrsasrhqknarnkaccllvilaviltiivlaa
timpnpsqlflladhiklsllerqraisldlepnsqdgeisrsleslhdgiedverdlaaelkdqlfhlksq
yqdlssqfsagasgsspspefasspdlvpqhppsksvrfmnsadlerqnlfqpyrdspptgvdqsdlsneqi
ydrhneimrdqdeqldrlgesigrqhqlsiqigdeleghvalldgmdgdidrhqhrldgarkrldkirrsag
dnwslmtivgliiilvilivil
>DeHa_14_
pssikvidgivdqyreeisqldipdtpsssyknpav--spyvnefklnriindi-gnktyqdvsekilllqs
ll-deksyindkliriwvssntvtgltdnaaedkttydeaielnddeenlvslrkrllsggthtsldnnkps
idkannyhesiqedilseltgfaaslkqsavtlsskllddniilnktgdnlmknetlmksvgnnlnnynksg
kisfwfllkillasfvlffamvvlikifpkm---------------------------mdqkkkckilisri
tpnsepqatiesgqynihylidnsiiylsicdksyprklafsylseishefwnshgqealsnsarpfgfssf
dnflgktkkiyqdqraqsnldklnndladvkkvmtkniedllyrgdsldkmsdlssslrndsikyrkhaqki
nfdallrqyapivgcglffvflvwymfl--------------------------------------------
--------------------------------------------------msdltplfkqcvsivgdsiked
ydlryiikdtfikeciqfhkfltdlktfineikspylsisdesndsltiddknkideelqykiqqlyeklkl
lqtyeqkrqsafpkssgwigsl-fgsdeqddrdlfqttisshrtqilrslndltnhvnksfealqrqrygre
kqlnllnfqnlenfyesnsgmnfvndseqlddqwdinqdeeiqeqqltqeqiqeldsenqeflnlktnqlkq
venlhhsmvdivnlqaelsyqletqseqidnlmdsqsqveidvrlgnrnldqatnrkkgssiiistcitlgv
lllfldyissniqnrtfefqqcissfdklnnnvg--rnpsqttpa----rktqfsqqasiiakdiahttell
sklallakrkplfddkpieigeltyvikqdifkieenitllqkyakgess-dtqvtqysknvlnllnskmkn
isgefknvleirqknelmnknrtehflsaatnnrtsnnhspltnlspqlsnnpgqaqtydpdldqdqtrqll
lmeeqgnqylqernsavetiestinevgnlfqqlasmvseqgeviqridlnvedinmnisgaqrellkyyah
issnrwlflkifgvlimffliwvlvsmssrysnggahqrdlrtqlfatptplsydkapvasakynesyllsl
esqnndevdtmsqkvnllknlgvrmgteinksvklndeitntmekgkitlkntwnkmivmsqragiswrmwf
lvfgvitiwffwvwlfmssnevisipttsvskdn--vvyynvnikmplrsssvlrryseftrlvdqlcyeig
innpyklplkiwsmtnknavvserqieltsflnqllk--dkdlqnhplvhdflqlpasiteliipdaqaids
hkwleysrlfkyhindlrsmkvdirdkinki-ikpnlaqlsgsltnllnqmidkreynkrqvlleslktdld
elfgeldalnsknsnkqrvlgketnetlpldnqellqlqlqihlqqdqdvaqlrkliqrqkeigqtinteve
eqnelldqfnedvdkttdrlqvarkkarnilssatftqtrsqalnlekqadtllsrysafqnlsntsssdee
nelsdsifenlqkrenvintlnrisetdtnlstsklqqlqrhkeilsehkrsyakikgvikeernrnnllfs
vrsdidahrerdlnandyildesvradnansfaerllqqayntrdelysqrahlsnaqlrmmgavllipgin
vlisrintrrkrdtlilatviaicilvlfffafknyaqnakpgfqpvnpyanvnagnpyadgdgeamggnns
spydkttnpygsrsnvgassrgeraggrtnpyggarasgyggvqndntavtgyadpygnetarasrqsmrdd
etldlndlpeeedvdelpeqeqeddeveaikqdirfikqesvgstrntlrmaqeadasatntlgmmgsqser
lynaelnllladtqskiadqkvkdlkrynrsifvpaygnpfnkksrlrqqemqikadkaqekylrdtnrkem
yaseqrikqgisqnassdvhqkyrserdleaaqryqfendseddemekelannldqiglyskklqssaktmg
nevdsqnkrlgqieedadrldinvhmnsarlnnir-----fkrldelqfsvfakineiiddsdptanstkda
nglifkfrdmlkvieinisgvsd-dqlsiryqmykeklsnlriklresqlqsynsenelihnqriakyssvi
rrstkddskvknktiqdqilshnksitsalqstrqlmstsivqtelnidsveqqtkdlsnlndkftdfesll
nksknvvrfiekqdrkdknniylsigflllcsawviwrrllkmpikfflwslfkiifnrmfvnsssvdvyat
vgaisssliasilssstgtinlneeftm-----------siephgehktwedivneavdelmkiyyigilri
ggekaleltsardlsqfsfferngvsqfmtffsetvsqrtqagqrqsieegnyightytrseglacviitdk
eypvrpaytlinkileeylslhpqkdwanisasfnydnlehyikkyqdpsqadsimkvqqeldetkivlhkt
iesvlqrgekldslvdksealssssrmfykqakktnscciimmfrdrtnlflsyrrtvprsi--sleeeeeg
liesrdnndsiemknlppsifdisreiddnllqikgktselnslykkllitnynekqaienkienlnyditk
kfessyvlikkfeflqknhgrlndysnneisiiesfkknyalkiqesslifrnlqnnyikflkddedetdti
ndsnndq--fnlieneeesnyskqilqqtq--hssnsqflqarereisklamgileistifkemesmvidqg
svldridyniantaqdlkssdkelikaqgyqkrttkcklifllslvvfalfiivlvkphgk-mdpfndvqdd
cwsqihnledfirktk-yitedaktdfqysyqdlnetlqdlsqavtvseanpekfqlnptditnrkqvlkel
evkirslqndwqtkrqreittmsnrisqdntgpfnsefeqfqqqeyiqnqdlqldsihqtmhnlnqqatmmg
seleeqgfmlegldqdmdivgnkvqrglkrvgfileknkerasdccigllvaalcillilvialmnslynhg
ikqtqlitkdlssfeksstsplslgsittsltafkktireyndlvaqnkkdesnakhearlakfnqdlqdft
skfdslkkqrdqalqetnkqellgrrqqygenpyd--tgptqqqqqqqms-yqeglykektslargtqqldh
ildmgqqafediveqnetlrrlqskfedglvtlgvsqgtirtiekrakqdkwlfwaafvftlvcfwyilkif
rmselfatyesdlqlalqeaksklaqissadderkqflraietatdeclevldqmsievqnlpsnqrstynt
kirqyksqvedskdrlkkllqdkyelfgnrytdddddihdsqrkqllnnnsslertserlrdsqrialeten
iggnilndlrsqreqitgsrntlmtadgyvdksiktlksmsrrltankfisyaiiavlilliflvlaskfws
ssvpydpyipnqttgeqsasrtaaiqaqiddtvgvmrdninkvaergerldsienktdnlaisaqgfrrgan
rvrkdmwwkdmkmrmclilgviivliviivpiavhfsmihttltlnsstlytyennnlncseivsqelglin
asgsaagytvnsnlalyfnsdgitiisiahvnvnetlilsvlkkimdkyiefksdnnsthqiktklgefkly
mnqiiknygaiitgnqlllaneeadevrqlmldninkvmnrgdkinllvdqtdrltssslmfqkraqlikrk
iwlskskfmimilggvsfmiylligshcgmsfnlsksfdsaithykdfpefdslsqsldnnlyninnnlvsi
knllqqyeslhnlqkvsiklskilnkttenfksvneitkklngyededtlhylrrklielikssinqfqkyq
rkfeslqqvtva--kygingskgptedstseaqqqqmqidyepinaeeleqqsllveerereihqisqdise
indiflnlhdivneqqfsidniednilryggdvhgasnelrraeryqrrsggrmcclvillgvvgtviligi
ifkslinktrsyldqldsvieervrlitlklvpssndndlinclnkvikslnyiqndiyeelvlgfenlhnr
yhqltnnltediyvdineygfe-rkeipkvnipgksvrfsdkvvpevqqhfkpyrddeesvasfesqtnpqm
yaqhqqqiinqdedlgvlhnsvrrqhsmglhineeiddhlimlndlelgversqfmlnnatnklksfrqkcr
engslvtivvltvililllvvl
>MyFi_523_
taspfalqrllarldhtlfspdadslqnsqyernrvganiehartllltlekqsrkrdwikklntrlrelda
iaedededsedeidreqqgdilssygparhnrsgkidaahiqqaissqiqseirsrggnarqsklqagslqa
tetlmshnrteqesltsgllglakalkessqqfgasleaekdilknaeggldknalgmdaaaqkmgtlrqms
gqgwwgrmklyamifglwvacflvvfvgpki-----------gltlvasvddqvqe-lnelkqnirqvvkri
tpnseprasiesakytihyvlndavaylaitersypkklaltyledvraefqtsykredidpqlrpyqysef
drfiertkktyqdsratdnlsrlndelkdvtqvmtkniedllyrgdslekmgdmssrlrddslkykraavri
nwelllkqygpfaglglvilllliwrfwmseayererqnndslsslsakvsqlrsvtidiydnardqgvlds
tsdtfssmttslkgsarrlgvmagqgnaifklaaiiiavvmvaywilswimteitadfnvclkekggqvvlk
key---tinsflqeayainthitdlirdlrakrpaylsaappsarpltdrerdafdaetkrllkqlsgaita
lkqvedarneaaevrkrarggltakspeeemeeaarktisavresvilylqtklkdassiqqemmdarlrra
eekaksilakst---vganvqhaldeqastvhrsqd----pdatetltpeqlqtfqsenhellkhyetqldq
vrtaersileiselhttlhanlsqqaeqieqlvqdsylttenlgkgnqelkraserrstaqalfwssaafcs
vlviwdlvfssiqdrtpefrsiltqaqkslrkaggasqpllphqngtatqrsefarsaagigrgisatmgkl
qrlgelarkkslfddrpveiaeltfvikqdlaglnhqiqqlqqsqkamnaqatqegehnknvtvllqgrlad
vtasfkevlevrtqniqasrqrqenfvgdvsrqtldptdsplyqtpsrgrskpadvlslepssssmnqsqlq
imeegssaylqergqaieaiertinelggifgqlaqmvseqaeqiqridantddvvdnvegaqrelmkywsr
vqgnrwliakmfgvlmiffllwvliathktfktcrfgrnearnalfsaqssasnaatpnkkgqysdsvlsem
eaqneeqagemsrkvkmlkdltmaigeeirdstafaekmndsfegtrnrlrgtmnrmlrmaertgvgwrvwv
gffvfifllfayvwlfmapalqisipttsittpakpytqyhialqlplrkheikkryndfltlndeltshtg
kappaplpaksw-------lrrt-------------------------------------------------
--wldvhrdlksyiqaarqhslsaeakaslvraatniaqledglkaisakklgegeirrrkdligaakkeve
glegvlksmaasvmnaa--lgketertreldnsgvlqlqkqvmqeqdedvlalgktvarlkdmgimineele
vqnemlglvdqdvdrvqgkidvarrrikkis-mgswaqlrqqaraqetqtetlfhtyaqfasqtdakptdde
rkteeqlneilekrssllqqlarvldsea--qpsalkslarhreiltqhrtelsrlksqiehnrqranllsn
vrsdidayrareaaeaeymleerrrldnshnvadsvlsqayavnesfslqreslvsiqrritgaaaqipgin
glmqrigskkrrdgiilgsfiafcflvllwfkkslfgsapksgspapnpyavpaqsnpyaqggsnpyanqaq
ndpqsappaygngpgapqarqaqyggygsdpygtssgpsygglgrtgtdagrnalfgdaaaankpsdlaqes
ggdnsysnaggygareltaeeqeeedvqaakqeirfikqqdvastrnarriaeqaeatgretlarlgaqger
ihnternldmasnqnrlaeekarelktlnrsmfavhvanpftarkreeaanaialekhqaerrqadatrsea
yssaarqqqqqrdl--ngnvvrananrnladrakyqfeadseddemeneiddnleaihrgartlnqlgkamg
deidsqnkhidriigktdkvddqiavnrarldrirntidlsnqlaalsdslkttnllisrlskltfqlaqdi
hdslkqleeeleflkqeaddykedvritakvvklgeelvhsrqqfrnaqiaakfaseqakrqereallegyr
raadegyqqqkqltkdeilvnatsdvtsalrrthallstelersrfaqetfdesttalkqlgeeysnldnil
snsrnllstlvrsqksdtwyletafyilattliwlpanpvthtal---------------------saqgra
splpddvkrnavpagaggagakvqnpilqgkvsedigkmdvpknpkkktfeaevederdelmkllyigilkn
eekpavelcverelssfsrftrgsvgefmtvfsktvaertkagqrqdveeqsytfhsyarsegvcgiiisdh
eypkmvahqllskildeflsryprsawansnsevpfpqlkeyitkyqdpqaadsimkiqkeldetkivlhkt
iesvlergekidslvaksdglsaqskmfytqakkqnsccvlm------------------------------
------------------------------------------------------------------------
------------------------------------------------------------------------
------------------------------------------------------------------------
-------------------------------------------------------------shdpfqeaqad
vlsllqqtrpllqsylrpelreardelesnltdlstdlsdlvasvkavegdpykygldvtevgrrrklvrdv
gseiedmrrqmqstdanhlvhpdqfgmhdddgdedaaweeqrqmeimheqdealdgvfqtvgnlraqadtmg
releeqaelledtenitdrvggklasgmnkiryvieknedrysscciaalifvlilllilvlvl----ynsa
lrqskairadlealannsqnpvaigqittsltsfsrtlddyqraindelvpekaekgkerisnfrsdllefr
srfaelkherehqqlaenrselfgrraatpenpyaiasgagrgenvnplfrreghalrennfftssnqvlde
ylergrdvlsnlgdqremlkntqrklysvgttlgisgdtirmverrakqdkfifwggvvvfivfvyfvlrwl
rgselfsnyeaelkliqadvsqkldqipelseprksaiaqaeraldeakelldsmrlekqnipqaskvkvnq
rfrnyesdvdaakrklkslrddrqalfgkrytdspeddqlaqrqqllsgterlerssgrlresqrialeted
igrntladlsrqretiehtrstllesegytdrsnktlkgmarrmatnkiitvaiiavlviliiavivskfrn
ndglydpyvkrgaegdvgntrtqglqreidsavhtmqnnihkisergerldnlqdktdhlstqansfrrgan
rvrkqmwwkdmkmrmciiigiiillvviivpsgelypllyaciaynttiltehttsaaqtsnlasillpkis
hseskltythqenfihyisaagltylvvakaelgkrvpfgflveikkrflgeyvrtkwsslpaygaaafnse
lkrlmveygttkagdavrnvrgeienvrgimtesiervlergeridllvdktdrlggsardfrvrsrglrrr
mwwknvklmvllgvvvvfllyllvgfgcg-------------------------------------------
------------------------------------------------------------------------
------------------------------------------------------------------------
------------------------------------------------------------------------
--stsayqlflladhlklsllerqraislniestrqdrhirrslsqfqdgieqlesqsaeddtsdlarlktq
yadlysqfappsaeikk-----lasdfsslqknnknvrfhdnpahraaalfqryrdep-eapdqsrmdnpqi
htyhkqvlreqddqlevlgqsigrqrmlgiqmgneldeqvemlddvergvdrhsatlqraqkrlgtiarkak
dnwnwvtitilmmilvllivv-
>AsTe_186_
dlailsltrlfarlehnllspaadllrqselqrmrvganidyarthlhalerslrhrqtlkrlqqvlddvqa
eaeseadavedlllgtpdegntsdegvdrdptaattttaaeppmsttaatstlrnrshapadaqatasrlqa
reqtltdhraeqeeltnsllslatqlktssqafqssleseksvlqravegidrttsnmeaagrrmgmlrrmt
gkgwwgrmmlyawifglwlvavlivflgpkl-----------------------------------mifrrl
nrnaapqasiesgqfnlhyliqddvcflcicdrsyprklaftyladiaseftttyssaqispnlrpyafvef
dtfiqrtkklyqdsrasqnldrlndelrdvtkvmtkniedllyrgdslermgelsgrlredskkyrkaavri
nwellvkqygpvagaglfflfliwwrffmgdayereqqnnallnslsskvsalksvtvdiydnardqetldq
ssqvfsslstslkgsasrltrmarqgdavmkvagicicaglaiwfilgwimtdltptfnallkehgssgtts
krmprtpttsyv--cipi-thissllqylhatrpaylsithpppqtltdtdrdnidastasllhnlttsint
lasaesvrhetasnrrkyghgatstsaeqraaesrendtaalresvlwflrrgldetlavqrgmverrieri
rereksvlykgvsaaaavsagagagageeargaaldaselaaieaelspqqlqlfaeeneamvr--------
--naekslleiaslqqtlvshlatqdeyigqlvgdaaftetnigrgntelkraterrstaqavfwgtvglct
wlvvwdlvfpsiqdrtvefrailgqaqkrlskvgsqrqallsdaqrkqarrsefarraaeigrgitattakl
qrlaelakrktlfddrpveiseltyvikqdlaslnqqiaglqqltlsqhpkadqegehndnvvvmlqgklad
vganfkevlevrtkniqasrsrtenfvssvssksldpsdsplynpsgrrtpqpsdlltldpsnpshsdqqll
mmeeasnsyiqargeaidaiertiselggifgqlaqmvneqtemiqridantedvvdnvqgahrellkywtr
vsgnrwliakmfgvlmiffllwvlismasrfprstlhqrdprsslfdgdsrpaysatpnakghysdavlshl
esqndaevegitakvkmlkditlaigeeirdtshihd-lndtfdntrmrirgnmnrmlrmaertgvgwrvwl
lffaavfmlffyvwvstapetetaipttsisptsppytvyhitlrlplrsftvakrysdfaafhanlvkqtn
aappvplpskswntvsnaslredrrqgleaylraineaddsrwrncpawraflnlpstepgnpagshapidp
tlwldcyrdmkshlhdarqhessakaksslvragslitaleeglkhiggsslgegelrrrkdlvinarkerd
gledllnamaasiqdkervlgketertreldnqgvlqlqrqtmeeqdqsvgelmkivnrqkelgiainaele
iqnellkltdedadr-ygffpvvhmdly---tgtgwaqlrqqarsletqteslfhsysqyasmtkqtpsede
lrvesqikelldkreslvsqlarlldseatltssalkqlarhrevlqdhrrelqrlgsaiaesrdranllsn
vrsdidayrasaaaeadymleergrideshnmmdgvlsqayainesfgfqretlasihrrivgaagqvpgmn
almgkigtkrrrdalilgafigfcflmlllfrlalfgskskspappsnpyakpiptdpytplppneqpgaag
sm---sgppaapgggyapnkyggqggygsdrfgggssaaygglgsvpddatrnalfgdareraveqqqgpas
gpdaygggsnayternltaeeeeeeeiqaikqdirfikqgdvastrnalriaaqaeetgretlarlgaqger
ihdteknldmatiegriaeekakelktlnksmfavhvsnpftssrrrrerdekmlnthreeravregtqkea
fvtnqrmertfreierdakqdmpkhrtniterakyqfeadsedeameteidqnlhllsgaagrlnglakatg
reideqnrhleritgksdyvddqiamntfkinrirsmsslqtrlkdlstslaqvhtlitrlrnfttalgtei
hsllkdaeeelellkvevealeprerivalagrlaqdlkktrgdfrtaqlqakrnaeaarrkerellfsraq
s-aerhkqsnekltqdevilnasndvtaalrrthqlmqaelsrsrfaqetleqstaalsslsesytsldsll
sssrnlvgsllrsqksdtwyletafyiligtitwlvfrrilygplwwlvwlplrlfvfavlgtvgidspvve
tpivdhkveanvksaegdamwdrtapedgdrmideigemelprntkkrmyeatevaqkdelmkllyigilqn
aqqpavelcaerelssysrftrgsisefmtmfsktvaertkqgqrqdiqeqdftfhvyartqgvagviisdn
eypslaahqilsktldeflaqhpnagtatq--pidfpslktyitayqdphqvdsilkiqkeldetkivlhkt
iesvlergekiddlvtkseglssqskmfytsakkqnscccvmmwrdrtnlyisyrqsfthhpgfapseesrr
lisesddgdaiemdilpprwvdvqeevtelladiaqksaqldklhhkhllpgfgdrkqeehvierltqevtr
gfhqcqkavqkievmvreakqqggvssgdetmakniqislasrvqeasarfrkkqstylkklrgleg-sapf
drsptpvtdpslmesdadksfsqttlmqtsrltgqndaaimqrereindiakgiielsdifrelqamvidqg
tmldridynvermgtevkaadkelkvvs--------ctcikhsiws------------qahpsdpflqvqae
vlstlqttrplfssylrpelqqsrselestltdlsadlddlvqsvraieqdpyryglelqevqrrrklvddv
ggeie---------------------------------------elmheqdeqldgvfrtvgtlrqqandmg
releeqavmigevdtlaervggklqsglgkikyivrkne-------------------------mnslfnsa
lkqssairrdldtfsqsatssaalgqiaaslaslsrtiddysalskkelipekqekafervknfrselsdyr
qhfdqlrkereeaqsvtnrnellgrrtatpenpyasqaaaafgpsssrp--rethalreqtflsstntqlde
fiergravlgdlgqqreilkgtqrrlysvantlgvsgetirkverrakqdkvifwagvvifflfcwavlhfl
rgselfssyetelklvqadlnqkldqisesseerksairqaeraldeatelldqmrmekqnipsaarskvna
rfrnystdideakrklkslsddrralfgdrytddpqdahleqrqqllsgtdrlerssarlqesqrialeted
igrntladlyqqretieharsglqqsegyvdtsiktlrgmapssiersveq-almgvyvafpipmlydkiym
seqpydpyipastaqqngdprtreidkkiqetvdtmrsnifkvsergerldslqdktdnlavsaqgfrrgan
rvrkqmwwkdmkmrvcliiciilllvviivpavvtttllysciahrttilaehsasstaasslasiilpkit
hdkpkltytherlfvhyisyaplsyivvataeqgrripfayllemkrkflstyastdfaslpaygcagfnse
lrallqtyntappsdslasarreidsvrdimteniervlergeridllvdktdrlggsahdfrmrsrglrrr
mwwknvklmvllavviifllylfigigcgmsfdrlnslrsddpqyrddpefhrlteslsnqlfnltsnitrl
sdqiallgtkrdtervrervhnlleqtrsgfkdvgegikkvqtwedvnpskwtqqklstefkatldefqtvq
rralekqrasavaartaveeghhapeeaeahqqeqqltqqprlanqdevdfqealiiereteirnieqsvge
lnelfrdvahivheqggqldiisenvervtdstrganvelrsasrhqknarnkaccllvilavilviivlaa
tlmtnpsqlflladhiklsllerqraislnlepnsqdgeisrsleslrdgiakveadcttdlrdqlghlqsq
yqelsaqfssannddptefpnvsapdlvpqhpssksvrfmdaaelnrrnlfqpyrdsppqgadtsamsneqi
yshhdqvlrdqdeqldrlgesigrqhqlsiqigdeldghvallddldghverhqtrldgarrrldkfrrsas
enwsmmtiigliitlvilivll
>YaLi_18_
ntilsnlgqtaselarkaavdteeidddsgyqinelstlyddgdafvlglqrlkvekqdlrkigtdllfvrq
yeldgreqqltslikrreteeielererqe------------------qshglrkrgahgsmdneis-qdat
lqtklrvdeneqddiandvlslvrrmkqnavdmnqklakddamvkdtaaalessstkmgsvgqkmneyqrta
aigyffyikavvfmvvavaggmiiirlfpkwmvlstlimrsdglplsasvddgen--lseqkkqcklvtqkl
sansadrasiesgnyvihylmkdgivyycisessyprklafsyldeldrefqkshgqealkegvrpykfvef
dtfmqktkrvyqdtrathnldklntelqdvtrvmtkniedllhrghsldhmsdlssnlrteskkyrraaqri
nweamirqyipfigvgliglfmlwwmlf-msayqreeqnntrleelaskisslrsvtndihaqasdyslids
ttdtvgnmmtsvrgsasklgrslkaghpiwrtvgialaiilllwflfkffmpnltplffdl----vgptapk
kgl---pkhafdkeadtansliselqtfltnvrpsylskegrnstymtdkqrdevdyetksavqnltrkira
lekwtedekrkkkeqkgflsal----mkdelqegvektqqqhrdavlwylndrlravsemqqtmqeqrlare
rer---vmsrnn-vvigrppalgasdqretntaldgnekkepfdstispemiqqlesehaelldslqgklgk
vheaekslyeisemqneltmhlasqsekiqslindanqttvdvgdanknlesaksrrkasrmiigislflaf
lllfydymmlsvqnrtqefksavaaqarlr------qnavpapqtrs--aksqfaqdaskiaaeiadttqml
qrlaqlaqrktlfddrpveinelthvikqkvsrvneqltqlqqrakq----qkqtmehsknvvvllqeklst
vtagfadvleertrniqasksrheqfisatsastqqaassplygsgtass-npqdqlgadpetsdlpqqdtl
lldqq-dmyvqqrstaveaiestiqelggmfsqlatmvaeqretvaridqntddislnvsgaqrelmkyyar
issnrwlmvkvfgiviaffmlwvlismtsr------------hqlfagssrin--ydpkshkqystsmlsql
esqndeqmeglsakvqllkdvtskigveirdsshllnnledtfenastklkgtfkrmmimadnsgigwrvwl
glfafiflcfffvwvrhqrpatisiptytvsspt-sftv-qvdlegdvrkytltkrysdfvalvsqledevg
rtvevalppkswfksknveflddrrrglevflrrlvkip--hfyssaalleflqlqkvgpckggaggsgvap
vswddqvasitqmlktargtaeryenqklvltaqtrfaqlekslnepagektsdnehrrrrtllmdlqkllk
qvvaqlsaqatpltgrsrvlg-etdktrqlnnsglvqlqkdsfqeqdeslrqmlgtiqrqkelgeairqevd
lqneqldelngeveltgarlknaqrqvgkft-matisssrtqvrrlesqlaellseyssfatshaa--sede
vrigrdieqviektadslesferlldstp--natatqtlqrhretlaehrsqykkinagikqerdranllss
vrsdieghrnrtqaeeeymlhergrvdnsnnmtdtllaqayatreelltqraslaniqrrlfntassipgin
tviskintrkkrdslilaviitlgilfilflayknyaaqkssaappanpyavqnqqnpyaggnggsnsnggs
nsnggngspykmnnedprlryvaptdynepvydvglpeenqgygsreleedktalfgprdkvrqkeppgggs
tlnlgrvdsysygeeekteqeqededveavkqqirftkqqsaastrnalrhaaeaeesgrntlgmlgsqger
lynihstlalattqhkiaedkakelktvtrsmfaphvsnpfnskrraqekedrirreravaqvereqrrrda
ydsqqrvvgaldgvgkskhrkemmskgsrpgrdryqfeadeeddiledeidnnldelsnaagrlkklglamn
eeveqqnekldqiaeqtddldisvhlntarlagih-----msnldplietclslisrlqrfgthslaladli
qtklrdldtefarykatcpqdtt-----ialesyteqianlrvlyrkaqvtsaknveksllkerqmlfegr-
-------kevkeeasekavlnksrditqslkrvhqlasqnvlrgemhlesldessrdmqmlqqkyttfdvll
agskklvrhleqadkqdrilmmasmgflalvvawilyrrvlklplmiitwpllkl-----fgivrgpkipkn
pgnpvqglvdtlvdtvveatpsvgmetlvdtlvetletapvvseplddtlpdsgvperde-mklyyigilrp
nkpeavqlasasdlssyswferstvgqaftflaetviprtepgqrqsveendyvghaylrsdglggviitdq
eypvrvaytllnkvleeyltkhpkaewenakeklampeledyvkryqdphqadaimrvqqeldetkivlhkt
iesvlargerldtlvdksealsqsskiffkqakktnsccilmmfrdrtnlyisyrqsfprstqlasdeeeqg
lianstggadeelahmgnslakisddvhgilseikvkvnrlevlhrknslpgfddrsgeeklisdityditq
dlhhcqgmlkkl------drqsgpv---qdkmqmnakialatkiqdastvfrklqsnylkalkrnegsmdpf
qsttss------nthdedvslsqkalqqsqedqstqnhhirqrereiaqiaegiielaeifkdlqtmvidqg
tlldridynienmavnvkqadkelvqgavyqkrsnkckiillltlvvvgllivviakprsh-mdpfvqvcad
aqnqltqtrdlleqfrspsnhntlqdltniteelaetisdlsqsveaaqgrpqqfglssediqdrskqvaql
msqlgqvqkevs--rntgtphgiysdepddte---agltqqmyasqieeqdnaldgvyntvnslreqanvms
reledqsyliddldrhadsagsrlqrglkkvdwvvrknqetlgsccitllivaliillvllialmnaihnhl
vkqnaslkkdlsefsanagapmslgqisatmtsfsrtlddyseiinkehnkekkekaearlarfreeladar
sefknlrsareektleenktalfg------dnpygrnrnvnrdvpiqpty-reegmqreqsslnqvgqqlds
fieqgmaalgdlqeqsdilrstgkkmrsvaetlglsretikmvekrarqdkrffyggivfmlvcfyyilkwf
saselyksyetdfllaqseieqklesistledartsavkavertigeayeildqlsveiqnipssaraplsa
nlrqyrqsiqsakkqlanvegarnelfgdsaagd-gdialdqrqqllsgqesldrssqrirdsqrvanetes
iganiltdlrgqreqiqnsrntlleadgyvdksirtlrsmtrrmamnkvltyliiavlvilillvlaskfws
ssvpydpyipgesnapggnhktaaiqaqiddtvgimreninkvaergerldslqdktdnlavsaqgfrrgan
rvrkqmwwkdfkmkicliigviilivvivvpiaihfsaiyaaiahgdtilcqhdfakrdpkevvqlvlakis
pgeskaslmyqdlsihyitpegvtfilitkescgrkapflcllelekkfnqqyslqtigsaskdslnkfege
mvtlvn-----sgkdvakvaqseinkvrdimvenveqilergerisllvnrtdemtnnavafrkrstqakrn
lwwknvkmgallgtgvaglvyvaigsvcgmdlen-----------qkvp-fqqvttelsdslqtisadvakl
drfvswigtrkdgdtnrgrvtdlaekitadiktmhanvrrlnmfpeaelsqfaqkrlsnefglllsrfqnlq
hqstdaykrqdtaaraaleedrllaakpmgntnygglqqlldvvdqsevdlqqvliaereedirgieqgind
ingiyrdlgaliahqgeqmdsvennistvadqtsaaagelvkandyqkkrr---tcslivlgimilaliiil
av---mtnlvllvdqtqvaidererltllgikaaesdddieralenikqglldnrqaa------tltrvred
yhnlvqaykisdtdlpdlylne-----slfvskkksvkfrdnnlndqhrdfepyrddpspaarfeglstqqv
vysqredmgeqderlstlaqsvsrqhqlslqigaevdshnvmlddieaqvdnsdgrlnlarrrlddfsrrak
esgslltiiilvfiliilivll
>CaPa_648_
mtsiksienivnvyeseidqlklpdsplkstsqqrispspyiaqyklqllqtsl-snklyqklklridtllv
dvideklyvvdqliewynientpranstskpsnltsstgnghgnvndenltelrnrllsnskskfnlaspnd
vdklntyhesiqddilnelsqltstlktsamslsskilddlsilnetneniirnsnlfkvidrnlnsynktg
rislwfllkcvvgvigvfllmmifvvvvpriqkhtnlyva---lplcgsvdddtnsqlleqkkkckilisri
tpnsepqatiesgefnihylisqgiiylcickksyprklafsylneiahefynshgqealsptarpfgftsf
dnflhktkkiyqdqraqsnldklnddladvkkvmtkniedllyrgdsldkmsdlssslkqdslkyrrraqri
nlealikqyipivgvglifvficyyllrsnlyshreqqnnqkfeqlantlhqfrtvnndihdsiqqelllhq
lndnfsslmqlvkstlsnltnvmnrnagltrivgiillgffviwmlfklfmtdltpifnqcvnivqseikpk
rplplyikdtfnkeciefyqilsnlsqliteikaeylavs---dtasssaskdkideefntrvqqcfkkiga
lesyeqkrqqmvkakr-----------ddneqdlyftteashrhqvlrflmeslvnlsktyekmqrkriqre
kqlnslnfqninerdldnsrvftsldqiqqdvekeeekeeetpqfemsqeqiqelesenkellnlktvqlkq
vdniqqsildivniqnelsfklqeqgdqinnlmdthsqvelevkegnrtlnkatrkkrganylvticivlgc
llviidflkmsiqnrtvefhqcvntyekinrkqqhqsnarikpqaqdqpkkshfgqqasiiakdishvtell
sklallakrkpifddkpieigeltyvikqdifkietsiqnlqkymkgess-dsqtsqfsknvltllnskmkn
vsgefknvleirqkneimnknrqenflssvsnsr--rsasplnvdrseptnnpnnklaadpeitsqqqqqml
lmeeqgqqylqlrnravesiestinevgnlfqqlatmvseqgeqiqridanvedinlnitgaqrellkyyah
itsnrw--------------------mtsrysg-gahqrdlrtqlfstgtpplydptprsnakfdesllssl
esqndeelntmgakinmlknlgekmgveinklvklndeitngfergkvtlkntynkmvvmsqragiswkmwl
lvfgivvlfffyvwi-ms----itiptetdiegs---tyyqidiklplrsysikkrysdfeqlvdtlchelg
idhpyalpgknw--lnkynvieerkrglteflngmin--drslqnerefisflqlpk---nfkfqdrpqvnd
knwhelyrkvktelfev-sttygsniiklkeqirkniqpsitglits-saiedkaesqrrrdlisqlqskid
emliqpqqln-----gkrvlgketedtlalnnkellqhqvqihqtqdqeldqlrkiiarqrqigetisaeve
eqnamldkfneeveqttdkikqarrrtrkilssssftqirsqalnlekqtesllakysqfqtqlslestpee
esikqqitdilskrdaiiaklnrisesstelstsklqqitrheqilhdhknsfnridstlteernrnnllft
vqsdisnhkrrdtdpdsyileesqradnvnsiadrllqsayntrdelanqrqylqnaqltilgtiqsvpgin
vlilkinsrrkrdtlilatiiavcilllffvafknyaqqmrpamapsnpyaqlqnknpyansssgasvdlkq
gsnggssspyqsqtgsgsnpygnstrygsdpysapsrrqpvqargqaassqrgqansnggdasnrvsrrkqa
fdseeldlneefnnldipeeeqedeeveaikqdirfvkqesvqstrntlrmaqeadasgtntlgmlgsqser
lynaeqnllladtqtqiadekvkelrrlnrsifipaygnpfnkksrlrqqeeniknrkmqekylretnrqnm
yeseqrlkqgimnnadndvhhkyqnekylqqaqryqfendseddeaekeiasnldqigsyakklhgiantmg
kevdsqnvrlrkieedadkldinvhmnstrlsnir--mdiqarldhlqkiiyadfdgllltlngqd-irari
nqnllefkdylrimksisrgd-------tnyriyelkykslkqkyrevqlhlneeqqvkiqeyrlkhfnvlp
dettlqakktaeasiaqqinqqntkitsslqksrdmlsttilqselnidaidqqtkdlaklnesfiqfgdll
skskgiikfiekqdkqdrqriylsmgffilcccwvlyrrvlrrplkilfwslfkiifnwilgtgsr------
vkttdvdvdtsviisttaavvstiltdlddsftetleeisgitttsarl--------adelmkvyyigilnt
sgdkaveltsardlsqfsfferngvsqfmtffaetvsqrtpagqrqsveegnyvghtytrsegisgviitdk
eypvrpaytlinkileeylslhpksewqnldqtlaypeletylkkyqdpsqadsimkvqqelddtkvvlhkt
iegvlqrgekldalvdksealssssrmfykqakktnsccivm-----------------mkp----------
---------------iiptqfeiakdldvcltvidkqtqelnslykqliiinklskkriesqieeysyqilq
nfekcyigikkfeylaknherlqnytaqdlniltnmkknyankiqqhlllfrnlqnnymnflrddddellle
krnqrgvldgeneqlskeistshqqqqqqqqlqnsndqyleqrereinklamgileistmfkemesmvidqg
tmldridynltntvhdlkssekelikattyqkrttkckviffmvlcvfallmilmlrphrn-mdpfnevkdd
aysvidrlesliaqrisppsteqsqdfdnnyeelqemrddlqsaleqsakdpsqfnltsddisqrqailqdl
nrqishllqswd--klrdvttmsnrisqddendtdtnmtsyqqqeliqeqdvqlddihktmmnlnqqatmmg
deledqgfmldeldyemdhvgskldrgmkrlnifiernkekasnwcigilavvlcvllvllivamnslynhg
lkqtqtitkdlaqfeknstsplslgaittsitafkktikeysdlleknptdssyakhegrvskftqelesft
tkfdnlkkqreisvqeadkqelmgrrsqpsdnpydpnqqqqqqqtis----qreglynenqalargseqldr
ilemgqqafediveqnetlrkvqakfeeglitlgvsrgtirsverrakqdkwlfwfcvvmmlvifyyiikff
r-----------------------------------------------------msievqnlpttqrssynt
kirqyrtqiddakskykklaqdrhelfgsryrddgngvsdsqrkqllnnqsslerssqrlqdsqrialetes
iggnilndlrsqreqiggarntlmqadtyvdrsiltlksmgrrltankfisygiiavlilliflvlfskfs-
------------------------------------------------------------------------
------------------------------------------------------------------------
------lyfmkkym----nvdgvtivsiahndvnktfilvvlktimdkyidfkrqqdqndpaskakpefkly
mkqiiknygstsgsnqlllaneevgevrqlmldnihkllsrgdkinslvdqtdrlntsslvflkkaqqikrr
mwfhktkfilsaiggilvllylfiasqcgmsfnspfdntnhshkykdypefealstsidnqlhyinhtlssi
kqqlaqfe--kddtsiaetlssnfksttesyrklndfvkrlnntedveiinylkqkqiklirdslgnfknyq
rrfeskqssqlpppggakegntgdeeqqqlqlqqqqiqityepvnaeeleqqtlliqerereihqiqqdtqe
innifsnlssiineqqfqvdsienniftyssnarqasnelrsahryqkrssgtlcclmilmgvlgfiiligl
ifkgllykievaideieesvaeraklhelslqpssndneltnqvhkvidnfelakaeaeedfydqlrqlsdr
ymdihssleddtdidapgfsyvipc--ppkttttkavrfkddpemmgtqpfqpyrdvpgvgeepdsrsnhqm
faehqqtmmrqdqdldylhqlisrqhmmgkdidqeldeqliilndleqgvdnssfrlqrattrlndfrrmar
engnlttiviltiililllvvl
>SaMi_531_
mteisndpfliyvlntkqls------------------nldrlrkkavtkqlelknseeflkyqhmyqteaf
ecsqkrhdshkimeneyelyqrssktrryspqavnsnedfldrdedndavmelrkrllgkqqskglgestks
vdrqiedqdtlqqdliqdmsklvgslkqgavafqsaldedkqvlgaaeigiqvasqglmdvsgklkkydks-
klsylfyitvfifmilglvftfiiiqlfpalmikstliyrddglplctsvdnendpslfeqkqkvkivvsrm
tpqsateatlesgsfeihylrksmvyyfvicesgyprnlafsylndiaqefehsfaneypkptvrpyqfvnf
dnflqmtkksysnkkvqdnldqlnqelvgvkqimskniedllyrgdsldkmsdmssslketskryrksaqki
nfdllmsqyapiiivafffvflfwwifl--------tqndnkleglanklatfrninqeigdravsdsvinq
mtdslgsmftdlknsssrltrslkagngiwrmvglalliffilytlfklfmpnltpifqryvavidesrklq
dgiihevndsfikecakllkylielkkvikqieknyld-----dlnmsdaekdefdmecrlqiqqyfkkfef
lenyemerhsll--lkkfqskpndsskhamhpqdiengvhefrlgilrclnlwikyvssefttiqqerlile
dkmn--------ddfsadtmdisvsqsapvetvqdevrhyeetiskltqeqlqvletehsellnqkneqlkk
vetinktildivniqnelsnhltvqsqninlmldnqddievnikkgnkelhkakragrtakmttygaiimgi
fillldyvg------tsefqqsvgsykkrnnfkeqqrerlqeqengtstnvsefqkkasgiaheisstaqll
sklavlakrkpmfndnpieiaelsflikrkiyaieqslvqlsqlkktdvngqpsavqhsknvvnllntqmkn
isgnfkdvleerqrlemankdrwqklttdtenaqgddqsshavdlttynns--npfmtslidessqndsqlm
lmeegnnvylqernravetiestiqevgnlfqqlasmvqeqgeviqridanvedidlnisgaqrellkyfdr
iksnrwlaakvffvifvffliwvlvn---rfaggnayqrdtgtqlfggpdrgs--t---ekldysqstlasl
esqseeqmgamgqrikalkslslkmgdeirgsnqtidqlgdtfhnasvklkrtfgsmmemarksgisirtwl
liffvvgilffwvwitmsdkiriqvdnve-----pkyvlygis--tpnk--hlykrysefwklktqlekqvg
stipydfpekmwrryddpemiderriglerflnelyndrdsrwrdtkiaqdflqlstpkvsqekseqrqsde
vewgemirdvkldld---eesdgtpsvrgalrartklhklrerlerdarkllpsmevtrraallrsllkecd
nitnitqdrg-------rllgspttdaqgrtnndlqqgqvqmvrdqeqelialhriiqaqrglalemneelq
tqnelltvleddvdntgrrlqianrkarqfnsqpsfvtirgkaisletqtesflskystfaqttsseqtgqe
kkidkqleeilsqrqdvidsltqicdsnpaisasklsqlqrhkeilqdhwksfrnirssiqqernrlnllfs
vkndiansttdpgdadeyiqdetrridqsnnvvdrlisqawetrsqfhsqsnvlntannkvlqtlqripgvn
qlimkintrrkknafvlatittlcilflfftaygkfanedkvyappgrpkdeledldpyasgnasayssarg
g-yngslspynndytdrksppsnpmqekrnpyanmnshskesskssngnqnrsanpyssrsaenraaleqqq
qeqdfnatndqygeeearqqqeedeavdeikqeikftkqssvastrntlkmaqdaeragmntlgmlghqseq
lnnvegnldlmkvqnkvadekvaelkklnrsilavhvsnpfnskrrrrereeqlknrkfeeklmreqtnqql
skstqriegamnansvsdvreryqrqnvlekakryqfendeeddemeleidrnldqiqqvsnrlkkmalttg
keldsqqkrlnnieestddldinlhmntnrlagirmvmsflqdlavlqnalldhlqkistisrreeplvsiv
engmldfesvlkcsivemtytypliedldsvlqfidwfycyrlkikei-lrqhhkrdndeerdraikghavd
ystsseptlmeknstrdkllsktkqltnnlvrgnqilqsgilqsdlnldelraqtnsltqiddkytqfetvf
kktadlvkilenashqekrdvylslgflvcciswvlwrrifklpvklglwllfkfgilvtlglvknytassy
spqasnlvlnpflatqstasatsiepsasmsavnsiqqa--vdeamnrivs------hdelmriyyigvfrs
gvekalelsevkdlsqfgfferssvgqfmtffaetvasrtgagqrqsieegnyighvyarsegicgvlitdk
eypvrpaytllnkildeylvahpkeewadvteslkmkqldtyiskyqdpsqadaimkvqqeldetkivlhkt
ienvlqrgekldnlvdksesltasskmfykqakksnscciimfshnlt--------------sldiemgsyp
mvdmsrkneyergdalppifidiaqdvddyllevrrlseqlakvyrknslpgfedkshdealiedlsfkviq
mlqkcyavmkrlkaiymsqfvdgqlsreeliildnlqkkyaekiqtesnkfrvlqnnylkflnkddlkrnks
tedtlfleeaarkregldidyskrtlqrqqqldtsaeaylrerdeeitqlargvlevstifremqdlvidqg
tivdridynlentvvelksankelnkathyqkrtqkckvillltlcvialfffvmlkprshsedpfqqvvkd
tkeqlnrinnyitrhstagdddqedeiqdilkdveetivdldrsiivmkrdend------dvndreaqvkdi
kqqldalklrfdrrkqttisleetvenstvsnennggmsnpfqeqmlkeqdvhldgihktmqnlhmqaqtmg
delenqgqlldnmdegmdtvvnklargrrqlewvyeknkekyddccigllivvliillvlafia-nalynha
vkqknqlqqelarfeknvtapislgsisatlvslektvkqyaehlnrykedtntgkfanrlatltqdlqdfn
ikfkslkqsynes---nsrtqlfgsgvmdsdnpfsetimskrnvggtsanvlyqglqkeqsvfergnaqldy
ilemgqqsfeniveqnkilskvqdqmtnglrtlgvseqtitsinkrvfkdklvfwialilliigiyyvlkwl
rmsslltsyesdfkttleqaktglleapsqqsqrnstlkhveeqqdelfdlldqmdvevnnsdaseratyka
klrewkktiqdikrplqslvgdrdrlfga------snidedqrqqllsnhailqksgdrlkdasrianeteg
igsqimmdlrsqretlenarqtlfqadsyvdksiktlktmtrrlvankfisyaiiavlillillvlfskfks
ssvpydpympnsssnpnsqnktaalrqeiddtvgimrdninkvaergerltsiedkadnlaisaqgfkrgan
rvrkqmwwkdlkmrlclflvvlilliviivpivvhfsvsyscfqfqgtitsaneqpvifhnlimdmvlpkvi
pinkmsmnlidgfdcfysdhnptvyvcftlvdipkilpirilsglqdy-----dsnatnellsshvgildsf
heelvkyrnqtkgsdigdatedqikdviqimndnidkflerqervsllvdktsqlnsnsnkfrrkavnikei
mwwqkvknitlltftiilfvsaafmffylmsedeffggvwngsrfsdspefqtlkedvaaelfeingqistl
qqftttlksfieverinkrsvtkieeigelikkvntsvknmnaiedasldiiareklvrdvsyslqefqsiq
rqfagvmkqvnekaresleaeeeqgegsliripssqivverdpinneefayqqnlieqrdqeisniergite
lnevfkdlgsvvqqqgilvdnieaniyttsdntqmasdelrkamryqkrtsrwrmyllivllvmlffiflim
ki-mdvlklgyeldqlsdlveertrlvslnlaptsndnvlkqqlssvleslqkyapd---------dtlisr
yntildri-cdtavdkelyrfrvsntdevskdslkkvrfddelllpapsthapykdeppqpqlqpmvsnqel
fidqqqqlleqdshldtlsqsigrthgismdlndeitsqnsllvdlenlidnngrnlnrasrsmhgfnnsrk
dngncliilvlivillllllvl
>KlLa_44_
---ttdldtlsdqlrknyyrdlslfpfyhylistklatnlntvrklaikdnlddryqknfsrleesvssisf
ska--------klqqkydayqesqkkrrysdeddvdiisnveaindndslkelrqrlmgkrrdsadt-eges
fdkqmqiqddlqkelvedmsqlvsglrqgaeafqnaiehdstvlkaaeiglhvtskslsslgsrlkkyhne-
kigflmklgllsfiiigllvtylvikvfpdlmirstlifredglplcasvdddtdpslqeqkkkvkilisrf
tptsaneatvesgdfeihyirlntvvyivvaernyprnlafsyladiqqefehsyggqlsksnvrpyefvsf
dnflqktkkvyndkrvqgnmdqlnqdlkgvkqimtkniedllyrgdsldkmsdmsaslrqdakkyrasaqki
nfdllisqyapiaiiafffvfllwwmfldskysqvendnnqrldelanklstfrninqdignqaandslidn
iqnsfgqlflnvknsssrlqrsmnagnniwrmvgvsllcffilytiykvfmsnrtelfkkymqvietqgidd
arnkfsvkdtfvkeskqlmkhimefqivirqltpryes-----atdmtdqekddfdtesklqlqqyfekykq
lesyerqrqemmkeklkwsatvpffsrsiddvssfhkvnnqfrmgilqslnmwlmkisdrlstiqqtrlsrq
rhieaidfn----aqlhlpeeisvsqspmitttveeikqyeetmsklsseqlqilateheellnlkneelqk
aealrrtavdiaslqselathlqvqtqnintlldnqtdvememekgnrqlkqanrkdrlanmvmwfaiicgl
lllffdyinvdirnrtiefqkrcaiiskknnnasvannsip--------nksefqkkaseiaheiantavql
gklsqlakrkpllndnpveimeltflikrriytieneimelnklqigt-------kqhkqnvmtllntkmkn
isgnfkdvletrqklelenqdrlerlthvggsdnkdsntsslv--pagassninpfinliddetnpangnll
lleeqdqrylqersnaietiestiqevgnlfqqlahmvqeqgetiqriddnvgdiemnihgaqrellkyfdn
isnnrwmavkifaiifvffllwvlvnmssnysqgdltqrasrtqlfagt----yksspfpgvdysqatlsql
esqsdeqmntmsekinalknlslrmgdeirgsnqtldqlgnvfeqtsnrlkrtfkrmmvmaqnsriplkiwf
iifgvltllffyvwirrgmrcevsindvtivekr--yalyhiivn-vireykserrfkdflqlkkqleyecs
gelpyelpgrlwanscdpdvveerrvklrqflsdllndsetkwrnsslvaqflnlpeetikdgtnpddaldp
skwlvvlresks------efyngahdtrtvmkqrlvldnleqglkvieeelvskmecerrkqllatfkndln
etiqpaswnk-hnndre--iggetsetsdlnnqqilqlhkdtindqdeqlhklheivqqqknislvlnqele
aqnelldmfqdetqasanklrtanrnavkfnmsasfvtvrskaislesqtdslltkyssfaqttssepsgqe
tqlqeklekilnqrqetveslqriadsesnistsklsqlqrhretlqdnwqtfrdirssiqqernrlnllfs
vkkdlqnsasd--nqneyiqdearrvenshtvvdslidqayetreqfmsqrvflqrssdrilqtlqhiplin
nviskintrrkknavilaslisicilvlfftaygkfankskvyapegnpgaqpserspydndnaspygnsds
spygnsaspydtgysysnksygsnsysg-dtyaspspqayanmnsqsvnaykgftpnvaastsatrsndnpk
gvqrngngddddlesqraeqqeedeevdgikqqikftkqssvastrntlkmaqdaelagmntigmlghqsek
lnnvernlnlmqiqnrvaddkvselkklnrnilavhvsnpfhskrrareaedkiklqrmqdkqnqeditstl
hqstkrienamssghpsevrdryqnqqilekakryqfendeeddememeidknldkigqisgrlkklaittg
keidsqqdrikrieestddldikihvnttrltnirsgesleakrnllhslfyeslfreeqssntnedlddkv
vselltfedmirsfqriielkygvnelvknvdfrkeliekyevsliesrmmlketlsqsklmerrgsttsid
sgstngiqlpntatikgktlqvnkkitsnllrtnqilrssvlqselnidelkqqtdtlmlvndkfdrfkams
qastklikainnssyqekqkvyaaiaffcgcimwvlwrrifkypvkftfwlcfkfsllytvgivks------
svspnqassstvvsaissvtdtildqasstsllkevlsqltssldvsqaisdsfdklmdelmkiyyigvlrn
sddktlelssvkdlsqfgffernsvaqfmsffsetvagrtsagqrqsveegnyvghvyarpegicgvlitdk
eypvrpaytllnkvldeylvahppiqwkdvteslklkeldiyiakyqdpsqadaimrvqqeldetkitlhkt
ienvlqrgekldnlvdkseslsaasrmfykqakktnsccivmmfrdrtnlflsyrrtfphqr--nkdlenqp
figsdnndedmamddlppkffdltfqvdeslsavdqlllqltklyqknslpgfqdnkqdeeeieqisfqvik
rfqecfgviktltrikdsqysngqlskdelrildnleknyalkvqdksqkfrilqnnhlkflnkddfkplpt
kssndtlleeevegdevnnsyskqtlqkqnqkqdnnqqflqqrdeeitqlakgvlevstifremqsliidqg
tvvdridynlentvielkqaqkeldkathyqkrsqkckiilflslvvlalfllvmlkphhh-mdpfiqvfkd
teeqlnqllqildrkkkgrsntsskeiseiiseaqetiqdlnesiemmkqeq---aipeyeiqtreksmanl
esklkqcqslnietqssllpqqqqrgdsfdlddqsaanhdavqeqllreqdnqldmihqtmqnihlqastmg
qelteqgmileemdgnvdgvmnklsrgrrqlewvyehnkervndcciflliialiillvlafilmnalynha
ikqrsllnkdlgkfekevtapislgaiattlvsfektlhqykeqykqyqinssddkyetrlqtltqdyedak
ekftelkqkysei---nardqlfnqqnappqtsfgigaldqnsermtinsalyeglrkensifergnahldr
ilqmgqesledimeqnrvlqrlqsqmtkslhvlgvsnetiekinkrlfkdklifyigllllilgiyfvlkwf
gmssllqnyesecqvainqakvllanakndaggksdillqiqqyhdeslelvdqmeielnnldsktrasyka
kirdykrqcqeikdplkqlvsdrnklleghfdnd------eqrqqllsnhallqrsgdklqdatrlaseten
vgaqimmdlrsqretlenarqtlfhadsyvdksirtlktmtrrliankfisyaiiavlillillvifskfks
ssvpydpyvp-ateetagdsktaalkseiddtvdimrdninkvaergerltsiqdkadnlavsaqgfkrgan
rvrkqmwwkdlkmrmclvlvviilliviivpiavhfsvsyrvlswyskygstdkgkavfhrligdmvirtvv
nlnktsidliegydcyytaennkvlicfvkeevpkflplrllselkc------lnndndeylksnidqldkf
heellsyrtegqqt--aasteeelqniiaimndnidkflqrqerisllvdntnqlnensfkfqrksskimrk
mwwnnvkfysiviivvlaiivivsl----ms-dspnei------yrdspefedccdaisqdlfelngslstm
nhfvtaletnvsidninkktvelidkstklvssinenihkvneleesaldlitrekltrdakfsvqefkkyq
qhflevtkrindmakvaleddtvlreeedehakrtqvvierepinneefayqqhlirerdqeisnieqgite
lngifkdlgglvqqqgqlvdsieanlynvedntrnaanelsramrsgrsssklklhflfillffllltilav
fs-mnglkveyeidklieivderdrlmdlhmqpskndnklkkhinhtldllkdyeddvpfseddrfnhqikt
yndiiegl-petvidkelyrfk-----kpnlretkkvrfkdglepe--qkfkpykddepkynispqvsnqdi
fiqqqqqlmeqeshlenlsssinrtqgisieindeveqqnhlltdierqvdrseshlqragrrlnayeatar
ekgpcflivilsiilfllvii-
>SaPa_530_
---mtev------------------pflayvlnskqltnldrlrkkavtkqlefknpeeflryqhmyqreaf
eylqtkhdshkimesqyelyqrssktrryspqtgnsnedfldrnedneavmelrkrllgkpqnkglgeptks
vdrqiedqdtlqqdliqdmsklvgslkqgavafqsaldedkqvlgaaeigiqvasqglmdvsgklrkydks-
klsylfyitvfifmilglvftfiiiqlfpalmikstliyredglplctsvdnendpslfeqkqkvkivvsrm
tpqsateatlesgsfeihylkksmvyyfvicesgyprnlafsylndiaqefehsfaneypkptvrpyqfvnf
dnflqmtkksysdkkvqdnldqlnqelvgvkqimskniedllyrgdsldkmsdmssslketskryrksarki
nfdllisqyapivivafffvflfwwifl----------ndgkleglanklatfrninqeigdravsdsvinq
mtdslgsmftdiknsssrltrslkagngiwrmvglalliffilytlfklfmpdltpifrkyvaviddarkeq
sgikrevsdsfikecakllkflielnkvikqieknyld-----dlnmsdvekdefdmecrlqiqqyfkkfef
lenyemerhslslk--kyqskpkdggkhlmhpqdvengvhefrlgilrclnlwikyvsskfttiqqerlile
nkmnfnstplptndfsadaidisvsqsapvetvqdevkhyeetiskltqeqlqvletehsellnqkneqlkk
vetinktildivniqnelsnhltvqsqninlmlnnqddielnikkgnkelrkakragrtakmttygaiimgi
filfldyvgmnikdrtsefqqsvlsykkrnnfkdqqrerlqeqengdsfnvsefqkkasgiaheisstaqll
sklavlakrkpmfndnpveiaelsflikrkiyaieqslvqlsqlkktdvsgqpsavqhsknvvnllntqmkn
isgsfkdvleerqrlemankdrwqklttdtehaeaddqsnhavdlttynns--npfmtslldessqndsqlm
lmeegnnvylqernravetiestiqevgnlfqqlasmvqeqgeviqridanvddidlnisgaqrellkyfdr
iksnrwlaakvffvififfliwvlvn---rfaggntyqrdtgtqlfgppdngs--t---dkldysqstlasl
esqseeqmgamgqrikalkslslkmgdeirgsnqtidqlgdtfhntsvklkrtfgnmmemarrsgisiktwl
iifffvgvlffwvwitmsdklrinvndve-----pkyvlygists----nkrlykrysdfwklktqlerqvg
stipydfpekvwrryddpemiderriglerflnelyndrdsrwrdtkiaqdflqlskvsqeksqerqeiade
vgwdemirdikldld---egsdgspsvrgalrartklhklrerlerdvkrslpstevtrraallrsllkdcd
dv--------niaqdrgrllgspttnvqgrtnndlqqgqmqmvrdqeqelvalhriiqaqrglalemneelq
tqnelltaleddvdntgrrlqianrkarnfnsqpsfvtirgkaisletqtesllskystfaqttsseqtgqe
kkidkqlegilgqrqdvidsltqicdsnpaisasklsqlqrhkeilqdhwksfrnirssiqqernrlnllfs
vkndiansttdpgdadeyiqnetrridqsnnvvdrlisqawetrsqfhtqsnvlntannrvlqtlqripgvn
qlimkintrrkknafvlatittlcilflfftaygkfanedkvyappgrpqdeledldpyasanasaysdfgg
ggyngslnsynnggvdqkspssnpiqekrnpyanmnsyghgssknangnvnrsanpyssrsaenraaleqqq
qqqdfnatndqyaeeearqqqeedeavdeikqeikftkqssvastrntlkmaqdaeragmntlgmlghqseq
lnnvegnldlmkvqnkvadekvaelkklnrsilavhvsnpfnskrrrrereeqlknrkieeklmreqtnqql
sqstqriegamnannisevreryqrqnvlekakryqfendeeddemeleidrnldqiqqvsnrlkkmalttg
keldsqqkrlnnieestddldinlhmntnrlagirmvmtflqnlgvlqdalldylqklstishrketlvsai
enkisdfesvlkcsivemtytyplvegldsvlqfvdwfycyrlktkei-lrqhhkrdndeerdraikfhavd
ysqslastsmekastrdkllsktkqltnnlmrgnqilqsgilqsdlnldelraqtnsltqiddkytqfetvf
kktadlvkvlenashqekrdvylslgfliccvswvlwrrifklpvklglwllfkfgilvtlglvknaassss
pqapslvlnapflattttssaapvepfa---svsavssi-------qravdeamgrihdelmriyyigvfrs
ggekalelsevkdlsqfgfferssvgqfmtffaetvasrtgagqrqsieegnyighvyarsegicgvlitdk
eypvrpaytllnkildeylvahpkeewadvtealkmkqldtyiskyqdpsqadaimkvqqeldetkivlhkt
ienvlqrgekldnlvdksesltasskmfykqakksnscciimmfrdrtnlflsyrrtfphnipldiemgsyp
mvnmsrkkeyersdslppifidiaqdvddyllevrrlseqlakvyrknslpgfedkshdealiedlsfkviq
mlqkcyavmkrlktiynsqfvdgqlsreeliildnlqktyaekiqtesnkfrvlqnnylkflnkddlkrnkn
aestllleeaarkregldidyskrtlqrqqqldtsaeaylrerdeeitqlargvlevstifremqdlvidqg
tivdridynlentvvelksadkelnkathyqkrtqkckvillltlcvialfffvmlkphggsedpfqqvvkd
tkeqlnrignyitrhntagdddqeeeiqdilkdveetivdldrsiivmkrdene------dvsdreaqvkdi
kqqfdalklrfdqrtqttlpseetmensalnsennggmsnpfqeqmlreqdvhldgihktmqnlhiqaqtmg
delenqgqlldnmdegmdsvvnklargrrqlewvyeknkekyddccigllivvlivllvlafia--------
------------------------n----------------------------------rlatltqdlqdfx
xxxxxlkqsynes---nsrtqlfgsgvmdsdnpfsetimnkrnvggassnglyqglqkeqsvfergnaqldy
ilemgqqsleniveqnkilskvqdrmsnglrtlgvseqtiasvnkrvfkdklvfwialilliigiyyvlkwl
rmssllisyesdfkttleqakvslseapsqpsqrnntlkhveqqqeelfdlldqmdvevnnsdaseratyka
klrewkktiqdikrplqslvgdrdrlfgd------snidddqrqqllsnhailqksgdrlkdasrianeteg
vgsqimmdlrsqretlenarqtlfqadsyvdksiktlktmtrrlvankfisyaiiavlillillvlfskfks
ssvpydpyvpassanpnsqnktaalrqeiddtvgimrdninkvaergerltsiedkadnlaisaqgfkrgan
rvrkqmwwkdlkmrmclflvviillvviivpivvhfsvsyscfqfqgtitsaneqpvifhnlimdmvlpkvv
pinkmsmnlidgfdcfysdhdptvyvcftlvdipkilpirilsglqdy-----dsnatnellsshvgildsf
heelveyrnqtngndigdatedqikdviqimndnidkflerqervsllvdktsqlnsnsnkfrrkavnikei
mwwqkvknitlltftiilfvsatfmffylmsedeffggvwngsrfsdspefqtlkeevaaelfeingqistl
qqftttlksfidverinkrsvakieeigglikkvntsvkkmdaieeasldiiareklvrdisysfqefqgiq
rqftdvmkqvneraresleaeeeqgqnssiripssqivierdpinneefayqqnlirqrdqeinniergite
lnevfkdlgsvvqqqgvlvdnieaniyttsdntqlasdelrkamryqkrtsrwrvyllivllvmllfiflim
kl----------------------------------------------------------------------
------------------------------------------------------------------------
------------------------------------------------------------------------
----------------------
>CaDu_647_
ltsihtiesilsqlnkdvqeldiptttttstnttipkaspyitkfkliqiknslssnkyyhnvkqtldklyi
neideklyivdkliiqydqansptasnsgdegeqnlqhgdsgvitndeelsslrqrllsssklhqinnndgd
ttklneyhesiqddivnelseltstlkskaiefsskllqdsdilqqthdnlsinrtmfdtlnknlndynktg
sisiwtlikfavalivifvvmllfiiivpri---------ntalplcgsvddennpnltdqkkkckilisri
tpnsetkasiesgeytihylidnsiiyicicnksypkklafsylleisheffnshgndalsnkarpygfnsf
dnflqktkkiyqdqraqsnldklnndlidvkkvmtkniedllyrgdsldkmsdlssslkqdslkykrraqri
nfeamlrqyipivgaglifvfmvyyllfdtlysqrehqnnqkfdqlastlhqfrtidddihnniqqenllds
lndnfnslmvlvkqtsgelrtvmnrnasltrivgmillgffiiwmlyklimtdltplfrqcvdivqseyqag
sttayllddtfikeckdffhvltnlnqfinetksnylainddtagslliddknkideefnykvqqmykrlnl
letyetkrqsllpqpkssg------ldepndqdlyfetlsnhrmqvlrflmetlnhvnkrfesiqqkrlare
rqlnll-------------------------------------------------------------sqlkq
vekvqqsildivniqnelafklqdqgtqieslldshadvetevqmgnrtlsqakkkkrganmlvmlcivlgv
llvlvdyvstsiqnrtiefqqcvstydkin---kkqnkhlnnssalstpkksyfsqqagliakdishvtell
sklavlakrkpifddkpieigeltyvikqdifkietniqnlqkylkgdts-daqttqfsknvltllnskmkn
vsgefknvleirqkneiinknrtenflssvsasrssnnqsplvdnpnaslsnppehlpydpdadpsqtqqml
lmeeqnqqylqqrnravesiestinevgnlfqqlatmvseqgeqiqridanvedinmnitgaqrellkyyah
itrnrw--------------------msfrysaggahqrdlrtqlfspsrtppydpspnnqakynesllnsl
elqnneemdtmgqkvamlktlgekmgveinkliklndditngfekgkitlkntynkmivmsqragitwkmwg
ivflivflwffyvwlfmstiit--iphevevggs---tyyqiniklplrsftikkrylefqqlvldlsrnlg
idspydlpgknw--lnkasiieerkvglaeflnniiq--dstlqnerevlsflqlpsftkdmlqnnradlvq
nnwhdvyrklkldlnessihirdrisrvyqprivdlvktigtg-----------deaikkkqliaqlqesid
nl--laqevp-----ksrvlgketpetlplnnhellqhqiqihqnqdkelnqlraliarqkqigelinaeve
eqnemldrfneevdytsskikqarrrakkilssstftqtrsralslekqteqllskfsqfqqqqslditqee
itirqqieeifqkrdaiilklnrisevepnlstsklqqltrhkeklnddnlsftkiinniedernknnllfn
vhrdinhhkqqrldgnayileeservnnvnsiadrllqgafatrdellnqrqylnnaqlqvastmqnipgln
vliskintrrkrdtlilasviaicilflffvafknyaqnmkpqlgpvnpyaninpgnpyagngnnpyggggs
sstssnnnpygssgtrssnpygnnngsrsspyakstnnssggtgtglsqkprdnvynatrtstrqtqgqqqp
andynldlndeygsevpeeqqeedeeveaikqdikftkqesvqstrntlrmaqeadasgtntlgmlgsqler
lynaeqnlllaetqtqiadekvkelkrlnrsifipangnpfnkksrlrqqeekiknqklqekyiretnrqem
faseqrikqgitnnsnndiynkyqdeknlsaakryqfendsedddmekeialnlnqidqyakklkglantmg
tevdnqntrlkkieesadkldinvhmnttrlnnirmsavyykkldtvqfqiydlfnsliqlsn-sedtvqei
dllliafkdllrllrpkdks--------nklntyelkfhslkqklrelqvfindqqqdklheyrvkhfrlqd
lsardqlqketeasinqqivnqnklitkslqasrqllsagilqselnienidqqtkdlyklnegfiqfndll
nrskkivkfiekqdkadrqriylsmgffilccswvvyrrilrrplkiflwsffkiifnwllgggrs------
-----kglsagvlvssviaatteideyetktfletfsgmntaidtltmvveslttssvdelmkiyyigilrs
tgdkaveltsardlsqfsfferngvsqfmtffaetvsqrtqpgqrqsveegnyightytrsegisgiiitdk
dypvrpayslinkileeylslhpksdwenidktlqygqleaylkkyqdptqadsimkvqqelddtkvvlhkt
iegvlqrgekldslvdksealssssrmfykqakktnsccvim------------------------------
------------------------------------------------------------------------
------------------------------------------------------------------------
------------------------------------------------------------------------
--------------------------------------------------------------mdpfnevked
ayssiralediinsrpnpptneqqqdfensfqelqeiyrdlqqaltisesqpskfnlsdidisnrksilsdl
nnqiqhlekkwnqkqyrdvttmsnrisqdgqdedisamtsyqqqeliqeqdlqlddihrtmmnlnqqaaimg
deleeqgfmldeldyemdnvdnklqrgmkriniflernketasnwcigilvvvlcvllvllliamnsiynhg
lkqtqtitkdltqfeknstsplslgaittsltafrktikeyndlleknvndtsytkhenrlnkfnqdlneft
lkfdnlkkqrdiqvqesnkqellgrrsassdnpydsnstqqqlqedqntmsyreglyheknslergseqldr
ilemgqqafediveqneilrkvqtkfeeslitlgvsqgtirsverrakqdkwlfwfcvvimlvmfyyivklf
r-----------------------------------------------------mtievsnlpsnqrssyna
kirnyrteldnltvtynkllqdkvelfgsrytdgggdts-eqrkqllsnnsslerssqrlhdsqriameten
igsnilndlrsqreqingarntllqadnyvdrsvqtlktmgrrltankfisygiiavlilliflvlfskfss
ssapydpyipnqttgdqsnsrtaaiqaqiddtvgimrdninkvaergerldsienktdnlaisaqgfrrgan
rvrkdmwwkdfkmrmclifgiiiviivivvpiavhfs-----------------------------------
------myfmkkllanqdsrdlitvvaivhvhanktlvlnilknimdkyieyksnkpvsgqpsktklefkly
mnqiiknygsthpanqlllaneevdevrllmleninkllsrgdkinslvdqtdrlntsslvfqkraqqikrk
mwfmktkfllsisggvllilylfigsecgmsfntpfsetnnshrykdypefdslsttienqlhfinselssi
rldlaklekdktdttlseslsgqfrkttdafkkvnkfvkqlnasedvetvnylkqkqiklirdslanfnnfq
krfescqttqlpedgsnll-eaepgtaqqqqqqqqqvqityepinaeeleqqtlliqerereihqiqqdtqe
indifsnlssivneqqfqidsiennifsynsnareasnelrraeryqksssgrlccflilvgivsfiiligl
ifkltiskikfnldeisnlqeersniydldltpskndnemislilktrqyftfieqdm---ildefmnlvnq
ytkmfeelskdsnidiseykyvrptsstepnpvqksvrfrdtplmgtrqtfqpykddpdssaaheditdhqm
faqhqqtlmrqdqdldvlhqlisrqhmmgqdinqelddqliilndleqgvdlslgrlhtastrlrhfrtlmr
engslvtictltvililllvvl
>CoHe_642_
dvtsinlnrllsrlerivladpspelrkssyerarvsaniehartlllnlehsaqkrelikqlnqriyelnq
ldddgsvdsdqedadefpsyaprvkteagrdittsggnnealqnaaqglaselrrrgkpeadgaesgpthaq
teallsyerneqetlttslldmakllkqqsinfsntleddksvvdralagldkntlnmdaasrrmgtlrkmt
gkgwwdrmrlygmiaglwliaflivfvgpkvmikhtmisrldgliltasvddetdaefnevkgkvklvqrrl
nrnsepqasiesgsytyhyliegdlcflcicdrsyprklaftylsdlsreftttyqpqqysptcrpyafvef
dtfiqrtkktyqdsratqnldklndelkdvtkvmtkniedllyrgdslermgdissrlredsrkykkaavri
nwelllkqygpvgglafiiivfiwwrff-msayereqqndsrldelaskvsalrgvtvdiydsardqhvldn
tnetfsnmatslkgsasrltrmaasgnaifklsgmivaafvvlywiwhli-mdvtptfnqvlakhnappikp
fefrvealddfvkeayri----------------sylstanppskylsdaqrneidlqakqsirqlndaikt
lgvaeqarqaaqsqkkrakqgltakspeeeieeakantikahresiiwslqkqleecgqfqsnmmeirltre
veksksvlhktrdydpakggqgaeadyrgtasysadegs-tvienqldpeqlqlfaqenqdmlkqyedqldk
iratekslteiselqstlasnlsmqaahidqlvedslntqenvgsgnkelkratergstaqkvfwatsvfca
tlvlwdlfvvsiqdrteefrsilaqaqrrqsktgaqrqslltaqekaqaqrsefarnaaevargvastmqkl
erlsqlakrktlfddrpvefdeltfvikqdmsalsgqvqalqqmnaklhpkldqegehnsnvvmllkdklqn
vgtnfkdvlevrtknmqasrsrteqflssaaqqsleptdsplyqtpqrgr-spqdllslepsgssqsdaqll
lmeeaqnmyiqergraiesiestiqelggifsqlaqmvseqgeqiqridantedvvdnvegaqrelmkywsr
vqgnrwlvakmfgvlmiffllwvlvsmsnrfsrh-----darddlfsrsnkaryaatpnsrgqysaavldel
esqneehvgvltskvkmlkdlthligdeirdstslaekmndqfensrykirgtmtrmlrmaektgvgwkawv
gffaavillfwwvwlg-mpslkisipetheetpekaytaytikiefprtatttskrysdfcaldsalrsevg
aapptalppkswstssspeniekrragleaylraietaedgrwrvskayktflglgdnlpgsqfgkdrvrds
sdwldkhaelksnlqdarqheaaanakkslvrastlisaldeglarlsgeklgqgelrrrrdvvsglrkerd
glesvlnsmavtesqkarvlgqetdrtreldnqgvlqlqqqiireqdedlvdlttivrrmkemgvqinaelv
eqnamlglfdedvqrvdgkikiakkriekir-----------------------------------------
------------------------------------------------------------------------
------------------------------------------------------------------------
-------------------------------rsalfgskespaaq--npyaappandpya-qpppsysggqd
ssfrqktpavtgpggaqggsygaqsgygndqygggppqrygglgrtatdagrnelfgnaarqqgrpqqgdsq
sggygggaaggygdrqltaeeqeeedinatkqeikfikqqdvsstrnalrlaeqaletgrgtlstmaaqger
ihnternldlasiqsdrasgqtkelarinasmfsi-vpnpftgnskrekemqramdqhtrdretreatnkaa
wesaaranqaqrgi-qsagagiggnkaslaqrskyqmepdseddemeneiennldqlhiaakslnqlgramg
teadkqnehitritgktdnvddkiarnrlkldrihttqslttrltalaesnkavgqliqrlakldfqlgaei
hetlkgieeelellrqeveditlrsrlavllarltedlkssraqyrkaqltakhnadraklkerellfsnlq
sstyrqrrqqqgtsegeivaqassdvtaalrrthqlmrdelsrsrfaqetleqstaalenlgdnysdlntll
ansktlvstllksqksdtwylettfyvlittviwlvfrrwlygpltwfvfwplkliffavapigaavqpsaa
ggiprrepngphyipvgrggqkqdqdpspgsysqqvgkmskprnpkkkmwdedverkrdelmklvyigvfkn
dtkdaieltgaenlksinrwvqkgvkegivfasavvakrtpphkmtdvlenghkfhalasadpicavvvtdd
eypssaahrivrkvldefsakyprsaysgftaklsypelkeyvekyqdpetvdatikiqreldetkvvlhkt
lesvlergeklddlvqkseglsaqskmfytqakkqnscctvmmwrdrtnlfisyrqsyshhpgfrmseerqg
lip--ddgdavemdllpprwldmqdevtqhlaeiakqtrkldqlhqkhvlpgfddkkreereieqitqaitr
lfqkcqqaikridtmvreakqqgsinqgeevmarnlkislasrvgevsamfrkkqaaylkklrdlggftsp-
frsatpvndpalqesdadrsfsqstllqtkrmhdpnealiaqrereiediaqgiielanifqelqtmvidqg
smldridynvenmfrdvkeadkelkvasgyqrrsvkrkimlllailiagvfillslklsrkgedpflqvqad
vltaldnarplfksflrpelrearseleqtlqdlsqdledmvesvkvvehdpyrfgleideverrrtlvrdv
gyeienmreelqqtngdvlpdpdsfededny----aafeqerqmelmheqdealdgvfrtvgnlrqqaddmg
releeqgelladvdnvadrvggklqtglqkvghiirknedswssccigvlifvlilllvlllflmnalfnsa
lrqstsirkdldqfadsaspsphlaqlnaslatfartiddygklarqepvqtkaekaqerlknfraeldeyr
tsfkriksanediqttqartellgrrtatpenpyaqhnlaaqhsafapsqpreghllrentffnktseqlde
fldrgravlgdlghqrdmlkgtqrrlytvantlgisgdtirmverrakqdkwifwggvvvfflfcwlvihyl
rgterfsgyeaelklvqadlsqqidqiketteprkaaisraeraleeaeeligqmrleksnipanlkskyna
rfrnfehdldtskrklqtytsdrsklfgdrytdnpgdaqleqrqqllsgtdrlnrssnrlresqrialeteq
igastlgdlhrqreqitntrerllesegytdrsiktlrgmarrmatnriitiaiitvlvlliiavifskfrr
qeppydpyipdqpggqngnhrtaalqaeidstvgimrdninkvsergarldslqdktdnlavsaqgfrrgan
rvrkqmwwkdmkmrmclivgiiilliviivpsvvatqllyaciahnttvlaehtaassnasslvslvlpria
hdkshktidqskffihcltaggltflviaerelgqripfgflatlekrffaefentnfhdlppygcasfnga
lkrlmleqgstqagdalrtaqreiegvreimteniervlergehmsvlvdktgrlgenardfrvrsrtlkrr
mwwknvklmvllvlvvifllylfvgfgcgmsfqrssalreddtayaddpefrdfadklsddlfaltrnvarl
sqetaklgtkhetarvrervkttveetsdkfkelgeglkkittwpdvgpskftqsklqrefkasltefqqlq
kqalekekqsaqaartalqdatspseergdgqhqlqeqeqlrlanqdevdfqesliiereseirnieqsvge
lnelfrdvahmvheqgaqldiieenvetthdasrgahinlkqasnyqksarskacilllilaivlviiilav
vlatnppqlflladhiklsllerqralslnlpsnsqdgqisrsleqlrsgieslesqvdesitsqlprlrtq
laelsaqfasssssatlttpndlasdfstgsrssksvrftdaeaanraalf-pyrddpdaapdqshldnqqi
heyhsqvlrdqddqldrlgasigrqrelsmqigqelddhvmllddveegvdrhqaqfnrargrldrfsrkak
enwsmtvivvliiilvlliiit
>BoCi_293_
------------------------------------------------------------------------
------------------------------------------------------------------------
------------------------------------------------------------------------
-------------------------------mikstqiarldglmlcasvddetetslaeiksqvkmvlrkm
nrnsadqatldsgpytmhymiandivflcicersyprklaftylsdlstefnttypatqvsptlrpyafmdf
dtfisrtkstysdtratqnldklndelrdvtkvmtkniedllyrgdnlermgevssrlredskkyrkaavri
nwelmlkqygpigaygealvmymkgvffmsdayererqnnsrlnelsakvsalrgvtvdiydnaraqdvidn
tsdtfssmssslkgsasrlgrmassgnailklsgmiigcvlvlwflwglf----------------------
------------------------------------------------------------------------
------------------------------------------------------------------------
------------------------------------------------------------------------
------------------------------------------------------------------------
---------asiqdrtnefrsvltqvqkrqskagaqrqsllsdsqkaaarrsefarkaaeigrgitgtmekl
qklaelakrktlfddrpveineltfiikqdlsslnqqisslqsltraqhpkadqegehnknvvfmlqgkltd
vsvnfkdvlevrtkniqasrsrtenfvssvsshvisqsasplystptrgspgpqdllslnpvg----dqqll
mmeeaqneyihqrgeaieaiertinelggifgqlatmvseqsemiqridantedvvdnvegaqrellkywsr
vsgnrwlvakmfgvlmiffllwvliamanrfgasslhqrdprsalfeagsspaysatpnsrgqysdavlnel
esqnndqvegimgkvrqlksmtiaigdeiressalaekmndnfegarvrirgtmnrmlimsqktg-----wv
gvcdl-----------mapplelsipstilsnapkpytlynitlrlplrtfvvqkrysdfvtlhsslcaqvs
spppaplpgktwstinspeltedrrrgletylrsiaenpdrrwretsiwrqflnlpsaanqrgvggnaevdp
qvwldvhrelkaqlhdarqyeaganakrclvkaggllkdleeglrvmgearvgagelrrrrdllgsakveke
gleklavtlaatqadknrvlgpetnktreldnegvlqlqkelmqnqdmdveelgkivrrqremglaihgele
lqnemlkrvdedadrvkgkiniakkriaki-tgtgwaqlrqqarsletqtetlfhtysqfsavsnpkpsede
rstemklqeileklenlisqlsrlldsdssltasatrqltrhreilldhrrelsrirssisearnranllsn
vrsdidayhsneaaeadymlgersrienshnmtdsflsqayavnesfglqretlasinrritgaasqvpgln
sligrisakkrrdgiimgsfiafcflmfly--mglfsrkdknaspapnpyatpqpqdpyaqsarqqytapga
agapnpggprggmggygsekygngggyganrydgpaansygglgrsttednknelfggak---dryaqaqsn
agpstgggyggygerqltaeeeeeedvqatkaqiramkqedvsstrnalriaaqaeetgratlarlgaqger
ihnteknldlaanhnriaeekakelktlnksmfavhvsnpftaksrkaqrdddiinkhrterdqreetrnaa
fassqrmeanfrdlqgdvgyratatkaslaerskyqfeadseddemeneidsnldalghaagrlnllakatg
revddqnkhieriigksdrvddqiamnrarldrihsfeslserlaalqesnrqarelierlatikfelsaei
aqvlkeqdedferlqedvlsiptrkvldeaveknikevescysafrkaevkarktlnaaqvwerqhlfqpsl
nnsmerprpksehskedktvnaasdvtlalrrthemmageleksqfandtlkqsteaisgimgs--------
kggsavessmsisseaatysivptm-----------------------------------------paisve
nndqrpaprastmveevehiidesqryqeeiigdsvgddsnpgnpkkrmweepeeatkdelmklhyigiikn
setpshelccvkelsaygrftrasygefmtvfsktvaertkpgqrqdieqdsntfhaygrsegvcgiiisdh
eypalvahqllskvvdeflnahprsewadstptltfpelndyivkyqdpqqadsimkiqkeldetkivlhkt
iesvlergekidtlvaksdglsaqskmfytqakkqnsccvammwrdrtnlyisyrqsyahhpgygaseerrg
lmsagddgdaiemdllpprwadisdevteyltdianksqkleklhqkhvlpgfddkkkeereielltqqitk
gfhdcqrsiqrveqivrdsrhqggiskgeetmarniqislasrvqeasagfrkkqstylkklrglggmnapi
ertstplidpsimesdadksfsqatlqqtsqkltsndaaimqrereindiaqgiieladifkelqtmiidqg
tmldridynvermavdvkaanvelkvasgyqrkgtkrriilllillvvgqphrcqcklghreddpflqvqad
vhhqlsltrplftsylrpellsarsdlttslslltddlqdlrdsisaiqadpykyglqieevsrrvrmieei
ggevddmreelektssnsgiggnaynddntgsddyaefehqqqmqmlkqqdeqldsvfhtvgnlrqqaddmg
releeqtgmlqevetvtdreagrqrarrnkvageerqagkpktqqspealea------------mntlfnta
lkqstslrrdlsslspppltpsllgqisssltsfsrtldsyaslqsaelnpskkekayerlatfrselqdyr
sqfatlksqnedrqtqvdrsellgrrastpenpyatsataardspwrreggrethalreqsffqnthsalde
ylargqavlgdlgqqremlkgtqkrlysvantlgvsgdtirtierrakqdkwifgigvvifftfcwavlhfl
rgselfssyeaelklvqadlnqkldqipdlteprkaaisqaeraleeadelldqmrleksnipsanrtkvnq
rfrnhesdvdvskrklkslqndrsalfgsrysdnpndvqleqrqqllsgtdrldrssqrlkasqalanetea
igastladlhrqretiqhthdtliqsegfvdrsvktlrgmsrwlptg------------------------h
repqydpyipagsqqaggnqrtaalqatiddtvgvmreninkvsergahldslqdktdslavsaqgfrrgan
rvrkqmwwkdmkmrmcliagiiiliiiivvpavvatkllyscishnttilaehttaasqtsslaslvlpkik
hdepkltythnnsfihymsaggltflviadaslgrripfgflfeikkrfftsfsttdfsdlgsygagsfnse
lkklmveygttqggdaiknvqgeidnvrgimsqniesllergeridllvdktdrlggsasefrirsrglrrq
mwwknvklmvlltvviifllylfvgfgcg-------------------------------------------
------------------------------------------------------------------------
------------------------------------------------------------------------
------------------------------------------------------------------------
--stnpnqyflladhiklsllerqraislnleptsqdahisrsleslreglenitnersltlqetehtlqtq
yddlasqfptastsstlshpndlsndfsavapspksvrfsdspdparaalf-pyrddpsgppdqshldnqqi
hayhsqvlaeqdealdrlgesigrqrelsiqigdeldehvqmldevdrhvdrhqsrldkarknlgtvarkak
dnmqmtiililiiilvlliiil
>ScJp_397_
-----maedllssleksfqnirkei--rdpldvlkfeknldyarklfengenslalakrfmalqgelnemra
eq---------emyldykqqefrkkeeerl----------------eecnhqlrqrrltnalnkqeheeehs
tariltqqrslqseisssllsmasilkqnalsftnalvqdahviqrtgetlegnqtklettnervmkysk--
klgwkrlsmvltavvafivmlfiihftk---mvkstvvnrldglplaasvddetekdleahkkqaklllkrl
tptsekmasveagnytfhylidnnicylcicdqsyprklafsyleelasefwssygedalkpnlrpfafvqf
dlfmqktkrlynaprtnenldrlnselkdvtrvmtkniedllyrgdsldkmtdlssklryssakykkaarrv
nieamlrqyapivlfiilfvgfiywrff------mndhnehrlkalssqvsalkgvtidiynrasdysridq
asegfaglrvsvsnvagrfarvvrtagsilymvliivsvvllgyyslkrymtdrtldffrliekdsnvklae
lslktkfddsflneariiynsiyklqvflsrirhaylkihvrnklelsdvqrdeidqeastiinicvsrika
leqaeentktelg-ekhwyegl--knpek---rarkelllahhsgvlwflqnslskvsetlftlqetrfeqa
ktsslln---------------nnwqnrsysppprvqlsqsdfsqnlsqtqiqeledenelllqefedtmqr
vqytsrslneiirlqaeiskqlslqaaqtdklyedamitsdtissgntqlkqarsrsraakglfivflilsf
llvafdrilmsfqdrtaefqacvsatkyrsrtvg--riatpndnnaaaiqksdftriaqkiaseinttgqkl
qrlsrlakrktlfddrpieiqeltylikqslsslnadiaslqqivrqnakdaaqidqhnesvvvslqnslad
tsmnfrdilevrsqnmkasqsrtekfvasssvtansdtgnfmnaynangasaagdylslnigdsatryeqva
llenqvdaysqqrlssiesiestitelggifsqlaqmvseqresvqridantedivgniggaqreimkfyar
vtsnrrlmlkifgicilffliwvlvtmanrfg-----rkkvdlplye--------qspsgrssfgd---del
esrnngriegltgkvqslkhitmaigheinsstnlmesmndsfssthnvvsttmlklknlsqrhgisiwtwl
lffccvalvfvwvry-paapalitkpisaaesiaapwtwyhilieypngkmtvkrryrefcelhetlekqfd
ta-vppippkswstvtnsslresrrlqleeflgrlvysd---wfhlqvvkdflelre-psqmefvtpqsiqp
qywlilyeetkrtvhelrrtmtpaeerstlyklkkniqllatslsgsevsslgpgeiqrrndlvgkldcdid
ylqaeirsqgysspqrnrvlgslpaeqqrldnhglyaqqmktmdtqdqqvesllpliqrqkelsmaicneve
qqndmldevsaytghtqhklqktrgrlrrle-----------------mkssllrdsvkka----fqktvhe
dpiraq--qlmeerkqlldqasaladeddvhvslkshlykrdqrlldtvlrsqttaqsslqngqdqqllme-
-------------------mreasslenslrgtsellerayytredldaqnsilgsvssrishlgetfpfln
rilrkasvrrrrdsiilaivisffvllfyffstgmydsqssssvaapnpyag----daya-qasaptrsmnp
yamnssraaastps------psvkksaa---yassint-ressrtaeleqrkqelfrgarmtrpdpetqggy
gygmaegrnneyg--apstyeeeedevnaikdkmrfvkqdslastrnalqiaaqaeetgratlnllgqqtdk
ianaekeldlsrvhakhateqaaqlktynrsmfaihvgkpwgkakrvaqeearltakreaeradeavnrqfa
yqsqqrvgralqdn-dramgkkgqrnaslteraryqfepdaeddaveaeidrnldqlggiasrlrglafatg
qeidaqnsrlatvqdksdqldtdvylnierirrih----meqqlealeqksralllat---------svdel
kqlfrefrsnwemlqvmllhadatveqivryekavqefqrlnsryrrqiletrswnpfikpvaketiddntn
dnisnqlfpqntatlpdmlvssatqvtsamrgihsqlvqaidlsvnssqqleestsvlqdlqekyfslgdvi
fssrrlikelkmsdkgdyllvmsgfyilmaivlfilwkrwpflsiflffw----------------------
-------------------------------------------------------------mklyginvlry
dpkpvqllstvsdlssfsffqrstvgefmgfftktvtertspgqrqdveqsdyvfhvynrsdglcgviisdk
eypmrvaytllnkvldeflakyprnkwaegavtlpfpeldtyiskyqdpkqadtimrvqqeldetkdvlhkt
iesvlargeklddliqrsdnlsaqsrmfyksakkqnscciiaayrdrtalyitfrqsyvhhghfdpddersk
lvqqgennnvaemdilppswldieasvdgllenakqniavldkyhskhllpsfsdksemeqriqqlnieits
dfqrcqkllqqv-------rkqsqakgpearvaanfitsiagriqqastsfrkkqslylkrirglndf----
ttdispm-----ddavsdvaiskstiqqaalmeqgedqnaieneraiakiaegilelaqmfqelqtlvidqg
alidridyniertqnyahsaekelkkaeqtqhntgrlrficflilmiialifvlvfkllsvmqdpfhevred
atrqlkqiqglfaqflksgyptpsteliyaidelsetlkdlreavkiasdnaehfqlsaeelterakyvegl
erqlndiqlglaeevggtnaeaqdavdraavadtaraeeqqyqqqlyqeqdvmldsvyntvgtirgqavlmg
qelaeqstmldtldeqletvgsklktglrrikdfaianagk----clqrtnefyfcky------sntlynhc
lklinsiskdldgletgdssaialgqltasllslsrslddyesmakreldaakktkalarvkdfrtklsqlr
erfaemktqledvahsrnrkellsrrheksenpyasaaayatesntassmtrqqgllhedsflnraesqide
ylergrlvlgdlveqgtmlkstkrkildaantlgitrktiafinrrsrqdkilfvlgaivtftcfylivrwl
r---mfkcnwltirllqadieeklsdvqqngdsraa--esckralneadevlaqielaltniptaergaaqs
rardyrqkldgwktslqnelmdrknlfg-rrdqsandndydqrshllqgtsrleqssqrlldsqrmaheteg
igagilrdlygqrtqlehsmgvlnetnsyldrslrtiktmarrlamnrtittliialliilillalynkfr-
msepydpyipngqkapavnsktaaiqqqiddtvgimreniskvsergerldslqdktdnlavsaqgfrrgan
rvrkqmwwkdmrmrlciiigiiilliviivpivtkvr-----------------------------------
------------------------------------------------------------------------
------------------------------------------------------------------------
-----------------------------msfanldrg----------gefaslsnriaqaihqlrsntaam
hryv--------ndvlennfpvlleqsrslskkisadllrlkefrntdeysftrsklsrdfnvvladlqrtq
qryadqeaanltqaqqeldrnaalleeeqnssgrktsqvqqprltndqiqfqqrlinerqdeiedlaqgite
lneifrdlstivteqgdlitnieynignvssnaknastqlqlannrarkarkrsfcfflilavivavilaal
im----------------------------------------------------------------------
------------------------------------------------------------------------
------------------------------------------------------------------------
----------------------
>PhBl_390_
stdeinlhrlliscekkikqenvdl--wtgsekikfatyvkylqtli-------qsrrynerinslaeavsl
htmaearatkkvlldslqsqeapepdwflnemmedmlsekvptpqvpiekpdirqrhgpnitreeet---sn
iehvlqhhrqmhdelttdlgrmakqlkmntvrfgdtlakddmvlrdaqeavetnlermqregkrleihnsks
gtsfmtm-givlfvciafilvfltikllpkamvkttiiarsdglplaasmddevetelaeykgqaksifkrl
ninseprcsiesngyqfhyiieggvcylcicdksyprklafsyleelakefnmsygnevekpglrpyafvkf
dtfmqktkriyqdtrtqhnltklnedlqdvtrimtknmedllwrgdsldrmshisgelkdsakmfkdkarhl
nlqalyrkygppaiiasfilfvlfvryykdngyvfeqqndvrmhelgsklsvlknitlemqqdvedqdllne
sqnafgglgdnlqnsfgrlnrmvstrhqmcfyvgialavftlfyslaswmmsnitadfraivlaagphsakn
srdadesydlytkeayrinqhisslkrfllsirraylstdvrhvqqltdrerdeidfqaklvirqsmdrikd
leeaekirqeteaa--kpstrlslfntlsntqsttedilgihrssitwllnkrlmevsnlqknqqeirlrre
ieksenqlfrstsfkptkstvaetwqstpvpdpepeem--dafeeqisqeqlqmlekensvmledlnntlnq
vrtaekalleisnlqsqlthhlavqtlqterlygdsiatterveqgnlqliqsrerkgtrkfmlvfllgasl
vllfldwysmtfkdrtnefhaiadrirsrshvpnalrrsliqspspsgqsrsefslmaaeisrnitstagkl
ekltklakrktlfddkpveigeltfiikqdiaklnrqiamlqdytkrq---skqasehtsnvvitlqsklad
tsmsfkdvleirtenmkmtkdkrdqflfsaaeqsgppanspll--ksrrrp--nnertqtpvasi-yqeqmm
vleqd--ryidhrstaiesiestiaelggifqqlatmvaeqretvqridqntddiemhvmgaqrellkyytn
issnrwliikifvtivcffllftlim----------------------------------------------
------------------------------------------------------------------------
----------------mtehiqifiresetrsqpkphtvykievhaavrnwivwkrysefaklnsrfltifp
knppvplpskhistfsdpdriedrrrgledylrgmlssrddrwrqtelwkeflaipt---grqldgqahyts
eswldeynamnstareirshnctmqakkllitlssrtsalesgltglaqglmsdgelrrrqdmlstlkderd
tlmrlvntgrpsagdrkralgketewtrgldngglltqqqqlmedqdqqveqfssilsrqrqlgiaigdele
tqsqildeldgdvgrtqtklkfaskklgkikqpmswdqlrkearqleneielklaslakagansasypvdnk
msqeleiealltklqsvisamtefierpatptpsmihlldrhrdilydttkefrkvksqlkaardkadlmnq
vrdeirsanagntdnadyylternrvesshrmtdtiieqayatrqdisrqgrtihqvntrvggiigrlpgin
niisrintrrkrdtlimagvissciilitly-----------------------------------------
------------------------------------------------------------------------
------------------------------------------------------------------------
------------------------------------------------------------------------
------------------------------------------------------------------------
-----------------------------------msteklrgigqlsaecqrlvrrlaqvdsiplqvatll
ksdlrtfehdiqqvkqlaeeedskesilgklaeyetqfkqlqissrqaiwqskqrveqqdrkqreelfgmrg
ksfteqyelkqrhthgdrllqassevtealgktrklmeqelekssysaimladssktlmatrseyanlgslm
tiskrlisqlesadwfdrvslllgvflfcgvvlyiikkrtwdvgiswigwlsghstvtattallsnevlsev
splatltiakatldivseavpavassialdivseaipavpitskptlevvsevihlvrdelmkifgilvlkk
dgdkaqiiashydlssfgyfqrgsvqefmnfssvtigertppgtrqsvegennvahvyshpqgivgvvmsdk
dypsrvafsllnrvtdeflvkypnatr-----pvnytelegyvvryqdpkeadplmkvqneldetteimrqt
idsvlkrgekldslvdrsealssqskmfyktakktnaccvvmttrsrtllflqyrnsyarsqhl--stereg
liess---dsiemsvlppqwvdivdqvddaldhikekitrlegmhrkhllpgfddrssdeeaierltsditd
efyrikrdiqri-------hsegdvsdgdyllakniqtslatkvqevsssfrkqqstylqkiqgqenrdill
essls--aaellldedaqvgftesqlavle----sneavidqrerevnqiaksihqlaeifrdlqtlvidqg
smldridynieqttvqvkeavvqldqvsstaklgkfesiddllvyfvlkgialskqntetkeddpflivkqq
vsdalvnantlyaswkrqellwtadeltssleaieqdlddleeafaacqanpnqfnltaaemnnrrtfltks
rksiqtirntlsnpgyasspdtsnpyqsgrqeneriedegtqqtmmmheqdvhldnmagtlvnlrdiagtmn
reiddqvvllndlgddversegklkramrrvttvlkqeedsksdycvccliivlivllvliillmnslynha
lkqsnalqrdinkfasgqdasvglgqisvsfssfqrsiddyeniakremvavkketaltrvtkfrhdlremk
tqfetikrqqenqqneqnrdsllarrtsapeypyq---------pms----rleaatrdtsfndstesqldd
fitqahtilenltdqhsilkktqkklldaantlglsqnviryierrtsqdkwiffggvvitvllmwaiahyf
ggselftnyeqdlhaltesikvkidkipsqseerkaiiraaereidetdeilgqmemeilnipapgrtrlqa
klrlyksegeklkrdlrratndrnelfgdn--dstdastmdqrqrllsgterlgqssrrledshrlaleteg
iginilgtlkgqretivrardtlaeadsyidkasrtlkgmarr----------------------------n
ksdpydpydpsvaatqqknekvnkvkaqvdavvdvmkdniemaknrgvklediskqteklekdasnfrrsgn
evrkrmwwkdlkwkiiialtiliilgviiasivvtqkliyglvahgstilaehtnssgnfatvtqailekip
pnnskltyvydrylfhyicedgvtymcmaddsfgrripfaflqdlkekflttygreralqappyglnefsrv
iakqmdyfstnpssdrlkqvhgeieqvkdvmvhniervlergeriellvdktdnlnqqafafkkrsthlkra
mwwkntklmamialacfliayfiaasicgmsfndleqghsegllgdddreykaltqqvsqqvfhingnissi
erlvnflgtpkdssdirnklhevtestrelikdstndikslsqyqsgdsrkleqqklskdfqkvladfqkiq
risaskqreyidkakattamnaaeeimeqeqplmddaqrlqlqtldneieynevliseregeiqgieqgite
lneifrdlgmlvneqesgiqsiygnvlniaqntrqaadeltvanrhqksarknmccllliitvvacvlaliv
vvskltsrldlladntlsiifernklkdlklnyekyeatinknlaklkegiktleqqltnddedklvqiqvk
lnklevlldeasardil-----------lgnkrgktvrf-ssp---------------hmevdpsdlengqi
lqlqqrviqdqdddldqlslvigrhrelglligdeleshaqlideteimvdrtdarlrkakkkldyvgrkvk
dnksicivialifvffillglf
>SaKl_535_
ndlstlkrtlksqytqgiteedpyf---qylitsklsanldyirksi-------rdknylkqyqdefmglen
etvyilnnstkaittdynnwtrsvktrrysekgnmkellsghssaeeesiaqlrkrllgkrkgsvsladgss
idkqmqvqddlqqnliqdmsqlvtglrqgaeafqralnedstvlqatevglqatsrnlsmlggklkkyhns-
kfgflfyigcvlfmifgllitylivkifpkmmikstlifredgmplcssvdddtdpslteqkkkikilisrl
tpqsaseatlesgayeihyikvdlvayfviaekgyprnlafsylkdvaqefehsygneygkptvrpyayvtf
dnflqktkklysdkrvqdnldqlnqdlmgvkqimtkniedllyrgdsldkmsdlsaslrqdskkyrktaqki
nfdllisqyapiaivafffvfliwwvfmnsryaqiedsnnrrldelasklstfrginqdignqagadslvdd
iqnsfgslflhvknsssrltramragnniwkmvglalllffiiytlfklfmpditqlfrkyvdvmeedentk
lkrkysikdtfakeclellahiteldrvivmlepsyqs-----eadlteqekddfdtesrlqlqqyiekfkf
lekyeskrqeligysnkgsealsflgsgnydlklfhitnnqhrsrilqslnlklaatsfklanmqqkrltrk
relesidfnsql-yvpfkdvvasvsqtpaiettqeeikqyeetisklsqeqlqvleteheellnhknkelek
vqkltktvteiaslqnelathlqvqtenintlldnhddievdiqqgnkqlrkaqergksarmitylsitfgl
lillldyi-mnirdrttefqhsvlsyskrn------kvqttqdatpss-kksdfqqkasviaqeiastaqll
sklallakrkpmfndnpveiaelsfvikrkiysieqslmelskmgnsst--aqqntqhsknvmtllntkmkn
isgdfktvlenrqklelankdrwekisaqanegd---pthsaqnaatynns--npfmslvdedqqpqessml
lleeqnntylqernravetiestiqevgnlfqqlahmvqeqgetiqridanvedidlnisgaqrelikyfdr
vssnrwlavkifavlfvfflvwvlvnldhrftgnslhqrdsntqlfgpnerasyd-nsnn-ldfsasklsql
esqsdqhmgvmgekiralkslslkmgdeirgsnqtlgqlgdtfdnastklkhtfskmmvmaknsrislktwl
iifffvillffwvri-lehpvrvevnisdttpvknsytlyrielr-iirrftvsrrfsefvslkkqleqefn
aelpyelpprfwshscdpqviqerksklstflldllndsdtrwkkspflchflqlpgrqsfthtsdedacdv
qrwleimrdcksqle---eatrsgassklplqirfktqslekglrkiqsqligegeiqrrwnllttlkddln
niskgphiatadnqerdki--geteesidlnnqellqlhkdtmkdqdaeleqlrqiiqrqknislemnqela
tqnelldmfdddvnstsnklrianrnakrfssmgsfvtvrgqvislesqiesllsryssfaqtssseptaqe
kslntkleslliqrqdvldsltkicdetpnisasklsqlqrhkevlqehwqsfrnirssiqqernrlnllfs
vkkdiaqqsiq--dedayindesrrideshtvvdnlisqawdtrdqfsaqramlqnandrimrtlqrvpgin
nviskintrrkknafilaslisicilvlfftaygrfaksdkvyappgnpymsappkdpyapysanpyernsn
spygansppygqqpaveqsrssmepgaranpyasrpskiysslksdapannlgrmvsngpdfegpssqlqee
gddlngsihdgyaeeqlrqqqqedeevdeikqqikftkqssvastrntlkmaqdaemagmntlgmlghqset
lnnvennlnlmkmqnrvaddkvqelkklnrnilavhvsnpfnskrrlreaedkirmqrvqdkimqqeanstl
hqstrriegamnnangntvreryqnqqildrskryqfendeeddemeleidrnldkigqvssrlkklavatg
eeinsqqdriksieedtdnmdikihlnttrlthirvqreystqdsal--------------------lvehv
----------------------------srvvyfvdfikgfeesfrskqldvhadfrkalqkdrilehrssl
gsraedpqpivngesvkkllstnkkitsnllrsnqilqssvlqsdlnlndlqaqthsltglndkfdqlgtvl
tksarmikiiesssgrekrdiylglgflilcmawvlwrrvlktpaklvlwlwfkfmilvsmgavsserasss
vpaettpeligltehvaatatetikhat-daatdlvqri-itteaveravdsamgrimdelmkiyyigvlrn
gtdktlelcsvkdlsqfgfferngvsqfmtffsetvagrttagqrqsieegnyighvysrsegccgvlitdk
eypvrpaytllnkildeylvahppiewkdisenlklreldiyiskyqdpsqadsimkvqqeldetkivlhkt
iesvlqrgekldnlvdkseslsassrmfykqakktnscciimmfrdrtnlflsyrrtfphnrglndddeayp
mmdmssskrtp----lppkffdytqqidenlsnvnqqmvqltklyrknslpgfqdkthdekeieeisygiik
afqncyktikllqvvqstqifkgqltkgeivildnlqknyatkiqtssnkfrvlqnnylrflnkddfkplpa
ssdqdtl---llqeeendtsysrqtlqkqtqrnsantqflqqreeeitelargvlevstifremqnliidqg
tvvdridynlentvielkqaqkeldrathyqkrtqkckvilllslvivalfffvmlkphhhlqdpftqvlkd
tkeqtaqllqy------legnapndeiyeiltdveetikdldssiivmrreg---nlndseiinregqlddl
krqvatmkkklsdnisrneadlrdepqeegva---dsrnnllqqqmiqeqdthldtihqtmqslhlqastmg
qeledqglmldemdqgmdgvmgklsrgrrqlewvyeknkekyndcciglliavlivllvlafvl-nalynha
vkqktllqrdlsrfekdvtapislgsisttlislektinqykdylakynsstpadkyqsrldslqqvlaesn
ekflklkkefnet---nareqllk----sssnpfdenvmnrrnvavqssaqlyeglqkeqsifergnaqldy
ilemgqqslediveqnavlqkvqqtmtkslhtlgvsnetiekinkrvfkdkfifwialilmflgfyfllklf
rmsdllssyesdfkatleqtkallstapsqv-qrnsilkqieqqqdelfdlidqmeievnsveantranfks
klrgykkqvqeiklplqqlvrdrdllfgesqldd------eqrqqllsnhsilqrtgdklrdatrtateteg
igaqimmdlrsqretlenarqtlfqadsyvdksiktlktmsrrlvankfisyaiiavlillillvlfskfks
ssvpydpyip--aeesnsqtkaaalkaeiddtvgimrdninkvaergerltsiedkadnlavsaqgfkrgan
rvrkqmwwkdlkmrlclflvivilliviivpiavhfsvtytvskyqgsvgkagrspelfhtlvrdivlpkvv
ptnkvsttaidgfdcyyttindtiivcfatvetpkilplriltdlkp------lnnenndqlhsnieitkqf
hqellsyhdss-----teatetdlqqiidimndnidkflqrqerisllvdktsqlnnssynfkrkavkikrk
lwwknfklcstivfvvitliiigil----msfyrdsfe--enerfvdspefeqfsyeisaklfemngllstl
qqfvktlqnkyeveninkkavsytnnisaltksinelvhkvdaieetsldlisrekltrdvkysvqvfqtvq
sefakttklinnkaksalvkevlreeledqqqqqqksvierepinneefayqqnlirerdeeisniergise
lngifqdlgaivqqqghlvdnietniysvrnstqsaarelnkamksqrrsskwclymlavlsvflllmtlvv
lt-mealkllyeidrlcdlieertrlvavkiqpsakdnelkkhlnstldllqele---gtetderfgeyaak
ynqaienf-pddlidkelyifhpers-stpelgqkrvrfkdal---eqpqfhpysdtpelkvvtpnltnqdl
fiqqqqelleqdshldylsqsvhktydlsldinhevtqqnqvlqdleslvdtsgrnlnrankrleifekaar
englcftilglvlilifllvil
>RhOr_180_
ttdeinlsrlllncerklqsqpvdl--wsasekrkfatyikylstlq-------nktskwkcikesv-----
-----------eeedrpreekreeskeekk----------------eestseirqrtkkgeer-------fn
vehvlqhhrqmhdeltsdlsrmaqqlkknsqafgdtlskddivlrdaqkavennlkrmtterqrldehysks
ntsfmti-gvvlfvcimfilvfftikflpkamvkttiiarmdglplaasmddevetelaeyksqakaifkrl
ntnseprcsiesgryafhyiiegsvcylcicdqsyprklafsyleelakefnmsygnevdkaglrpyafvkf
dtfmqktkriyqdtrtqsnlsklnedlqdvtrimtknmedllwrgdsldrmstisgelkdsakmfkdkarhl
nlqalyrkygppvaiatfillviliryyrwamfhatviwikrlqvlngavldarkitidihqdvsdqdllde
shnqfsglsstlsnsfgkmnrmiskrhqlcfyvtialfvffvlyyglplimsnitiqfrqlveqkansispk
kskhektydlftkeayriyrhvdslrhfllsirpvylstsnrpithltdnerdeidfqakliikrcidrine
leesekirqaneas--kpthrfqflnsvlpsvsstedilsvhrssmtwllnqqltqvskiqkdqqeirlnre
ieksenqlsrst--------tvllpppqpipaqkeeqieldafeemlskeqmqilekensvmlenlnntlnq
iksaekalleistlqtqltnhlaaqtlqtdrlyadavattetvergnlqllsakerrgsrrfilafligasf
vllfldwysstfkdrtnefhslcerkrlrspnnllekrallssspelkhprsefslmaaeigrqitntaskl
dkltklakrktlfddkpveiseltfiikqdiaklnkqiamlqdytkhqkqsskqasehtsnvvvalqkqas-
---------------------------shssssf---anspllksrkrgsppp----qvveedqqqqqeqlm
vmeqd--ryidhrstaiesiestiaelgsifqqlatmvaeqretiqr-------------------------
------------------------------------------------------------------------
------------------------------------------------------------------------
----------------msevvqiyireaetrqqpkphtvykievhaavrnwivwkrysefskldstfq--ii
fpkpvklplkhystfsdpekiddrrrgleaylrgilssrddrwrltdvwreflsipt-----gkgslqenss
egwldeyhtmsqtareirshhctvqakkllvqlssrlsslesglhsl-agilsegelrrrqdmvsslkdekd
almklantsvtttkerkrafgqetevtrgldnegllvyqqqlmddqdqqveqfstilarqkqlgvtighele
tqnqmldeldadvdrtqtklkfankklqkik-----------------------------------------
------------------------------------------------------------------------
------------------------------------------------------------------------
---------------------------------mfwkkqqeakest-npfdtpssppsys------------
-----papsyts--------appqgdyg------------------rtdsdnrqelfggarsnsyetrgday
ssprsgqnnrges---ydeqedeefevagikqkiknvkqdslastraalqkiheteataaktmnmlgeqssq
ianvnrhldmskayadrasnqaeelrklnrsifvpvvsnpfrrkekerkelerlqqdhadhmaerdqirqfe
yetkarieetnrsn--saprgregrrrseadrrryqfeadseddavedeidqnldllgdavaglknmaitmn
ttlddqnkqlkktinqvdplsqnlikttdklnrtssidskfrslnkltaecqrhierldhvdsmtlqvldli
ksdlrcleqeiakvklaaeeedkkmktlnrlseyenqlrqlqtasrqatldskkrindlekrnreelfgrti
kqfelkqrgiqrshqddavlrassdvtealrrtstlmqqelekstlsatmlaessktlssthseyqnlgflv
niskrvitelessdwmdrilllfgltlfclvvlyiikkrtwdvgiswiswltrk------------------
----ktrvvaqvitktistipttvi--------------------------------reelmkifsilvlrk
daekakilasqydlssfgffqrytvqevmnfsaitvterttpgqrqsveaennvihiymhsqevsgviisdk
eypsrvafsllnkimdetltkypq--wktae-tieyselaqyiqkyqdpqqadnimkvqkeldettailhkt
idsvlqrgekldslvdrsealssqskmfyktakktnsccvvm------------------------mseteg
liess---dhvemsvlppqwtdiveevdevldtikdkstrlkgmhrkhllpgfedkssdeaaiealtmeitn
efyrikqqiqri--------rvgnasdqedtitrniqtslatkvqdvssqfrkiqssylqkmqgqenknils
slsne--aaellldedaqigftesqlavle----ssennidqrereinqiaksihqlaeifrdlqtlvidqg
smldridynieqtnvevkqavieldkvt------------llyhllvknvmlicv------eqdpflivksq
vednlsnatnlfeswkrqellwtadelnstleaieqdlddlhealhisqanpsqfnltigkvnkcnnrleq-
--------------------------------------------lviqeqdqhldamggtlinlkeiagtmn
reiddhviilddlgervdrsegrlkaamrrvtdilrkeev------------------------mnslynha
lkqthalqrdldkfqsgqdasaglgqisasfnslqrsiddyenlakremiavkketaltraskfrqdlqamk
tqfefvkkqqenlkneqnrdsll-rranapehpyq---------pls----rdefalreqsfarntdsqldd
fieqaqnllenltdqhnilkktqkkildtanylglsqnviryierrsaqdkwifyggmvltvliiwaiihfi
-ssdlfanyeqdftsitesikekleripnqkeerkatiraiereideadeilgqmemeilniptpsrtrlqa
klrlykseaeklkrdlrrttsdreellgggssddldastmdqrqrllsgterlgqssrrledshrlaleteg
iginilstlkgqretlirardtlteadshidkasktlkgmarr----------------------------e
msepydpyipsqkgqdaapskttrvqqqvdevvgimqenidkvmqrgerlddlrgktedlqataghfrrgan
qvrkrmwwkdlkwkiiiavtilvilgiii-gsivgtq-----------------------------------
-------------------------mcmaddsfgrripfiflqdlkekflstfgkhraleappyglnefsrv
iekqmeyystnpsadrlkqvhgeieqvkdvmvhniervlergeriellvdktdnlnqqafafkkrstqlkra
mwwkntkivaliivvcfvslf--------msfndleqg-------ssnpnrnnrtqgvsqqvfhingnitsi
eklvgflgtskdtpyvrnklhdvtegtreliksttndikllsqyqtnksnkleqqklskdfqkvlsefqkiq
risvskqreyvdkqkanttalqmeneqeqqllqvedtqrnqlealdneieynetlisereteiqgieqgite
lseifrdlgmlvneqesgiesiygnvlnishntkqaadeltianrhqkrarknmccflliitvvgcvlalii
vv----------------------------------------------------------------------
------------------------------------------------------------------------
------------------------------------------------------------------------
----------------------
>TrRe_296_
dlspvelaqlltrlkqsvlhpspdrlrnsefertrveanlqyaraaltkleqt-lhretldllfdrlddlrk
vrssegedllgdiihtpsesqdsrrssnapttgtatakaitseqpstqttqtlrarasassptpsahtstat
aeaildqqraeqdaisssilqmasalkessksfsatleedrtvlgaagasmekselsmeaaqgrmgslrrmt
gkgwwgrmilyawvyglmvvlvllvfvfpklmirstqisrldglmlcasvddesdaalnevkqqlrqilrkl
tptsepqasiestsftihylidsavvftaicersyprklaftyladlareftttytqqainpalrpyafmef
dnfiaktrttyadaraaqnldklndelrdvtkimtkniedllyrgdnlermgeissrlrddskkyrraavri
nwelmlkqygpfaglgffillfiywrffmseayererqnnarleelsskvtalrgvtvdiydnaraqdvidh
tsdtftsmasqvkgsatrltrmaasgnaiiklaaiiigaflllyygikwidvnitaqfnellrqhqappvvk
kv-sledidsflkeayrinshitnlhqqlqdvrqaylstaqprprvlsdrereeidanakqmirelnasirs
ldeaeqlrretesarkkytkglsskspehvaaeaqalqlggyrdgvlwflrqrlelccrtqqdmmetrlrre
leksrsmlpmgdaefaptayrpqrqttpgdalshggeqssapmpegltdeqvqmfeegnqsmmehyestldk
vrtaekslleiselqtllvnnltaqseniellvadsasmadnvgggnkqlkkatqrpstarytffaasglca
flilwdliiasiqdrtaefksvlaqaqrrqnkvgsqrrsllndaqksaarrsdfarkaaeigrgiaatmgkl
eklaqlakrrtlfddrpveineltfvikqdlsslnqqigalqamskqqhpkadqegehnknvvyllqgkltd
vsvnfkdvleartkniqasrsrtenfistvsqhalhqsasplygtpnraspapndtlslnpg-----dqqll
mmeeatntyiqqrgeaieaiertinelggifsqlatmvseqsemieridantedivdnvegaqrelmkywsr
vssnrwliakmfgvlmiffllwvlvsmsqrfgtsslhqrdsrsvlfagdgrpsygatpnrkgqysdavlnel
esqndeqvsgilgkvkvlkdmtvaigdeiressalaekmndtfdstrvrlrgtmnrmlimaqrsgiswkwwl
lfflavaalfiyvwlfmapppeiaipstsvsdegkpytlynislrlplrsfivqkrysefdalhnalvaqvg
appplplpgkhwstinspeltrerqlglekylraiaespdrrwrdtsawrtflnlpssaagmvgtasssgdp
gawldvhrevkqclhearaaeaaaaakrvlvkasglvnnlsdglrkmqagrlgegeirrrrdlisaarmerd
gldklassmpasssnrsrvlgpetdrtreldnqgvlllqkqemqsqdqaidqlaaiirrqkemgiqiseeve
rqtelldaldedvdrvegkvrvanrrikkm-gsggwaqlrqqarslen----------qfstgsnpkpspee
reveakledvlnkrenviaqlgrlldseaslntsalkqlallreklashrrdftrlkstlqqarnranllsn
vrsdideyraneaaeadymldernridrsndvtdsvlsqayainesfivqretlasinrritmaaskvpgin
siigritsrkrrdgiimgtfiamcfivffwlrnalfgsnspapsd--npyanqgasdpyayanmgsyqpgqg
gpnngarpppgggygygsdrygsgggygsnrydsgpqqnyggfgrdapdsnrdalfggaqqkqqaapagyst
asavsggsyggygqrelteeeqeeadtqailaekrqlqqesvssvqrsvqmarqanevgratlarlgaqger
lhnteknldlaanqnkiaqdraaelktlngsmfavhvgnpftskqrqqradeeilarhraereqrettrrdg
yaatqrmeqnmrql----ntgmgrqqgrkkdygkfnlddeegadeledqidegltelegqvkmmnmvgraig
nevdaqnkqidrimnkvippsysllff---------------------------------------------
--------------------------------------fsyraslrkarlsakanlerarrqerellvqsla
eaddaqltlqsslseedqtvgassnvtnalrrthaliaaeltksefarqtlsessaalrkldesytsldgml
assrdllgtllksqksdtwylqtalymllvtgawlvfrrllygplwwlvwlplri-----fgvgtkagtvld
geirvdgmpdslptavvggerrvveeggdesmvdkvgkisipgevedtyvdalegeerdelmklhyigilrn
dtqpahelvaekelsaysrftrqnygefmtlfaktvaertrpaqrqdveeqdytfhaygrtegicgiiisdh
qypalvahqllskvvdeflakhprsswatgepvlpfpelrdylakyqdpqqadsimkiqkeldetkivlhkt
iesvlqrgekiddlvaksdglsaqskmfyqqakkqnsccvlmmwrdrtnlyisyrqsyahhpayaldsdrrg
llssgddgdavemdllpprwtdvsdeitellaeiaiksqrldklhqahvlpgfddkkneevqierltqditr
gfhqchqriqkvehmvreskqsgtmtraeetmakniqislatrvqeasanfrkkqsaylkklrgmgglispi
drptspmmdpslqesdadrsfsqstlqvamqklhsndaaiaqrereieeiaqgiielsdlfrdlqtmiidqg
tmldridynvermntevkaadkelkiasgyqkrsikrkiillllllvaglfilllvkpkkneedpflqvqqd
vlsqissirplfasylrpeltsaraelesalsslaedladlvasvqaiesnpsqfgisdheasrrkrlvqev
gaeiqdmreelnknngaelpdpssfaigdgdggdanefeqqqqmemmqeqdrhldgvfhtvgnlrrqaddmg
releeqnemlevvddladqvgnrlqtgmaklqyvmrknedrlsscciavlifvlilllvlllil-nvayntv
lrqskairsdlanleskaptpadigsvsvsltsfsksldeyhslarqelvpkkqeeayervkrfreelsefr
akldvvkrareeaqhhhnrsellgrrnatpenpyaappttvthssfqprhtreahafreqnffnntnhaldd
fiargqavlgdlgqqretlkntqkrlygiantlgvsgdtirmverraredkwifvagvivfflfcwlvihfl
rgselfssyeaelklvqadlaqkldqipelteprkaavsqaeraleeadellgqmrlekqniptsarakvnq
rfrnyesdidtsrrkltslssnraalfgsrytdeptdinleqrqqllsgterldrstqrllssqrlahetea
igaetladlhrqgevirhthdtlldsegyvdrsvktlrgmarsfgtnrvqpvsaaraavalamavaynksrm
adapydpyvpagadqsggqsrtqalqgeidatvqvmrknienvaqrgdrldvlqdktdnlaesaqgfrrgan
rvrkqmwwkdmkmrvcivvgiilllvviivpsvvatrllysciahnttilsecttassqtsslaslilpkie
hatpkltythgqhqihyvgaggltflviadaslgrrvpfgylleirkrffekfehtdfadlpnygaasfnae
mkslmvefgttsggdaignakreiddvrgimtkniesllergeridllvdktdrlgssardfrvrsrglkrq
mwwknvklmalltlvvaliimiivisvkgmaydrlsslgqsngrytddpafqdlqyelknklqtllsnnrkl
andvnvlgtkkdtprlrervhntmeksreickdigdgvkklqtwddlt--------vssdfqtalqefqglq
rkalekerasitaareaqa-seitgaggeeqlqlqqqqqlsqlapqdevdfqealiiereeeirnieqgvgd
lnvlfkqvaqivteqgqqlitisdtvenihestrgadvetrqaaryqkaarnkgcclllilaviltivllai
fvmpsasqlflladhiklsllewqrakalnpdddslsgdisrsfdqlrngiasldqesaqaiadslpdlhkq
fdeliaqyagasanspdaaaaaetddlhragrkpktvrfsetprsptqdlfgryhddpgysdnaagmsnqqi
yeyhnqimqeqdehldrlgesigrqrelsmqigdeleshmaildevdhvtnrhqsrvdrakralgkvakgas
enkqmaiifilivilvlliail
>FuOx_393_
diasaelgnlllrlqktvlhtdsdrlrsseferarvas------------------------vrvpvpd---
---stsvytdselnleyarnsltklehdal---gikapgrraevqsdlngkelkprgtntsplpsshtstat
aealldhqraeqealsesilqmasalksssqrfsttleadkdvvaragegmdkteqsmeaakgrmgmlkrmt
gkgyfgrlllyayiallavacilvvfvlpklmiystqisrldglmlcasvddeaestlaetkqnvrqvlrkl
trnsesqasietpnhtlhylidsdivflaicapsyprklaftyladlareftttypasqvspalrpyafmef
dtfisktkttyadsrasanldklndelrdvtkvmtkniedllyrgdslermgeissrlrddskkyrraavri
nwelllkqygpfaalgfiiifflywrffmseayererqnnarldelsakvsalrgvtvdiydnaraqdvidn
tsdtfssmttqmkgsagrltrmaasgnailklsgivigvflvlfygakll-mnvtvtfnellrernapetrk
rv-tldaidgflkeayrinshitslhrelqdvrqaylstaqprtrvltdrdreevdanakqmirelnagira
ldeaeqlrretesarkky-gglsskteehaeaeakardlgihrdsilwflrqrlelccrtqqemmetrlkre
leknrsmlsrsgaefppsarqnsqtapaapipmsedg---qfpsqglteeqiqmfeqgnqdmmkhfensldk
vrtaekslleiaelqsllvnnlatqsahidqlvadsfattenvgggnkelkkatqraspakytffaasglca
flvlwdlvfasiqdrtsefksvlaqaqrkqskvssqrrslltdaqkdaarrsefarkaaeigrgisatmgkl
eklaqlakrrtlfddrpveineltfvikqdlsslnqqigalqtltkqqhpkadqegehnknvvyllqgkltd
vsvnfkevleartkniqasrsrtenfissvsqhaiqqsasplygtparnspapqdtlslnpvg----dqqll
mmeeasntyiqqrgeaieaiektigelgsifgqlatmvseqsemiqridantedvvdnvegaqrellkywnr
vssnrmliakmfgtlmiffliwvlvs----------mhrdl-------------------------------
-sqndaqvegilgkvkvlkdmtvaigdeiressalaekmndsfdstrlrlrgtmnrmlvmaqrtgvgwkvwl
iffaavmmlfiyvwlfmapppeiaipstsvsnegkpytlynitlrlplrsfvvqkrysdfdalhqaltqqvg
apppeplpakhwstvnsveltrdrqvglekylraiaespdrrwrdtsawraflnlpssaggmiknavagadp
gtwldihrdlkqnlhearaaeagaaakrvlvrsgtliatladglrkiqskrlgegelrrrrdlvsqarmere
gldklsnsmpasatdkarvlgpetdktrelgnegvlqlqkeemqnqdlaveqltavirrqremgeriheeve
dqirlldeldqdtdrtgaklkvannrikkm-gvagwaqlrqqarqletqtetlfhtysqfstasnpkpteee
reterkleellekretvndqltrlldsepnlassaskqlsllrrkltghqrdlarlrstlqqardranlltn
vrsdideyrqneaaeadymleernridnsnnmadsvlsqayavndnfnlqretlasinrrithaasqvpgin
tligrisakkrrdgiimgsfvafcfivfflfrhalfg-rkkssqpssnpyakqggkdpyaaglnngpgaqap
nsyg-apapaqgsfgygadrygsgggyggnrygdsapqnyggfgpsepdtnrdnlfagaqerqaqkqqnngp
qsgadggsyggygereltaeeqeeaeyqsilaekrqlqqdsassvsrsvqmarqanevgratlarlgaqger
lnntekhldlaanqnkiaqdraaelktlngsmfavhvsnpftskqrkqkaddevmarhrsereqreatrrdg
fqanqrmegnfrdm---ntvgrprqqprkkeygkynlddeegadeledqiddgitelegqvsmmnmvgraig
kevdsqnkqidrimnksdavddatrmnrerlariksfeglqerltalqetttqlkefidrlatlkfrlsaei
tstlrdgeeehellqeeveflrgkdrlkesvekigkelescrlsfrkarlsakhslaqaqrrereilltsfs
qektarpkqqsslteedqnvgasanvtnalrrthdliqaelarsefahetltessaalkqlnesygsldtml
asskdllgtllrsqksdtwylqttfymlactlgwllfrrllygpmwwivwlplrl-----fglgtsqgqvke
agqaskgvpvglpddelptvkvgteqqavleevdkivnvdnignpkkrmweepdvverdelmklhyigilrn
esqpaheivaekelssysrftrnnygefmtlfaktvaertrpgqrqdveeqdytfhaygrtegvcgiiisdh
qypalvahqllskvvdeflsknprsswatgtptlsmpelkeyltkyqdpqqadsilkiqkeldetkivlhkt
iesvlqrgekiddlvaksdglsaqskmfyqqakkqnsccilmmwrdrtnlyisyrqsyahhpplyanddrrg
llsagddgdavemdllpprwadvsdeitdllaniatkgqsleklhqkhvlpgfndkraeeaqiekltqeitk
gfhdchrciqrieqmvresqhagtitraeetmakniqislaarvqdasasfrkkqsaylkklrgmggflsps
ersgtpqldpslqesdadrsfsqstlqatqqrlhsndaaiaqrereiediaqgiielsdlfrdlqnmvidqg
tmldridynvermntdvkaadkelvvasgyqrrttkrkiillliliifgmiillvikpkkh-----------
------------------------------------mhdelakkvdagd-----------------------
------------------lpdpnafaidgda-ednaefeqqqqmemmheqdqhldgvfqtvgnlrrqaddmg
releeqremleevdtvadrvggrlatgvqklqyvmrqnedrysscciavlifvlilllillliliniaynsa
lrqskslraelsnlnnkqaspseignvsasiasftktldeyqslarqeivpkkqeegfervkrfredlsdfr
tqvdslkkvrddaqhqanrtellgrrnatpenpyanatttnthsafqprhpreahafreqnffantnqaldd
yiargqavlgdlgqqremlkstqkrlynvantlgvsgdtirmverrakedkwiffagvvifflfcwlvlhfl
rgselfssyeaefkliqadlnqkldqipelaeprkaaisqaeraleeldeqlsamrlekqniptssrtkvnq
rfrnyesdtdaarrklttlssdrsalfgsrytddpsdihmeqrqqllsgtdrldrstqrlkasqalanetea
igagtladlsrqretiehtrgimlesegyvdrsvktlrgmarrmatnriitisiitvlviliiavilskfre
qeapydpyipaqqqgaggnartqalqaqiddtvgvmrdninkvsqrgerldalqdktdnlavsaqgfrrgan
rvrkqmwwkdmkmrmcliigiiillviiivpsvvatrllysciahnttilsecttassqtsslaslilpkie
htnpkltythgqhqihyvsaggltflviadsslgrrvpfgylfeirkrflqqfestdfsdmpnygaasfnse
lkslmieygttsggdaignakreiddvrgimtkniesllergerldllvdktdrlggsarefrvrsrglkrk
mwwknvklmallalvvfliimaiviavknmsydlesgr--rgggysddpafqelqydlksklqtllssnrkl
andvnvlgtrkdtprlrervhnsmdktrdmcreigegvkrlqtweeltkqkyeqtkvssdfqaalqefqslq
rkalekerasvtaaraaqegehaegpqsgnqleqlqqqqvsqlapqdevdfqealiiereeeirnieqgvgd
lnvlfrqvaqivneqgeqlgtiadnvenvrddtrqadvenrqaaryqkaarnkscclllilaviltivilai
vlmsrasqlflladhiklsllerqraknlnlegdsqdghisrsfdqfrdgltslreeeasslmesisslqkq
lddltaqfpssstietlthpnsladdfsptsrkpktvrfsdtppspstelfgryrdnpgyrdeaqemdnqql
hqyhaqileqqdeqldrlgesigrqrelsmqigdeldshvamlddveavtdrhqsrldrasrmlgkvargag
enkqmttivvliiilvlliail
>SaCa_534_
---mslsstevksieegpyhikvdrpflsylfntkltenlnhirreviktqlntsnqqiydetlkrlefdcs
---vknrqmldtlerqyhtyqestrkrrysdeprrrtssslskeedgdginelrkrllgkqltepgtttnks
vdrqiedqdnmqqnliqdmtklvgslkqgavafqtaleedqrvlgaaeigiqvaskgivdisgklrsydka-
klgylfyisvfffmiiglivtfiiiklfpalmikstllyrddglplctsvdddvps-lmeqkqkiktvmsrm
tpqsaseatlesgsyeihyirkesvfyfvvcekgyprnlafsylseiaeefqhsygnevnktttrpyafvnf
dsflqktkriysdkkvqdnldqlnqelvgvqeimskniedllyrgdslekmsdlsaslkesskryrksaqki
nfdllisqyapivliafftvflfwwifl--------------------------------------------
--------------------------------------------------manltplfrqcvtiiqtehpsf
kepqfrlndtfikechqllkcllemkklatsiesqylndd---dlemteaekddfdteyrlqfqkyiqkfql
lesyeidrqklvnekkqsnvllnvkrldkktlqslhqtnnnfrlgvlqslslligivsskftsmqeerlslq
rkfdalnlnfpltnipssaismtvsesgpvettheevknyeetmsiltqqqiqlleseheellndkneqlkk
ieminksildivsiqtelsshlqiqsqnintvldnqddielnikagnkqlqraqrsgktarlttylaiifgi
lilfldyi--nikdrtsefqqsilsykkrnkklqqqqqptqedlastpvktsefqkraslianeishtaqll
sklailakrkpmfndnpveiaelsflikrkiysiegslvelskfqrssggltnngvehsknvvnllntkmkn
isgdfksvletrqqlemnnrdrwakistdehaqinnknnnstienadqqrpvpnpfmsslmddennsdqqlm
lmeegsnvylqernravetiestiqevgnlfqqlasmvqeqgeviqridanvedvdlnitgaqrellkyfdr
vksnrwlaakiffiifafflfwvlvn-sssltndnlyqrasrtqlfgpr------aspyahfdysesrlsql
esqseehigsmtqkvkalkalsmkmgdeirgsnhtlnslgdtfentskklkntfgsmmemakrsrisiktwl
lifflvailffwvwit--------------------------------------------------------
------------------------------------------------------------------------
------------------------------------------------------------------------
------------------------------------------------------------------------
----------------------------------sfvtirgqiislesktesllsrystfaqttssqasqee
ksldtqieqklfkrqeivdslngiiesnpnisssklsqlqrhkevlqdhwknfrnirssiqqernrlnllfs
vkndiaqhsnntedeneyiqnesrridqshnmmdrlimqavetresfmnqshllhnannrilqtlqrvpgln
qviskintrrkknavilatvttlcilflfftaygnfarqdkvyappgnatantdpydpyanraanpyengys
synassggdrrdpymnlnlaygnsatygatrngnpaaagyeniqsassnsstpapvsgsnnddkstmreeeq
yqsygdgygnqygeekqkqqqeeeeevdeikqqikftkqssvastkntlkmaqdaemagmntlgmlghqsek
lnnvernldlmkvqnvvaddkvkelkklnrsllavhvsnpfnskrrardreeqlknrkmeeklmfeetnrql
ysstqriegaltgdngseireryqrqnilekskryqfendeeddememeidrnlekihqisgrlkklaistg
eelesqqkrigrieedtdnldikihmntqrlagir-vvefeslvrslivamnqeyngls--------lnski
-----dftsevnylddtlkigqgllvmfdelirfsnwivefkrqlqrdvvqsymgamdqrelqrdeaieshv
qdryervqfdhgtttkdkllkttrrvthnlvrgnqilqsgllqsdlnldelkqqthslqqaddkysqletvf
rktnslvktlersshrekrdvyaallflaccvgwvlwrrvfrlpvrltlwllfrfgtlsaagvvks------
------------issstsstvatvaaataitsddravei-avdealsrlva------hdelmkiyyigvfrn
egekalelsevkdlsqfgffergsvgqfmtffaetvasrtaagqrqsieegeyighvyaraegicgvlitdk
eypvrpaytllnkildeylvahtpqewenvteslkmkeldtyiskyqdpsqadaimkvqqeldetkivlhkt
ienvlqrgekldnlvdksesltasskmfykqakktnscctimmfrdrtnlflsyrrtfphnapfdldleayp
mvdmdstsssgkldtlpplfveiardideylievaslmgkltklykknslpgfedksrdesviedlsykviq
nfqkcynitkklekifntqmmegqlnkgeliildnilkryaqkiqgesnrfrvlqnsylkflnkddlksake
sdtsqmlneqsnveaqqdiaysrktlqrqqelttssqqflqqrdeeitqlakgvlevstifremqgliidqg
tvvdridynlqnttiqlkeankelgqatvyqkrtqkckiilllslcvialfffvmlkpggeeidpfdqvlnd
tkeqlerlshfftt---htsndeadeikeiinevdetlidldrslvvmkrds----settviqeretavqel
knelksikdqikkktgdglngvddflneddve---ggkanpfqdqmlreqdvhldnihetmqnlhvqaqtmg
qelqdqgqlldemdegmdtvvnklargrrqlewvyeknkeryndcciglliiilivllvlafia-naiynha
vkqktqlqrdlitfeneltapislgaisatlvsfeksitqldqflkthangngedkfnnklatlradlhdft
tkfkelkanynqs---nartqlfs--sqstanpfvdstmnkriihndndinlynglqkeqsifergnaqldm
ilemgyqsfddivhqnkildsvqdrmsnslrtlgvsdetihninkrvftdkvifytllfllflsmylllkyl
r-----------------------------------------------------------------------
------------------------------------------------------------------------
-----------------------------------------------------------------------s
ssvpydpyvp---ngpesqskaaalkaeiddtvgimrdninkvaergerltsiedkadnlavsaqgfkrgan
rvrkqmwwkdlkmraclvlviiillvviivpivvhftvsyscfetssisnhdcnvpdvfhrlikdivvpkvv
plnkvsmnlidgydcyytageeellvcftdvtipkilpirllselkkd-----ggngtdtalsghvgildef
hneltalqnen---segastendlqdvvnimnnnidkflerqerisllvdktsqlndnshnfkkkavriker
mwwqrmknttlmifaviltvsalfiffyvldlenqtiidpsdfhlkdspefqslkesiqaqlfeingqigtl
qqftsslqnslqvenvikrastnihnvnslmkqcndvvqridsldpneldiiqreklvrdvrysinefqetq
keytqlvksindknksallqdsnkaalsqeqqqqqqhviirepinneefayqqnliqerdreitnieqgite
lneifkdlgavvqqqglmvdnieanlysvhdntqmaskelnrarrsqkvstkwclyllvalsvmlfflilvv
fi-mqniqlsceldkltdlieerhrlislnippstddnrlktllnkiisilneicdspkkddldtfqgyidr
ynelltqi-ggmsldldiyrfelmansttststskkvrfdddiasplqsqfqpykdnpsrsdyqssisnqel
fiqqqqklmeqdshldhlsgsvqrshgisldinnevtnqnelltdlenlvdnsgrglerakrrleifektar
dngpcftivvliiilffllvil
>TrAt_646_
nlspaelaqlfsrlkqsvlhpsperlrtsefertrveanlqyaraaltkleqtlaqreildllfdrlddlrk
vaasegedllgdiiptpsesvdsrrssnapataiepaeantsdvlptqttqslrarssapsptpsshastat
aeaildqqrteqdaisnsildlatklkessksfsatleedknllgaagasmekselsmetaqgrmgslkkmt
gkgwwgrmmlyawvyglmvalilfvfvfpklmiratqisrldglmlcasvddesdaalnevkqqlrqilrkl
trtsesqasietssftihylidsdvvflcicersyprklaftyladlareftttytaqninpalrpyafmef
dnfivktrttyadaraaqnldklndelrdvtkimtkniedllyrgdnlermgeissrlrddskkyrraavri
nwelmlkqygpfaglgffilifiywrffmseayererqnnarleelsskvtalrgvtvdiydnaraqdvidn
tsdtftsmtsqfkgsasrltrmaasgnailklagiiigaflllyyglkliavnitaqfnellqhhsappvvn
kv-slddidsflkeayrinshivslhrqlqdvrqaylstaqprprvlsdrereeidanakqmirelnasirs
ldeaeqlrrdteaarkkytkglssksaehaaaedqaqqlggyregvvwflrqrlelccrtqqdmmetrlrre
leksrsmlpvgdaefapaahkphrqtpggvsepgaeesspaaftegltdeqvqmfeegnqsmmehyestldk
vrtaerslleiselqtllvnnlsaqseniellvsdsasmadnvgggnrqlkkatqrpstarytffaasslca
flilwdliiasiqdrtaefksvlaqaqrrqnkasaqrksllndaqksaarrsdfarkaaeigrgisatmgkl
eklaqlakrrtlfddrpveineltfvikqdlsslnqqigalqtmskqqhpkadqegehnknvvyllqgkltd
vsvnfkdvleartkniqasrsrtenfissvsqhalqqsasplygtpnraspapndtlslnpg-----dqqlm
mmeeaansyiqqrgeaieaiertinelggifgqlatmvaeqsemieridantddivdnvdgaqrelmkywsr
vssnrwliakmfgvlmiffllwvlvsmsqrfgasslhqrdsrsalfagdgrpsygatpnkkgqysdavlnel
esqnddqvagilgkvkvlkdmtaaigdeiressalaekmndtfdstrvrlrgtmnrmlimaqrsgvswkwwl
lfffavaalfiyvwlfmapppeiaipstsvsdegkpytlynislrlplrsfivqkrysefdalhsalveqvg
apppqplpgkhwstinspdltrerqlgletylraiaetpdrrwrdtlawrtflnlpsvsaagmvgtasgvdp
gawldvhrevkqclhearaaeaaaaakrvlvkasglvsnlsdglrrmqsgrlgdgeirrrrdlvsaakmerd
gldklassmpasssnrsrvlgpetdrtreldnqgvlllqkremesqdqaidqlaaiirrqkemgiqmndeve
rqtelldsldedvdrvegkvrvanrrlkkm-gnagwaqlrqqarslenqteslfhtysqfsaaanakptpee
rdveakleevldkrdnvigqlarlldseaslntsalkqlsllreklsshrrdltrlrstvqqarnranlltn
vqsdideyraneaaeadymldernridrshdvtdsvlsqayaindsfgvqretlaninrritmaaskvpgin
siigritsrkrrdgiimgtfialcfivffwlrnalfgsrkknstptpnpyanqggndpyagarpsppanggy
spyqgqspapqqpagygsdrygsgggygsnrydsgpgsnyggfgrdapdsnrdalfagaqerleqkqqtapg
adsqsggsyggygqrelteeeqeeadyqailtekrqvqqdsvasvsrsvqmarqanevgratlarlgaqger
lhnteknldlaanqnkiaqdraaelktlnrsmfavhvgnpftskqrqqkadedvmnrhraereqremtrrdg
yaatqrmeqnmrqi-gntggnra---nrkkdygkfnlddeegadeledqiddgltelegqvkmmnmvgraig
aevdvqnkqidrimnkvfqswisifthvlllclvp-------------------------------------
------------------------------------------------------------------------
------------------------------------------------------------------------
------------------------------------------------------------------------
-------------------------------------------------------------mklhyigiirn
dsqpaheivaekelsaysrftrsnygefmslfaktvaertrpaqrqdveeqdytfhaygrtegicgiiisdh
qypalvahqllskvvdeflskhprsswaqgdvtlpfpeltdylakyqdpqqadsimkiqkeldetkivlhkt
iesvlqrgekiddlvaksdglsaqskmfyqqakkqnsccvlmmwrdrtnlyisyrqsyahhpayfahedrrg
llssgddgdavemdllpprwsdisdditellaeiatksqrldklhqthvlpgfddkraeevqierltqditk
gfhqchqriqkleamvreskqsdsisraeetmakniqislatrvqdasanfrkkqsaylkklrgmgglispi
drptspmmdpslqesdadrsfsqstlqvamqklhsndtaiaqrereieeiaqgiielsdlfrdlqtmiidqg
tmldridynvermntevkaadkeliiasgyqkrsikrkvillllllvaglfilllvkpkkneedpflqvqqd
vlsqissirplfasylrpeltsarteletalsslaedladlvasvqaiesnpsqfgisdheasrrkrlvqev
gaeiqdmreelnkngggdlpdpssfaigdgdggdatefeqqqqveimqeqdrhldgvfhtvgnlrrqaddmg
releeqnemlevvddladrvgnrlqtgmaklqyvmrknedrlssccigvlifvlilllvlllilmnvayntv
lrqskairsdlsniqakpptpaeigsvsvsltsfaksldeyhnlarqeivpkkqeealervkkfreelshfr
gdldglkkaredaqhnhnrsellgrrnatpenpyanapatatqstfqprhhreahafreqnffsntnhaldd
fitrgqavlgdlgqqretlkntqkrlygvantlgisgdtirmverraredkwifiagvivffffcwlvlhyl
rgselfssyeaelklvqadlaqkldqipdlteprkaavsqaeraleeadellgqmrlekqniptsarakvnq
rfrnyesdidasrrkltslssnraalfgsrytdepgdinleqrqqllsgterldrstqrllssqrlanetea
igaetladlhrqgevirhthdtlldsenyvdrsvktlrgmarsmatnrvitisiitilvllivavifskfrm
seapydpyvpgadpqaggqsrtqalqgeidatvqvmrknienvaqrgdrldvlqdktdnlaesaqgfrrgan
rvrkqmwwkdmkmrvcivvgivlllvviivpsvvathllysciahettilsecttassqtsslaslilpkie
hstpkltythgshqihyvaaggltflviadgslgrrvpfgylleirkrffekfessdfadmpnygagsfnae
mkslmvefgttsggdaignakreiddvrgimtkniesllergeridllvdktdrlgnsardfrvrsrglkrq
mwwknvklmallilvvvlilmiiiisvkgmaydrlsslgqsgagytddpafqdlqyelknklqsllsnnrkl
andvnvlgtkkdtprlrervhntmeksreickdigdgvkklqtwddltkqkyeqtkvssdfqtalqefqslq
rralekerasvtaareaqa-seitgdggeeqlqlqqqqqvsqlapqdevdfqealiiereeeirnieqgvgd
lnvlfkqvaqivteqgqqlitisdnvenvhestrgadvetrqaaryqkaarnkgcclllilaviltivilai
vvmsnpsqlflladhiklsllewqraqnldpddnshnsdvsrsfdqlrngiasleqessqaiteslpglhkq
fdelisqyagsssqepgeeadelsssanrsarkpksvrfsenppsptqelfgryrddpgysdnaaglsnqqi
hayhsqilqeqddhldrlgesigrqrelsmrigdeleshmaileevdeatdrhssrldrakkalgrvaksas
dnkqlaiifalivilvlliail
>ScPo_42_
-----mskdlisrlerqfklkrdef--qdplellkfeknldyarklleegkcqlglskrimdlqgriydlnv
-----------tmekklkieekkikskqek--------------eiahalqsiqerelrerqqmsnv--eas
naqlltnqrsmqteisesllhlasvlkenalsftnalvtdnqvvertgslldknahslrhanhgvqsysksk
rlswlql-gmiiavvvsfivmifilqftknqmlk---lfr---lplaasvddeternleshkkqaklilkrl
sptsekrasiesgdytfhylidngicylciceqsyprklafsyleelagefwnsfgeealqpglrpyafvqf
dtfmqkskrvyntprandnldklntelkdvtrvmtkniedllyrgdslekmadlssdlryssakykkaarrv
nlealwrqygpvsiiallflifvywrff------mndqnerrletlsgqvsslknvtydiysrandytridr
atesfsglsnsvkkstenffrvvrsagrimtmvlaivgsiliiyyaskwfmtsrtneffgltkngdaanipl
k--risytdpflaegyrihetivnllvflkkirgaylk--drtkleldevqrdeiehevssaisscihqiak
lqeivkeqqsqipkksgwlqgl-----rdpsklskketlvahhssvlwylqselsdvssvlyhlqdlrlkrg
qek--------------rniasdfltknptdensaveipeselqtfftqqqlqeleqendvllqefehtmer
lrdtgksladitrlqseisaqlsiqssaaeklyddalnvmdslsggnqqlikaksrsrtarllfciftvmgl
lllsldrivmsfqdrtaefqacvtktrsrl-rtttanqavggpdqtkh-qkseftriaqkianqinqtgekl
qklsqlakrktlfddrpveiqeltfqikqslsslnsdiaslqqvvkgnrnkpaqmnqhsenvvvslqnslan
tsmtfkdileirtqnmkasqnrtekfvasssmnainssispfadyndp---kpedylslnlgdgatryeqma
llesqtdtysqqrmssiqniestitelggifsqlaqmvseqretvqridmhtddivsnigsaqreivkfyer
mssnrallfkifgiviiffllwvlvtmgsrfg----rrkrnglplye--------qspq--------hldsl
enenderiskltgkvkslkeltmnigteitsstklmesmndsfdstksllsgtmtrlknvsknggisiwmwl
affclvalilvlvrf-malkik--ipetsssdeysrwtvyhievafpngkhvvfrrfnefvaldaqirpnyn
sr-lcklpskswstvtneklresrrlalqayvqclsetp---wikmpvvkkflnikd---esedetqgqfgp
tdwiqvfqdckrnlhmyrksitigvqtknvyaikslmdnlsesldkleanalgpgeilrrkdmleqlgsefl
sfkrlvknanlnssnpsrvlgpetqttkkldnvglynmqnqtmedqdmqaesllpiiqrqkelskminqevv
eqnsmldelsneayanqkklhrtraglrklg-----------mksm--llrdsvkkasqfqrs--sdpnqa-
-------killeerrklleeanssadendshatikshflkrdeqllngvlkkydakevspeelrdaqnfle-
-------------------mqeansldnsirgtnellerayatredfdyqnsvlgnvtnringaamsipfin
qilrktsirrrrdsiilallisvlmllflffmymlpeentatnaps---ysvggttnsysygssnnygnygs
snnygygasntygsnygatnsngdagysndpyarkdmpprpsmhrstldlkkqelfagariqnddesttdti
phnddgtegdeyg-egyrdgyeedqeveaikqkiqfvkqdslsstrnallmagnaeqmglatlanlgeqtek
iataekeldiskihakraeeqarelktlnrsmfaihvpkpwgkakrvaaeearlaakrdaerqdemlnrqfa
yrsqkridqamkdnmsnkkkgdskgv-silershyqfepdaeddamekeidgnldqigalatrlkglayatg
qeidsqnarlgsihdksdrldtdvylnverlrhihvlnaleekvvelqqse----------------svevi
krhfrefrkiwetarveleyssiqldsvlryekavqeyirlnrryrnkiasgepwlpiaqeigkivdeeeit
sgslqkrsmdnsgsqsdiyltsasqvtaamrdihaqmvqavdmsaenamelssstnlletlqekyfgvedvl
ytskriikslklsdrsdyflvvsgfgffifvvvyllfkrivwpilsmflwflr-------------------
-------------------------------------------------------------mklysvsilrf
dpkpvqllctasdlssfsffqrssigefmnfftktvaertnpgqrqdveqsnyvfhvynrsdglcgviasdk
eyplrvaytllnkildefltknprtkwesgavtlsfpeldtylskyqdpkqadtimrvqqeldetkdvlhkt
iesvlargeklddliqrsdnlstqsrmfyksakkqnscciiaayrdrtglyitfrqsyshhgeldpkeerqs
lvhkdnkdntvemdmlaprwvtvegeidslllntrrninlldkqyakhvlpsfsdkteqeneiqrltiqitq
dfqrcqkllqvt-------kaqtsatgsealmaknflsnlasriqtesaqfrkkqstylkklrglnanisp-
-------veskldetvsdvaisqstiqqvalmeqgedeqairheravakiaegiielaqmfqdlqvlvieqg
alvdridfnieqtqvhaksaekelikaeshqkntgrlrficflillivalivilaikllr-medpfyevkad
asnqmeqvrklynsfmasgvlspnteltyaidelsetlkdlkaaveiamknsehfgldeeelksrrrfvsel
dielnniqlkmga-stpvstepytvdngasagseehavnrqyqeqlyqqqdvmldgvydtignirgqaalmg
eelgqqadlldtldnsiettnsklrrgmkrlkdftiasadsksgccitvliiiliallvlvivlsntlynhc
tklfqsiqrsldelergesntislgqisasflslsrsiddydsmvqrelvpakkkkatiriqefrqkhvqll
ekfdelkahvrdiaqaknrkellgrrvnsldspygttdaeivegpsdls--rqdgllkehdflgraesqvde
flergrmilgdlveqgsvlkatktkvlnaantlgitrhtlslinrrskqdkiifycgaflvfvlfyliyrwl
r----metyeqeyrllradieeklndlsk--sgensviqscqrllneidevigqmeieitgiptserglvng
rirsyrstleewrrhlkeeisdrkalfgnrdetsgsdqdydqrtrllqgtnrleqssqrllesqrianeteg
igasilrdlhgqrnqlehslemlgdtsghldrslrtlktmarrlamnrffttaiiailvilillvlyskfr-
msepydpyipnaaasstpnmktaaiqqqiddtvgimreniskvsergerldslqdktdnlavsaqgfrrgan
rvrkkmwwkdmrmrlciiigiiillvviivpiatkfh-----------------------------------
------------------------------------------------------------------------
------------------------------------------------------------------------
-----------------------------msfvdleqg-----rhqng-dfpalassiaqeihalrgntaai
hryl--------vnnltknlhevleqsrelsqkvrsdlvrlanikdtkygsfalskltrdfntvlaelqrvq
qkcaqqesdsvaaaqaalnqdvgqhfieeennssgqrqlteskisnsqleyqqrlinerqgeienltqgine
lneifrdlstiineqgelvtnieynvgntstntknasrqlqianehsrkarkrsfcflksfamfssfvlvsl
yv---msnllliidsvsqkirdrrkleefgqnpde---eiesslkdvrqelqklneeqvreseaflirmqrr
lesaeeefassipadg-tsafsanpqvnnkltplpslqkttssdiemeamy-------pvdgndpdpinnvl
aqmhqqmlneqeeslggieasvqrqkrmgyamntelseqnvlldnmnndadrierrfdhaknrlnkvsrkak
qyprcfiilllcallllvasi-
>AsOr_111_
nltnlslsrllarlehnllsssadllrrseyqrmrvganieyaratlqelerslrdrqtlkrlqsvlnqlna
eaeedeesvdgdllgtpeegstpdegqekgaptatadatatattvsptptstlrnrnngptdlpataakiqa
teetldthrreqeditnsllslatqlksssqafqssleseksvltravegldrttgnmeaaerrmgmlrrmt
gkgwwgrmmlyawifglwivavlivligpklmvkstqiarldglmlaasvddeaevelseiktqakmifrrl
srnsapqasiesgqynlhyliqddicflcicdrsyprklaftyladlateftttyssaqysptlrpyafvef
dtfiqrtkklyqdsrasqnldrlndelrdvtkvmtkniedllyrgdslermgelsgrlredskkyrraavri
nwelvikqygpiagvgllflfliwlrffmgdayereqqnnallnslsskvsalksvtidihdnardqdtldh
snqvfsslstsltgsasrltrmarqgdavlkvagiviaiglalwvilgwimtdltptlnaillerqsppipi
ktyktspadeflkeayrinkhitslttylqkirpqylsltkppasplsdsdrdqidtstslvlhdlsnsist
lssaetlrhetatsrkkygrsvegkseeqvreeegvrvmqvvrgsvvwflrrgledvvslqrglverrierv
terersvlfkggtggvgsgggfavddtvglkgagmdesevraieeelsaeqlqlfeaendamvryyedtlsk
vqnaekslleisslqqtlvshlstqeeyisqlvtdaestqtnigrgnkelkraserrsaaqavfwgtvglct
slivwdlifpsiqdrtgefhailgqaqkrvnkvgsqrqallsdsqrrqarrsefarraveigrgitattakl
qrlaelakrktlfddkpveiseltyvikqdlaslnqqiaslqaltlsqhpkadqegehndnvvvmlqgklad
vganfkevlevrtkniqasrsrtenfvssvssksldtsdsply-tsgrrtpqpsdlltlepsnpshsdqqll
vmeeasnsyiqargeaidaiertinelggifgqlaqmvseqsemiqridantedvvdnvqgaqrelmkywtr
vsgnrwliakmfgvlmiffllwvlismasrfprsnlhqrdpraslfdgdsrpaygatpnakghysdavlshl
esqndaevegisakvkmlkdltlaigeeirdtstiae-lndtfdntrlrirgnmsrmlrmaertgvgwrvwl
afflavfllfayvwltmspnleitipttslsptsppytvynltlrlplrsftiskrysdflnfhktlltqtn
ipppaplpqktwntvsnaslredrrqaleaylqaindaddprwrnspawraflnlpstdpg--sgadnpidp
tlwldvyrdmkshlhdarqhessaraksslvragslvaaleeglkvmgggslgdgelrrrkdllinarkekd
gledllnamaasvqdkervlgketertreldnqgllqlqrqtmedqdqsveellkiirrqkelgiaineeve
iqnallsianedaervhrkidigkkrigkistgtgwaqlrqqarsletqteslfhsysqyasmtkpdpseee
irlesqlkellekrqslvsqlarlldseatltssalkqlarhrevlqdhrrelqrltsaiaesrdranlltn
vrsdidayrasaaaeadymleergridqshnvidgvlsqayainenfglqretlasinrrivgaasqvpgmn
aligkigskrrrdalilgafigfcflmllffrralfgsknkspappanpyakpiptdpytplpvgeqppahn
tpaggvpgdnklqggyapnkfvnqggyggdrfggggpapygglgsapgdagrdalfggareraqqqqppyse
gnpsygggsnayterhltaeeeeeeeiqtikqdirfikqgdvastrnalriaaqaeetgretlarlgaqger
ihdteksldiatiegriaeekakelktlnksmfavhvsnpftsarrrrdrdekilnthreeretregtrkea
fvtnqrmertfreidreagkhngrartnaterakyqfeadsedeamedeieqnldllsgaagrlhglskatg
reldeqnrhlerimqksdfvddqiamnrakldrirsisalqarlkelstslaqihplvsrlrnfttalgaei
hsllkeaeiqlevlrvdvealetrervvalagrlaedlkrtrgdfrnaqlqakrnaeiakrkerellfsrsq
s-aerkrestekltqddvllntssdvtaalrrthhlmqaelsrsqfaqetleqstaalsslsesytgldtll
sssrnlvgsllrsqksdtwyletafyiligtiawllfrrilygpmwwlvwlpirllvftilgavglqslaqe
vpvptlhteanvqtadgqaswdvppvaeedrmidhignmelprntkkrmyeatevlekdelmkilyigvlqn
aqqpavelcaerelssysrftrgsisefmtmfsktvaertkqgqrqdiqeqdftfhvyartqgiagviisdn
eypslaahqilskvldefltlnpnagtatq--pvsfpslktyisayqdphqvdsimkiqkeldetkivlhkt
iesvlergekiddlvnkseglssqskmfytsakkqnsccilmmwrdrtnlyisyrqsfahhpgfsqpeesrr
lisdsddgdaiemdvlpprwvdvqeevtelladiaqksaqldklhqkhllpgfgdrkqdesvierltqeitr
sfhecqkavqkvelmvreakqqggvssgdetmakniqislaarvqeasarfrkkqstylkklrglegaanpf
ersptpvtdpslmesdadksfsqttlmqtsrlrgendaaimqrereindiakgiielsdifrelqamvidqg
tmldridynvekmntevkaadkelkvatnyqrrttkrkillllvilvaglfivllvkpkrhhadpflhvqad
vlatlqtakplfssylrpelqqarselettltelttdlddlvesvraieqdpyrygleleevqrrrklvedv
ggeieqmreelqkaspsglpnpsdfdnvlspsddyaaleqqrqmelmheqdeqldgvfrtvgnlrqqaddmg
releeqavmigevdtladrvggklqsgvskikyivrknedtmssfciavlifvlvlllilvialfnslfnsa
lkqssairrdldtfaqsatsspalgqiaaslaslsrtvddysalskkelipekqqkafervnnfrseladyr
lhfdrlrkeredaqsvtnrnellgrrtatpenpyaqsslpqssafapsssrrethalreqsflantsiqlde
fldrgravladlgqqrevlkgtqrrlysvantlgvsgetirkverrakqdkwifwggvlifflfcwavlhfl
rgselfssyeaelkliqadlnqtldqiaesseqrkstirkaeqvldeatelldqmrmekqnipsaarskvna
rfrnyatdldeskrklkslsddrkalfgdrytddpqdvhleqrqqllsgtdrlerssarlqesqrialeted
igrntladlntqretimntrsnlqqsegyvdtsiktlrgmarrmatnriitiaiitvlvlliiaviyskfhm
seqpydpyipgasaaqngdprtreidkkiqetvdtmrsnifkvsergerldslqdktdnlavsaqgfrrgan
rvrkqmwwkdmkmrvclvicvilllvviivpavvatkllytciahrttilaehsssstsasslasiilpkit
hekskltytherlfvhyisyaplsyivvataeqgrripfafllemkrkflstysstdfaalpaygcaafnne
lrsllqtyntappsdslasarreidsvrdimteniervlergeridllvdktdrlggsahdfrirsrglrrr
mwwkniklmvllgvvivfllylfigvgcgmsfdrlsslrsddpqyrddpefyqlteslsnqlfsltsnitrl
sdqiallgtrrdtervrervhnlleqtrsgfkgvgegikkvqawedvnpskwtqqklssefkatldefqtvq
rralekqrasavaartaveegeqpavegatqeqqqllqeqprlanqdevdfqesliiereaeirnieqsvge
lnelfrdvahivheqggqldiisenvenvtndtrganvelrsasrhqknarnkaccllvilaviltiivlaa
timpnpsqlflladhiklsllerqraisldlepnsqdgeisrsleslhdgiedverdlaaelkdqlfhlksq
yqdlssqfsagasgsspspefasspdlvpqhppsksvrfmnsadlerqnlfqpyrdspptgvdqsdlsneqi
ydrhneimrdqdeqldrlgesigrqhqlsiqigdeleghvalldgmdgdidrhqhrldgarkrldkirrsag
dnwslmtivgliiilvilivil
>SaBa_532_
---mtev------------------pfltyvlnskqlvnldrlrkkavtkqlelktseeflkyqimyqteaf
eclqnkhdthkimesqyesyqmnsktkryspqeddlnedfigkneddegvrelrkrllgkqrsnsigesvks
vdrqiedqdnlqqdliqdmsklvgslkqgavafqsaldedkqvlgaaeigiqvasqglmdvsgklrkydks-
klsylfyitvfifmilglvltfiiiqlfpalmikstliyredglplctsvdnendpslseqkqkvkivvsrm
tpqsateatlesgsfeihylkksmvfyfvicesgyprnlafsylndiaqefehsfaneypkttvrpyqfvnf
dnflqmtkksysdkkvqdnldqlnqelvgvkqimskniedllyrgdsldkmsdmssslketskryrksarki
nfdllisqyapivivafffvflfwwifl--------tqndnkleglanklatfrninqeigdravsdsvinq
mtdslgsmftdiknsssrltrslkagngiwrmvglalliffilytlyklfmsnltplfqkyvtvitrkeqnp
nyiirevndsfikecakllkslielnkvikqieknyld-----dlnmsdvekdefdmecrlqiqqyfkkfef
lenyemerhslm--ikklqskpnktfknvvhpqdvekgvhefrlgvlrclnlwikyvsskftsiqqerlile
nkmn--------edlpadaidisvsqtapvetvqdevkhyeetisklsqqqlqvletehsellnqkneqlkk
idtinktildvvniqnelsnhltvqsqninlmlnnqddieinikkgnnelrkakragrtakmttygaiimgi
fillldyvgmnikdrtsefqqsvlsykkrnnfkqqqrerlqeqengnsapvsefqkkasgiaheisstaqll
sklavlakrkpmfndnpieiaelsflikrkiyaieqslvqlsqlkkndangqpnaiqhsknvvnllntqmkn
isgnfkdvleerqrlemankdrwqklstdtehaqtddqsnnavdmttynns--npfmtslldesaqndsqlm
lmeegnnvylqernravetiestiqevgnlfqqlasmvqeqgeviqridanvddidlnisgaqrellkyfdk
iksnrwlaakvffvifvffliwvfvn---rftggnayqrdtgtqlfgtpdngs--t---gkldysqstlasl
esqseeqmgamgqrikalkslslrmgdeirgsnhtidqlgdtfhntsvklkktfsnmmemarrsgisiktwl
iifffvgllffwvwi-msdkltihvgdve-----pkyvlygis--tptk--riykrysefwklktqlekqig
stmpydfpekmwrsyddpxxxderriglerflnelyndrdsrwrntkaaqdflqlsklevsqeksqqqqeve
vgwdemvrdvkldlq---eesdgtasvrgalrartklhrlrerlerdvrkslpstevtrraallrsllkecd
si--------natqdrgrllgtsnsdargrtngdlqqgqmqmvreqeqelvalhriiqaqrglalemndelq
tqnelltaleddvdntgrrlqmankkarqfnsqpsfvtirgkaisletqtesllskystfaqttsseqtgee
knidtqletllgqrqdvvesltqicdsnpaisasklsqlqrhkeilqdhwksfrnirssiqqernrlnllfs
vkndiansttdpadadeyiqnetrridqsnnvvdrlisqawetrsqfhsqsnvlntannrvlqtlqripgvn
qlimkintrrkknafvlatittlcilflfftaygkfanedkvyappgkpqdeledldpyasanpsayggfag
g-ynnsmnsfsnggadqrglssnpvqekrnpyadtnsysngtssnsntnpnrsanpysrrsaenraaleqqq
eqqdfnattgqygeeearqqqeedeavdeikqeikftkqssvastrntlkmaqdaeragmntlgmlghqseq
lnsvegnldlmkvqnkvadekvaelkklnrsilavhvsnpfnskrrrrereeqlknrkieeklmreqtnqqi
srstqriegamnangtsevreryqrqnilekakryqfeddeeddemeleidrnldqiqqvsnrlkkmalttg
qeidsqqkrlnnieestddldinlhm---------mpmtfledlavlqdalldhlqklstisrkkafllsti
esklldfesilrcsivemtytyplreeldsvlqfidwfycyrlkvkei-lrqhhkrdndeerdrairshaad
ylttpastsmenastkdkllsktklltnnlvrgnqilqsgilqsdlnldelraqthsltqvddkytqfetvf
kktadlvkvlenashqekrdvylslgflvccvswvlwrrifklpvkvglwllfkfgilmtlglvksasssss
spqahslvlnpflattsstsalvepsas----vpivsdi-------qravdeamdrihdelmriyyigvfrs
ggekalelsevkdlsqfgfferssvgqfmtffaetvasrtsagqrqsieegnyighvyarsegicgvlitdk
eypvrpaytllnkildeylvahpeeewsditeslkmkqldtyiskyqdpsqadaimkvqqeldetkivlhkt
ienvlqrgekldnlvdksesltasskmfykqakksnsccsimmfrdrtnlflsyrrtfphnipldiemgsyp
madmsqdgkrgsgdalppifidiaqdvddyllevrrlseqlakvyrknslpgfedkshdealiedlsfkviq
mlqrcygvmkrlktifnsqfvdgqlsreeliildnlqktyaekiqtesnkfrvlqnnylkflnkddlkrntl
ntedtlleeaarekreglddyskrtlqrqqqldtsaeaylrerdeeitqlargvlevstifremqdlvidqg
tivdridynlentvvelksadkelnkathyqkrtqkckvillltlcvitlfffvmlkpggrsedpfqqvvkd
tkeqldrlgnyitrhntagdddqegeiqdilkdveetivdldrsiivmkrdese------dvgdretqvrdi
kqqfdalktrfdqrtqttipldeieenptvss---ggmsnpfqeqmireqdvhldgihktmqnlhiqaqtmg
delenqgqllddmdegmdtvvnklargrrqlewvyeknkekyddccigllivvliillvlafia-nalynha
vkqknqlqqelarfeknltapislgsisatlvslektikqygehlnrykedtnaekfanrlatltkdlqdft
tkfkdlkqsynes---nsrtqlfgtgmmesdnpfseaimnkrnvggasanslyqglqkeqtvfergnaqldy
ilemgqqsfedimeqnkilskvqdqmsnglrtlgvseqtiasinkrvfkdklvfwialilliigiyfvlkwl
rmsslltsyesdfkttleqakaslseapsqqsqrnstlkqveqqqdelfdlldqmdvevnnsdaseratyka
klrewkktiqdikrplqslvgdrdrlfgd------snldddqrqqllsnhailqksgdklkdanrianeteg
igsqimmdlrsqretlenarhtlfqadsyvdksiktlktmtrrlvankfisyaiiavlillillvlfskfks
ssvpydpyvpnsssnpnsqnktaalrqeiddtvgimrdninkvaergerltsiedkadnlaisaqgfkrgan
rvrkqmwwkdlkmrmclflvvvillvviivpivvhfsvsyscfqfhgtipsaneqpvifhnlimdmvlpkvv
ainkmsmnlidgfdcfysdhdptvyvcftlvdipkilpirvlsglqdy-----dsnatnellsshvgildsf
heelvkyrnqtsgndigdatedqikdviqimndnidkflerqervsllvdktsqlnsssnkfrrkavnikei
mwwqkvknitlltftiilfvsavfmffylmseneffgsswngprfsdspefqalkedvaaelfeingqistl
qqftttlksfidverinkrsvakieeigelikkvntsvkkidaleeasldiiareklvrdvsyslqefqgiq
rqftgvmkqvnekaresleadeeqgqnhqmripgsqivierdpinneefayqqnlieqrdqeisniergite
lneifkdlgnvvqqqgvlvdnieaniyttsdntqmasnelrkamryqkstsrwrvyllvvllvmlffiflim
ki-mdvlklgyeldqlsdlveertrlvslglaptandnalkrqlgsilesmqecaaa---------dalvcr
ynaildkv-pdagldkelyrfhaggd-evskdslkkvrfddeleeeepplsapyedepplpm----vsnqel
fidqqqqlleqdshlgtlsqsigrthdismdlndeivsqntllvdleslidnngrnlnrasrsmhgfntsrk
dngncvviivlilvllllllvl
>CaGl_50_
-msstlidflvtskeacnnkcrrea--------------------ai--------rdgtveqyeqqysktsf
eydskcysllkdmekeynkyessikhrrysthgdeddskelkintedesvaelrkrllgrlsdkaeqdagqs
vetqiqnhedmqqnlyedmsklvgslkqgavafqnaleedqkvlgaaeigiqvasrgivdisgklktydka-
klgylfyiltflfmfiglcvtfiiikifpammikstvvyrddglplcssvdddsdlslneqkkrikmvvsrm
tpqsaneatleskdseihyirqqgviyfviceagyprnlafsylndvavefqhsysnelskptirpyafasf
dtflqrtkkaysdkkvqdnldqlnqelvgvkqimskniedllyrgdslekmddmsnslkisskkyrksaqki
nfdllisqyapivmvafffvflfwwvfl--------------------------------------------
--------------------------------------------------msnltplfrqyvsiiadestgl
qeaeivtrdsflkecrslakflfelntvlksvceeymn-----dfsmteaekdnfdaearlqlqeyvkklkh
leqyekgrrkliderksgslnfnnrnidkrdfisyqnfnndfrsgvlrslnlwlkyvssefsnmqqerlasq
rkfqqslsfsqpevdltesisltvsqsqpvehiqdeikqyeetisqltqeqlqvleteheelinqkneqlkk
vglinktimeivgvqselaahlqvqsqninsmldnqdiietnitkgnkelkkaqragktaklttyiaviigi
lillldyismniknrtfefqqsvatykkrv------kkndatsngkpqagvsefqkkasaiareisssaqll
sklallakrkpmlndnpveiaelsflikrkiyaieqslidlsklqkvqrngtdvttqhsknvvnllntkmrn
isggfkdvleerqrmemanrdrwekinstsnstsqdsenknlndnamvnevatnpfmsslideessdsqmll
mmeegnnvylqernravetiestiqevgnlfqqlasmvqeqgeviqridanvdevdlnitgaqrellkyfdr
vksnrwlvakiffivfvfflvwvlvnmsseyaestlyqrdpstqlfgaartspyd----gkldysqstlahl
esqseeqmgvmtekiralkslsmrmgdeirgsnktldqlddtfqrttvklkqtfnnmmdmakrsrisiktwl
llfffifllffyvwitmrvryrvhvdevqvrggvlvvsvwdqdgqeelrettvwrryseflalkkelesscg
cdipyefpprlwktggtdkvieerkvkladfmsellndsdvkwkrhksvsnflgmdiaqmenvkstkskppq
ngwmdmfheykmefedc-kkqegvqrsrnamyirlklneleqiln---teelpeeerdrrskllttlkqdln
elsredpivp-----rermlg-etietakynnrdllqvqkqmnkeqdqeleqlhkiiqrqkqlsmemneels
qqnelldsfqndvdrtamklkqanrrardfnkgpsfvtvrseaisresktesllgkystyaqaassdatsqe
khldeqiekllgerqdiidnltkiaedtpnisaskqsqlqrhreilqehwknfrgirssiqqernrlnllfs
vkndiaqqqqafndeeaynqnesrridqshnildrlivqawetrenfnaqsstlnsagnkalqtlqripgvn
lligkigtrrrknaiilasvtticilflfftaygqfaktskiyappgppeelekkedpyasgvynefnnyen
gpsygdlnayngtppyagagaggaaggasnpyggasygsrtntsaspgvndrpagsnpyaeeenqqnqnati
ndrgedlnatgygeeeerqkeeedqavdeikeqirftkqssvastrntlkmaqeaemagmntlgmlghqsek
lnnvernldlikiqntaadekvaelkklnrnilavhvsnpfnskrrrreredmikgrkmedkmraehmsqel
hqstqriegalgggntsavrekyqrekvlaaakkyqfendeeddemeveidrnldkiqqisgrlkklalatg
eeldsqqrrirdieentdemdikihmnttrladir----mkgevqqlqqrllakvneedyeevlsggyvvmi
nnrsaegsliwrpsqdarkhdsidvellsdfiewsdwlfelrrscidlllekhrsralleeqlrdqaieeht
gardaktgreenlapkdkllhktkqltnslsrgtqllqsgilqsdlnldelkqqtsslqkvddkyqqfesif
trtnqlvktlekashqekrdvymalgflclciswvvwrrilklpfklalwilfrftilttiglvskmpssps
tnsttlesaamavseavdrlasgiasgl-----------------------------ddelmkiyyigvfrs
sdekaleltevkdlsqfgffernsvgqfmtffaetvatrttagqrqsveegnyighvyarsegicgvlitdk
dypvrpaytllnkvldeylvahpadqwksitaslkmaelstyiskyqdpaqadaimkvqqeldetkivlhkt
ienvlqrgekldnlvdksesltasskmfykqakktnscciimmfrdrtnlylsyrrtfphnvkadidneayp
miemgskgknt----lppvfidiardiddyldkvrehtaklhklyqknslpgfedkthdekliedisfkviq
lfqkcynimkklkgiyddqtvdgrlnrgelmildnvqksyadkiqiesnkfralqnnylkflnkddlksnnl
ksssaneggigareqqeieeysrqtlqrrq--atssdnylhvrdeeitqlaqgvlevstifremqsliidqg
tiidridynlentvielksaqnelnkattyqkrtqkckiillltlcvialiffillkprggsadpfqevvdd
treqmkrlaqylsqhesspqdeevaevqeivddiaetlvdlnrsvdvieknnan-gv---dienrretiaql
kdqyeklklrfk--sqaeanitvdleepddqn---ggqanpfqeqmlreqdtqlddihqtmknlhlqaetmg
qeledqgqllddmdqgmdtvagklargrrqlewvyeknkeryndccimlliialivllvlafiamnalyiha
qkqktqlqqdiakfeqdltapislgsisatlvafektieqykqhfdkrraggsndkyelrlvslkkdhkdfd
akfkelkqkynen---narsklfe----spldaqtesvmnqrrtatndhtsmydglqkeqsifqrgnaqldm
ilemgqqslddimeqnqillkvqdqmsrslrtlgvseetiqtinkrvfkdklifiliiflflvgvyyvlkwf
r-msllvsyesdfkatldqgkaalvksaqslpernatlkqieeqkdelydlldqmalevnnsdmqqranyka
kirdwktqvnelkeplqkllrdkdelfgaarsgandvegmeqrqqllsnhailqksgdklrdasrlaneteg
igsqimmdlrsqretlenardtlfqadsyvdksiktlkvmsrrliankaisyaiiavlilliilvifskfrs
ssvpydpyvtqdetneqsqskaaalkaeiddtvgimrdninkvaergerltsiedkadnlaisaqgfkrgan
rvrkqmwykdlkmkfclfvviicllvaivvpiavhfsisyscyedsstygatnegpdifhslvvdmvvpkvi
pvnkmstplidgfdcyytddantvlvcftredipkilpirvlselkh------heidndnklsacvgildnf
hneliqyknqn---kggneaeddmqeviqimndnidkflerqervsllvdktshlnsnsrsfkrkaiklker
mwwrrmknytlmifaiilcvsaismffyldsyeeress----pmfrdcprfeelkdkisselfevngrvstl
rqfteslsrfldvqninkkaltnievvnellknvnedvkeidniedseldiiardklirdsrfsiqesqtaq
qqfskiiksinaeargklnedeesqtnndnaqrqvnfvierepinneefayqqrliqerdeeitniergite
lngifkdlgavithqgmmvdnieaniysaventagasqelnkanrmqkrssryclyflmilvvmlilmiliv
i---mdlkvsyeldklkdiveertrlidlsmepsksdtslksqlstvldllnsv----gghgtdeikayide
ynkvlaqlgddtavdvglytfsiaskpieddetrkrvrfnddlpasapmtfqpyhdyesstsdkrvisndel
farqqqqlleqdthldslattiknthgisidinqeltdqnhilddmenlldtssrnlerarrrldsfqrtar
engpcsiivmltiiliflliil
>MyGr_295_
mssaipldrllsrldqtllsstpetlqtsqyernrvganieharamlltlekqsakrdlikrlntrlrelnd
agedsddeegedilhsyaparkelndglds-------gepqasrvdesakqelrarrplqasdnltanetke
tevlmshnrteqealttgllglaralkesslnfsssleeekavlaraeggldksaqgmdaagqkmsmlrkms
gqgwwgriklyafifglwvacflivfvgpklmiyttqivrldgltlvasvddaasd-laelkgnirqvikkl
tpnsepraslesanytihyvladtiaylaitersypkklaltyledvraefqtsydrsaydpqlrpyaygef
drfiertkktyqdsratdnlgrlndelkdvtqvmtkniedllyrgdslekmgdmssrlredsakykraavri
nwelllkqygpfaglglvillllvwrfwmseayererqnndslsalsskvtalrnvtidiydnardqhvids
tsdtfsnmttslkgsarrlgtmagqgnavlklagilvgvclvvywllrwimtditpdfnlclqkhnvppilh
kdynlqtlnsflqeaysinaritdlhrellsirpaylsavqpshqslttgdrdsidahsksllrslhsaisn
lhqasqvksqtassskraktgltalspeehleegerktleavresvvvflrgalervgrlqsemmdarlrre
vekgksvlarartgdtgdmngnikkntrqsadftsdpslsatsslnltpeqtllfasenndllnhyntqlss
iqgaeksileiselhstlhanlaqqsehieqlvadsylttenlgkgnkelkraserkstaqavfygtvvfcg
vlvvwdlvfasiqdrtpefrsiltaaqkslpitsqqsqpllsqngtstpqrsefarnaagigrgisatmgkl
qrlgelakrktlfddrpveiaeltyvikqdlaglnqqigalqqlqrqttmgaeqegehnknvvvllqgrlad
vgvnfkevlevrtkniqasrtrqegfvssvatqqldptdsplyqppsrnrskpqdvlsldpssss-sqqqlq
lmeegtnayisqrgeaieaiertinelggifgqlaqmvseqaeqiqridantddvvdnvdgaqrelmkywsr
vqgnrwlvakmfgvlmvffllwvlia---------------------gs------atpnrrgqysdsvlsel
esqnddqagemskkvkmlkdltmaigdeirdstafaekmndqfegtrnrlrgtmnrmlrmaertgvgwkvwi
gfffavfllfayvwl-mapalqisipsastatptkpytqynislqlplrkhdikkryndflqlhetltsqtq
qappaplpakswrtvnnealteerrkglekylqsiiasedprwrsstawrsflnlpskangsgrpgsssadp
------------------nhantsa-----------------------aatagdkealwr------------
-----------------rvlgketertreldnsgvlqlqkqvmqeqdedvlslgktvaklkdmgimineela
iqnemlglvgedvdrvqgkidvarnrikkihatagwaqlrqqaraqetqtealfhtyaqyaskadpkpseee
skteeqlneilekrtallgqlartldsep--tpsalkslarhreiltqhrtelarlkaqithardranllsn
vrndidayrsaeaqeaeymlnerrridnshnmadsvlsqayavnesfglqreslvgiqrritgaaaqipgin
glmqrigskkrrdgiilgsfialcfvallwf---------------adpygkdiktdpyappsygaaggsgq
pfrndspvppggyg----nsygqtggygsdpygtgss--ygglgrsstdagrnal-fgdaptraqqsrntgg
ydstempggygsgpreltaeeqedqdveaskqeirfikqqdvastrnarriaeqaeatgretlarlgaqger
ihnternldmasnqnrlaeekarelktlnrsmfavhvanpftakkreeaanaialekhqreraqrdatreea
ygstaraqrqqrdingnvvrtapganrnladrakyqfeadseddemeneiddnldaihrgaktlnmlgkamg
eeidsqnkhidriitktdkvddqiavnrarldrirnanelsnqltalsdslkttnalisrlsklsfqlaqei
hdglkdleeeleylkqeaedytnevrlsaqvvrlseelvhsrqqfrnaqikakfaseeakrkerelllesyr
kgtesqskpqlkhlkdeilvnassdvtaalrrthdllstelsrsrfaqetfdestaalsqlgedysnldtil
snsrnllgtllrsqksdtwyletafyillttlcwlffrrllygpfplffwrvftfpflgflsltgisrgaqa
fpsdmpdqpagvrvgaggagakagksgeqgqvseaigkmdvprnpkkrtfdvgvederdelmkilyigilkn
eekpavelcaerelssfsrftrgsvgefmsvfaktvaertkpgqrqdveeqsytfhayarsegvagiiitdh
eypgmvahqllskimdeflsryprsawanssaevpfpplkeyitkyqdpqqadsimkiqkeldetkivlhkt
iesvlergekidslvaksdglsaqskmfyqsakkqnscctvm--------fisyrhsyahdtrfvgdsereg
lmsnlgdgdavemdvlpprwldlqdevtqhlanvtskmkrldqmhakhvlpgfddkakeereiealtrditk
dftscqkaikgidrmvqeqqqhsgavsneltmaknlkmslasrvgdvstlfrkkqsaylkklrslggmassf
drsntpttdpammesetdrssaqstllqtarrtgvldsaieqrereieriaqgvidlsnlfqdlqtmvidqg
tvldridynvertaehvkeadkelkvatgyqrrsvkrkailllilivvgmfilllikpkrg---s-------
-----------------pelaearselestltdistdledlvesvravegdpykygldvaevgrrrklvadv
greveemrqklnetrkaalahpdafatdpgedddygaweeqrqmemmheqdealdgvfqtvgnlraqadtmg
releeqaemledtenitdrvgsklgvgmkkiryvieknedkyssccismliivliillmfvlfl----ynsa
lrqsksiradldilssqs-ssaalgqltaaitsfsrtlddyqrsindelvpdkatkgqerltnfrselldfr
srfaelkhtqqeqayaqnrsellgrrantpenpyaiasgaghgenvnplfrreshalrensffgsanqtlde
ylergravlgdlgdqremlkgtqkklysigstlgisgdtirmverrakqdk---------------------
-gselfsnyeaelklvqadlsqkldqipelseqrkaavsqadraleeakeliesmrlekqnipqalkikvnq
rfrnyqtdvdaagrklkgmqddrsalfgkrytdnpqdeqleqrqqllggterlerssgrlresqrianeted
igrntlgdlarqretiehtrttllqsegytdrsnktlkgmarrmatnkiitvaiiavlvililaviiskfra
dgglydpyvkgaeegdasnartqglqreidgavqtmqnnihkisergerldnlqdktdhlstqansfrrgan
rvrkqmwwkdmkmrmciivgiiillviiivpsaiygsllysciaynstilaehttaisgtsnlasiilpkis
hdsakltythndnfihyisgagltylvvakadlgrripfgylveikkrflstfestsfsslpaygaaafntq
mrqlmveygttkagdafknvqneidnvrgimteniervlergeridllvdktdrlggsardfrvrsrglrrr
mwwknvklmvlltvvvifllyllvgfgcgmsfqdnpnlrsddpsyaddpefnryttqlsdklfsltsnisrl
snqvallgtrretdrvrervqdllsetgdgfkeigeglkkvqawhdlgpskytskklstefkasltefqtlq
rsalekqrasasaartaldenegggatsssqqqqqqlqqdlrladqsevdfqetliiereseirniessvse
lnelfrdvatmvhdqgqsldiisenvtstrddtrnadqqlrtasrhqksargkaccllmvlaivlavvilav
vlststrqlllladhlklsllerqraislsldstkqdthivrsltnlhegiislea--qqsnsadlsrlrtq
yadlyaqygsapptstiqqpndlapdflsaqsrnkgvrfrddpianraalfqpyrdep-evpdqsnldnqqi
hayhknvlreqdeqldslgasigrqrmlgiqmgneldeqnvlledveqgvdrhshtldgaqrrlgriarkgk
dnwnwititiliiililvivvl
>PuGr_522_
------------------------------------------------------------------------
------------------------------------------------------------------------
------------------------------------------------------------------------
-------------------------------mvlstllarsdglplaasvddetendlseyrqqaklifrrl
netsetrcsiesgkytlhyvisnsvvylciaaksyprklafsyldelskefersysselskpnlrpyafvkf
dtfiqrtkklyqdtrtqsnldrlnedlgevtrvmtknmedllwrgdsldrmstmssslrdeslkyrkaarqi
nidafyrkwapvgvigimflfvvwwrfw------meqqnderleslyskinsiknvtidihsdslsqnllnq
tgeqfdsftsqlsdsanrfsrtisagssqrrviiysvgsviglfvlyrlfsssrtdefktaiqskrktnspp
ttnpskssdawtkeaqlvanniqelidflssirrayldpsqsgvrwfsenekdqidtlvavglkksvqgvra
leaaeksrkaqqdneqnalsrf--lgislssqsiakeqfdghrasilwflnqrltdlgkmikdqqetrakkk
mekvmksglaglnekagvpaiyrpkfdqlldpesmee---paientltsaqiqqfekestevlkatentlks
ikqtesslleisnlqtelvyhltqqnemidqlwddsiistgkikqgnqqllsaseskesr---mwfsepsnl
vlmigefrv---mdrtqefkscvasirsrtqrvpehkqrlldnsspsrkargefarlagmigkdiqqttvkl
sqlaqlakrktlfddrpveiseltyiikqdiaqlnqqiaqlqtfvkqnlsskqpvdehnnnvvmmlqsklad
tsmgfkdvleirtqnmkatrdrteqfqtpglata---sdsplygvnrslydppneylaldmgknsqgymqmq
laqdnsdaylqqrstaiesiestitelgsifsqlatmvaqqgeqvqridqdtidiesniqsaqsellkfyss
isgnrmlmfkvfgmimifflaiirlt------msklthrdpnallsrsptipnygqlpfsssfsnhrtaeel
esqndeaieglsakvrllkeitvnigtevkessnliatlndkfseatgvlsgtfkkmarmpknqygrwwywf
lflivvfwifvftwlw-mevqsiavksfeiikpkkpyvlytieigtklksytvcrrysqferlsedlkleld
sappkstslvgyslinqpskiaerqaglerwlktvivhkelkdktskalmdfleipsksshmddhsanpfts
qswlaehneirasvremylnqinvdgkrnlenitarlgrlteslklftrgtltegetsrrmqlistlqddce
rlsk-kilarsasrdrarvlgeetvetrqrdnrrlmqlnhviaqtqddklksltqilsrqkllglminqela
eqneilddldrdvdsasrklkeatkkinrltgevswetlrrqirslentleseittyaklctssnertites
reveeriednlkqlslqvdqiyrllqtsaaptgsmthacnrhkevlqeyerdfkrtrtslreceqrasllss
vrseissfkssqaseqdrhlndrssinsshrladdvlgqayetryqfsnqrrtlfnsnsrmgsviatvpgvn
slisminsrrrrdtlilatvaggctfmlllf---mfsrkkaveippvepkarappvnlls------------
-----ssrnpagps------ssgrpman-drfg-------------npdanrqelfkgarpp------nrsf
vdrdmdgppgssg----nqlddedeeveaikqqikftkqeslsstrnalriareaeetarntmnrlgeqsdr
lantenhldmakahavraddqqkeivalnrsifrptft--fnkkgkrdaheqkllsrheeekaereevrrqq
yesrertaetlkalaqpkgapgglrs-rladkaryqfentesddeledelddnlneisgltsrlnlmsktmg
teidsqnrklegmstktdrldnrihgqterlkrmatseqlprelrdslkniesaihelesvqlkqlsitnqi
kselnridhhleeleiladecedrtealrivedhrkhatrlrasfrtislevkrtlantlqssraellsgat
a------kpgrssnteealmsassdvtqslrntleimrqeldrsvmsthlleqqtatlqltsdqymsfgelm
ktsralistlqradlmdrilltgallffmlvciyilkkrildrgvsvliltpl--ttktiinsnnnndqilt
aaasaatavaslipglvsspdlpippppsgnlpakpppippsvdpkqsikpdpllpsheelmkvlsiqilap
hqppaipvaqasdlssfsflqrgsigeflnffaktvaertasgqrqsvqennytahaylraenligiiitdd
eypvrvafsllnklldefttkipeskwksavnnlgftavdeylvkyqdpkqadtilkvqqeldetkivlhkt
iesvlergekldslversnalssqskmfyktakkqnsccliv------mtqvffrldgkrfs---vtslrps
lifts----------ficyrvdfveeveelvdqirpkmvqldkltakhvlpgftdrsfeerqieeltteitq
gfrkcqllirkiqeiinrsraqkptgksdvtlvknaqiaaatkvqslsslfqkrqrvylqqlkgy---ekpq
neskalfeddtnessslhngfsqgneprqhqshhgvnqdieqrakeidgiaksiseladmfkdlgnlvldqg
tlldridynveqmstdirgaaqelktatqhqkrsgkcrvifllvllvfaavlilvykprhs-----------
------------------------------------------------------------------------
------------------------------------------------------------------------
------------------------------------------------------------------------
------------------------------------------------------------------------
------------------------------------------------------------------------
------------------------------------------------------------------------
-glelfnsyeqefndlvisirnalnvaknsveqrkavlrrverdyeeaeeilsqmdvelqsldralkptkqa
ysqatsseln-----------------sdpyqddssstkaaqrerllkanyllesssdrldssqrialetee
lgsgilrdlrgqreqientrdtlreadghldkasntlnkmirrmyqqrvisgviiavlillihpklihlff-
-----------------------------------mrdnitkvaergerldtlqdktdnlavsaqgfrrgan
rvrkqmwwkdmkmrllialgiivllliiiipivdaepllcalvaygtkiltehtistknfskasstilskip
pn--rltyaaedylfhyithd-vvfmcmseeslgrkipftflndlqrkffnqfsrsdlpstppygltsfnpe
lvslltsynlqpsgqqiniarselasvkdimiknvgeilnrgeriellldktdnlsaqssafrkrsqvlrrk
mwwkntrmialsaivvlmviyillaqacghkygeisvinpakphhkserkfqnlankvsthifrinsnvsgl
qklidllgssrdtsdirkklyg-----shlvhafnisiesvlti------ksnnkrfrgimqvqfrlfkey-
rgypwkdksnlkhgriasqdtrpqfqqqqqqkpaqrqqdeeevipdyeldyqealieereneireievgine
lnqifrdlgtivqeqggnidniesnvhrinndmsgavaelhqaheyqkksvrhrfv----------------
--pptparlssistslltsilelsqqnsleltvnpatkkilknlltlrdgliqtgideivglvrgvggmete
iqgidlslptttttttttttrtplidvleptsspvtsnlhqtpqsnsqssm--aidipdee--lmrseneqv
qriqqvllddqdrtldelsnaisrqrdlslhisselevqenlldeldqdldftsnrltrankrmdnlfkkia
kdgacwtifglvaillvc----
>SpRo_389_
------------------------------------------------------------------------
------------------------------------------------------------------------
------------------------------------------------------------------------
-------------------------------mvrstiiartdglplaasndddqdqslpeykqqaklifrrl
tpqseprcsiesgactlhylisdsivyltiadrsyprklafsylselsneftrsyppemskaglrpyafvkf
dtfiqrtkrlyldprvasgleqlnedlqdvtrimtknmedllwrgdsldrmstmssslrdeslkyrkaakki
ntdalirkwapvglggllffvflyyrfwesseqdleaqndqhlgqlhskiaalrgvtsdiyndsrgqnllds
tgnsfdsfktslsntstrfarsvqsgka--riqlaivagfvlifilykls----------------------
------------------------------------------------------------------------
------------------------------------------------------------------------
------------------------------------------------------------------------
------------------------------------------------------------------------
---------rpyfdrtpqfrsavesaafrispassvqqpllppqgggpgqrsefarmaakigkdiqgttgkl
eklaqlakrktlfddrpveiseltyiikqdiaalnqqiaqlqvftqtnlnagkqvsehnknvvtmlqtklad
ttigfkdvleirtqnmkasrdrteqftysgganpnpptdsplyrpppnssasegdflaldfgaptggymqme
laqqqddqylssrstaietiestvaelgqifsqlahmvavqgeqvtridadtediaanvtgaqsellryyas
vssnrwlmlkvfgvliifflvfvlvs----------------------------------------rtaedi
egqndealgqlsqkvkllknitinignevrdstkmlngmndtfgetgdflsgtmkkmkkmakkqggqwclwm
gfllivtlvffwtwvw--------------------------------------------------------
------------------------------------------------------------------------
------------------------------------------------------------------------
------------------------------------------------------------------------
-----------------------------------mdtvrrdlhattaqcsslltrysklaaqsnddlgrqk
eelelelgaaldtfsahidrlanfhatapppstsathalerhrdvyreylrdsertkrslqdaenranllgs
vreeisafktqtssvtdsllaergkidnshrmadatleqayatraefaaqrsglsqiqarmngvaaqvpgln
svigminsrrrrdsvimgtiigfctlallff-mglfdkkkkekipevepsasgsgrpgya-astnsyassqh
snagggppsyrspapsyvppsqggngygtshyarpmpp-qqgysqqtkeksskwgfggknkaaeqdardpya
qqggaaggygaygqqeqqfeneedeevegikqqmrftkqeslastrnavriareaeetaratldklgdqsdr
ianterhldlakahndravdetkelealnrsifrpnit--wnkaakrdreerrlldrhnaekaereqvrreq
fesrqridqtyhkmdenaagarsrakargsergryqfeatasddevedeidtnleelgglagrlkmlamtag
qevdsqnaklgkitgkvdvldnnvvkstqrlarsr-------------------------------------
------------------------------------------------------------------------
------------------------------------------------------------------------
------------------------------------------------------------------------
-------------------------------------------------------------mkilsiqlldq
sgqqaiavaaaqdlssfsfyqrgaigefmnffsrtvsertppgqrqsvqensytahvysrsdqlsgviitdq
eypvrvafsllnkildefttkvtrttweekarlvdypqlqeyvvkyqdpkqadaimkvqqeldetkiilhkt
iesvlergekldslvdksaalsassksfyktakkqnsccvic--rsrtnlflsyrdsaaltp----------
---------tv---------------------------tqldklhskhllpgfkdrtaeereihslansitq
dlrscqnhirkikqllnqlsnasgvspeellmaanvqtalatkvqtlsttfrkkqseylr------------
--------------------------------------eittrsteissiaqsitelsdlfkdlnslvidqg
tlldridwnveqmgrevksavgelqqatryqkrsgkcq-----------------------dgdpyyqvkad
vetsfehlstlseaytrtpddwnlselkaalsainpdiqeleetvqaieepgarlgidagevkkrrefvdrv
kqeieayrsryranrvhnashpldrpdsdlsa---sdfetqhqsllmeqqdrtltdiagtvgllreqarvig
tevfeqntmldeldqqvdstssklanaqrrmdkfmrdns---------------------------------
------------------------------------------------------------------------
------------------------------------------------------------------------
------------------------------------------------------------------------
------------------------------------------------------------------------
------------------------------------------------------------------------
-----------------------------------------------------------------------d
rsepydpyipaggsgaggdtrtaaiqqqindtvgimrdniskvaergerldvlqdktdtlaqsaqgfrkgan
rvrkrmvrkdmkmrmliaagiailviiivlpvltpgcllhaliargstilaehdagssqysnvtqtllskip
pn--kltyaadeilihyqksggitamvvsedaagrrmpfgflsqlhrqfvasf--pnsedlpaygansfske
iaklmkqyeenppqdaikqaqaelaatkdvmvksidavlsrgerieilvdrtdemsqqarafrkrstvlrrk
mwwknvkvliaigfsavllfyflvasacgstfahlsrfardnaq-eadeefrrlarslstqthkisantaai
sklvellgtskdnptlrtrlhdltestrevlkgstsdvkrlsdw-klqps-------------------dvs
rrsaekqrqfvqkakrtveaidagaispsetaqllelqttsdqindadlqfqeqliqeregeieqieqgite
lnqifkdlgqivgeqqsmidnietnvqsvardthgastqlteahayqrragrrmfclllvfllvltvvllav
ce----------------------------------------------------------------------
------------------------------------------------------------------------
------------------------------------------------------------------------
----------------------
>SaKu_533_
---mtnv------------------pflayilsskqlanldrlrkkavtkqlelknseefskyqniyqtkaf
eciqkkhdthktmeyqyelyqkssktrrysqqaenlnedlfrrkeddeavmelrkrllgrqqnknlaeptks
vdrqiedqdnlqqdliqnmsklvgslkqgavafqsaldedkqvlgaaeigiqvasqglmdvsgklrkydks-
klsylfyitvfifmilglvltfiivqlfpalmikstliyredglplctsvdnendpslfeqkqkvkivvsrm
tpqsateatlesgsfeihylkksmvyyfvicesgyprnlafsylndiaqefehsfaneypkptvrpyqfvnf
dnflqmtkksysdkkvqdnldqlnqelvgvkqimskniedllyrgdsldkmsdmssslketskryrksaqki
nfdllisqyapivivaffivflfwwifl----------ndskleglanklatfrninqeigdravsdsvinq
mtdslgsmftdlknsssrltrslkagngiwrmvglalliffilyilfklfmsnltsifqkyvavietrkeqg
ernirevndsfikecakllkflielnrvikeieknymd-----dlnmtdaekdefdmecrlqiqqyfkkfef
lenyemerhsll--lkkfqskpsnngkqvthpqdfekgvhefrlgvlrclnlwikyvsskfttiqqerlise
nkmn--------ddfsadaidisvsqsapvetvqdevkhyeetiskltqvqlqvletehsellnqkneqlkk
vetinktildvvniqnelsnhltvqsqninlmlnnqddievnikkgnkelrkakragrtakmttygaiamgi
fillldyv-mnikdrtsefqqsvlsykkrnnfkeqqrerlqeqqngnstnvsefqkrasgiaheisstaqll
sklavlakrkpmfndnpieiaelsflikrkiyaieqslvqlsqlkktdangqpsavqhsknvvnllntqmkn
isgnfkdvleerqrlemankdrwqklstdtehtqedeqntntvdlttynns--npfmtslleessqndsqlm
lmeegnnvylqernravetiestiqevgnlfqqlasmvqeqgeviqridanvddidlnisgaqrellkyfdr
iksnrwlaakiffvifvffliwilvn---rfggtnayqrdsgtqlfgdgrspafg--stgkldysqstlasl
esqseeqmgamgqrikalkslslrmgdeirgsnqtidqlgdtfhntsaklkrtfgnmmemakrsgisiktwl
iiffivgllffwvwitmsdklrihvdgvd-----pkyvlyris--tptk--lfykrysefwrlktqlekqig
ssipydfpekmwrryddpemiderrvglerflnelyndrdsrwrdtkiaqnflqlskakasqeepkqrqede
irwdelirdvkldld---eesddtpsvrrvlrartklhklrerlerdvkkslpgtevtrraallrsllkecd
ni--------nttqdrgrllgssntdsqgrtnsdlqqgqvqmvrdqeqelvalhriiqaqrglaldmneelq
tqnelltaleddvdntgrrlqmanrrarqfnsqpsfvtirgkaisletqtesllskystfaqttsseqtgqe
kkidkqveeilgqrqdvidsltqicdanpaisasklsqlqrhkeilqdhwksfrnirssiqqernrlnllfs
vkndiansatdpgdadeyiqnetrridqsnnvvdrlisqawetrsqfhsqsnvlntannkvlqtlqripgvn
qlimkintrrkknafvlatittlcilflfftaygkfanedkvyappgrpreeledldpyasanasvynssgg
g-ynsflnsynndgadqrnvssnpsqgkrnphtnmnsfdngsssnantnrnrsanpysrrsaenraaleqqq
eqqdfnatneqygeeearqqqeedeavdeikqeikftkqssvastrntlkmaqdaersgmntlgllghqseq
lnsvegnldlmkvqnkvadekvaelkklnrsilavhvsnpfnskrrrrereeqlknrkieeklmreqtnqqi
skstqriegamnannisevreryqrqnvlekakryqfenneeddemeleidrnldqiqqvsnrlkkmalttg
qeldsqqkrlnnieestddldinlhmntnrlagir-------------------------------------
------------------------------------------------------------------------
------------------------------------------------------------------------
------------------------------------------------------------------------
------------------------------------------------------------------------
------------------------------------------------------------------------
------------------------------------------------------------------------
------------------------------------------mfrdrtnlflsyrrtfphnipldiemgsyp
madlsrenkdthsdalppifidiaqdvddyllevrrlseqlarvyrknslpgfddkshdealiedlsfkviq
ilqkcygvmkrlktihnsqfvggqlsreeliildnlqktyaekiqtesnkfrvlqnnylkflnkddlkrnsa
ntedtllgeaarkregldidyskrtlqrqqqldttaeaylrerdeeitqlargvlevstifremqdlvidqg
tivdridynlentvvelksadkelnkathyqkrtqkckvillltlcvialfffvmlkpnshnedpfqqvvkd
tkeqlnridnyitrhstagdddqeeeiqdilkdveetivdldrsiivmkrdese------dvsdrevqvkni
kqqldslkfrfdqrtqtaiplkeseenstisnennggmsnpfqeqmlreqdvhldgihktmqnlhvqaqtmg
nelenqgqlldnmdegmdtvvnklargrrqlewvyeknkekyddccigllivvliillvlafia-nalynha
ikqksqlqqelarfeknltapislgsisatlvslektikqyaehlkrykedtnaekfanrlatltqdlddft
srfkdlkqsynes---nsrtqlfgsgvmdsdnpfsetimnkrnvggvsanslyqglqkeqsvfergnaqldy
ilemgqqsfeniveqnkilskvqdqmsnglrtlgvsertitsinkrvfkdklvfwialilfiigiyyvlkwl
rmsslltsyesdfkttleqakaslseapsqqsqrnstlkqveqqqdelfdlidqmdvevnnsnaseratyka
klrewkkaiqdikrplqslvgdrdrlfgd------snidddqrqqllsnhailqksgdrlkdasrianeteg
igsqimmdlrsqretlenarqtlfqadsyvdksiktlktmarrlvankflsyaiiavlillillvlfskfks
ssvpydpyvpnstsnpnsqnktaalrqeiddtvgimrdninkvaergerltsiedkadnlaisaqgfkrgan
rvrkqmwwkdlkmrmclflviiillvviivpivvhfsvsyscfqfqgtitsaneqpvifhnlimdmvlpkvv
pinkmsmnlidgfdcfysdhdptvyvcftlvdipkilpirilsglqvy-----dsnatnellsshvgildsf
heelvkyrnqtnyndigdatedqikdviqimndnidkflerqervsllvdktsqlnsnsnkfrrkavnikei
mwwqkvknitlltftiilfvsaafmffylmsedgffgnvwdgprfsdspefqtlkedvaaelfeingqistl
qqftttlksfidvekinrrsvakieeigelikkvntsvkkidaieeasldiiareklvrdvsyslqefqgiq
rqftevmkqvnekaresleadeeqgqnsqiripssqivierdpinneefayqqnlieqrdqeisniergite
lneifkdlgsvvqqqgvlvdnieaniyttsdntqmasnelrkamryqkrtsrwrvyllvvllvmlffiflim
ki----------------------------------------------------------------------
------------------------------------------------------------------------
------------------------------------------------------------------------
----------------------
>PyTr_645_
dttsinlnrllsrldsivlldpspqlrksayerarvsaniehartlllslehsakkrelikqlnqriyelnq
lddeasvdsdeededqfpsyapkvkteagrdiststegneafqnaaqglaselrrrgkadtevagaqptlah
teallsherteqesltanlldmakqlkqqsihfgntlegdksivdrtlagldkntlnmdaasrtmgtlrrmt
gkgwwdrmklyamiaglwliaflivfigpkimikhtmisrldgllltasvddetdrefnevkgkvklvqrrl
nrnseqqasiesgnytyhyiiegdlcflcicdrsyprklaftylsdlareftttyqpqqysptcrpyafvef
dtfiqrtkktyqdsratqnldklndelkdvtkvmtkniedllyrgdslermgdissrlredsrkykkaavri
nwelllkqygpigglafiiivfiwwrff--------------------------------------------
---------------------------------------------------mditpafnqvlakhdarpikp
hvfrvealddfvkeayrirthiaklhtdlryirqsylstapppsayltdaqrneidaqaklsinqlndaikr
lgiaeqarqatekqkkrakqgltaksveeeieetkantikahresiiwslqnqleqcgrfqsammeirlmre
veksksvlyktrgmnggssvggesadyrakstytqdess-avienqldpeqlqlfaqenqdmlkqyedqldk
vrqtekslteiaelqstlatnlsiqaahidqlvedslnttenvgsgnkelkratergstaqkvfwattvfcg
tlilwdlfivsiqdrtdefrsilaqaqrrqsktgaqrqslltaqektqaqrsefarnaaevargvastmqkl
erlsqlakrktlfddrpvefdeltfvikqdmtalsgqvqslqqmnakqhpkvdqegehnsnvvillkdklqn
vgtnfkdvlevrtknmqasrsrteqflstaaqqsldptdsplyqtpqrgr-spqdllslepsgpsqsdaqll
lmeeaqnayiqqrgqaiesiestiqelggifsqlaqmvseqgeqiqridantedvvdnvegaqrelmkywsr
vqgnrwlvakmfgvlmiffllwvlismssrfsrp-----ddradlfsrshkprygatpnsrgqysaavldel
esqndehvgvltgkvrmlkdlthligdeirtsttlaekmndqfensrykikgtmnrmlvmaqktgvgwkvwv
gffaavillfwwvwlg-mpslkisipttqeqtpekpytsytvkiefpraattvskrysdftaldaslrsevq
sappaplppkswstasspeavekrrqgleaylraiessedgrwrvskayktflgigdeeagsqfgrdrvrds
adwldkhselksnlqdarqheaaanakkslvragtlisaldeglsrlgseklgegeirrrrdmisglrkerd
glesvlnsmavtesqkarvlgqetdrtreldndgvlqlqqqiireqdedlvdlatvvrrmkemgvqinaelv
eqnalmglfeedvervdgkikiakkrvdkirtgggwaqlrqqartleqqtetlfhtysqfgstpnakpseee
lrvetrlqevleqrdglvgqlsrlldsesthgisavkqlarhrevlsdhrrelarlkstlndarnranllsn
vrsdidayrsaeqaeadymldernridnshnvadsvlsqayavqenfslqretianinrrivgaasqvpgin
sligrigskkrrdgiilgtfiafcflmllwf-mglfskksgkespapnpyaappakdpya-qpppsypggad
nsfrqktpavtgpggaqgasygaqsgygqdaygggppqrygglgrtsteagrnelfgnapkrqqaqpaggsa
pggygsatpggygdrqltaeeqeeedieatkqeikfmkqqdvsstrnalrlaeqametgrgtlstlgaqger
ihnternldlasiqsdrangqtkelarinasmfsi-vpnpftgnskrekemqkamdqhardretreatnraa
whsanrvneaqrgi-gaagaggansgsklsrmnnyqfeaddededmekqiddnltqlhtmakglnqlgraig
tevdaqnehitritgktdqvddkiarnrlklerihttqalttrlntlsesnkaigqliqrlakldfqlsaei
heslkgleeeleflrqevedvtlrsrlavllarltedlrlsrsqyrkaqltakhnadraklkerellfsnlq
sstyrqrkqqqgisegeivaqassdvttalrrthqlmqeelsrsrfaqetleqssaaledlgekysdlntll
ansrslvttlvkstktdtwylettfyilittvvwlffrrwlygpltwfliwpvklvlfavlpfgaavqpsaa
ggiprrqpnaphyipagrgggarihehdpnsysqkvgkmdkprnpkkkmweedveskrdelmkvlyigilrn
evkpavelcaerdlssysrftrgsisefmsftaktvaertrpgqrqdveeqqytfhvygrtegicgliitdq
eypalvahqllskicdeflakyprsafatat-emsypelkdyivkyqdpqqadsimkiqkeldetkivlhkt
iesvlergekidnlvqksdglsaqskmfytqakkqnsccvvmmwrdrtnlfisyrqsyshhpgfrmsderqg
lmssgddgdavemdllpprwldvqdeitehlaeiakqtrkldqlhqkhvlpgfddkkreereiehltqgitr
lfqkcqqaikrietmvreakqqgninqgeeimaqnlkislatrvgevsamfrkkqsaylkklrdlggfasp-
frsatpvndpalqesdadrsfsqstllqtkrmhdpnealiaqrereiediaqgiielanifqelqtmvidqg
smldridynvenmsrdvkeadkelkvasgyqkrtikrkimlllailiagvfillslklsrkilss-----rd
vlsalntarplfksylrpelrearseleqtlqdlsqdledlvesvkavehdpyrfgleideverrrrlvkev
gheienmreelqqtngdmlpdpdsfeeedty----aafeqerqmelmheqdealdgvfrtvgnlrqqaddmg
releeqgellndvdtvadrvggklqtglkkvgwvikqnega-----------------------mnalfnsa
lrqstsirkdldqfadaaspsphlaqlnasltsfartiddygklakqepvqtkaekaqerlknfraeleeyr
tsfkriksanediqtteartellgrrtatpenpyaltaaaaqhsafapsqpreghvlrentffnktseqlde
fldrgravlgdlgqqrdmlkgtqkrlytvantlgisgdtirmverrakqdkwifwagvvifflfcwlvihfl
rgterfggyeaelklvqadlsqqieqiketteprkaaisraeraleeaeeligqmrieksnipanlkskyna
rfrnfehdidttkrkletytsdrsklfgdrytdnpgdaqleqrqqllsgtdrlnrssgrlresqrialeteq
igantlgdlhrqreqivntrerllesetytdrsiktlrgmarrmatnriitiaiitvlvllimaviyskfrr
eeppydpyipgagqgqngnhrtaalqaeidstvgimrdninkvsergarldslqdktdnlavsaqgfrrgan
rvrkqmwwkdmkmrmclivgiiillvviivpsvvatqllyaciahnttvlaehtaassnasslvslvlpria
hdtshktidqskffihcltaggltflviaerdlgqripfgfltnlekkffaefastnfhdlppygcasfnga
lkrlmveqggtqagdalrtaqreiegvreimteniervlergehmsvlvdktgrlgenardfrvrsrtlkrr
mwwknvklmvllmlvvifliylfvgfgcgmsfqrssalreddasyaddpefrdfatklsddlfaltrnvarl
sqetaklgtkhetarvrervkttveetsdkfkelgeglkkittwpdvgpskftqsklqrefkatltefqhlq
kqalekekqsaqaartalqdasspsderggefgqqqeqeqlrlanqdevdfqesliiereseirnieqsvge
lnelfrdvahmvheqgaqldiieenvdtthdasrgahinlkqasnyqksarskacilllilaivlviivlav
alatnppqlflladhiklsllerqralslnlpsnsqdgqisrsleqlrsgieslesqvdesitsqlprlrtq
lndltsqfsnaatsptltnpndlipdfkkkaalsksvrfsdnpdpnraalf-pyrddpseapdqshldneqi
hqyhsqvirdqddqldrlgesigrqrelsmqigdeldgqvlllddveegvdrhqaqfvrargrldrfsrkar
enwsltvivvliiilvlliiit
