# Supplementary material for: Phylogeny of the SNARE vesicle fusion machinery yields insights into the conservation of the secretory pathway in fungi
Source: BMC Evol Biol. 2009 Jan 23;9:19. doi: 10.1186/1471-2148-9-19 (PMC2639358; doi:10.1186/1471-2148-9-19)
Supplement: Additional file 3 — Alignment and tree files. Detailed information to all sequences and trees are contained in a zipped file, which contains all phylogenetic trees in Nexus-format (.nex) and all alignments used to calculate the trees in Fasta-format (.fasta). In addition, a text file is provided ("id2information.txt") that allows to identify the sequences used for our analysis in the NCBI data base: listed is the sequence number & name used in our alignments & trees and the respective gi string. [file 1471-2148-9-19-S3.zip › id2Information.txt]

6736	AsOr_Sft1	gi|117166093|dbj|BAF36379.1| SNARE [Aspergillus oryzae]
11245	CaPa_Ykt6	contig005569
11254	PyTr_Sec22	PTRG_03758 | Pyrenophora tritici-repentis protein transport protein SEC22 (translation) (216 aa)
2825	AsTe_Pep12	ATEG_05500.1; conserved hypothetical protein; SNARE domain; DF-Pep12 [Aspergillus terreus]
438	CaGl_Ufe1	gi|50292063|ref|XP_448464.1| unnamed protein product [Candida glabrata]gi|49527776|emb|CAG61425.1| unnamed protein product [Candida glabrata CBS138]	
11288	CoPo_Ykt6	CPAG_04779 | Coccidioides posadasii  RMSCC 3488 SNARE Ykt6 (translation) (199 aa)
11142	TrAt_SsoB	jgi|Triat1|152880|estExt_Genewise1Plus.C_60232
6761	PoPl_Nyv1	jgi|Pospl1|121354|estExt_Genewise1.C_1600030
9885	VaPl_Vti1	gi|156848949|ref|XP_001647355.1| hypothetical protein Kpol_1018p25 [Vanderwaltozyma polyspora DSM 70294]
10096	SaCa_Tlg1	gb|AACF01000042.1|  Saccharomyces castellii NRRL Y-12630 YM476-Contig660, whole genome
10234	RhOr_Sft1	RO3G_11452.1 predicted protein (Transcript:RO3T_11451) | Broad
1299	YaLi_Tlg2	gi|49650585|emb|CAG80320.1| unnamed protein product [Yarrowia lipolytica CLIB99]gi|50554615|ref|XP_504716.1| hypothetical protein [Yarrowia lipolytica]	
3137	HiCa_Tlg2	HCAG_01326.1;Supercontig1:4712538-4714876+;SNAREdomain;syntaxin;DF_Tlg2[Histoplasma capsulatum]
10117	SaKl_Ufe1	gb|AACE03000001.1|  Saccharomyces kluyveri NRRL Y-12651 SKLU-Cont10078, whole genome 
2826	AsTe_Syx8	ATEG_02459.1; conserved hypothetical protein; SNARE domain, DF-syx8 [Aspergillus terreus]
11146	TrAt_Pep12	jgi|Triat1|146304|estExt_fgenesh1_kg.C_40004
1484	YaLi_Bos1	gi|49651976|emb|CAG78919.1| unnamed protein product [Yarrowia lipolytica CLIB99]gi|50557396|ref|XP_506106.1| hypothetical protein [Yarrowia lipolytica]	
323	SaCe_Snc2	gi|6324903|ref|NP_014972.1| mediate the targeting and transport of secretory proteins; Snc2p [Saccharomyces cerevisiae]gi|1711414|sp|P33328|SNC2_YEAST Synaptobrevin homolog 2gi|2133172|pir||S62059 synaptobrevin homolog SNC2 - yeast (Saccharomyces cerevisiae,')gi|1163064|emb|CAA89974.1| SNC2 [Saccharomyces cerevisiae]gi|1420715|emb|CAA99647.1| SNC2 [Saccharomyces cerevisiae]	
2862	CaLu_Sed5	CLUG_04469.1; Supercontig 5: 757217-758176 +; SNARE domain; syntaxin; DF_Sed5 [Candida lusitaniae]
3875	LoEl_Pep12	LELG_03904.1 conserved hypothetical protein (Transcript:LELT_03904)
2952	PiSt_Pep12	jgi|Picst3|36316|fgenesh1_pm.C_chr_5.1000184; DF_unklar [Pichia stipitis]
9884	VaPl_Sec22	gi|156839434|ref|XP_001643408.1| hypothetical protein Kpol_1042p8 [Vanderwaltozyma polyspora DSM 70294]
391	AsNi_Tlg1	gi|40740003|gb|EAA59193.1| hypothetical protein AN8171.2 [Aspergillus nidulans FGSC A4]	
4520	NeSa_Tom	gi|119491721|ref|XP_001263355.1| SNARE-dependent exocytosis protein (Sro7), putative [Neosartorya fischeri NRRL 181]
3089	CoIm_Ufe1	gi|90299490|gb|EAS29121.1| hypothetical protein CIMG_07867 [Coccidioides immitis RS]
9946	GiZe_Vam7	FGSG_12950.3 conserved hypothetical protein (Transcript:FGST_07562)- F. graminearum: Supercontig 4: 618038-618406 -
495	CaGl_Use1	gi|50291011|ref|XP_447938.1| unnamed protein product [Candida glabrata]gi|49527249|emb|CAG60889.1| unnamed protein product [Candida glabrata CBS138]	
6649	NeFi_Sft1	gi|119469037|ref|XP_001257910.1| conserved hypothetical protein [Neosartorya fischeri NRRL 181]
10148	SaMi_Pep12	gb|AABZ01000245.1|  Saccharomyces mikatae IFO 1815 contig_821, whole genome shotgun
9783	MyFi_Vti1	jgi|Mycfi1|32982|e_gw1.5.867.1
2921	LaBi_Sec9	jgi|Lacbi1|187271|estExt_GeneWisePlus_worm.C_10969; DF_Sec9 [Laccaria bicolor]
630	SaCe_Vam7	gi|6321226|ref|NP_011303.1| Regulator of vacuolar morphogenesis; hydrophilic protein, heptad repeat motif [Saccharomyces cerevisiae]gi|1322854|emb|CAA96928.1| VAM7 [Saccharomyces cerevisiae]gi|3645895|gb|AAC49494.1| Vam7pgi|320869|pir||S31263 vacuolar morphogenesis protein VAM7 - yeast (Saccharomyces cerevisiae,')gi|418174|sp|P32912|VAM7_YEAST Vacuolar morphogenesis protein VAM7gi|218503|dbj|BAA01977.1| ORF [Saccharomyces cerevisiae]	
3858	CaTr_Ykt6	CTRG_04319.3 hypothetical protein similar to YKT6 (Transcript:CTRT_04319)
1345	CrNe_Nyv1	gi|50260902|gb|EAL23552.1| hypothetical protein CNBA1990 [Cryptococcus neoformans var. neoformans B-3501A]
10023	AsTe_Sft1	A. terreus: Supercontig 8| Broad
10689	UrAp_Vti1p	gi|169738308|gb|FE663619.1|FE663619 UAHYP_20B_F_F10 UaHyphae_ARS Uromyces appendiculatus cDNA clone UAHYP_20B_F10, mRNA sequence| Orf 2[Uromyces appendiculatus]
209	GiZe_Gos1	gi|42544995|gb|EAA67838.1| hypothetical protein FG01020.1 [Gibberella zeae PH-1]	
3847	CaTr_Sec20	CTRG_02778: hypothetical protein similar to Sec20p
6540	BaDe_Sec9	BDEG_03752.1 predicted protein (Transcript:BDET_03761)
11223	CaDu_Vam3	CHR3.070111.seq
11301	UnRe_Sft1p	UREG_01184.1 predicted protein (Transcript:URET_01184)
6643	NeFi_Nyv1	gi|119471932|ref|XP_001258245.1| synaptobrevin-like protein Sybl1; putative [Neosartorya fischeri NRRL 181]
10044	KlWa_Sed5	gb|AADM01000091.1|  Kluyveromyces waltii NCYC 2644 cont90, whole genome shotgun sequence
1438	NeCr_Gos1	gi|32422923|ref|XP_331905.1| hypothetical protein [Neurospora crassa]gi|28927288|gb|EAA36243.1| hypothetical protein [Neurospora crassa]gi|38567213|emb|CAE76505.1| related to SNARE protein of Golgi compartment [Neurospora crassa]	
9987	CaTr_Snc	Supercontig 4: 1410765-1410851 + Supercontig 4: 1410928-1411110 +++
3070	ChGl_Tlg1	gi|88178986|gb|EAQ86454.1| hypothetical protein CHGG_07707 [Chaetomium globosum CBS 148.51]
2974	NeHa_Sec9	jgi|Necha1|73062|estExt_gwp_GeneWisePlus.C_21288; DF_Sec9 [Nectria haematococca]
10692	UrAp_Sft1p	gi|120428795|gb|EH303833.1|EH303833 UAHYP_15B_F_A08 UaHyphae_ARS Uromyces appendiculatus cDNA clone UAHYP_15B_A08, mRNA sequence| Orf 1[Uromyces appendiculatus]
10143	SaKu_Vti1	gb|AACI02000566.1|  Saccharomyces kudriavzevii IFO 1802 YM6553-Contig02.1488, whole
2827	AsTe_Tom	ATEG_04630.1; conserved hypothetical protein; DF-Tom [Aspergillus terreus]
10095	SaCa_Syx8	gb|AACF01000006.1|  Saccharomyces castellii NRRL Y-12630 YM476-Contig717, whole genome
2985	NeHa_Snc	jgi|Necha1|71625|estExt_gwp_GeneWisePlus.C_10093; DF_Snc [Nectria haematococca]
11296	CoPo_Sec20	CPAG_05898 | Coccidioides posadasii  RMSCC 3488 conserved hypothetical protein (translation) (394 aa)
11291	CaDu_Use1	CHR6.07011.seq
10141	SaKu_Vam3	gb|AACI02000044.1|  Saccharomyces kudriavzevii IFO 1802 YM6553-Contig02.2052, whole
11305	CoPo_Sed5	CPAG_07401 | Coccidioides posadasii  RMSCC 3488 syntaxin-5 (translation) (324 aa)
9771	PuGr_Sso	PGTG_10893 |  Puccinia graminis f. sp. tritici conserved hypothetical protein (345 nt)
9891	VaPl_Gos1	gi|156837591|ref|XP_001642817.1| hypothetical protein Kpol_388p2 [Vanderwaltozyma polyspora DSM 70294]
10716	MiVi_Ssop	gi|156582368|gb|CU369843.1|CU369843 CU369843 Microbotryum violaceum 100.02 Microbotryum violaceum cDNA similar to Syntaxin,putative. 352 bp; Evalue=6e-13, mRNA sequence| Orf 2[Microbotryum violaceum]
10196	CoCi_Bos1	CC1G_11830.1 hypothetical protein (Transcript:CC1T_11830)|Broad
1121	CaGl_Sec20	gi|49526689|emb|CAG60316.1| unnamed protein product [Candida glabrata CBS138]gi|50289895|ref|XP_447379.1| unnamed protein product [Candida glabrata]	
10154	SaMi_Snc1	gb|AABZ01000021.1|  Saccharomyces mikatae IFO 1815 contig_1291, whole genome shotgun
10198	CoCi_Sft1	CC1G_09473.1 predicted protein (Transcript:CC1T_09473)|Contig 313|Broad
3897	MyGr_Vam7	jgi|Mycgr1|71032|estExt_gwp_gw1.C_12207
9873	TrVi_Sed5	jgi|Trive1|71193|estExt_Genewise1Plus.C_10897
365	CrNe_Tlg1	gi|50258409|gb|EAL21098.1| hypothetical protein CNBD4740 [Cryptococcus neoformans var. neoformans B-3501A]gi|57226885|gb|AAW43345.1| hypothetical protein CND01580 [Cryptococcus neoformans var. neoformans JEC21]gi|58266992|ref|XP_570652.1| hypothetical protein CND01580 [Cryptococcus neoformans var. neoformans JEC21]	
3869	LoEl_Sso	LELG_02512.1 protein SSO2 (Transcript:LELT_02512)
10012	AsFu_Gos1p	Afu1g10500: Vesicle transport v-SNARE protein superfamily|Broad
6642	NeFi_Gos1	gi|119495886|ref|XP_001264719.1| Vesicle transport v-SNARE protein superfamily [Neosartorya fischeri NRRL 181]
223	UsMa_Tom	gi|46098944|gb|EAK84177.1|  hypothetical protein UM03266.1 [Ustilago maydis 521]gi|49073304|ref|XP_400881.1| hypothetical protein UM03266.1 [Ustilago maydis 521]
10053	KlWa_Vam3	gb|AADM01000101.1|  Kluyveromyces waltii NCYC 2644 cont100, whole genome shotgun
10189	SaPa_Vti1	gb|AABY01000110.1|  Saccharomyces paradoxus NRRL Y-17217 contig_160, whole genome shotgun sequence Length=36698
6679	PhNo_Ykt6	gi|111069208|gb|EAT90328.1| hypothetical protein SNOG_02116 [Phaeosphaeria nodorum SN15]
3865	LoEl_Sec22	LELG_03365.1 protein transport protein SEC22 (Transcript:LELT_03365)
9926	AsNg_Gos1	fge1_pg_C_3000841 fge1_pg_C_3000841 (Transcript:fge1_pg_C_3000841.1)-A. niger: Contig 3: 3019288-3020119 +
2943	PhCh_Snc	jgi|Phchr1|134289|e_gww2.12.354.1; DF_snc [Phanerochaete chrysosporium]
10709	LeSc_Ssop-2	fgp|LscoSEQ7110| Orf 2
3912	TrRe_Snc	jgi|Trire2|53601|e_gw1.1.2108.1
2903	HiCa_Tlg1	HCAG_00446.1; Supercontig 1: 1532275-1533227 +; SNARE domain; DF_Tlg1 [Histoplasma capsulatum]
1725	AsNi_Pep12	gi|40741143|gb|EAA60333.1| hypothetical protein AN4416.2 [Aspergillus nidulans FGSC A4]	
11134	TrAt_Ufe1	jgi|Triat1|85992|fgenesh1_pg.C_scaffold_2000385
2963	PiSt_Nyv1	jgi|Picst3|41744|e_gwh1.2.1.1353.1; DF_Nyv1 [Pichia stipitis]
3038	UnRe_Sed5	UREG_06100.1; Supercontig 4: 11430-12585 +; SNARE domain; syntaxin; DF_Se5 [Uncinocarpus reesii]
689	CaAl_Ykt6	gi|25349719|pir||T52162 probable snare protein - yeast (Candida albicans,')gi|3859707|emb|CAA21982.1| probable snare protein [Candida albicans]
240	UsMa_Vam7	gi|46101422|gb|EAK86655.1| hypothetical protein UM05406.1 [Ustilago maydis 521]gi|7407655|gb|AAF62178.1| Yup1 [Ustilago maydis]gi|49078562|ref|XP_403021.1| hypothetical protein UM05406.1 [Ustilago maydis 521]	
11264	PyTr_Pep12	PTRG_04097 | Pyrenophora tritici-repentis SNARE domain containing protein (translation) (272 aa)
3032	UnRe_Ykt6	UREG_02806.1; hypothetical protein similar to YKT6 SNARE protein; Supercontig 1: 7478660-7479288 +; synaptobrevin; DF_Ykt6 [Uncinocarpus reesii]
2861	CaLu_Vam3	CLUG_05503.1; Supercontig 7: 556779-557573 -; SNARE domain; DF_Vam3 [Candida lusitaniae]
11239	CaPa_Tlg2	contig005809
9924	AsNg_Bet1	fge1_pg_C_5000034 fge1_pg_C_5000034 (Transcript:fge1_pg_C_5000034.1)-A. niger: Contig 5: 95389-96109 +
10064	SaBa_Sec22	gb|AACG02000091.1|  Saccharomyces bayanus 623-6C YM4911-Contig02.574, whole genome
2887	FuVe_Tlg1	FG07007.1; Contig 292: 19575-20339 +  (chromosome 4); ELK domain; Extensin-like protein repeat; KID repeat; YLP motif; DF_Tlg1 [Fusarium verticillioides]
9923	AsNi_Sft1	AN10508.3 hypothetical protein (Transcript:AN1T_06254)-A. nidulans: Contig 67: 242010-242461 +
581	NeCr_Ufe1	gi|32416334|ref|XP_328645.1| predicted protein [Neurospora crassa]gi|28924061|gb|EAA33219.1| predicted protein [Neurospora crassa]	
245	CaAl_Vam3	gi|46445108|gb|EAL04378.1| potential syntaxin [Candida albicans SC5314]gi|46444952|gb|EAL04223.1| potential syntaxin [Candida albicans SC5314]
1419	DeHa_Vam3	gi|49656534|emb|CAG89210.1| unnamed protein product [Debaryomyces hansenii CBS767]gi|50424553|ref|XP_460865.1| unnamed protein product [Debaryomyces hansenii]	
10684	TrVe_Vti1p	fgp|TverSEQ9098| Orf 0
3007	ScSc_Ufe1	SS1G_14096.1; Supercontig 29: 210772-212447 +; DF_Ufe1 [Sclerotinia sclerotinia]
2230	AsOr_Vti1	gi|83768096|dbj|BAE58235.1| unnamed protein product [Aspergillus oryzae]
6719	ScJp_Vti1	SJAG_04023.1 SNARE (Transcript:SJAT_04023)
11170	PaBr_Sso	PAAG_09048 | Paracoccidioides brasiliensis Pb01 conserved hypothetical protein (translation) (337 aa)
1112	MaGr_Vam7	gi|38108648|gb|EAA54636.1| hypothetical protein MG05428.4 [Magnaporthe grisea 70-15]
9763	PuGr_Vti1	PGTG_16392 |  Puccinia graminis f. sp. tritici predicted protein (220 nt)
9879	TrVi_Syx8	jgi|Trive1|7747|gw1.23.86.1
10744	BlEm_Bet1p	gi|148883728|gb|EE730837.1|EE730837 BeE60C27B11 BeE60C Blastocladiella emersonii cDNA clone BeE60C27B11 5', mRNA sequence| Orf 1[Blastocladiella emersonii]
2870	CoCi_Ykt6	CC1G_09913.1; Contig 159: 52186-52980 +; synaptobrevin; DF-Ykt6 [Coprinus cinereus]
764	YaLi_Nyv1	gi|49646342|emb|CAG82703.1| unnamed protein product [Yarrowia lipolytica CLIB99]gi|50545876|ref|XP_500476.1| hypothetical protein [Yarrowia lipolytica]	
10165	SaMi_Vam7	gb|AABZ01000057.1|  Saccharomyces mikatae IFO 1815 contig_996, whole genome shotgun
11242	CaPa_Vam3	contig005807
861	CaAl_Sec20	gi|7159589|emb|CAB76200.1| Sec20p [Candida albicans]
10513	MaGl_Use1	gi|164655592|ref|XP_001728925.1| hypothetical protein MGL_3919 [Malassezia globosa CBS 7966]
11285	PoAn_Bet1	Pa_3_6990|chrm3_SC2|Putative protein-transport protein BET1
10003	DeHa_Sec20	ref|NC_006043.1|  Debaryomyces hansenii CBS767 chromosome A, complete sequence
6526	AsCl_Snc	gi|121703946|ref|XP_001270237.1| SNARE protein Snc2; putative [Aspergillus clavatus NRRL 1]
2954	PiSt_Tlg2	jgi|Picst3|58577|e_gww1.4.1.1406.1; DF_Tlg2 [Pichia stipitis]
2975	NeHa_Sec20	jgi|Necha1|41417|e_gw1.4.1670.1; DF_Sec20 [Nectria haematococca]
2784	AsFu_Ykt6	gi|66849507|gb|EAL89835.1| SNARE protein [Aspergillus fumigatus Af293]gi|70994052|ref|XP_751873.1| SNARE protein [Aspergillus fumigatus Af293]
1536	KlLa_Tlg1	gi|50308207|ref|XP_454104.1| unnamed protein product [Kluyveromyces lactis]gi|49643239|emb|CAG99191.1| unnamed protein product [Kluyveromyces lactis NRRL Y-1140]	
1258	UsMa_Ufe1	gi|46095925|gb|EAK81158.1| hypothetical protein UM00340.1 [Ustilago maydis 521]gi|49067330|ref|XP_397955.1| hypothetical protein UM00340.1 [Ustilago maydis 521]	
10090	SaCa_Sec92	gb|AACF01000144.1|  Saccharomyces castellii NRRL Y-12630 YM476-Contig575, whole genome
4516	AsCl_Tom	gi|121705688|ref|XP_001271107.1| SNARE-dependent exocytosis protein (Sro7), putative [Aspergillus clavatus NRRL 1]
902	CaGl_Vam3	gi|49525877|emb|CAG59496.1| unnamed protein product [Candida glabrata CBS138]gi|50288281|ref|XP_446569.1| unnamed protein product [Candida glabrata]	
1124	DeHa_Tlg1	gi|49657421|emb|CAG90208.1| unnamed protein product [Debaryomyces hansenii CBS767]gi|50426309|ref|XP_461751.1| unnamed protein product [Debaryomyces hansenii]	
9777	MyFi_Sec22	jgi|Mycfi1|7401|gw1.32.154.1
2822	AsTe_Nyv1	ATEG_05042.1conserved hypothetical protein; synaptobrevin; Supercontig 7: 303690-304510 +; DF_Nyv1 [Aspergillus terreus]
644	DeHa_Vam7	gi|49652345|emb|CAG84637.1| unnamed protein product [Debaryomyces hansenii CBS767]gi|50407033|ref|XP_456681.1| unnamed protein product [Debaryomyces hansenii]	
11160	PaBr_Sec22	PADG_04764 | Paracoccidioides brasiliensis Pb18 transport protein sec22 (translation) (215 aa)
10116	SaKl_Tlg2	gb|AACE03000004.1|  Saccharomyces kluyveri NRRL Y-12651 SKLU-Cont10108, whole genome
11318	CoPo_Syx8	CPAG_02605 | Coccidioides posadasii  RMSCC 3488 v-SNARE (translation) (276 aa)
9855	FuOx_Nyv1	FOXG_09088.2 hypothetical protein similar to SNAP-25 (Transcript:FOXT_09088)-F. oxysporum: Supercontig 11: 635354-636365 ��
10184	SaPa_Tlg2	gb|AABY01000233.1|  Saccharomyces paradoxus NRRL Y-17217 contig_377, whole genome shotgun sequence Length=12885
10728	PhPc_Nyv1p	gi|120511560|gb|EH239694.1|EH239694 JGI_ACAC12821.rev ACAC Phakopsora pachyrhizi TW72-1 germinating urediniospores on water surface (20C/16 hours/dark) Phakopsora pachyrhizi cDNA clone ACAC12821 3', mRNA sequence| Orf 5[Phakopsora pachyrhizi]
11158	PaBr_Sec20	PAAG_00659 | Paracoccidioides brasiliensis Pb01 conserved hypothetical protein (translation) (405 aa)
2830	CaGu_Snc-p	PGUG_05601.1; Supercontig 7: 756810-757034 +; Synaptobrevin; DF-Snc [Candida guilliermondii]
6705	ScJp_Gos1	SJAG_04739.1 protein transport protein gos1 (Transcript:SJAT_04739)
2961	PiSt_Bos1	jgi|Picst3|65392|estExt_fgenesh1_pm.C_chr_3.10101; DF_Bos1 [Pichia stipitis]
11235	CaPa_Sft1	contig005807
6776	PoPl_Tom	jgi|Pospl1|126275|estExt_fgenesh3_pg.C_480018
3950	PhBl_Tlg2	jgi|Phybl1|23780|e_gw1.25.172.1
10018	AsNg_Ufe1	A. niger: Supercontig 7|Broad
3866	LoEl_Sec9	LELG_04626.1 protein transport protein SEC9 (Transcript:LELT_04626)
9854	FuOx_Gos1	FOXG_00372.2 hypothetical protein similar to v-SNARE (Transcript:FOXT_00372)- F. oxysporum: Supercontig 1: 1201030-1202040 +
2949	PhCh_Bos1	jgi|Phchr1|134040|e_gww2.6.492.1; DF_Bos1 [Phanerochaete chrysosporium]
2973	NeHa_SsoA	jgi|Necha1|43848|e_gw1.6.928.1; DF_Sso [Nectria haematococca]
2970	NeHa_Tlg1	jgi|Necha1|192784|gw1.2.1365.1; DF_Tlg1 [Nectria haematococca]
11317	CoPo_Gos1	CPAG_07876 | Coccidioides posadasii  RMSCC 3488 golgi SNAP receptor complex member 1 (translation) (228 aa)
10186	SaPa_Use1	gb|AABY01000034.1|  Saccharomyces paradoxus NRRL Y-17217 contig_22, whole genome shotgun sequence Length=71142
3919	TrRe_Ufe1	jgi|Trire2|103618|fgenesh5_pg.C_scaffold_2000206
10690	UrAp_Sec22p	gi|120424690|gb|EH299728.1|EH299728 UAHYP_08D_R_G02 UaHyphae_ARS Uromyces appendiculatus cDNA clone UAHYP_08D_G02, mRNA sequence| Orf 2[Uromyces appendiculatus]
9892	VaPl_Bos1	gi|156847625|ref|XP_001646696.1| hypothetical protein Kpol_1023p7 [Vanderwaltozyma polyspora DSM 70294]
2852	CaLu_Use1	CLUG_03788.1; Supercontig 4: 1150056-1150802 +; DF_use1 [Candida lusitaniae]
9821	MyFi_Sec9	jgi|Mycfi1|64478|fgenesh1_pm.C_scaffold_11000075
10017	AsNg_Syx8	A. niger: Supercontig 6
9896	VaPl_Snc	gi|156839935|ref|XP_001643653.1| hypothetical protein Kpol_1040p8 [Vanderwaltozyma polyspora DSM 70294]
10104	SaKl_Gos1	gb|AACE03000008.1|  Saccharomyces kluyveri NRRL Y-12651 SKLU-Cont10064, whole genome
11300	CoPo_Bos1	CPAG_07190 | Coccidioides posadasii  RMSCC 3488 transport protein BOS1 (translation) (250 aa)
10157	SaMi_Sso2	gb|AABZ01000270.1|  Saccharomyces mikatae IFO 1815 contig_447, whole genome shotgun
1689	MaGr_Sec9	gi|38101969|gb|EAA48864.1| hypothetical protein MG00522.4 [Magnaporthe grisea 70-15]
3923	TrRe_Ykt6	jgi|Trire2|120184|estExt_fgenesh5_pg.C_20391
2945	PhCh_Nyv1	jgi|Phchr1|7032|fgenesh1_pg.C_scaffold_12000216; DF_Nyv1 [Phanerochaete chrysosporium]
2805	RhOr_Ykt62	RO3G_11142.1    [Rhizopus oryzae]
6749	MaGr_Bet1	gi|145612531|ref|XP_367264.2| ER-golgi SNARE complex subunit Bet1, putative [Magnaporthe grisea 70-15]
2775	AsFu_Sec20	gi|66852416|gb|EAL92741.1| Sec20 family [Aspergillus fumigatus Af293]gi|71000124|ref|XP_754779.1| hypothetical protein Afu3g08350 [Aspergillus fumigatus Af293]
3920	TrRe_Use1	jgi|Trire2|72231|kg2.C_scaffold_20000008
10591	SaCo_Sec22p	SCE00001268                Protein transport protein sec22 related cluster| Orf 0
3059	ChGl_Vam7	gi|88184001|gb|EAQ91469.1| hypothetical protein CHGG_03404 [Chaetomium globosum CBS 148.51]
11222	CaDu_Ufe1	CHR7.070112.seq
11299	CoPo_Tlg2	CPAG_00436 | Coccidioides posadasii  RMSCC 3488 t-SNARE affecting a late Golgi compartment protein 2 (translation) (406 aa)
2950	PiSt_Sso_a	jgi|Picst3|34593|fgenesh1_pm.C_chr_1.2000109 [Pichia stipitis]
869	KlLa_Vti1	gi|50304075|ref|XP_451987.1| unnamed protein product [Kluyveromyces lactis]gi|49641119|emb|CAH02380.1| unnamed protein product [Kluyveromyces lactis NRRL Y-1140]	
2925	LaBi_Nyv1	jgi|Lacbi1|248535|e_gww1.8.158.1; DF_Nyv1 [Laccaria bicolor]
2236	AsOr_Bet1	gi|83770953|dbj|BAE61086.1| unnamed protein product [Aspergillus oryzae]
10049	KlWa_Tlg1	gb|AADM01000154.1|  Kluyveromyces waltii NCYC 2644 cont153, whole genome shotgun
6807	AsOr_Bos1	gi|117166099|dbj|BAF36382.1| synaptobrevin [Aspergillus oryzae]
2968	PiSt_Bet1	jgi|Picst3|44918|e_gwh1.4.1.1632.1; DF_Sft1 [Pichia stipitis]
9944	FuVe_Vti1-2	FVEG_11523.3 conserved hypothetical protein (Transcript:FVET_11540)- F. verticillioides : Supercontig 17: 465707-466919 +
3043	UnRe_Nyv1	UREG_04711.1; Supercontig 2: 5161849-5162676 -; synaptobrevin; DF_Nyv1 [Uncinocarpus reesii]
6779	PoPl_Use1	jgi|Pospl1|92543|fgenesh3_pg.129__28
10511	MaGl_Tlg1	gi|164663213|ref|XP_001732728.1| hypothetical protein MGL_0503 [Malassezia globosa CBS 7966]
9804	MyFi_SsoA	jgi|Mycfi1|76161|fgenesh1_pg.C_scaffold_1001036
10114	SaKl_Syx8	gb|AACE03000007.1|  Saccharomyces kluyveri NRRL Y-12651 SKLU-Cont10062, whole genome
3060	ChGl_Ykt6	gi|88183756|gb|EAQ91224.1| hypothetical protein CHGG_03159 [Chaetomium globosum CBS 148.51]
11113	CoHe_Bet1	jgi|CocheC5_1|25781|estExt_fgenesh1_kg.C_120023
917	SaCe_Pep12	gi|6324610|ref|NP_014679.1| integral membrane protein; c-terminal TMD; located in endosome; Pep12p [Saccharomyces cerevisiae]gi|1709622|sp|P32854|PE12_YEAST Syntaxin PEP12gi|2132385|pir||S62175 transport vesicle docking protein PEP12 [validated] - yeast  (Saccharomyces cerevisiae,')gi|1041661|emb|CAA60755.1| ORF OR26.29 [Saccharomyces cerevisiae]gi|1420156|emb|CAA99226.1| PEP12 [Saccharomyces cerevisiae]	
10205	PhCh_Tlg1	scaffold_7 | jgi
142	CaAl_Vam7	gi|46433677|gb|EAK93109.1| possible regulator of vacuolar morphogenesis Vam7p [Candida albicans SC5314]
10727	PhPc_Syx8p	gi|120507532|gb|EH235666.1|EH235666 JGI_ACAC9556.rev ACAC Phakopsora pachyrhizi TW72-1 germinating urediniospores on water surface (20C/16 hours/dark) Phakopsora pachyrhizi cDNA clone ACAC9556 3', mRNA sequence| Orf 4[Phakopsora pachyrhizi]
32	UsMa_Sso	gi|46100044|gb|EAK85277.1| hypothetical protein UM04228.1 [Ustilago maydis 521]gi|49075572|ref|XP_401843.1| hypothetical protein UM04228.1 [Ustilago maydis 521]	
11244	CaPa_Vti1	contig005569
817	SaCe_Ufe1	gi|6324649|ref|NP_014718.1| Syntaxin Ufe1p [Saccharomyces cerevisiae] 
10582	AlMa_SncAp	AME00004528                AMP-binding domain containing protein| Orf 1
11283	PoAn_Tom	Pa_5_8920|chrm5_SC9|Putative protein similar to protein SNI2 of Saccharomyces cerevisiae
3041	UnRe_Sec9	UREG_01839.1; Supercontig 1: 4786210-4787549 +; DF_Sec9unklar [Uncinocarpus reesii]
395	YaLi_Sed5	gi|49647787|emb|CAG82240.1| unnamed protein product [Yarrowia lipolytica CLIB99]gi|50548899|ref|XP_501920.1| hypothetical protein [Yarrowia lipolytica]	
6738	CaGu_Sft1	PGUG_05075.1 hypothetical protein (Transcript:PGUT_05075)
3081	CoIm_Sed5	gi|90304998|gb|EAS34629.1| hypothetical protein CIMG_05653 [Coccidioides immitis RS]
3094	CoIm_Snc	gi|90297844|gb|EAS27475.1| hypothetical protein CIMG_10080 [Coccidioides immitis RS]
390	GiZe_Ykt6	gi|42551755|gb|EAA74598.1| hypothetical protein FG06394.1 [Gibberella zeae PH-1]	
10010	ChGl_Sftp	Supercontig 6|Broad
2939	PhCh_Sec22	jgi|Phchr1|139306|e_gww2.2.809.1; DF_Sec22 [Phanerochaete chrysosporium]
2867	CoCi_Tlg2	CC1G_01893.1; Contig 44: 51627-52938 -; SNARE domain; syntaxin; DF_Tlg2 [Coprinus cinereus]
1397	ScPo_Gos1	gi|19113982|ref|NP_593070.1| V snare-like protein [Schizosaccharomyces pombe]gi|1351600|sp|Q09835|YADA_SCHPO Hypothetical protein C4G8.10 in chromosome Igi|2130437|pir||S62487 V snare-like protein - fission yeast (Schizosaccharomyces pombe,')gi|1022355|emb|CAA91211.1| SPAC4G8.10 [Schizosaccharomyces pombe]	
10036	BoCi_Gos1	BC1G_03360.1 hypothetical protein (Transcript:BC1T_03360)|Supercontig 10: 288975-289694|Broad
1686	ShPo_Sso	gi|19075553|ref|NP_588053.1| putative syntaxin [Schizosaccharomyces pombe]gi|26398534|sp|Q9USH7|PSY1_SCHPO Syntaxin-like protein psy1gi|7493019|pir||T41624 probable syntaxin - fission yeast (Schizosaccharomyces pombe,')gi|6066738|emb|CAB58411.1| SPCC825.03c [Schizosaccharomyces pombe]	
11255	PyTr_Bos1	PTRG_04976 | Pyrenophora tritici-repentis protein transport protein BOS1 (translation) (256 aa)
10742	BlEm_SncAp	gi|148881532|gb|EE732221.1|EE732221 BeE60C18E01 BeE60C Blastocladiella emersonii cDNA clone BeE60C18E01 5', mRNA sequence| Orf 0[Blastocladiella emersonii]
721	CrNe_Syx8	gi|50256566|gb|EAL19291.1| hypothetical protein CNBH3900 [Cryptococcus neoformans var. neoformans B-3501A]	
9939	FuOx_Tlg2	FOXG_04244.2 hypothetical protein similar to tlg SNARE complex subunit Tlg2 (Transcript:FOXT_04244)- F. oxysporum: Supercontig 4: 1545844-1547433
10749	BlEm_Sec22p	gi|59278982|gb|CO964266.1|CO964266 BeE30N15G03 BeE30N Blastocladiella emersonii cDNA clone BeE30N15G03 5', mRNA sequence| Orf 0[Blastocladiella emersonii]
10187	SaPa_Vam3	gb|AABY01000156.1|  Saccharomyces paradoxus NRRL Y-17217 contig_483, whole genome shotgun sequence Length=23456
2871	CoCi_Sec22	CC1G_00017.1; Contig 198: 42741-43649 +; synaptobrevin; DF-sec22 [Coprinus cinereus]
2994	ScSc_Tlg1	SS1G_07867.1; Supercontig 10: 947491-948752 +; DF_Tlg1 [Sclerotinia sclerotinia]
9902	VaPl_Vam3	gi|156838782|ref|XP_001643090.1| hypothetical protein Kpol_1029p5 [Vanderwaltozyma polyspora DSM 70294]
6548	BaDe_Ufe1	BDEG_03931.1 predicted protein (Transcript:BDET_03941)
2229	AsOr_Pep12	gi|83769226|dbj|BAE59363.1| unnamed protein product [Aspergillus oryzae]
1667	MaGr_Ykt6	gi|38106725|gb|EAA52997.1| hypothetical protein MG06125.4 [Magnaporthe grisea 70-15]
6708	ScJp_Sec22	SJAG_00557.1 SNARE (Transcript:SJAT_00557)
10035	ScSc_Gos1	Supercontig 8|Broad
1561	DeHa_Bet1	gi|49653026|emb|CAG85365.1| unnamed protein product [Debaryomyces hansenii CBS767]gi|50414082|ref|XP_457361.1| unnamed protein product [Debaryomyces hansenii]	
3102	NeHa_SsoB	jgi|Necha1|74689|estExt_gwp_GeneWisePlus.C_40271 [Nectria haematococca]
6715	ScJp_Tlg2	SJAG_04978.1 t-SNARE affecting a late Golgi compartment protein 2 (Transcript:SJAT_04978)
9860	TrVi_Vti1	jgi|Trive1|90536|estExt_Genewise1.C_230079
10085	SaCa_Nyv1	gb|AACF01000149.1|  Saccharomyces castellii NRRL Y-12630 YM476-Contig564, whole genome 
1384	UsMa_Pep12	gi|46097905|gb|EAK83138.1| hypothetical protein UM02338.1 [Ustilago maydis 521]gi|49071328|ref|XP_399953.1| hypothetical protein UM02338.1 [Ustilago maydis 521]	
4295	LoEl_Bos1	LELG_01614.1 vesicular transport protein BOS1 (Transcript:LELT_01614)
3868	LoEl_Snc	LELG_03550.1 hypothetical protein similar to synaptobrevin (Transcript:LELT_03550)
2807	RhOr_Nyv1	RO3G_00903.1    [Rhizopus oryzae]
10070	SaBa_Spo20	gb|AACG02000033.1|  Saccharomyces bayanus 623-6C YM4911-Contig02.638, whole genome
3968	SpRo_Snc	jgi|Sporo1|11045|e_gw1.3.938.1
11211	CaDu_Nyv1	CHR2.070111.seq
10714	MiVi_Sft1p	gi|156577842|gb|CU384507.1|CU384507 CU384507 Microbotryum violaceum 100.02 Microbotryum violaceum cDNA similar to Sft1p. 97 bp;Evalue=1e-06, mRNA sequence| Orf 0[Microbotryum violaceum]
543	KlLa_Use1	gi|50310719|ref|XP_455381.1| unnamed protein product [Kluyveromyces lactis]gi|49644517|emb|CAG98089.1| unnamed protein product [Kluyveromyces lactis NRRL Y-1140]	
731	CrNe_Tom	gi|57227012|gb|AAW43471.1| conserved hypothetical protein [Cryptococcus neoformans var. neoformans JEC21]gi|58267244|ref|XP_570778.1| conserved hypothetical protein [Cryptococcus neoformans var. neoformans JEC21]	
10510	MaGl_Syx8	gi|164659211|ref|XP_001730730.1| hypothetical protein MGL_2184 [Malassezia globosa CBS 7966]
11287	PoAn_Vti1	Pa_1_11030|chrm1_SC2|Putative vesicle transport v-SNARE protein VTI1
1518	MaGr_Syx8	gi|38110899|gb|EAA56550.1| hypothetical protein MG06521.4 [Magnaporthe grisea 70-15]
10037	KlWa_Bos1	gb|AADM01000299.1|  Kluyveromyces waltii NCYC 2644 cont298, whole genome shotgun
2982	NeHa_Sed5	jgi|Necha1|33155|e_gw1.1.513.1; DF_Sed5 [Nectria haematococca]
6530	AsCl_Tlg2	gi|121707582|ref|XP_001271880.1| SNARE complex subunit (Tlg2); putative [Aspergillus clavatus NRRL 1]
3939	PhBl_Syx8	jgi|Phybl1|60887|fgeneshPB_pg.3__512
3966	SpRo_Sso_a	jgi|Sporo1|20546|estExt_Genewise1Plus.C_20025
2980	NeHa_Vam7	jgi|Necha1|84884|fgenesh1_pg.scaffold_3001038; DF_Vam7 [Nectria haematococca]
609	GiZe_Sft1	gi|42553444|gb|EAA76287.1| conserved hypothetical protein [Gibberella zeae PH-1]gi|46135965|ref|XP_389674.1| conserved hypothetical protein [Gibberella zeae PH-1]	
9934	FuOx_Sft1	FOXG_06195.2 conserved hypothetical protein (Transcript:FOXT_06195)- F. oxysporum: Supercontig 6: 1817243-1817589 +
11276	PoAn_Ykt6	Pa_7_6890|chrm7_SC1|Putative synaptobrevin homolog YKT6
11214	CaDu_Sec22	CHRR.070112.seq
11213	CaDu_Sec20	CHR6.07011.seq
9770	PuGr_Bet1	PGTG_05790 |  Puccinia graminis f. sp. tritici hypothetical protein (158 nt)
11151	TrAt_Ykt6	jgi|Triat1|78648|fgenesh1_pm.C_scaffold_2000073
11286	PoAn_Sec22	Pa_2_5670|chrm2_SC2|Putative protein transport sec22
10753	BlEm_Tlg1p	gi|59280655|gb|CO965939.1|CO965939 BeE60N12A06 BeE60N Blastocladiella emersonii cDNA clone BeE60N12A06 5', mRNA sequence| Orf 1[Blastocladiella emersonii]
11274	PoAn_Sft1	Pa_4_7060|chrm4_SC4|Putative protein of unknown function
2860	CaLu_Nyv1	CLUG_00332.1; Supercontig 1: 664287-664919 +; Synaptobrevin; DF_Nyv1 [Candida lusitaniae]
10071	SaBa_Sso2	gb|AACG02000021.1|  Saccharomyces bayanus 623-6C YM4911-Contig02.651, whole genome
9903	AsFl_Bet1	AFL2G_03853.2 hypothetical protein similar to v-SNARE (Transcript:AFL2T_03853)-A. flavus: Contig 3: 2620039-2620725 -
10683	TrVe_Sec9p	fgp|TverSEQ4134| Orf 2
10346	SpRo_Vti1p	jgi|Sporo1|24494|fgenesh1_pg.C_scaffold_1000380 
3910	TrRe_Sed5	jgi|Trire2|3340|fgenesh1_pm.C_scaffold_6000088
2971	NeHa_Vti1	jgi|Necha1|102711|fgenesh1_pm.scaffold_11000107; DF_Vti1 [Nectria haematococca]
594	YaLi_Gos1	gi|49649055|emb|CAG81387.1| unnamed protein product [Yarrowia lipolytica CLIB99]gi|50551427|ref|XP_503187.1| hypothetical protein [Yarrowia lipolytica]	
67	NeCr_Sec20	gi|38567025|emb|CAE76323.1| hypothetical protein [Neurospora crassa]gi|32409305|ref|XP_325133.1| predicted protein [Neurospora crassa]gi|28926950|gb|EAA35910.1| predicted protein [Neurospora crassa]	
11252	PyTr_SsoB	PTRG_07434 | Pyrenophora tritici-repentis syntaxin (translation) (317 aa)
6731	BaDe_Sft1	BDEG_08214.1 hypothetical protein (Transcript:BDET_08239)
2889	FuVe_Sec9	FG01358.1; Contig 66: 67597-68829 -  (chromosome 1); M protein repeat; Octapeptide repeat; XYPPX repeat; DF_Sec9 [Fusarium verticillioides]
1516	GiZe_Sec22	gi|42552619|gb|EAA75462.1| hypothetical protein FG05226.1 [Gibberella zeae PH-1]	
1458	SaCe_Sec20	gi|6320706|ref|NP_010786.1| Identified in a screen for dense cells that accumulated invertase at the non-permissive temperature, SEC20 encodes a membrane glycoprotein v-SNARE involved in retrograde transport from the Golgi to the ER.; Sec20p [Saccharomyces cerevisiae]gi|134276|sp|P28791|SC20_YEAST PROTEIN TRANSPORT MEMBRANE GLYCOPROTEIN SEC20gi|83320|pir||S19633 membrane glycoprotein SEC20 - yeast (Saccharomyces cerevisiae,')gi|4441|emb|CAA42776.1| membrane glycoprotein [Saccharomyces cerevisiae]gi|927768|gb|AAB64940.1| Sec20p: membrane glycoprotein; CAI: 0.14 [Saccharomyces cerevisiae]	
3952	PhBl_Vti1	jgi|Phybl1|71228|fgeneshPB_pg.40__48
1416	CrNe_Vam7	gi|50255435|gb|EAL18170.1| hypothetical protein CNBK1900 [Cryptococcus neoformans var. neoformans B-3501A]gi|57229920|gb|AAW46322.1| conserved hypothetical protein [Cryptococcus neoformans var. neoformans JEC21]gi|58260858|ref|XP_567839.1| conserved hypothetical protein [Cryptococcus neoformans var. neoformans JEC21]	
2866	CaLu_Tlg2	CLUG_00315.1; Supercontig 1: 620650-621789 +; SNARE domain; DF-Tlg2 [Candida lusitaniae]
2864	CaLu_Gos1	CLUG_02443.1; Supercontig 3: 287656-288327 -; Vesicle transport v-SNARE protein; DF-Gos1 [Candida lusitaniae]
1388	UsMa_Sft1	gi|46101148|gb|EAK86381.1| hypothetical protein UM05524.1 [Ustilago maydis 521]gi|49078858|ref|XP_403139.1| hypothetical protein UM05524.1 [Ustilago maydis 521]	
9765	PuGr_Vam7	PGTG_06322 |  Puccinia graminis f. sp. tritici conserved hypothetical protein (410 nt)
10110	SaKl_Sed5	gb|AACE03000003.1|  Saccharomyces kluyveri NRRL Y-12651 SKLU-Cont10103, whole genome
329	SaCe_Gos1	gi|6321756|ref|NP_011832.1| SNARE protein with a C-terminal membrane anchorGOlgi Snare; Gos1p [Saccharomyces cerevisiae]gi|731611|sp|P38736|YHD1_YEAST Hypothetical 25.4 kDa protein in GUT1-RIM1 intergenic regiongi|626578|pir||S48937 hypothetical protein YHL031c - yeast (Saccharomyces cerevisiae,')gi|2289860|gb|AAB65043.1| YHL031c gene product [Saccharomyces cerevisiae]	
10715	MiVi_Sec22p	gi|156588514|gb|CU387300.1|CU387300 CU387300 Microbotryum violaceum 100.02 Microbotryum violaceum cDNA similar to Proteintransport protein sec22. 209 bp; Evalue=4e-36, mRNA sequence| Orf 2[Microbotryum violaceum]
3086	CoIm_Use1	gi|90301709|gb|EAS31340.1| hypothetical protein CIMG_06819 [Coccidioides immitis RS]
10348	SpRo_Vam7p	jgi|Sporo1|24448|fgenesh1_pg.C_scaffold_1000334
132	UsMa_Sed5	gi|46096016|gb|EAK81249.1| hypothetical protein UM00600.1 [Ustilago maydis 521]gi|49067851|ref|XP_398215.1| hypothetical protein UM00600.1 [Ustilago maydis 521]	
11149	TrAt_Tom	jgi|Triat1|79173|fgenesh1_pm.C_scaffold_3000247
6813	AsOr_Ssob	gi|117166075|dbj|BAF36370.1| syntaxin [Aspergillus oryzae]
450	GiZe_Use1	gi|42552240|gb|EAA75083.1| hypothetical protein FG05539.1 [Gibberella zeae PH-1]	
11181	PaBr_Vam7	PADG_04959 | Paracoccidioides brasiliensis Pb18 conserved hypothetical protein (translation) (364 aa)
10063	SaBa_Sec20	gb|AACG02000046.1|  Saccharomyces bayanus 623-6C YM4911-Contig02.631, whole genome
9857	FuOx_Sec20	FOXG_00562.2 conserved hypothetical protein (Transcript:FOXT_00562)
10681	TrVe_Sec22p	fgp|TverSEQ7186| Orf 2
11298	CoPo_Vam7	CPAG_00998 | Coccidioides posadasii  RMSCC 3488 conserved hypothetical protein (translation) (361 aa)
10024	AsTe_Tlg1p	A. terreus: Supercontig 14|Broad
1362	DeHa_Sed5	gi|49654514|emb|CAG86998.1| unnamed protein product [Debaryomyces hansenii CBS767]gi|50420621|ref|XP_458847.1| unnamed protein product [Debaryomyces hansenii]	
11165	PaBr_Gos1	PABG_03348 | Paracoccidioides brasiliensis Pb03 golgi SNAP receptor complex member 1 (translation) (223 aa)
10167	SaMi_Ykt6	gb|AABZ01000004.1|  Saccharomyces mikatae IFO 1815 contig_1028, whole genome shotgun
1203	UsMa_Syx8	gi|46097150|gb|EAK82383.1| hypothetical protein UM01929.1 [Ustilago maydis 521]gi|49070510|ref|XP_399544.1| hypothetical protein UM01929.1 [Ustilago maydis 521]	
1044	CaGl_Snc_b	gi|49525946|emb|CAG59565.1| unnamed protein product [Candida glabrata CBS138]gi|50288417|ref|XP_446638.1| unnamed protein product [Candida glabrata]
6535	AsCl_Ykt6	gi|121707440|ref|XP_001271834.1| SNARE protein Ykt6; putative [Aspergillus clavatus NRRL 1]
3905	TrRe_Nyv1	jgi|Trire2|111788|fgenesh5_pg.C_scaffold_29000058
10072	SaBa_Sso1	gb|AACG02000173.1|  Saccharomyces bayanus 623-6C YM4911-Contig02.477, whole genome
11313	CoPo_Snc	CPAG_07604 | Coccidioides posadasii  RMSCC 3488 synaptobrevin (translation) (119 aa)
11117	CoHe_Vam7	jgi|CocheC5_1|115022|estExt_Genewise1Plus.C_350075
24	AsNi_Tlg2	gi|40745724|gb|EAA64880.1| hypothetical protein AN2048.2 [Aspergillus nidulans FGSC A4]	
10139	SaKu_Ufe1	gb|AACI02000231.1|  Saccharomyces kudriavzevii IFO 1802 YM6553-Contig02.1859, whole
11238	CaPa_Tlg1	contig005806
11237	CaPa_Syx8	contig005807
9914	AsFl_Ssob	AFL2G_10923.2 hypothetical protein (Transcript:AFL2T_10923)-A. flavus: Contig 13: 822357-823661 -
10585	MoVe_Ssop	MAE00004219                Putative syntaxin related cluster| Orf 3
2235	AsOr_Tom	gi|83767670|dbj|BAE57809.1| unnamed protein product [Aspergillus oryzae]
3856	CaTr_Vam7	CTRG_03018.3 hypothetical protein similar to diacylglycerol pyrophosphate phosphatase (Transcript:CTRT_03018)
544	MaGr_SsoA	gi|38102485|gb|EAA49320.1| hypothetical protein MG00978.4 [Magnaporthe grisea 70-15]gi|39973751|ref|XP_368266.1| hypothetical protein MG00978.4 [Magnaporthe grisea 70-15]
2890	FuVe_Gos1	FG01020.1; Contig 50: 2247-3036 -  (chromosome 1); Involucrin repeat; DF_gos1 [Fusarium verticillioides]
10065	SaBa_Sec9	gb|AACG02000170.1|  Saccharomyces bayanus 623-6C YM4911-Contig02.499, whole genome
3005	ScSc_Tom	SS1G_11718.1; Supercontig 20: 19928-23222 +; DF_Tom [Sclerotinia sclerotinia]
10048	KlWa_Syx8	gb|AADM01000081.1|  Kluyveromyces waltii NCYC 2644 cont80, whole genome shotgun sequence
10614	CuEl_Sec9	CeleSEQ14113| Orf 1
2785	AsOr_Syx8	gi|83770318|dbj|BAE60451.1| unnamed protein product [Aspergillus oryzae]
749	CaGl_Snc_a	gi|49525223|emb|CAG58836.1| unnamed protein product [Candida glabrata CBS138]gi|50286975|ref|XP_445917.1| unnamed protein product [Candida glabrata]
2979	NeHa_Sec22	jgi|Necha1|73226|estExt_gwp_GeneWisePlus.C_21676; DF_Sec22 [Nectria haematococca]
1339	SaCe_Nyv1	gi|9755337|ref|NP_013194.2| v-SNARE component of the vacuolar SNARE complex involved in vesicle fusion; inhibits ATP-dependent Ca(2+,') transport activity of Pmc1p in the vacuolar membrane; Nyv1p [Saccharomyces cerevisiae]	
10086	SaCa_Pep12	gb|AACF01000018.1|  Saccharomyces castellii NRRL Y-12630 YM476-Contig699, whole genome
10710	LeSc_Sec9p	fgp|LscoSEQ13661| Orf 2
2948	PhCh_Vam7	jgi|Phchr1|128118|e_gwh2.4.362.1; DF_Vam7 [Phanerochaete chrysosporium]
10076	SaBa_Ufe1	gb|AACG02000010.1|  Saccharomyces bayanus 623-6C YM4911-Contig02.668, whole genome
2832	CaGu_Vam3	PGUG_00862.1; Supercontig 1: 1516288-1517133 +; SNARE domain; DF_Vam3 [Candida guilliermondii]
156	KlLa_Ufe1	gi|50302823|ref|XP_451348.1| unnamed protein product [Kluyveromyces lactis]gi|49640479|emb|CAH02936.1| unnamed protein product [Kluyveromyces lactis NRRL Y-1140]	
9933	FuOx_Sed5	FOXG_03674.2 integral membrane protein sed5 (Transcript:FOXT_03674) -F. oxysporum: Supercontig 3: 3250129-3251659
6537	BaDe_Gos1	BDEG_05931.1 conserved hypothetical protein (Transcript:BDET_05948)
3700	BoCi_Bet1	BC1G_14171.1 hypothetical protein (Transcript:BC1T_14171)
11216	CaDu_Sed5	CHR1.070111.seq
9927	AsNg_Sec20	fge1_pm_C_2000248 fge1_pm_C_2000248 (Transcript:fge1_pm_C_2000248.1)-A. niger: Contig 2: 3318290-3321187 ��
11236	CaPa_Sso	contig006102
2174	PiAn_Pep12	gi|62275483|gb|AAX78218.1| Pep12p [Pichia angusta]
9982	CaTr_Use1	Supercontig 3: 1664756-1665517
10028	HiCa_Sec20	Supercontig 4|Broad
9866	TrVi_Nyv1	jgi|Trive1|77808|estExt_Genewise1Plus.C_220169
3048	RhOr_Sed5p	RO3G_13607.1  [Rhizopus oryzae]
22	DeHa_Tlg2	gi|49657606|emb|CAG90404.1| unnamed protein product [Debaryomyces hansenii CBS767]gi|50426677|ref|XP_461936.1| unnamed protein product [Debaryomyces hansenii]	
10694	UrAp_Gos1p	gi|120421689|gb|EH296727.1|EH296727 UAHYP_03D_R_D08 UaHyphae_ARS Uromyces appendiculatus cDNA clone UAHYP_03D_D08, mRNA sequence| Orf 5[Uromyces appendiculatus]
939	MaGr_Use1	gi|38106158|gb|EAA52503.1| hypothetical protein MG05195.4 [Magnaporthe grisea 70-15]
9871	TrVi_Snc	jgi|Trive1|43757|e_gw1.12.882.1
3962	SpRo_Sec22	jgi|Sporo1|19071|estExt_Genewise1.C_70491
1361	ErGo_Tlg1	gi|45198893|ref|NP_985922.1| AFR375Wp [Eremothecium gossypii]gi|44984922|gb|AAS53746.1| AFR375Wp [Eremothecium gossypii]	
6762	PoPl_Pep12	jgi|Pospl1|112352|estExt_Genewise1Plus.C_940053
2824	AsTe_Snc	ATEG_07159.1; hypothetical protein similar to SNC2; DF_Snc [Aspergillus terreus]
9769	PuGr_Sft1	PGTG_19077 |  Puccinia graminis f. sp. tritici hypothetical protein (91 nt)
3916	TrRe_Tlg1	jgi|Trire2|59862|e_gw1.7.419.1
6648	NeFi_Sed5	gi|119492730|ref|XP_001263684.1| ER-Golgi SNARE complex subunit (Sed5); putative [Neosartorya fischeri NRRL 181]
2913	HiCa_Vti1	HCAG_01675.1; Supercontig 1: 5859917-5860802 +; Vesicle transport v-SNARE protein; DF_Vti1 [Histoplasma capsulatum]
10504	MaGl_Bos1	gi|164662625|ref|XP_001732434.1| hypothetical protein MGL_0209 [Malassezia globosa CBS 7966]
6780	PoPl_Vam7	jgi|Pospl1|48686|e_gw1.385.5.1
11132	CoHe_Tlg2	jgi|CocheC5_1|78851|estExt_Genewise1.C_10519
2844	CaGu_Sec9	PGUG_00248.1; Supercontig 1: 444367-446052 -; DF-Sec9 [Candida guilliermondii]
3031	UnRe_Tlg2	UREG_03295.1; Supercontig 2: 938321-939729 -; SNARE domain; syntaxin; DF_Tlg2 [Uncinocarpus reesii]
3867	LoEl_Sed5	LELG_01490.1 conserved hypothetical protein (Transcript:LELT_01490)
6735	AsNg_Sft1	gi|145243512|ref|XP_001394280.1| hypothetical protein An11g02785 [Aspergillus niger]
3951	PhBl_Sec22	jgi|Phybl1|41056|estExt_Genewise1Plus.C_270147
6810	AsOr_Vam7	gi|117166091|dbj|BAF36378.1| v-SNARE [Aspergillus oryzae]
3078	CoIm_Vam7	gi|90306820|gb|EAS36451.1| hypothetical protein CIMG_01805 [Coccidioides immitis RS]
291	DeHa_Sec9	gi|49656847|emb|CAG89563.1| unnamed protein product [Debaryomyces hansenii CBS767]gi|50425173|ref|XP_461178.1| unnamed protein product [Debaryomyces hansenii]	
1613	KlLa_Bet1	gi|50307415|ref|XP_453686.1| unnamed protein product [Kluyveromyces lactis]gi|49642820|emb|CAH00782.1| unnamed protein product [Kluyveromyces lactis NRRL Y-1140]	
6655	NeFi_Ufe1	gi|119480859|ref|XP_001260458.1| SNARE protein (Ufe1); putative [Neosartorya fischeri NRRL 181]
2853	CaLu_Sec9	CLUG_03307.1; Supercontig 4: 239595-241067 -; DF-Sec9 [Candida lusitaniae]
31	YaLi_Syx8	gi|49649950|emb|CAG79674.1| unnamed protein product [Yarrowia lipolytica CLIB99]gi|50553340|ref|XP_504081.1| hypothetical protein [Yarrowia lipolytica]	
1310	NeCr_Sed5	gi|32417238|ref|XP_329097.1| hypothetical protein [Neurospora crassa]gi|28927348|gb|EAA36302.1| hypothetical protein [Neurospora crassa]	
9862	TrVi_Bos1	jgi|Trive1|62839|fgenesh1_pg.C_scaffold_4000293
10175	SaPa_Sec9	gb|AABY01000163.1|  Saccharomyces paradoxus NRRL Y-17217 contig_13, whole genome shotgun sequence Length=21990
9916	AsFl_Tlg2	AFL2G_01829.2 hypothetical protein similar to t-SNARE (Transcript:AFL2T_01829)-A. flavus: Contig 2: 812156-813397 -
1633	CaGl_Bos1	gi|49528656|emb|CAG62317.1| unnamed protein product [Candida glabrata CBS138]gi|50293863|ref|XP_449343.1| unnamed protein product [Candida glabrata]	
10145	SaMi_Bos1	gb|AACH01000810.1|  Saccharomyces mikatae IFO 1815 YM4906-Contig1983, whole genome 
10517	MaGl_Pep12	gi|164655813|ref|XP_001729035.1| hypothetical protein MGL_3823 [Malassezia globosa CBS 7966]
9889	VaPl_Sso	gi|156848708|ref|XP_001647235.1| hypothetical protein Kpol_1002p23 [Vanderwaltozyma polyspora DSM 70294]
10618	CuEl_Tlg2p	CeleSEQ14912| Orf 4
10046	KlWa_Snc	gb|AADM01000080.1|  Kluyveromyces waltii NCYC 2644 cont79, whole genome shotgun sequence
11152	TrAt_Use1	jgi|Triat1|88890|fgenesh1_pg.C_scaffold_5000454
336	UsMa_Vti1	gi|46100815|gb|EAK86048.1| hypothetical protein UM05645.1 [Ustilago maydis 521]gi|49079168|ref|XP_403260.1| hypothetical protein UM05645.1 [Ustilago maydis 521]	
578	YaLi_Snc_b	gi|49649247|emb|CAG78957.1| unnamed protein product [Yarrowia lipolytica CLIB99]gi|50551807|ref|XP_503378.1| hypothetical protein [Yarrowia lipolytica]
2856	CaLu_Ykt6	CLUG_04450.1; Supercontig 5: 724376-724975 -; Synaptobrevin; DF-Ykt6 [Candida lusitaniae]
11268	PoAn_Gos1	Pa_1_13410|chrm1_SC3|Putative golgi SNAP receptor complex member 1
3944	PhBl_Tom	jgi|Phybl1|80334|estExt_fgeneshPB_pg.C_530011
3938	PhBl_Gos1	jgi|Phybl1|80511|estExt_fgeneshPB_pg.C_670017
2984	NeHa_Ykt6	jgi|Necha1|42946|e_gw1.5.1774.1; DF_Ykt6 [Nectria haematococca]
10102	SaKl_Bet1	gb|AACE03000002.1|  Saccharomyces kluyveri NRRL Y-12651 SKLU-Cont10121, whole genome
11131	CoHe_Use1	jgi|CocheC5_1|79196|estExt_Genewise1.C_10952
2859	CaLu_Snc-p	CLUG_03237.1; Supercontig 4: 83350-83574 -; Synaptobrevin; DF-Snc [Candida lusitaniae]
1649	NeCr_Snc	gi|32408529|ref|XP_324746.1| hypothetical protein [Neurospora crassa]gi|28926519|gb|EAA35491.1| hypothetical protein [Neurospora crassa]	
9880	TrVi_Sec9	jgi|Trive1|24858|gw1.9.1160.1
10179	SaPa_Snc2	gb|AABY01000003.1|  Saccharomyces paradoxus NRRL Y-17217 contig_261, whole genome shotgun sequence Length=167289
11266	BaDe_Tlg1	BDE00012339                Cluster: Si:dkey-121a11.2 n=5 Danio rerio|Rep: Si:dkey-121a11.2 - Brachydanio rerio (Zebrafish) (Danio rerio)| Orf 5
3061	ChGl_Gos1	gi|88183406|gb|EAQ90874.1| hypothetical protein CHGG_02809 [Chaetomium globosum CBS 148.51]
10192	AsFl_Tlg1	 A. flavus: Supercontig 11|Broad
425	ScPo_Snc	gi|19115032|ref|NP_594120.1| synaptobrevin homolog1 [Schizosaccharomyces pombe]gi|2842701|sp|Q92356|SNC2_SCHPO Probable synaptobrevin homolog C6G9.11gi|7493453|pir||T39073 synaptobrevin homolog1 - fission yeast (Schizosaccharomyces pombe,')gi|1644323|emb|CAB03613.1| SPAC6G9.11 [Schizosaccharomyces pombe]	
1330	SaCe_Sso2	gi|6323837|ref|NP_013908.1| SSO1 and SSO2 encode syntaxin homologs (post-Golgi t-SNAREs,'); act in late stages of secretion; Sso2p [Saccharomyces cerevisiae]gi|1711542|sp|P39926|SSO2_YEAST SSO2 proteingi|1078396|pir||S55130 syntaxin-related protein SSO2 - yeast (Saccharomyces cerevisiae,')gi|854453|emb|CAA89916.1| unknown [Saccharomyces cerevisiae]
3862	LoEl_Nyv1	LELG_01209.1 Supercontig 1: 3223577-3224512 -
10736	PhPc_Sec9p	gi|120510538|gb|EH238672.1|EH238672 JGI_ACAC18892.rev ACAC Phakopsora pachyrhizi TW72-1 germinating urediniospores on water surface (20C/16 hours/dark) Phakopsora pachyrhizi cDNA clone ACAC18892 3', mRNA sequence| Orf 4[Phakopsora pachyrhizi]
6652	NeFi_Syx8	gi|119482033|ref|XP_001261045.1| SNARE  complex subunit (Syn8); putative [Neosartorya fischeri NRRL 181]
2875	CoCi_Tom	CC1G_06551.1; Contig 27: 33349-37479 -; DF_Tom [Coprinus cinereus]
2996	ScSc_Syx8	SS1G_02256.1; Supercontig 3: 400069-401058 +; SNARE domain; DF_Syx8 [Sclerotinia sclerotinia]
6547	BaDe_Tlg2	BDEG_07665.1 conserved hypothetical protein (Transcript:BDET_07685)
2928	LaBi_Ykt6	jgi|Lacbi1|153888|gww1.68.85.1; DF_Ykt6 [Laccaria bicolor]
10159	SaMi_Syx8	gb|AABZ01000017.1|  Saccharomyces mikatae IFO 1815 contig_1032, whole genome shotgun
6707	ScJp_Sec20	SJAG_02204.1 SNARE (Transcript:SJAT_02204)
9890	VaPl_Pep12	gi|156843144|ref|XP_001644641.1| hypothetical protein Kpol_526p36 [Vanderwaltozyma polyspora DSM 70294]
10152	SaMi_Sed5	gb|AABZ01001073.1|  Saccharomyces mikatae IFO 1815 contig_755, whole genome shotgun
2920	LaBi_Snc	jgi|Lacbi1|333705|fgenesh3_pg.C_scaffold_54000072; DF_Snc [Laccaria bicolor]
11277	PoAn_Use1	Pa_7_10920|chrm7_SC1|Putative protein of unknown function
9870	TrVi_SsoA	jgi|Trive1|73682|estExt_Genewise1Plus.C_50947
3084	CoIm_Pep12	gi|90303499|gb|EAS33130.1| hypothetical protein CIMG_04154 [Coccidioides immitis RS]
11280	PoAn_Ufe1	Pa_3_1770|chrm3_SC1|Putative Syntaxin ufe1
10099	SaCa_Use1	gb|AACF01000099.1|  Saccharomyces castellii NRRL Y-12630 YM476-Contig652, whole genome
2234	AsOr_Gos1	gi|83774047|dbj|BAE64172.1| unnamed protein product [Aspergillus oryzae]
10133	SaKu_Snc2	gb|AACI02000665.1|  Saccharomyces kudriavzevii IFO 1802 YM6553-Contig02.1411, whole
10144	SaMi_Bet1	gb|AACH01000128.1|  Saccharomyces mikatae IFO 1815 YM4906-Contig2745, whole genome shotgun sequence Length=11674
6778	PoPl_Ufe1	jgi|Pospl1|119154|estExt_Genewise1.C_140289
491	GiZe_Ufe1	gi|42554944|gb|EAA77787.1| hypothetical protein FG09738.1 [Gibberella zeae PH-1]gi|46136445|ref|XP_389914.1| hypothetical protein FG09738.1 [Gibberella zeae PH-1]	
2937	PhCh_Syx8	jgi|Phchr1|7079|fgenesh1_pg.C_scaffold_12000263; DF_Syx8 [Phanerochaete chrysosporium]
11314	CoPo_Use1	CPAG_04192 | Coccidioides posadasii  RMSCC 3488 conserved hypothetical protein (translation) (345 aa)
2843	CaGu_Ufe1	PGUG_05816.1; Supercontig 8: 242304-243341 -; DF-Ufe1 [Candida guilliermondii]
11269	PoAn_Bos1	Pa_3_10|chrm3_SC1|Putative v-SNARE protein Bos1
10075	SaBa_Tlg2	gb|AACG02000060.1|  Saccharomyces bayanus 623-6C YM4911-Contig02.614, whole genome
1420	CrNe_Sec9	gi|50254745|gb|EAL17491.1| hypothetical protein CNBM1830 [Cryptococcus neoformans var. neoformans B-3501A]gi|57230668|gb|AAW46978.1| conserved hypothetical protein [Cryptococcus neoformans var. neoformans JEC21]gi|58262170|ref|XP_568495.1| conserved hypothetical protein [Cryptococcus neoformans var. neoformans JEC21]	
10004	PiSt_Sec20	jgi|Picst3|31403|fgenesh1_pg.C_chr_4.1000274
10235	LoEl_Use1p	Supercontig 7 | Broad
10106	SaKl_Pep12	gb|AACE03000001.1|  Saccharomyces kluyveri NRRL Y-12651 SKLU-Cont10078, whole genome 
954	UsMa_Bos1	gi|46101613|gb|EAK86846.1| hypothetical protein UM05901.1 [Ustilago maydis 521]gi|49079828|ref|XP_403516.1| hypothetical protein UM05901.1 [Ustilago maydis 521]	
3963	SpRo_Ykt6	jgi|Sporo1|11914|e_gw1.4.665.1
2863	CaLu_Bet1	CLUG_04181.1; Supercontig 5: 167005-167445 -DF_Bet1 [Candida lusitaniae]
6748	FuVe_Vam7	FVEG_05495: conserved hypothetical protein
9921	AsFl_Vti1	AFL2G_01898.2 hypothetical protein similar to t-SNARE (Transcript:AFL2T_01898)-A. flavus: Contig 2: 1026827-1027565 -
11111	CoHe_Sec9	jgi|CocheC5_1|17253|fgenesh1_pg.C_scaffold_3000019
6536	BaDe_Bos1	BDEG_02765.1 predicted protein (Transcript:BDET_02772)
328	ScPo_Bos1	gi|19114451|ref|NP_593539.1| similar to yeast Synaptobrevin (v-SNARE,') homolog Bos1; involved in ER to Golgi transport [Schizosaccharomyces pombe]gi|7211062|emb|CAB77004.1| SPAP14E8.03 [Schizosaccharomyces pombe]	
10007	AsNi_Ufe1	A. nidulans: Supercontig 104|Broad
2989	NeHa_Tlg2	jgi|Necha1|78351|estExt_gwp_GeneWisePlus.C_130141; DF_Tlg2 [Nectria haematococca]
3958	SpRo_Sft1	jgi|Sporo1|26513|fgenesh1_pg.C_scaffold_3000583
9802	MyFi_SsoB	jgi|Mycfi1|44490|e_gw1.27.78.1
3970	SpRo_Pep12	jgi|Sporo1|33749|estExt_fgenesh1_pg.C_100109
3947	PhBl_Sed5	jgi|Phybl1|57202|fgeneshPB_pm.10__9
2966	PiSt_Ykt6	jgi|Picst3|65879|estExt_fgenesh1_pm.C_chr_6.10090; DF_Ykt6 [Pichia stipitis]
11263	PyTr_Bet1	PTRG_03990 | Pyrenophora tritici-repentis conserved hypothetical protein (translation) (210 aa)
839	DeHa_Vti1	gi|49654641|emb|CAG87135.1| unnamed protein product [Debaryomyces hansenii CBS767]gi|50420867|ref|XP_458974.1| unnamed protein product [Debaryomyces hansenii]	
3044	RhOr_Sso_a	RO3G_08747.1 [Rhizopus oryzae]
10140	SaKu_Use1	gb|AACI02000309.1|  Saccharomyces kudriavzevii IFO 1802 YM6553-Contig02.1755, whole
11115	CoHe_Ykt6	jgi|CocheC5_1|114760|estExt_Genewise1Plus.C_330038
10168	SaPa_Bet1	gb|AABY01000012.1|  Saccharomyces paradoxus NRRL Y-17217 contig_27, whole genome, shotgun sequence, Length=112708
1327	GiZe_Sec20	gi|42545883|gb|EAA68726.1| hypothetical protein FG00494.1 [Gibberella zeae PH-1]gi|46107222|ref|XP_380670.1| hypothetical protein FG00494.1 [Gibberella zeae PH-1]	
10029	UnRe_Bos1	Supercontig 4|Broad
10042	KlWa_Sec22	gb|AADM01000271.1|  Kluyveromyces waltii NCYC 2644 cont270, whole genome shotgun
11150	TrAt_Gos1	jgi|Triat1|157152|estExt_Genewise1Plus.C_140358
6727	MaGr_Ufe1fag	gi|145607307|ref|XP_361681.2| hypothetical protein MGG_04155 [Magnaporthe grisea 70-15]
10712	LeSc_Syx8p	fgp|LscoSEQ14974| Orf 0
874	CaGl_Vam7	gi|49526868|emb|CAG60495.1| unnamed protein product [Candida glabrata CBS138]gi|50290253|ref|XP_447558.1| unnamed protein product [Candida glabrata]	
11168	PaBr_Sec9	PABG_06301 | Paracoccidioides brasiliensis Pb03 conserved hypothetical protein (translation) (437 aa)
10505	MaGl_Sec20	gi|164658059|ref|XP_001730155.1| hypothetical protein MGL_2537 [Malassezia globosa CBS 7966]
50	ErGo_Sec9	gi|45198987|ref|NP_986016.1| AFR469Wp [Eremothecium gossypii]gi|44985062|gb|AAS53840.1| AFR469Wp [Eremothecium gossypii]	
10019	AsNg_Vam7	gw1_5.811: gw1_5.811
2951	PiSt_Vti1	jgi|Picst3|34970|fgenesh1_pm.C_chr_2.1000219; DF_Vti1 [Pichia stipitis]
931	ShPo_Ykt6	gi|19113353|ref|NP_596561.1| Synaptobrevin-like V snare protein [Schizosaccharomyces pombe]gi|7491351|pir||T39412 hypothetical protein SPBC13G1.11 - fission yeast  (Schizosaccharomyces pombe,')gi|3080536|emb|CAA18664.1| SPBC13G1.11 [Schizosaccharomyces pombe]	
1498	NeCr_SsoA	gi|32405942|ref|XP_323584.1| related to putative snare protein syn [Neurospora crassa] [Neurospora crassa]gi|16944406|emb|CAC18317.2| related to putative snare protein syn [Neurospora crassa]gi|28922777|gb|EAA31999.1| related to putative snare protein syn [Neurospora crassa] [Neurospora crassa]	
2998	ScSc_Sft1	SS1G_02441.1; Supercontig 3: 899418-899841 -; DF_Sft1 [Sclerotinia sclerotinia]
10033	UnRe_Vam7	Supercontig 3|Broad
1547	YaLi_Sec9	gi|49649971|emb|CAG79697.1| unnamed protein product [Yarrowia lipolytica CLIB99]gi|50553382|ref|XP_504102.1| hypothetical protein [Yarrowia lipolytica]	
9757	PuGr_Ykt6	PGTG_04325 |  Puccinia graminis f. sp. tritici hypothetical protein similar to vesicle membrane protein with acyltransferase activity (208 nt)
10055	KlWa_Vti1	gb|AADM01000027.1|  Kluyveromyces waltii NCYC 2644 cont26, whole genome shotgun sequence
1187	AsNi_Sec20	gi|40744364|gb|EAA63540.1| hypothetical protein AN2969.2 [Aspergillus nidulans FGSC A4]gi|49091290|ref|XP_407106.1| hypothetical protein AN2969.2 [Aspergillus nidulans FGSC A4]	
542	CaGl_Sso_b	gi|49528111|emb|CAG61768.1| unnamed protein product [Candida glabrata CBS138]gi|50292731|ref|XP_448798.1| unnamed protein product [Candida glabrata]
3918	TrRe_Tom	jgi|Trire2|77672|estExt_GeneWisePlus.C_80657
6516	AsCl_Bet1	gi|121702317|ref|XP_001269423.1| SNARE complex subunit (Bet1); putative [Aspergillus clavatus NRRL 1]
2942	PhCh_Ufe1	jgi|Phchr1|1103|fgenesh1_pg.C_scaffold_2000081; DF_Ufe1 [Phanerochaete chrysosporium]
3841	BoCi_Ykt6	BC1G_14049.1 hypothetical protein (Transcript:BC1T_14049)
6644	NeFi_Pep12	gi|119501116|ref|XP_001267315.1| SNARE domain protein [Neosartorya fischeri NRRL 181]
1367	YaLi_Use1	gi|49647967|emb|CAG82420.1| unnamed protein product [Yarrowia lipolytica CLIB99]gi|50549259|ref|XP_502100.1| hypothetical protein [Yarrowia lipolytica]	
9918	AsFl_Ufe1	AFL2G_05421.2 conserved hypothetical protein (Transcript:AFL2T_05421)-A. flavus: Contig 5: 1813008-1814311 +
9782	MyFi_Ykt6	jgi|Mycfi1|51198|estExt_Genewise1.C_80438
9907	AsFl_Pep12	AFL2G_04675.2 hypothetical protein similar to syntaxin (Transcript:AFL2T_04675)-A. flavus: Contig 4: 2269880-2270833 ��
10164	SaMi_Vam3	gb|AACH01000483.1|  Saccharomyces mikatae IFO 1815 YM4906-Contig2503, whole genome + gb|AABZ01000213.1|  Saccharomyces mikatae IFO 1815 contig_591, whole genome shotgun
3872	LoEl_Tlg2	LELG_01123.1 conserved hypothetical protein (Transcript:LELT_01123)
10743	BlEm_Vti1p	gi|59280901|gb|CO966185.1|CO966185 BeE60N14F03 BeE60N Blastocladiella emersonii cDNA clone BeE60N14F03 5', mRNA sequence| Orf 1[Blastocladiella emersonii]
3899	MyGr_Ykt6	jgi|Mycgr1|91181|estExt_Genewise.C_21685
11141	TrAt_Tlg2	jgi|Triat1|156911|estExt_Genewise1Plus.C_130776
49	CaAl_Bos1	gi|46443358|gb|EAL02640.1| hypothetical protein CaO19.2940 [Candida albicans SC5314]gi|46443075|gb|EAL02359.1| hypothetical protein CaO19.10457 [Candida albicans SC5314]
10729	PhPc_Bet1p	gi|120503882|gb|EH232016.1|EH232016 JGI_ACAC6633.rev ACAC Phakopsora pachyrhizi TW72-1 germinating urediniospores on water surface (20C/16 hours/dark) Phakopsora pachyrhizi cDNA clone ACAC6633 3', mRNA sequence| Orf 3[Phakopsora pachyrhizi]
9905	AsFl_Gos1	AFL2G_07718.2 hypothetical protein similar to v-SNARE (Transcript:AFL2T_07718)- A. flavus: Contig 8: 1321127-1322188 +
11257	PyTr_Nyv1	PTRG_08902 | Pyrenophora tritici-repentis vesicle-associated membrane protein 712 (translation) (338 aa)
3946	PhBl_Sso_c	jgi|Phybl1|80051|estExt_fgeneshPB_pg.C_400092
1207	ErGo_Ykt6	gi|45190715|ref|NP_984969.1| AER109Wp [Eremothecium gossypii]gi|44983694|gb|AAS52793.1| AER109Wp [Eremothecium gossypii]	
11289	CoPo_Vti1	CPAG_01376 | Coccidioides posadasii  RMSCC 3488 t-SNARE VTI1 (translation) (228 aa)
10586	MoVe_Sncp	MAE00002584                Synaptobrevin homolog 1 related cluster| Orf 2
6545	BaDe_Syx8	BDEG_02851.1 hypothetical protein (Transcript:BDET_02858)
3004	ScSc_Ykt6	SS1G_13070.1; Supercontig 23: 340713-341526 -; synaptobrevin; DF_Ykt6 [Sclerotinia sclerotinia]
3857	CaTr_Vti1	CTRG_00465.3 conserved hypothetical protein (Transcript:CTRT_00465)
3058	ChGl_Vti1	gi|88185163|gb|EAQ92631.1| vesicle transport v-SNARE protein VTI1 [Chaetomium globosum CBS 148.51]
2946	PhCh_Sec9	jgi|Phchr1|6734|fgenesh1_pg.C_scaffold_11000419; DF_Sec9 [Phanerochaete chrysosporium]
3906	TrRe_Pep12	jgi|Trire2|67356|e_gw1.21.331.1
3969	SpRo_Gos1	jgi|Sporo1|24840|fgenesh1_pg.C_scaffold_1000726
2847	CaGu_Bet1	PGUG_02130.1; Supercontig 2: 1652075-1652557 -; DF-Bet1 [Candida guilliermondii]
6771	PoPl_Sso_b	jgi|Pospl1|119350|estExt_Genewise1.C_220162
9861	TrVi_Sec20	jgi|Trive1|30855|e_gw1.2.1147.1
9940	FuOx_Ufe1	FOXG_08327.2 conserved hypothetical protein (Transcript:FOXT_08327) - F. oxysporum: Supercontig 10: 452326-453790
11164	PaBr_Ufe1	PABG_02888 | Paracoccidioides brasiliensis Pb03 conserved hypothetical protein (translation) (389 aa)
2924	LaBi_Vam7	jgi|Lacbi1|152790|gww1.1.1236.1; DF_Vam7 [Laccaria bicolor]
1545	NeCr_SsoB	gi|8102019|gb|AAF72704.1| putative SNARE protein; NSYN1 [Neurospora crassa]	
6531	AsCl_Ufe1	gi|121715328|ref|XP_001275273.1| SNARE protein (Ufe1); putative [Aspergillus clavatus NRRL 1]
9882	VaPl_Tlg2	gi|156836803|ref|XP_001642445.1| hypothetical protein Kpol_295p3 [Vanderwaltozyma polyspora DSM 70294]
10135	SaKu_Sso2	gb|AACI02000694.1|  Saccharomyces kudriavzevii IFO 1802 YM6553-Contig02.1362, whole
3033	UnRe_Syx8	UREG_00371.1; Supercontig 1: 618306-61919; SNARE domain; DF_syx8 [Uncinocarpus reesii]
3837	BoCi_Tlg1	BC1G_07798.1 hypothetical protein (Transcript:BC1T_07798
10067	SaBa_Sft1	gb|AACG02000050.1|  Saccharomyces bayanus 623-6C YM4911-Contig02.624, whole genome
832	GiZe_Tlg2	gi|42544949|gb|EAA67792.1| hypothetical protein FG01890.1 [Gibberella zeae PH-1]	
3937	PhBl_Vam7	jgi|Phybl1|65660|fgeneshPB_pg.12__293
3846	CaTr_Pep12	CTRG_05986.3 conserved hypothetical protein (Transcript:CTRT_05986)
10731	PhPc_Ssop	gi|120500580|gb|EH228714.1|EH228714 JGI_ACAC4781.rev ACAC Phakopsora pachyrhizi TW72-1 germinating urediniospores on water surface (20C/16 hours/dark) Phakopsora pachyrhizi cDNA clone ACAC4781 3', mRNA sequence| Orf 3[Phakopsora pachyrhizi]
312	KlLa_Ykt6	gi|50306427|ref|XP_453187.1| unnamed protein product [Kluyveromyces lactis]gi|49642321|emb|CAH00283.1| unnamed protein product [Kluyveromyces lactis NRRL Y-1140]	
11273	PoAn_SsoA	Pa_2_9710|chrm2_SC2|Putative syntaxin-like protein similar to PSY1 of Schizosaccharomyces pombe
10130	SaKu_Sed5	gb|AACI02000330.1|  Saccharomyces kudriavzevii IFO 1802 YM6553-Contig02.1708, whole
10002	CaAl_Snc	CAWG_00083.1 hypothetical protein similar to SNC2 (Transcript:CAWT_00083)
193	MaGr_Sec20	gi|38110190|gb|EAA55949.1| hypothetical protein MG01600.4 [Magnaporthe grisea 70-15]gi|39951915|ref|XP_363674.1| hypothetical protein MG01600.4 [Magnaporthe grisea 70-15]
941	CaGl_Pep12	gi|49526608|emb|CAG60235.1| unnamed protein product [Candida glabrata CBS138]gi|50289733|ref|XP_447298.1| unnamed protein product [Candida glabrata]	
6728	NeHa_Ufe1	jgi|Necha2|33520|e_gw1.18.1288.1
10693	UrAp_Sncp	gi|120423237|gb|EH298275.1|EH298275 UAHYP_06B_R_C09 UaHyphae_ARS Uromyces appendiculatus cDNA clone UAHYP_06B_C09, mRNA sequence| Orf 1[Uromyces appendiculatus]
10173	SaPa_Sec20	gb|AABY01000170.1|  Saccharomyces paradoxus NRRL Y-17217 contig_349, whole genome shotgun sequence Length=20570
1731	ScPo_Sed5	gi|19112340|ref|NP_595548.1| syntaxin 5 [Schizosaccharomyces pombe]gi|19112368|ref|NP_595576.1| putative golgi syntaxin (T-SNARE,'); similar to S. cerevisiae SED5 [Schizosaccharomyces pombe]gi|7493456|pir||T40759 syntaxin, vesicular transport protein - fission yeast  (Schizosaccharomyces pombe,')gi|2257539|dbj|BAA21432.1| syntaxin 5 [Schizosaccharomyces pombe]gi|2950501|emb|CAA17829.1| SPBC8D2.14c [Schizosaccharomyces pombe]	
3881	MyGr_Nyv1	jgi|Mycgr1|85763|estExt_fgenesh2_pg.C_80087
9875	TrVi_Tlg1	jgi|Trive1|35123|e_gw1.5.1298.1
10008	AsNi_Gos1	A. nidulans: Supercontig 17: 115104-115301|A. nidulans: Supercontig 17: 114825-115301|A. nidulans: Supercontig 17: 114676-114789|A. nidulans: Supercontig 17: 114536-114601
9894	VaPl_sec9-2	gi|156841292|ref|XP_001644020.1| hypothetical protein Kpol_1026p9 [Vanderwaltozyma polyspora DSM 70294]
164	GiZe_Sed5	gi|42548800|gb|EAA71643.1| conserved hypothetical protein [Gibberella zeae PH-1]	
1353	SaCe_Vti1	gi|6323853|ref|NP_013924.1| Involved in cis-Golgi membrane traffic; Vti1p [Saccharomyces cerevisiae]gi|2497184|sp|Q04338|VTI1_YEAST Vesicle transport v-SNARE protein VTI1gi|1077933|pir||S50926 VTI1 protein - yeast (Saccharomyces cerevisiae,')gi|642290|emb|CAA87819.1| unknown [Saccharomyces cerevisiae]gi|2226090|gb|AAC49745.1| Vti1p [Saccharomyces cerevisiae]	
10616	CuEl_Gos1p	CeleSEQ1909| Orf 1
415	YaLi_Vti1	gi|49646284|emb|CAG82636.1| unnamed protein product [Yarrowia lipolytica CLIB99]gi|50545759|ref|XP_500418.1| hypothetical protein [Yarrowia lipolytica]	
2929	LaBi_Sso	jgi|Lacbi1|176705|estExt_Genewise1_worm.C_20547; DF_Sso [Laccaria bicolor]
3863	LoEl_Vam3	LELG_02644.1 conserved hypothetical protein (Transcript:LELT_02644)
6539	BaDe_Sec22	BDEG_04147.1 25.3 kDa vesicle transport protein (Transcript:BDET_04159)
286	SaCe_Spo20	gi|6323659|ref|NP_013730.1| Meiosis-specific subunit of the t-SNARE complex, required for prospore membrane formation during sporulation; similar to but not functionally redundant with Sec9p; SNAP-25 homolog; Spo20p [Saccharomyces cerevisiae]gi|2497119|sp|Q04359|YMP7_YEAST Hypothetical 46.6 kDa protein in SOK2-STB4 intergenic regiongi|1077973|pir||S54018 DBF2 protein-interacting protein DBI9 - yeast (Saccharomyces cerevisiae,')gi|798927|emb|CAA89119.1| unknown [Saccharomyces cerevisiae]	
2858	CaLu_Bos1	CLUG_02631.1; Supercontig 3: 635594-636268 -; Vesicle transport v-SNARE protein; DF-Bos1 [Candida lusitaniae]
2770	AsFu_Vti1	gi|66849390|gb|EAL89718.1| vesicle transport v-snare protein vti1homolog , putative [Aspergillus fumigatus Af293]gi|70993818|ref|XP_751756.1| vesicle transport v-snare protein vti1homolog [Aspergillus fumigatus Af293]
3067	ChGl_Nyv1	gi|88180651|gb|EAQ88119.1| hypothetical protein CHGG_04738 [Chaetomium globosum CBS 148.51]
9819	MyFi_Sft1	jgi|Mycfi1|76670|fgenesh1_pg.C_scaffold_1001545
3878	LoEl_Ykt6	LELG_01513.1 hypothetical protein similar to vesicle membrane protein with acyltransferase activity (Transcript:LELT_01513)
3941	PhBl_Pep12	jgi|Phybl1|80528|estExt_fgeneshPB_pg.C_670043
6743	PhBl_Sft1	jgi|Phybl1|79034|estExt_fgeneshPB_pg.C_210137
2902	HiCa_Bet1	HCAG_01401.1; Supercontig 1: 4974442-4975280 +; SNARE domain; DF_Bet1 [Histoplasma capsulatum]
827	CaGl_Vti1	gi|49528541|emb|CAG62202.1| unnamed protein product [Candida glabrata CBS138]gi|50293633|ref|XP_449228.1| unnamed protein product [Candida glabrata]	
2935	LaBi_Tlg1	jgi|Lacbi1|327294|fgenesh3_pg.C_scaffold_12000184; DF_Tlg1 [Laccaria bicolor]
10078	SaBa_Vam3	gb|AACG02000043.1|  Saccharomyces bayanus 623-6C YM4911-Contig02.620, whole genome
9904	AsFl_Bos1	AFL2G_00427.2 conserved hypothetical protein (Transcript:AFL2T_00427)- A. flavus: Contig 1: 1186075-1187017 +
10172	SaPa_Pep12	gb|AABY01000088.1|  Saccharomyces paradoxus NRRL Y-17217 contig_372, whole genome shotgun sequence Length=43676
2783	AsFu_Sed5	gi|66852489|gb|EAL92814.1| ER-Golgi SNARE complex subunit (Sed5), putative [Aspergillus fumigatus Af293]gi|71000315|ref|XP_754852.1| ER-Golgi SNARE complex subunit Sed5 [Aspergillus fumigatus Af293]
3082	CoIm_Bos1	gi|90304809|gb|EAS34440.1| hypothetical protein CIMG_05464 [Coccidioides immitis RS]
11171	PaBr_Bet1	PABG_05344 | Paracoccidioides brasiliensis Pb03 conserved hypothetical protein (translation) (258 aa)
422	CaAl_Vti1	gi|46442020|gb|EAL01313.1| hypothetical protein CaO19.7970 [Candida albicans SC5314]
3894	MyGr_Tom	jgi|Mycgr1|97956|estExt_Genewise.C_110282
9943	FuOx_Ykt6	FOXG_08214.2 hypothetical protein similar to synaptobrevin (Transcript:FOXT_08214)-F. oxysporum: Supercontig 10: 107491-108717 +
10137	SaKu_Tlg1	gb|AACI02000088.1|  Saccharomyces kudriavzevii IFO 1802 YM6553-Contig02.1992, whole
9847	MyFi_Sec20	jgi|Mycfi1|64498|fgenesh1_pm.C_scaffold_11000095
10000	PiSt_Use1	jgi|Picst3|31306|fgenesh1_pg.C_chr_4.1000177
9941	FuOx_Vti1	FOXG_12782.2 hypothetical protein similar to t-SNARE (Transcript:FOXT_12782)- F. oxysporum: Supercontig 17: 475151-476345 +
213	KlLa_Nyv1	gi|50311843|ref|XP_455953.1| unnamed protein product [Kluyveromyces lactis]gi|49645089|emb|CAG98661.1| unnamed protein product [Kluyveromyces lactis NRRL Y-1140]	
11297	CoPo_Sec22	CPAG_07723 | Coccidioides posadasii  RMSCC 3488 transport protein SEC22 (translation) (216 aa)
3860	LoEl_Bet1	LELG_02504.1 conserved hypothetical protein (Transcript:LELT_02504)
465	NeCr_Vti1	gi|32410667|ref|XP_325814.1| hypothetical protein [Neurospora crassa]gi|28919946|gb|EAA29337.1| hypothetical protein [Neurospora crassa]	
3840	BoCi_Vti1	BC1G_15556.1 vesicle transport v-SNARE protein (Transcript:BC1T_15556)
9919	AsFl_Use1	AFL2G_03466.2 conserved hypothetical protein (Transcript:AFL2T_03466)-A. flavus: Contig 3: 1499780-1501119 -
3838	BoCi_Tlg2	BC1G_09288.1 hypothetical protein (Transcript:BC1T_09288)
11229	CaPa_Nyv1	contig005809
10176	SaPa_Sed5	gb|AABY01000047.1|  Saccharomyces paradoxus NRRL Y-17217 contig_50, whole genome  shotgun sequence Length=63632
385	YaLi_Vam7	gi|49647769|emb|CAG82222.1| unnamed protein product [Yarrowia lipolytica CLIB99]gi|50548865|ref|XP_501902.1| hypothetical protein [Yarrowia lipolytica]	
3842	CaTr_Bet1	CTRG_02001.3 conserved hypothetical protein (Transcript:CTRT_02001)
10138	SaKu_Tlg2	gb|AACI02000650.1|  Saccharomyces kudriavzevii IFO 1802 YM6553-Contig02.1535, whole 
10699	LeEd_Use1p	fgp|LedoSEQ8904| Orf 3
10613	CuEl_Sec22p	CeleSEQ12388| Orf 0
11199	PaBr_Vti1	PABG_03110 | Paracoccidioides brasiliensis Pb03 vesicle transport v-snare protein VTI1 (translation) (228 aa)
9858	FuOx_Sec22	FOXG_07958.2 protein transport protein sec22 (Transcript:FOXT_07958)-F. oxysporum: Supercontig 8: 1667216-1668353 +
3907	TrRe_Sec20	jgi|Trire2|53535|e_gw1.1.1906.1
6677	PhNo_Vam7	gi|111056869|gb|EAT77989.1| hypothetical protein SNOG_14797 [Phaeosphaeria nodorum SN15]
10123	SaKu_Bet1	gb|AACI02000486.1|  Saccharomyces kudriavzevii IFO 1802 YM6553-Contig02.1647, whole
6	UsMa_Snc	gi|46099349|gb|EAK84582.1| hypothetical protein UM03444.1 [Ustilago maydis 521]gi|49073744|ref|XP_401059.1| hypothetical protein UM03444.1 [Ustilago maydis 521]	
2895	FuVe_Ykt6	FG06394.1; Contig 257: 38860-39730 -  (chromosome 3); synaptobrevin; DF_Ykt6 [Fusarium verticillioides]
3884	MyGr_Sec22	jgi|Mycgr1|67936|estExt_fgenesh2_pm.C_20042
734	CrNe_Sec22	gi|50258579|gb|EAL21266.1| hypothetical protein CNBD3200 [Cryptococcus neoformans var. neoformans B-3501A]gi|57226415|gb|AAW42875.1| hypothetical protein CND03150 [Cryptococcus neoformans var. neoformans JEC21]gi|58266052|ref|XP_570182.1| hypothetical protein CND03150 [Cryptococcus neoformans var. neoformans JEC21]	
3870	LoEl_Syx8	LELG_00243.1 hypothetical protein (Transcript:LELT_00243)
9756	PuGr_Nyv1	PGTG_06755 |  Puccinia graminis f. sp. tritici hypothetical protein similar to vesicle-associated membrane protein 712 (232 nt)
3854	CaTr_Tlg2	CTRG_01431.3 conserved hypothetical protein (Transcript:CTRT_01431)
10695	UrAp_Tlg1p	gi|120421277|gb|EH296315.1|EH296315 UAHYP_03A_R_F04 UaHyphae_ARS Uromyces appendiculatus cDNA clone UAHYP_03A_F04, mRNA sequence| Orf 0[Uromyces appendiculatus]
2850	CaLu_Pep12	CLUG_03777.1; Supercontig 4: 1132725-1133591 -; SNARE domain; DF_Pep12 [Candida lusitaniae]
2772	AsFu_Ufe1	gi|66852938|gb|EAL93262.1| SNARE protein (Ufe1), putative [Aspergillus fumigatus Af293]gi|71001238|ref|XP_755300.1| SNARE protein Ufe1 [Aspergillus fumigatus Af293]
11196	PaBr_Sft1	PABG_01884 | Paracoccidioides brasiliensis Pb03 hypothetical protein (translation) (98 aa)
85	UsMa_Sec20	gi|46101150|gb|EAK86383.1| hypothetical protein UM05526.1 [Ustilago maydis 521]gi|49078864|ref|XP_403141.1| hypothetical protein UM05526.1 [Ustilago maydis 521]	
6666	PhNo_Sec9	gi|111067109|gb|EAT88229.1| hypothetical protein SNOG_04469 [Phaeosphaeria nodorum SN15]
10512	MaGl_Ufe1	gi|164662693|ref|XP_001732468.1| hypothetical protein MGL_0243 [Malassezia globosa CBS 7966]
948	CrNe_Pep12	gi|57223474|gb|AAW41517.1| t-SNARE, putative [Cryptococcus neoformans var. neoformans JEC21]gi|50259875|gb|EAL22543.1| hypothetical protein CNBB4210 [Cryptococcus neoformans var. neoformans B-3501A]gi|58262828|ref|XP_568824.1| t-SNARE, putative [Cryptococcus neoformans var. neoformans JEC21]	
314	SaCe_Sed5	gi|6323054|ref|NP_013126.1| Sed5p is a t-SNARE (soluble NSF attachment protein receptor,') required in ER to Golgi transport; Sed5p [Saccharomyces cerevisiae]gi|401078|sp|Q01590|SED5_YEAST Integral membrane protein SED5gi|322914|pir||A44019 membrane protein SED5 - yeast (Saccharomyces cerevisiae,')gi|4456|emb|CAA47390.1| 39kDa integral membrane protein required for secretion [Saccharomyces cerevisiae]gi|1360336|emb|CAA97549.1| SED5 [Saccharomyces cerevisiae]	
1027	SaCe_Sec9	gi|6321446|ref|NP_011523.1| Putative t-SNARE of the plasma membrane; Sec9p [Saccharomyces cerevisiae]gi|730733|sp|P40357|SEC9_YEAST Protein transport protein SEC9gi|630336|pir||A55100 SEC9 protein - yeast (Saccharomyces cerevisiae,')gi|508620|gb|AAA35034.1| Sec9gi|1322969|emb|CAA96992.1| SEC9 [Saccharomyces cerevisiae]	
11253	PyTr_Vam7	PTRG_00190 | Pyrenophora tritici-repentis SNARE complex subunit (Vam7) (translation) (581 aa)
9947	MyGr_Bos1	scaffold_12 (1725873 bp) : 761117:761821 (705 bp)
10108	SaKl_Sec22	gb|AACE03000009.1|  Saccharomyces kluyveri NRRL Y-12651 SKLU-Cont10111, whole genome 
11251	PyTr_Gos1	PTRG_00467 | Pyrenophora tritici-repentis protein transport protein GOS1 (translation) (227 aa)
11265	PyTr_Sec9	PTRG_07709 | Pyrenophora tritici-repentis protein transport protein SEC9 (translation) (407 aa)
758	YaLi_Snc_a	gi|49645582|emb|CAG83640.1| unnamed protein product [Yarrowia lipolytica CLIB99]gi|50543102|ref|XP_499717.1| hypothetical protein [Yarrowia lipolytica]
262	ErGo_Vam7	gi|44984107|gb|AAS53117.1| AER438Cp [Ashbya gossypii ATCC 10895]gi|45191039|ref|NP_985293.1| AER438Cp [Eremothecium gossypii]	
241	NeCr_Sft1	gi|32405190|ref|XP_323208.1| predicted protein [Neurospora crassa]gi|28918621|gb|EAA28292.1| predicted protein [Neurospora crassa]	
10052	KlWa_Use1	gb|AADM01000305.1|  Kluyveromyces waltii NCYC 2644 cont304, whole genome shotgun
10169	SaPa_Bos1	gb|AABY01000278.1|  Saccharomyces paradoxus NRRL Y-17217 contig_47, whole genome shotgun sequence Length=8951
2771	AsFu_Syx8	gi|66853555|gb|EAL93879.1| SNARE domain protein [Aspergillus fumigatus Af293]gi|71002472|ref|XP_755917.1| hypothetical protein Afu2g15820 [Aspergillus fumigatus Af293]
2834	CaGu_Syx8	PGUG_01902.1; Supercontig 2: 1236628-1237398 -; SNARE domain; DF-Syx8? [Candida guilliermondii]
10153	SaMi_Sft1	gb|AABZ01000317.1|  Saccharomyces mikatae IFO 1815 contig_113, whole genome shotgun
10021	AsNg_Ykt6	A. niger: Supercontig 20|Broad
10509	MaGl_Sso	gi|164655066|ref|XP_001728664.1| hypothetical protein MGL_4143 [Malassezia globosa CBS 7966]
2886	FuVe_Vti1	FG10849.1; Contig 452: 13938-17459 +  (chromosome 3); Copper binding octapeptide repeat; Extensin-like protein repeat; GYR motif; PBS lyase HEAT-like repeat; DF_Vti1 [Fusarium verticillioides]
10174	SaPa_Sec22	gb|AABY01000169.1|  Saccharomyces paradoxus NRRL Y-17217 contig_146, whole genome shotgun sequence Length=20754
9906	AsFl_Nyv1	AFL2G_04327.2 hypothetical protein similar to SNAP-25 (Transcript:AFL2T_04327)-A. flavus: Contig 4: 1270932-1271779 +
1587	GiZe_Syx8	gi|42552141|gb|EAA74984.1| hypothetical protein FG10727.1 [Gibberella zeae PH-1]	
10160	SaMi_Tlg1	gb|AABZ01000035.1|  Saccharomyces mikatae IFO 1815 contig_648, whole genome shotgun
203	YaLi_Bet1	gi|49651730|emb|CAG78671.1| unnamed protein product [Yarrowia lipolytica CLIB99]gi|50556904|ref|XP_505860.1| hypothetical protein [Yarrowia lipolytica]	
10056	KlWa_Ykt61	gb|AADM01000444.1|  Kluyveromyces waltii NCYC 2644 cont443, whole genome shotgun
2815	AsTe_Bet1	ATEG_10176.1; conserved hypothetical protein; DF-Bet1 [Aspergillus terreus]
9979	CaGu_Use1	PGUG_05108.1 hypothetical protein (Transcript:PGUT_05108)
6670	PhNo_SsoA	gi|111060864|gb|EAT81984.1| hypothetical protein SNOG_10590 [Phaeosphaeria nodorum SN15]
790	YaLi_Sec20	gi|49647335|emb|CAG81769.1| unnamed protein product [Yarrowia lipolytica CLIB99]gi|50547997|ref|XP_501468.1| hypothetical protein [Yarrowia lipolytica]	
1703	DeHa_Sso_a	gi|49653034|emb|CAG85373.1| unnamed protein product [Debaryomyces hansenii CBS767]gi|50414135|ref|XP_457369.1| unnamed protein product [Debaryomyces hansenii]
3047	RhOr_Tlg1	RO3G_06475.1 [Rhizopus oryzae]
471	MaGr_Tlg1	gi|38111547|gb|EAA57113.1| hypothetical protein MG08082.4 [Magnaporthe grisea 70-15]
2780	AsFu_Sso	gi|66844405|gb|EAL84743.1| SNARE domain protein [Aspergillus fumigatus Af293]gi|70982506|ref|XP_746781.1| hypothetical protein Afu7g01510 [Aspergillus fumigatus Af293]
9928	AsNg_Sec22	fge1_pg_C_6000130 fge1_pg_C_6000130 (Transcript:fge1_pg_C_6000130.1)-A. niger: Contig 6: 486820-487748 +
889	CaGl_Sso_a	gi|49525263|emb|CAG58876.1| unnamed protein product [Candida glabrata CBS138]gi|50287055|ref|XP_445957.1| unnamed protein product [Candida glabrata]
9788	MyFi_Bos1	jgi|Mycfi1|29384|e_gw1.2.1057.1
9774	MyFi_Ufe1	jgi|Mycfi1|34504|e_gw1.7.319.1
11130	CoHe_Tlg1	jgi|CocheC5_1|25445|estExt_fgenesh1_kg.C_70065
2503	MaGr_Snc	gi|86196381|gb|EAQ71019.1| hypothetical protein MGG_ch7g426 [Magnaporthe grisea 70-15]
9981	CaTr_Ufe1	Supercontig 7: 290082-291062 
1256	NeCr_Ykt6	gi|32421843|ref|XP_331365.1| hypothetical protein [Neurospora crassa]gi|28920397|gb|EAA29765.1| hypothetical protein [Neurospora crassa]	
9869	TrVi_Vam7	jgi|Trive1|87333|estExt_Genewise1.C_71003
2816	AsTe_Sso	ATEG_08697.1; predicted protein; SNARE domain; DF_Sso [Aspergillus terreus]
6654	NeFi_Tlg2	gi|119500506|ref|XP_001267010.1| SNARE complex subunit (Tlg2); putative [Neosartorya fischeri NRRL 181]
1408	ErGo_Vti1	gi|45198353|ref|NP_985382.1| AFL168Wp [Eremothecium gossypii]gi|44984240|gb|AAS53206.1| AFL168Wp [Eremothecium gossypii]	
6744	PiSt_Sft1	gi|126138030|ref|XP_001385538.1| predicted protein [Pichia stipitis CBS 6054]
9913	AsFl_Ssoa	AFL2G_11494.2 hypothetical protein similar to SNARE domain protein (Transcript:AFL2T_11494)-A. flavus: Contig 14: 640378-641569 +
167	AsNi_Tom	gi|40741778|gb|EAA60968.1| hypothetical protein AN4890.2 [Aspergillus nidulans FGSC A4]   
6541	BaDe_Sed5	BDEG_04019.1 hypothetical protein similar to syntaxin 5 (Transcript:BDET_04029)
10079	SaBa_Vam7	gb|AACA01000933.1|  Saccharomyces bayanus MCYC 623 contig_1031, whole genome shotgun + gb|AACG02000263.1|  Saccharomyces bayanus 623-6C YM4911-Contig02.398, whole genome
3964	SpRo_Sed5	jgi|Sporo1|34526|estExt_fgenesh1_pm.C_80036
523	KlLa_Sed5	gi|50311701|ref|XP_455878.1| unnamed protein product [Kluyveromyces lactis]gi|49645014|emb|CAG98586.1| unnamed protein product [Kluyveromyces lactis NRRL Y-1140]	
3071	ChGl_Tlg2	gi|88178555|gb|EAQ86023.1| hypothetical protein CHGG_07276 [Chaetomium globosum CBS 148.51]
6523	AsCl_Sec9	gi|121716342|ref|XP_001275778.1| plasma membrane SNARE protein (Sec9); putative [Aspergillus clavatus NRRL 1]
11218	CaDu_Snc	CHR1.070111.seq
11262	PyTr_Ufe1	PTRG_03080 | Pyrenophora tritici-repentis syntaxin (translation) (360 aa)
584	CrNe_Vti1	gi|50256859|gb|EAL19577.1| hypothetical protein CNBG2060 [Cryptococcus neoformans var. neoformans B-3501A]	
9762	PuGr_Sec20	PGTG_08546 |  Puccinia graminis f. sp. tritici hypothetical protein (371 nt)
3002	ScSc_Vam7	SS1G_07165.1; Supercontig 9: 596490-597620 +; Px domain; SNARE domain; DF_Vam7 [Sclerotinia sclerotinia]
10084	SaCa_Gos1	gb|AACF01000095.1|  Saccharomyces castellii NRRL Y-12630 YM476-Contig622, whole genome 
1298	ScPo_Vam7	gi|3560223|emb|CAA20665.1| SPCC594.06c [Schizosaccharomyces pombe]gi|7491935|pir||T41450 hypothetical protein SPCC594.06c - fission yeast  (Schizosaccharomyces pombe,')gi|19075292|ref|NP_587792.1| hypothetical coiled-coil protein; sequence orphan [Schizosaccharomyces pombe]	
316	AsNi_Snc	gi|40741372|gb|EAA60562.1| hypothetical protein AN8769.2 [Aspergillus nidulans FGSC A4]	
2835	CaGu_Ykt6	PGUG_04754.1; conserved hypothetical protein; Supercontig 6: 250020-250622 +; Synaptobrevin; DF-Ykt6 [Candida guilliermondii]
1507	YaLi_Sso_c	gi|49646600|emb|CAG82979.1| unnamed protein product [Yarrowia lipolytica CLIB99]gi|50546529|ref|XP_500734.1| hypothetical protein [Yarrowia lipolytica]
3917	TrRe_Tlg2	jgi|Trire2|123158|estExt_fgenesh5_pg.C_180162
3042	UnRe_Vti1	UREG_05122.1; Supercontig 3: 1038668-1039478 +; Vesicle transport v-SNARE protein; DF_vti1 [Uncinocarpus reesii]
2986	NeHa_Tom	jgi|Necha1|65709|estExt_Genewise1.C_40029; DF_Tom [Nectria haematococca]
10587	MoVe_Nyv1p	MAE00006829                Synaptobrevin, putative related cluster| Orf 2
10516	MaGl_Ykt6	gi|164656931|ref|XP_001729592.1| hypothetical protein MGL_3136 [Malassezia globosa CBS 7966]
3936	PhBl_Ufe1	jgi|Phybl1|17592|e_gw1.4.259.1
3034	UnRe_Ufe1	UREG_02188.1; Supercontig 1: 5731629-5735253 -; Tetratricopeptide repeat; DF_Ufe1 [Uncinocarpus reesii]
6519	AsCl_Nyv1	gi|121699920|ref|XP_001268225.1| synaptobrevin-like protein Sybl1; putative [Aspergillus clavatus NRRL 1]
97	ErGo_Use1	gi|45198476|ref|NP_985505.1| AFL043Cp [Eremothecium gossypii]gi|44984427|gb|AAS53329.1| AFL043Cp [Eremothecium gossypii]	
10082	SaCa_Bet1	gb|AACF01000013.1|  Saccharomyces castellii NRRL Y-12630 YM476-Contig709, whole
2811	AsTe_Sed5	ATEG_01713.1, conserved protein, syntaxin, SNARE domain, DF-Sed5 [Aspergillus terreus]
10068	SaBa_Snc1	gb|AACG02000049.1|  Saccharomyces bayanus 623-6C YM4911-Contig02.664, whole genome
10150	SaMi_Sec22	gb|AACH01000691.1|  Saccharomyces mikatae IFO 1815 YM4906-Contig2066, whole genome
3948	PhBl_Sso_d	jgi|Phybl1|21975|e_gw1.16.117.1
2820	AsTe_Ykt6	ATEG_05264.1; hypothetical protein similar to vesicle membrane protein with acyltransferase activity; DF_Ykt6 [Aspergillus terreus]
1241	NeCr_Pep12	gi|32413166|ref|XP_327063.1| predicted protein [Neurospora crassa]gi|18376013|emb|CAB91747.2| related to syntaxin 12 [Neurospora crassa]gi|28925304|gb|EAA34382.1| predicted protein [Neurospora crassa]	
9773	MyFi_Gos1	jgi|Mycfi1|48151|estExt_Genewise1.C_11193
6651	NeFi_Sso	gi|119488795|ref|XP_001262787.1| SNARE domain protein [Neosartorya fischeri NRRL 181]
6758	PoPl_Bet1	jgi|Pospl1|128891|estExt_fgenesh3_pg.C_16760002
11279	PoAn_Sec20	Pa_1_7810|chrm1_SC1|Putative protein of unknown function
6650	NeFi_Snc	gi|119467354|ref|XP_001257483.1| SNARE protein Snc2; putative [Neosartorya fischeri NRRL 181]
2855	CaLu_Vam7	CLUG_00301.1; Supercontig 1: 589384-590535 -; Px domain; SNARE domain; DF-Vam7 [Candida lusitaniae]
2175	PiAn_Vam3	gi|62084749|gb|AAX62807.1| Vam3p [Pichia angusta]
1421	MaGr_Tlg2	gi|38109339|gb|EAA55226.1| hypothetical protein MG06883.4 [Magnaporthe grisea 70-15]
809	ScPo_Pep12	gi|19111892|ref|NP_595100.1| syntaxin (T-SNARE,'), vacuolar [Schizosaccharomyces pombe]gi|7493454|pir||T40201 syntaxin (T-SNARE,'), vacuolar - fission yeast  (Schizosaccharomyces pombe,')gi|4494110|emb|CAB39138.1| SPBC31E1.04 [Schizosaccharomyces pombe]	
6673	PhNo_Tlg1	gi|111056010|gb|EAT77130.1| hypothetical protein SNOG_15465 [Phaeosphaeria nodorum SN15]
9755	PuGr_Sec22	PGTG_05659 |  Puccinia graminis f. sp. tritici protein transport protein SEC22 (216 nt)
6646	NeFi_Sec22	gi|119467628|ref|XP_001257620.1| protein transport protein sec22 [Neosartorya fischeri NRRL 181]
2916	HiCa_Sso	HCAG_07936.1; Supercontig 10: 130908-132879 +; SNARE domain; syntaxin; DF_Sso [Histoplasma capsulatum]
1694	AsNi_Sec9	gi|40745374|gb|EAA64530.1| hypothetical protein AN2419.2 [Aspergillus nidulans FGSC A4]	
469	GiZe_Vti1	gi|42551459|gb|EAA74302.1| hypothetical protein FG10849.1 [Gibberella zeae PH-1]	
11119	CoHe_Sec22	jgi|CocheC5_1|26474|estExt_fgenesh1_kg.C_290002
10193	CrNe_Bet1	
2884	FuVe_SsoA	FG09928.1; Contig 411: 156843-158436 -  (chromosome 1); syntaxin; DF_Sso [Fusarium verticillioides]
3702	BoCi_Nyv1	BC1G_11510.1 hypothetical protein (Transcript:BC1T_11510)
1063	AsNi_Ykt6	gi|40747954|gb|EAA67110.1| hypothetical protein AN8488.2 [Aspergillus nidulans FGSC A4]	
3879	MyGr_Bet1	jgi|Mycgr1|8801|gw.2.1038.1
9917	AsFl_Tom	AFL2G_02349.2 hypothetical protein similar to SNI2 protein (Transcript:AFL2T_02349)-A. flavus: Contig 2: 2383472-2386835 +
11195	PaBr_Pep12	PADG_08288 | Paracoccidioides brasiliensis Pb18 SNARE domain-containing protein (translation) (271 aa)
3911	TrRe_Sft1	jgi|Trire2|45476|estExt_Genewise1.C_30552
2911	HiCa_Pep12	HCAG_05598.1; Supercontig 5: 2468968-2469894 -; SNARE domain; DF_Pep12 [Histoplasma capsulatum]
388	CrNe_Sed5	gi|50255853|gb|EAL18584.1| hypothetical protein CNBJ0100 [Cryptococcus neoformans var. neoformans B-3501A]gi|57229464|gb|AAW45897.1| integral membrane protein sed5, putative [Cryptococcus neoformans var. neoformans JEC21]gi|58260008|ref|XP_567414.1| integral membrane protein sed5, putative [Cryptococcus neoformans var. neoformans JEC21]	
6713	ScJp_Sso	SJAG_03536.1 SNARE (Transcript:SJAT_03536)
2947	PhCh_Vti1	jgi|Phchr1|125568|e_gwh2.10.297.1; DF_Vti1 [Phanerochaete chrysosporium]
11129	CoHe_Snc	jgi|CocheC5_1|27426|estExt_fgenesh1_pg.C_20230
9764	PuGr_Sec9	PGTG_12935 |  Puccinia graminis f. sp. tritici protein transport protein sec9 (360 nt)
2972	NeHa_Pep12	jgi|Necha1|49380|e_gw1.11.728.1; DF_Pep12 [Nectria haematococca]
2955	PiSt_Sso_b	jgi|Picst3|45972|e_gwh1.4.1.1520.1; DF_Sso [Pichia stipitis]
6518	AsCl_Gos1	gi|121701895|ref|XP_001269212.1| Vesicle transport v-SNARE protein superfamily [Aspergillus clavatus NRRL 1]
1045	ScPo_Bet1	gi|19114097|ref|NP_593185.1| putative protein transport protein [Schizosaccharomyces pombe]gi|7492868|pir||T38268 probable protein transport protein - fission yeast  (Schizosaccharomyces pombe,')gi|2465155|emb|CAB16884.1| SPAC23C4.13 [Schizosaccharomyces pombe]	
10748	BlEm_Bos1p	gi|148885835|gb|EE736093.1|EE736093 BeE90D06D12 BeE90D Blastocladiella emersonii cDNA clone BeE90D06D12 5', mRNA sequence| Orf 2[Blastocladiella emersonii]
2777	AsFu_Sec9	gi|66853347|gb|EAL93671.1| plasma membrane SNARE protein (Sec9), putative [Aspergillus fumigatus Af293]gi|71002056|ref|XP_755709.1| plasma membrane SNARE protein Sec9 [Aspergillus fumigatus Af293]
10127	SaKu_Pep12	gb|AACI02000041.1|  Saccharomyces kudriavzevii IFO 1802 YM6553-Contig02.2048, whole
10120	SaKl_Vam7	gb|AACE03000002.1|  Saccharomyces kluyveri NRRL Y-12651 SKLU-Cont10121, whole genome
141	ErGo_Syx8	gi|44981751|gb|AAS51501.1| ACR275Wp [Ashbya gossypii ATCC 10895]gi|45185961|ref|NP_983677.1| ACR275Wp [Eremothecium gossypii]	
3039	UnRe_Sec20	UREG_07655.1; Supercontig 5: 1796838-1798184 +; Sec20 [Uncinocarpus reesii]
6718	ScJp_Vam7	SJAG_01324.1 conserved hypothetical protein (Transcript:SJAT_01324)
10721	MiVi_Bet1p	gi|156585413|gb|CU375479.1|CU375479 CU375479 Microbotryum violaceum 100.02 Microbotryum violaceum cDNA similar to BET1 protein,putative. 102 bp; Evalue=4e-16, mRNA sequence| Orf 1[Microbotryum violaceum]
2944	PhCh_Sed5	jgi|Phchr1|134669|e_gww2.11.320.1; DF_Sed5 [Phanerochaete chrysosporium]
10069	SaBa_Snc2	gb|AACG02000084.1|  Saccharomyces bayanus 623-6C YM4911-Contig02.589, whole genome
6716	ScJp_Ufe1	SJAG_04701.1 SNARE (Transcript:SJAT_04701)
10735	PhPc_QbIIp	gi|120498158|gb|EH226325.1|EH226325 JGI_ACAC3469.rev ACAC Phakopsora pachyrhizi TW72-1 germinating urediniospores on water surface (20C/16 hours/dark) Phakopsora pachyrhizi cDNA clone ACAC3469 3', mRNA sequence| Orf 3[Phakopsora pachyrhizi]
6782	PoPl_Ykt6	jgi|Pospl1|109849|estExt_Genewise1Plus.C_370001
830	SaCe_Syx8	gi|27316978|gb|AAC04943.2| Yal014cp [Saccharomyces cerevisiae]gi|28798877|gb|AAO46883.1| Syn8p [Saccharomyces cerevisiae]gi|27803596|gb|AAO22142.1| ULP1-interacting protein 2 [Saccharomyces cerevisiae]gi|27469359|ref|NP_009388.2| Endosomal SNARE related to mammalian syntaxin 8 [Saccharomyces cerevisiae]gi|30923215|sp|P31377|STX8_YEAST Syntaxin 8 (SNARE protein related to mammalian syntaxin 8,') (ULP1 interacting protein 2,')	
10038	KlWa_Gos1	gb|AADM01000233.1|  Kluyveromyces waltii NCYC 2644 cont232, whole genome shotgun
1269	UsMa_Ykt6	gi|46097185|gb|EAK82418.1| hypothetical protein UM01637.1 [Ustilago maydis 521]gi|49069926|ref|XP_399252.1| hypothetical protein UM01637.1 [Ustilago maydis 521]	
11284	PoAn_Syx8	Pa_3_5490|chrm3_SC2|Putative protein of unknown function
11246	PyTr_Sed5	PTRG_07002 | Pyrenophora tritici-repentis syntaxin-5 (translation) (345 aa)
10146	SaMi_Gos1	gb|AACH01000116.1|  Saccharomyces mikatae IFO 1815 YM4906-Contig2720, whole genome
10711	LeSc_Sed5p	fgp|LscoSEQ3774| Orf 3
10508	MaGl_Snc	gi|164661601|ref|XP_001731923.1| hypothetical protein MGL_1191 [Malassezia globosa CBS 7966]
10457	BoCi_SsoB	BC1G_05847.1 hypothetical protein (Transcript:BC1T_05847)|Broad
158	CaGl_Tlg1	gi|50292147|ref|XP_448506.1| unnamed protein product [Candida glabrata]gi|49527818|emb|CAG61467.1| unnamed protein product [Candida glabrata CBS138]	
6759	PoPl_Gos1	jgi|Pospl1|43488|e_gw1.8.306.1
3832	BoCi_Sed5	BC1G_02393.1 hypothetical protein (Transcript:BC1T_02393)
3880	MyGr_Gos1	jgi|Mycgr1|69710|estExt_gwp_gw1.C_10303
9759	PuGr_Gos1	PGTG_17369 |  Puccinia graminis f. sp. tritici hypothetical protein similar to 28 kda golgi snare protein (236 nt)
10045	KlWa_Sft1	gb|AADM01000093.1|  Kluyveromyces waltii NCYC 2644 cont92, whole genome shotgun sequence
10147	SaMi_Nyv1	gb|AACH01000111.1|  Saccharomyces mikatae IFO 1815 YM4906-Contig2797, whole genome 
3935	PhBl_Use1	jgi|Phybl1|80607|estExt_fgeneshPB_pg.C_770014
2841	CaGu_Sed5	PGUG_04735.1; Supercontig 6: 221398-222417 -; SNARE domain; syntaxin; DF-Sed5 [Candida guilliermondii]
10011	ChGl_Sncp	Supercontig 3|Broad
2769	AsFu_Pep12	gi|66849749|gb|EAL90077.1| SNARE domain protein [Aspergillus fumigatus Af293]gi|70994676|ref|XP_752115.1| hypothetical protein Afu4g07110 [Aspergillus fumigatus Af293]
1114	AsOr_Sed5	gi|32490453|dbj|BAC79150.1| syntaxin homologue [Aspergillus oryzae]	
3037	UnRe_Snc	UREG_05959.1; hypothetical protein similar to SNC2; Supercontig 3: 3475128-3475781 -; synaptobrevin; DF_Snc [Uncinocarpus reesii]
10101	SaCa_Ykt6	gb|AACF01000163.1|  Saccharomyces castellii NRRL Y-12630 YM476-Contig571, whole genome
3843	CaTr_Bos1	CTRG_04657.3 conserved hypothetical protein (Transcript:CTRT_04657)
2938	PhCh_Ykt6	jgi|Phchr1|138514|e_gww2.31.19.1; DF_Ykt6 [Phanerochaete chrysosporium]
11110	BaDe_QbIIId	BDEG_08240.1 hypothetical protein (Transcript:BDET_08265)
11116	CoHe_Sed5	jgi|CocheC5_1|61965|e_gw1.4.294.1
10755	BlEm_SncCp	gi|59276420|gb|CO961704.1|CO961704 BeE120N04F09 BeE120N Blastocladiella emersonii cDNA clone BeE120N04F09 5', mRNA sequence| Orf 2[Blastocladiella emersonii]
6542	BaDe_Snc	BDEG_04715.1 hypothetical protein (Transcript:BDET_04729)
10515	MaGl_Vti1p	gi|164660883|ref|XP_001731564.1| hypothetical protein MGL_0832 [Malassezia globosa CBS 7966]
3136	HiCa_Sec22	HCAG_05142.1; protein transport protein sec22   ; Supercontig 5: 977200-978185 +; DF_sec22 [Histoplasma capsulatum]
11281	PoAn_Pep12	Pa_3_9210|chrm3_SC2|Putative syntaxin
2891	FuVe_Sed5	FG08940.1; Contig 362: 117092-118230 +  (chromosome 2); Involucrin repeat; Nucleoporin FG repeat family; Syntaxin; DF_Sed5 [Fusarium verticillioides]
3087	CoIm_Tlg1	gi|90301379|gb|EAS31010.1| hypothetical protein CIMG_06489 [Coccidioides immitis RS]
9911	AsFl_Sft1frag	AFL2G_02815.2 predicted protein (Transcript:AFL2T_02815)-A. flavus: Contig 2: 3760817-3761294 
10182	SaPa_Sso1	gb|AABY01000006.1|  Saccharomyces paradoxus NRRL Y-17217 contig_381, whole genome shotgun sequence Length=148649
11241	CaPa_Use1	contig005504
3704	BoCi_Sec22	BC1G_08170.1 hypothetical protein (Transcript:BC1T_08170)
6752	FuVe_SsoB	
2872	CoCi_Vam7	CC1G_06754.1; Contig 24: 89537-90625 +; Px domain; SNARE domain; DF_Vam7 [Coprinus cinereus]
9922	AsFl_Ykt6	AFL2G_04420.2 hypothetical protein similar to SNARE protein (Transcript:AFL2T_04420)-A. flavus: Contig 4: 1562993-1564050 -
9779	MyFi_Tlg1	jgi|Mycfi1|65355|fgenesh1_pm.C_scaffold_23000003
2836	CaGu_Tlg1	PGUG_02956.1; Supercontig 3: 1168116-1168802 +; SNARE domain; DF-Tlg1 [Candida guilliermondii]
525	ScPo_Sec20	gi|2879803|emb|CAA16989.1| SPAC23A1.15c [Schizosaccharomyces pombe]gi|7490965|pir||T38234 hypothetical protein SPAC23A1.15c - fission yeast  (Schizosaccharomyces pombe,')gi|19115356|ref|NP_594444.1| hypothetical protein with possible coiled-coil region [Schizosaccharomyces pombe]	
2900	FuVe_Sft1	FG09498.1; Contig 391: 17398-17746 +  (chromosome 4); M protein repeat; DF_Sft1 [Fusarium verticillioides]
1741	MaGr_Vti1	gi|38102649|gb|EAA49466.1| hypothetical protein MG01124.4 [Magnaporthe grisea 70-15]
3080	CoIm_Syx8	gi|90305315|gb|EAS34946.1| hypothetical protein CIMG_00300 [Coccidioides immitis RS]
3892	MyGr_Tlg1	jgi|Mycgr1|59193|e_gw.6.1200.1
1577	CrNe_Ykt6	gi|50255500|gb|EAL18235.1| hypothetical protein CNBK2530 [Cryptococcus neoformans var. neoformans B-3501A]gi|57229866|gb|AAW46268.1| conserved hypothetical protein [Cryptococcus neoformans var. neoformans JEC21]gi|58260750|ref|XP_567785.1| conserved hypothetical protein [Cryptococcus neoformans var. neoformans JEC21]	
3898	MyGr_Vti1	jgi|Mycgr1|82299|estExt_fgenesh2_pg.C_11360
9980	CaTr_Sec22	Supercontig 1: 770842-771405 
3833	BoCi_Sft1	BC1G_05009.1 hypothetical protein (Transcript:BC1T_05009)
2995	ScSc_Sed5	SS1G_09334.1; Supercontig 13: 507973-509080 +; SNARE domain; syntaxin; syntaxin 5; DF_Sed5 [Sclerotinia sclerotinia]
2897	FuVe_Sec22	FG05226.1; Contig 212: 43165-43926 -  (chromosome 3); Ankyrin repeat; synaptobrevin; DF_Sec22 [Fusarium verticillioides]
10083	SaCa_Bos1	gb|AACF01000188.1|  Saccharomyces castellii NRRL Y-12630 YM476-Contig519, whole genome 
6658	NeFi_Vti1	gi|119500380|ref|XP_001266947.1| vesicle transport v-snare protein vti1homolog ; putative [Neosartorya fischeri NRRL 181]
10204	PhCh_Sft1	scaffold_3 | jgi
168	MaGr_Sec22	gi|38103611|gb|EAA50291.1| hypothetical protein MG04050.4 [Magnaporthe grisea 70-15]
2917	LaBi_Tom	jgi|Lacbi1|301173|eu2.Lbscf0001g06220; DF_Tom [Laccaria bicolor]
6529	AsCl_Tlg1	gi|121718940|ref|XP_001276240.1| SNARE domain protein [Aspergillus clavatus NRRL 1]
10006	PhNo_Bos1	ref|NZ_AAGI01000128.1|  Phaeosphaeria nodorum SN15 cont1.128, whole genome shotgun sequence
9915	AsFl_Syx8	AFL2G_03163.2 hypothetical protein similar to v-SNARE (Transcript:AFL2T_03163)-A. flavus: Contig 3: 626008-626799 +
6729	BaDe_Bet1	BDEG_03282.1 predicted protein (Transcript:BDET_03290)
10074	SaBa_Tlg1	gb|AACG02000016.1|  Saccharomyces bayanus 623-6C YM4911-Contig02.656, whole genome
2804	RhOr_Ykt6	RO3G_01050.1     [Rhizopus oryzae]
9900	VaPl_Vam7	gi|156848280|ref|XP_001647022.1| hypothetical protein Kpol_1050p21 [Vanderwaltozyma polyspora DSM 70294]
9867	TrVi_Use1	jgi|Trive1|16278|gw1.12.518.1
10057	KlWa_Ykt62	gb|AADM01000127.1|  Kluyveromyces waltii NCYC 2644 cont126, whole genome shotgun
114	GiZe_Tlg1	gi|42553694|gb|EAA76537.1| hypothetical protein FG07007.1 [Gibberella zeae PH-1]	
3083	CoIm_Sec9	gi|90303983|gb|EAS33614.1| hypothetical protein CIMG_04638 [Coccidioides immitis RS]
10687	TrVe_Sso_bp	fgp|TverSEQ3130| Orf 1
2778	AsFu_Tom	gi|66852152|gb|EAL92477.1| SNI2 protein [Aspergillus fumigatus Af293]gi|70999596|ref|XP_754515.1| hypothetical protein Afu3g11040 [Aspergillus fumigatus Af293]
10452	YaLi_Pep12	ref|NC_006069.1|  Yarrowia lipolytica CLIB122 chromosome C, complete sequence
9936	FuOx_Syx8	FGSG_10727.3 conserved hypothetical protein (Transcript:FGST_12890)-F. graminearum: Supercontig 8: 1554961-1555802 -
10202	PhCh_Gos1	jgi|Phchr1|7232|fgenesh1_pg.C_scaffold_13000020  | scaffold_13 | jgi
10720	MiVi_Syx8p	gi|156582684|gb|CU372431.1|CU372431 CU372431 Microbotryum violaceum 100.02 Microbotryum violaceum cDNA similar to SNAP receptor,putative. 261 bp; Evalue=8e-11, mRNA sequence| Orf 1[Microbotryum violaceum]
11250	PyTr_Tlg2	PTRG_10799 | Pyrenophora tritici-repentis t-SNARE affecting a late Golgi compartment protein 2 (translation) (351 aa)
1071	DeHa_Sso_b	gi|49653032|emb|CAG85371.1| unnamed protein product [Debaryomyces hansenii CBS767]gi|50414120|ref|XP_457367.1| unnamed protein product [Debaryomyces hansenii]
10233	RhOr_Use1	RO3G_14325.1 predicted protein (Transcript:RO3T_14324) |  Supercontig 13 | Broad
3943	PhBl_Sso_b	jgi|Phybl1|20044|e_gw1.9.109.1
2957	PiSt_Snc	jgi|Picst3|40152|e_gwh1.1.2.1029.1; DF_Snc [Pichia stipitis]
2782	AsFu_Sec22	gi|66845289|gb|EAL85624.1| protein transport protein sec22 [Aspergillus fumigatus Af293]gi|70984292|ref|XP_747662.1| protein transport protein [Aspergillus fumigatus Af293]
4280	BoCi_Sec20	BC1G_11825.1 hypothetical protein (Transcript:BC1T_11825)
11163	PaBr_Snc	PABG_04307 | Paracoccidioides brasiliensis Pb03 synaptobrevin (translation) (117 aa)
9785	MyFi_Nyv1	jgi|Mycfi1|64335|fgenesh1_pm.C_scaffold_10000059
10030	UnRe_Gos1	Supercontig 2|Broad
3069	ChGl_Sec22	gi|88179051|gb|EAQ86519.1| hypothetical protein CHGG_07772 [Chaetomium globosum CBS 148.51]
11256	PyTr_Snc	PTRG_05651 | Pyrenophora tritici-repentis synaptobrevin (translation) (123 aa)
10039	KlWa_Nyv1	gb|AADM01000281.1|  Kluyveromyces waltii NCYC 2644 cont280, whole genome shotgun
10047	KlWa_Sso	gb|AADM01000290.1|  Kluyveromyces waltii NCYC 2644 cont289, whole genome shotgun
2969	NeHa_Syx8	jgi|Necha1|77844|estExt_gwp_GeneWisePlus.C_110063; DF_Syx8 [Nectria haematococca]
10001	CaAl_Sec22	CAWG_01734.1 protein transport protein SEC22 (Transcript:CAWT_01734)
691	SaCe_Vam3	gi|6324680|ref|NP_014749.1| Syntaxin-related protein; required for vacuolar assembly; PEP12 homolog; Vam3p [Saccharomyces cerevisiae]gi|2501103|sp|Q12241|VAM3_YEAST Syntaxin VAM3gi|2132887|pir||S61664 vacuolar protein VAM3 - yeast (Saccharomyces cerevisiae,')gi|1164951|emb|CAA64026.1| YOR3220w [Saccharomyces cerevisiae]gi|1373402|gb|AAC49737.1| Vam3p [Saccharomyces cerevisiae]gi|1420289|emb|CAA99304.1| VAM3 [Saccharomyces cerevisiae]	
2803	RhOr_Sec20	RO3G_13376.1: predicted protein  [Rhizopus oryzae]
10009	AsNi_Sec22	A. nidulans: Supercontig 110|Broad
10119	SaKl_Vam3	gb|AACE03000003.1|  Saccharomyces kluyveri NRRL Y-12651 SKLU-Cont10103, whole genome
2828	AsTe_Vti1	ATEG_03998.1; conserved hypothetical protein; Vesicle transport v-SNARE protein; DF-Vti1 [Aspergillus terreus]
2981	NeHa_Nyv1	jgi|Necha1|51923|e_gw1.15.195.1; DF_Nyv1 [Nectria haematococca]
2936	LaBi_Sed5	jgi|Lacbi1|145509|gww1.1.504.1; DF_sed5 [Laccaria bicolor]
927	ErGo_Bet1	gi|45187867|ref|NP_984090.1| ADL007Cp [Eremothecium gossypii]gi|44982651|gb|AAS51914.1| ADL007Cp [Eremothecium gossypii]	
6674	PhNo_Tlg2	gi|111058511|gb|EAT79631.1| hypothetical protein SNOG_12831 [Phaeosphaeria nodorum SN15]
1558	DeHa_Gos1	gi|49658253|emb|CAG91096.1| unnamed protein product [Debaryomyces hansenii CBS767]gi|50427941|ref|XP_462583.1| unnamed protein product [Debaryomyces hansenii]	
11258	PyTr_Tom	PTRG_03304 | Pyrenophora tritici-repentis conserved hypothetical protein (translation) (1010 aa)
3874	LoEl_Ufe1	LELG_05153.1 conserved hypothetical protein (Transcript:LELT_05153)
6517	AsCl_Bos1	gi|121711587|ref|XP_001273409.1| dihydrolipoamide acetyltransferase component of pyruvate dehydrogenase [Aspergillus clavatus NRRL 1]
10750	BlEm_Gos1p	gi|148881749|gb|EE732439.1|EE732439 BeE60H15A02 BeE60H Blastocladiella emersonii cDNA clone BeE60H15A02 5', mRNA sequence| Orf 2[Blastocladiella emersonii]
6742	LoEl_Sft1	LELG_00165.1 conserved hypothetical protein (Transcript:LELT_00165)
2958	PiSt_Sec22	jgi|Picst3|64252|e_gww1.8.1.617.1; DF_sec22 [Pichia stipitis]
3003	ScSc_Pep12	SS1G_03977.1; Supercontig 4: 2319018-2319843 +; SNARE domain; DF_Pep12 [Sclerotinia sclerotinia]
10456	ScSc_SsoB	SS1G_12967.1 hypothetical protein (Transcript:SS1T_12967)|Broad
660	ErGo_Vam3	gi|45198289|ref|NP_985318.1| AFL232Wp [Eremothecium gossypii]gi|44984176|gb|AAS53142.1| AFL232Wp [Eremothecium gossypii]	
10155	SaMi_Snc2	gb|AABZ01000093.1|  Saccharomyces mikatae IFO 1815 contig_504, whole genome shotgun
1089	AsPa_snc	gi|2769755|gb|AAB95645.1| synaptobrevin [Aspergillus parasiticus]	
748	AsNi_Vti1	gi|40745982|gb|EAA65138.1| hypothetical protein AN1973.2 [Aspergillus nidulans FGSC A4]	
6765	PoPl_Sec22	jgi|Pospl1|59082|e_gw1.100.144.1
3836	BoCi_Syx8	BC1G_04378.1 hypothetical protein (Transcript:BC1T_04378)
2978	NeHa_Use1	jgi|Necha1|88975|fgenesh1_pg.scaffold_9000178; DF_Use1 [Nectria haematococca]
9856	FuOx_Pep12	FOXG_12799.2 hypothetical protein similar to SNARE domain protein (Transcript:FOXT_12799)- F. oxysporum: Supercontig 17: 523094-524861
1551	DeHa_Bos1	gi|49653411|emb|CAG85773.1| unnamed protein product [Debaryomyces hansenii CBS767]gi|50418076|ref|XP_457745.1| unnamed protein product [Debaryomyces hansenii]	
494	KlLa_Tlg2	gi|50303059|ref|XP_451467.1| unnamed protein product [Kluyveromyces lactis]gi|49640598|emb|CAH03055.1| unnamed protein product [Kluyveromyces lactis NRRL Y-1140]	
566	KlLa_Sec22	gi|50311915|ref|XP_455989.1| unnamed protein product [Kluyveromyces lactis]gi|49645125|emb|CAG98697.1| unnamed protein product [Kluyveromyces lactis NRRL Y-1140]	
10161	SaMi_Tlg2	gb|AABZ01000966.1|  Saccharomyces mikatae IFO 1815 contig_1309, whole genome shotgun
485	ScPo_Vti1	gi|19113460|ref|NP_596668.1| vesicle transport v-snare protein [Schizosaccharomyces pombe]gi|12644348|sp|P78768|VTI1_SCHPO Vesicle transport v-SNARE protein VTI1 homologgi|7493706|pir||T40349 vesicle transport v-snare protein - fission yeast  (Schizosaccharomyces pombe,')gi|2950476|emb|CAA17790.1| SPBC3B9.10 [Schizosaccharomyces pombe]
2840	CaGu_Nyv1	PGUG_02712.1; Supercontig 3: 729856-730350 +; Synaptobrevin; [Candida guilliermondii]
6664	PhNo_Sec20	gi|111067066|gb|EAT88186.1| hypothetical protein SNOG_04426 [Phaeosphaeria nodorum SN15]
398	KlLa_Sft1	gi|3273913|gb|AAC24884.1| Sft1p [Kluyveromyces lactis]	
6766	PoPl_Sec9	jgi|Pospl1|119856|estExt_Genewise1.C_1430035
3009	ScSc_Use1	SS1G_12345.1; Supercontig 19: 795553-796875 +; DF_Use1 [Sclerotinia sclerotinia]
2882	FuVe_Nyv1	FG09021.1; Contig 368: 19872-20640 -  (chromosome 4); synaptobrevin; Tachykinin family; DF_Nyv1 [Fusarium verticillioides]
10343	SpRo_Tlg2p	scaffold_1 | jgi
2806	RhOr_Sec22	RO3G_12437.1    [Rhizopus oryzae]
10594	SpPu_Nyv1p	SPE00005079                Similar to Arabidopsis thaliana (Mouse-ear cress). Synaptobrevin-like protein related cluster| Orf 0
11221	CaDu_Tlg1	CHR5.070112.seq
3065	ChGl_Bos1	gi|88181089|gb|EAQ88557.1| hypothetical protein CHGG_05176 [Chaetomium globosum CBS 148.51]
2910	HiCa_Snc	HCAG_05074.1; Supercontig 5: 741476-742305 -; synaptobrevin; DF_Snc [Histoplasma capsulatum]
3006	ScSc_Bos1	SS1G_03620.1; Supercontig 4: 1382799-1383599 +; Vesicle transport v-SNARE protein; DF_Bos1 [Sclerotinia sclerotinia]
9760	PuGr_Syx8	PGTG_17127 |  Puccinia graminis f. sp. tritici predicted protein (273 nt)
10518	MaGl_Sec22	gi|164660420|ref|XP_001731333.1| hypothetical protein MGL_1516 [Malassezia globosa CBS 7966]
2892	FuVe_Tlg2	FG01890.1; Contig 102: 36675-37827 -  (chromosome 1); M protein repeat; syntaxin; DF_Tlg2 [Fusarium verticillioides]
11243	CaPa_Vam7	contig005504
2909	HiCa_Gos1	HCAG_03414.1; Supercontig 3: 924394-925238 -; Vesicle transport v-SNARE protein; DF_Gos1 [Histoplasma capsulatum]
2876	CoCi_Tlg1	CC1G_02428.1; Contig 85: 73189-74253 +; SNARE domain; DF-Tlg1 [Coprinus cinereus]
9932	AsNg_Use1	fge1_pm_C_3000274 fge1_pm_C_3000274 (Transcript:fge1_pm_C_3000274.1)-A. niger: Contig 3: 1999550-2000692 -
10527	NeCr_Tlg2	gi|164426550|ref|XP_961275.2| hypothetical protein NCU04119 [Neurospora crassa OR74A]
2933	LaBi_Bet1	jgi|Lacbi1|301781|eu2.Lbscf0001g12300; DF_Bet1? [Laccaria bicolor]
11219	CaDu_Sso	CHR2.070111.seq
11308	CoPo_Sft1	CPAG_01604 | Coccidioides posadasii  RMSCC 3488 hypothetical protein (translation) (98 aa)
2893	FuVe_Syx8	FG10727.1; Contig 447: 46109-46950 +  (chromosome 3); Involucrin repeat; Nucleoporin FG repeat family; DF_syx8 [Fusarium verticillioides]
3883	MyGr_Sec20	jgi|Mycgr1|85618|estExt_fgenesh2_pg.C_70475
10113	SaKl_Sso	gb|AACE03000009.1|  Saccharomyces kluyveri NRRL Y-12651 SKLU-Cont10111, whole genome 
10702	LeEd_Nyv1p	fgp|LedoSEQ2666| Orf 1
10016	AsNg_Sed5	A. niger: est_GW1_C_22296: est_GW1_C_22296| Broad
1007	CrNe_Bos1	gi|50260987|gb|EAL23637.1| hypothetical protein CNBA2840 [Cryptococcus neoformans var. neoformans B-3501A]	
1165	KlLa_Sec9	gi|50306369|ref|XP_453158.1| unnamed protein product [Kluyveromyces lactis]gi|49642292|emb|CAH00254.1| unnamed protein product [Kluyveromyces lactis NRRL Y-1140]	
1728	MaGr_Pep12	gi|38103429|gb|EAA50126.1| hypothetical protein MG03885.4 [Magnaporthe grisea 70-15]
6527	AsCl_Sso	gi|121709357|ref|XP_001272396.1| SNARE domain protein [Aspergillus clavatus NRRL 1]
6551	BaDe_Ykt6	BDEG_04696.1 hypothetical protein similar to NTGP1 (Transcript:BDET_04710)
10061	SaBa_Nyv1	gb|AACG02000004.1|  Saccharomyces bayanus 623-6C YM4911-Contig02.672, whole genome
868	SaCe_Ykt6	gi|6322652|ref|NP_012725.1| Synaptobrevin (v-SNARE,') homolog with similarity to Sec22p, Snc1p, and Snc2p, essential for endoplasmic reticulum-Golgi transport; Ykt6p [Saccharomyces cerevisiae]gi|549743|sp|P36015|YKT6_YEAST Hypothetical 22.7 kDa protein in PAS1-MST1 intergenic regiongi|539092|pir||S38033 cell division control protein SLY2 homolog YKL196c - yeast  (Saccharomyces cerevisiae,')gi|486349|emb|CAA82040.1| YKT6 [Saccharomyces cerevisiae]gi|913916|gb|AAB32050.1| p26, Ykt6, YKL196c product=putative farnesylated VAMP homolog/v-SNARE component of ER-Golgi docking complex [Saccharomyces cerevisiae, Peptide, 200 aa]gi|45270676|gb|AAS56719.1| YKL196C [Saccharomyces cerevisiae]	
2846	CaGu_Sso	PGUG_02124.1; Supercontig 2: 1643531-1644382 -; SNARE domain; DF-Sso [Candida guilliermondii]
813	AsNg_Snc	gi|34484379|gb|AAQ72812.1| putative synaptobrevin [Aspergillus niger]	
10040	KlWa_Pep12	gb|AADM01000256.1|  Kluyveromyces waltii NCYC 2644 cont255, whole genome shotgun
11208	CaDu_Bet1	CHR2.070111.seq
117	KlLa_Sso	gi|15824638|gb|AAL09428.1| SSO1 [Kluyveromyces lactis]	
3851	CaTr_Sso	CTRG_02007.3 protein SSO2 (Transcript:CTRT_02007)
10734	PhPc_Ssop-2	gi|120504010|gb|EH232144.1|EH232144 JGI_ACAC7198.fwd ACAC Phakopsora pachyrhizi TW72-1 germinating urediniospores on water surface (20C/16 hours/dark) Phakopsora pachyrhizi cDNA clone ACAC7198 5', mRNA sequence| Orf 2[Phakopsora pachyrhizi]
770	KlLa_Vam3	gi|50305659|ref|XP_452790.1| unnamed protein product [Kluyveromyces lactis]gi|49641923|emb|CAH01641.1| unnamed protein product [Kluyveromyces lactis NRRL Y-1140]
1011	ErGo_Sft1	gi|45185235|ref|NP_982952.1| ABR006Wp [Eremothecium gossypii]gi|44980893|gb|AAS50776.1| ABR006Wp [Eremothecium gossypii]	
1344	CaAl_Nyv1	gi|46441486|gb|EAL00783.1| hypothetical protein CaO19.9636 [Candida albicans SC5314]gi|46441357|gb|EAL00655.1| hypothetical protein CaO19.2089 [Candida albicans SC5314]
3050	RhOr_Pep12	RO3G_03490.1  [Rhizopus oryzae]
1677	ScPo_Tlg2	gi|19114744|ref|NP_593832.1| T snare complex subunit; syntaxin-like [Schizosaccharomyces pombe]gi|7708603|emb|CAB90150.1| SPAC823.05c [Schizosaccharomyces pombe]	
3855	CaTr_Vam3	CTRG_02315.3 hypothetical protein similar to potential syntaxin (Transcript:CTRT_02315)
2817	AsTe_Sec20	ATEG_01633.1: conserved hypothetical protein; DF_Sec20 [Aspergillus terreus]
3873	LoEl_Tom	LELG_04642.1 conserved hypothetical protein (Transcript:LELT_04642)
2238	AsOr_Tlg1	gi|83771388|dbj|BAE61520.1| unnamed protein product [Aspergillus oryzae]
6525	AsCl_Sft1	gi|121699423|ref|XP_001268016.1| conserved hypothetical protein [Aspergillus clavatus NRRL 1]
6550	BaDe_Vti1	BDEG_03743.1 hypothetical protein (Transcript:BDET_03752)
3957	PhBl_Tlg1	jgi|Phybl1|30439|estExt_Genewise1.C_80169
11122	CoHe_Syx8	jgi|CocheC5_1|12461|fgenesh1_pm.C_scaffold_6000034
607	MaGr_Bos1	gi|38104818|gb|EAA51329.1| hypothetical protein MG09346.4 [Magnaporthe grisea 70-15]
11127	CoHe_Ufe1	jgi|CocheC5_1|33514|estExt_fgenesh1_pg.C_300042
3965	SpRo_Nyv1	jgi|Sporo1|17761|estExt_Genewise1.C_30873
10754	BlEm_QcIIIc2p	gi|148883039|gb|EE733729.1|EE733729 BeE60H27E11 BeE60H Blastocladiella emersonii cDNA clone BeE60H27E11 5', mRNA sequence| Orf 1[Blastocladiella emersonii]
1215	SaCe_Tlg1	gi|6320676|ref|NP_010756.1| member of the syntaxin family of t-SNAREs; Tlg1p [Saccharomyces cerevisiae]gi|2131512|pir||S69635 hypothetical protein YDR468c - yeast (Saccharomyces cerevisiae,')gi|927753|gb|AAB64925.1| Ydr468cp; CAI: 0.19 [Saccharomyces cerevisiae]gi|45270246|gb|AAS56504.1| YDR468C [Saccharomyces cerevisiae]	
10707	LeSc_Pep12p	fgp|LscoSEQ14539| Orf 1
3877	LoEl_Vti1	LELG_02019.1 t-SNARE VTI1 (Transcript:LELT_02019)
3893	MyGr_Tlg2	jgi|Mycgr1|55072|e_gw.3.565.1
9876	TrVi_Gos1	jgi|Trive1|80587|estExt_fgenesh1_pg.C_110119
3849	CaTr_Sed5	CTRG_04361.3 conserved hypothetical protein (Transcript:CTRT_04361)
11124	CoHe_Bos1	jgi|CocheC5_1|23626|fgenesh1_pg.C_scaffold_25000098
2779	AsFu_Vam7	gi|66847027|gb|EAL87358.1| SNARE complex subunit (Vam7), putative [Aspergillus fumigatus Af293]gi|70989093|ref|XP_749396.1| SNARE complex subunit Vam7 [Aspergillus fumigatus Af293]
9967	RhOr_Tom	RO3G_14171.1 hypothetical protein (Transcript:RO3T_14170) + RO3G_14172.1 predicted protein (Transcript:RO3T_14171)
6672	PhNo_Syx8	gi|111064739|gb|EAT85859.1| hypothetical protein SNOG_07208 [Phaeosphaeria nodorum SN15]
11144	TrAt_Bet1	jgi|Triat1|89813|fgenesh1_pg.C_scaffold_7000198
9830	MyFi_Vam7	jgi|Mycfi1|89526|synt_with_mycgr.1__120
10733	PhPc_Tlg2p	gi|120518763|gb|EH246897.1|EH246897 JGI_ACAC11990.rev ACAC Phakopsora pachyrhizi TW72-1 germinating urediniospores on water surface (20C/16 hours/dark) Phakopsora pachyrhizi cDNA clone ACAC11990 3', mRNA sequence| Orf 5[Phakopsora pachyrhizi]
11232	CaPa_Sec22	contig005809
2880	CoCi_Syx8	CC1G_06483.1; Contig 160: 93147-94220 -; SNARE domain; DF-Syx8 [Coprinus cinereus]
9931	AsNg_Tlg2	e_gw1_17.117 e_gw1_17.117 (Transcript:e_gw1_17.117.1)-A. niger: Contig 17: 136049-137414 -
10097	SaCa_Tlg2	gb|AACF01000100.1|  Saccharomyces castellii NRRL Y-12630 YM476-Contig607, whole genome
9929	AsNg_Sso	e_gw1_12.267 e_gw1_12.267 (Transcript:e_gw1_12.267.1)-A. niger: Contig 12: 344482-345401 ��
2829	CaGu_Sec20	PGUG_02065.1; hypothetical protein; Supercontig 2: 1543538-1544638 -; Sec20 [Candida guilliermondii]
2818	AsTe_Bos1	ATEG_06357.1; conserved hypothetical protein; Vesicle transport v-SNARE protein; DF_Bos1 [Aspergillus terreus]
2997	ScSc_Sec22	SS1G_08767.1; Supercontig 12: 294420-295479 -; synaptobrevin; DF_Sec22 [Sclerotinia sclerotinia]
65	SaCe_Tlg2	gi|6324555|ref|NP_014624.1| member of the syntaxin family of t-SNAREs; Tlg2p [Saccharomyces cerevisiae]gi|7388325|sp|Q08144|TLG2_YEAST Syntaxin TLG2gi|2132823|pir||S66700 probable membrane protein YOL018c - yeast (Saccharomyces cerevisiae,')gi|1419795|emb|CAA99017.1| unnamed protein product [Saccharomyces cerevisiae]	
6720	ScJp_Ykt6	SJAG_00899.1 SNARE (Transcript:SJAT_00899)
9912	AsFl_Snc	AFL2G_03337.2 hypothetical protein similar to synaptobrevin (Transcript:AFL2T_03337)-A. flavus: Contig 3: 1113347-1114262 +
3886	MyGr_Sed5	jgi|Mycgr1|69442|estExt_fgenesh2_pm.C_130055
2839	CaGu_Pep12	PGUG_02682.1; Supercontig 3: 672143-672991 +; SNARE domain; DF_Pep12 [Candida guilliermondii]
9897	VaPl_Sec20	gi|156845862|ref|XP_001645820.1| hypothetical protein Kpol_1054p7 [Vanderwaltozyma polyspora DSM 70294]
363	AgBi_Sso	gi|14575064|emb|CAC42869.1| putative syntaxin [Agaricus bisporus]	
3085	CoIm_Tom	gi|90303138|gb|EAS32769.1| hypothetical protein CIMG_03793 [Coccidioides immitis RS]
4517	AsNg_Tom	jgi|Aspni1|175165|e_gw1.2.2135.1
271	AsNi_Sed5	gi|40747582|gb|EAA66738.1| hypothetical protein AN9526.2 [Aspergillus nidulans FGSC A4]	
9910	AsFl_Sed5	AFL2G_11150.2 hypothetical protein similar to syntaxin 5 (Transcript:AFL2T_11150)-A. flavus: Contig 13: 1462091-1463283 -
386	ScPo_Ufe1	gi|4164423|emb|CAA22840.1| SPCC895.04c [Schizosaccharomyces pombe]gi|7493455|pir||T41642 syntaxin homolog - fission yeast (Schizosaccharomyces pombe,')gi|19075545|ref|NP_588045.1| putative snare complex protein; syntaxin like [Schizosaccharomyces pombe]	
3831	BoCi_Sec9	BC1G_03022.1 hypothetical protein (Transcript:BC1T_03022)
2823	AsTe_Gos1	ATEG_00242.1; conserved hypothetical protein; Vesicle transport v-SNARE protein; DF_Gos1 [Aspergillus terreus]
9930	AsNg_Tlg1	fge1_pg_C_11000167 fge1_pg_C_11000167 (Transcript:fge1_pg_C_11000167.1)- A. niger: Contig 11: 556984-557878 -
11240	CaPa_Ufe1	contig005510
6661	PhNo_Gos1	gi|111064379|gb|EAT85499.1| hypothetical protein SNOG_06848 [Phaeosphaeria nodorum SN15]
10194	CrNe_Sft1	CNAG_04607.1 predicted protein (Transcript:CNAT_04607)|Broad
9772	PuGr_Tlg2	PGTG_00260 |  Puccinia graminis f. sp. tritici conserved hypothetical protein (364 nt)
2992	ScSc_SsoA	SS1G_00975.1; Supercontig 1: 2514715-2516011 +; SNARE domain; syntaxin; DF_Sso [Sclerotinia sclerotinia]
1478	MaGr_Sed5	gi|38100566|gb|EAA47677.1| hypothetical protein MG02920.4 [Magnaporthe grisea 70-15]
3953	PhBl_Bos1	jgi|Phybl1|77196|estExt_fgeneshPB_pg.C_60078
6667	PhNo_Sed5	gi|111070623|gb|EAT91743.1| hypothetical protein SNOG_00248 [Phaeosphaeria nodorum SN15]
10081	SaBa_Ykt6	gb|AACG02000023.1|  Saccharomyces bayanus 623-6C YM4911-Contig02.663, whole genome
11120	CoHe_Sft1	jgi|CocheC5_1|66874|e_gw1.9.778.1
11125	CoHe_SsoB	jgi|CocheC5_1|61871|e_gw1.4.261.1
11161	PaBr_Syx8	PAAG_03924 | Paracoccidioides brasiliensis Pb01 v-SNARE (translation) (274 aa)
6668	PhNo_Sft1	gi|111058988|gb|EAT80108.1| hypothetical protein SNOG_12295 [Phaeosphaeria nodorum SN15]
6809	AsOr_Snc	gi|117166081|dbj|BAF36373.1| v-SNARE [Aspergillus oryzae]
3063	ChGl_RIIIp	gi|88182138|gb|EAQ89606.1| predicted protein [Chaetomium globosum CBS 148.51]
11228	CaPa_Gos1	contig005510
6543	BaDe_Sso_a	BDEG_02167.1 conserved hypothetical protein (Transcript:BDET_02172)
11114	CoHe_Sec20	jgi|CocheC5_1|82376|estExt_Genewise1.C_31063
10151	SaMi_Sec9	gb|AABZ01000006.1|  Saccharomyces mikatae IFO 1815 contig_269, whole genome shotgun
11155	PaBr_Tlg1	PABG_05426 | Paracoccidioides brasiliensis Pb03 conserved hypothetical protein (translation) (256 aa)
6645	NeFi_Sec20	gi|119492475|ref|XP_001263603.1| Sec20 domain protein [Neosartorya fischeri NRRL 181]
10178	SaPa_Snc1	gb|AABY01000017.1|  Saccharomyces paradoxus NRRL Y-17217 contig_219, whole genome  shotgun sequence Length=101723
11282	PoAn_Nyv1	Pa_6_5890|chrm6_SC2|Putative Synaptobrevin protein
11249	PyTr_Ykt6	PTRG_08235 | Pyrenophora tritici-repentis synaptobrevin (translation) (197 aa)
10107	SaKl_Sec20	gb|AACE03000005.1|  Saccharomyces kluyveri NRRL Y-12651 SKLU-Cont10104, whole genome
10094	SaCa_Sso1	gb|AACF01000002.1|  Saccharomyces castellii NRRL Y-12630 YM476-Contig720, whole genome
461	GiZe_Nyv1	gi|42553463|gb|EAA76306.1| hypothetical protein FG09021.1 [Gibberella zeae PH-1]	
11247	PyTr_Sec20	PTRG_07980 | Pyrenophora tritici-repentis Sec20 domain containing protein (translation) (443 aa)
3876	LoEl_Vam7	LELG_04672.1 hypothetical protein (Transcript:LELT_04672)
3861	LoEl_Gos1	LELG_05074.1 hypothetical protein similar to membrane-anchored golgi SNARE protein (Transcript:LELT_05074)
10746	BlEm_SncBp	gi|59277703|gb|CO962987.1|CO962987 BeE120N37G07 BeE120N Blastocladiella emersonii cDNA clone BeE120N37G07 5', mRNA sequence| Orf 2[Blastocladiella emersonii]
3066	ChGl_Ufe1	gi|88180951|gb|EAQ88419.1| hypothetical protein CHGG_05038 [Chaetomium globosum CBS 148.51]
10026	FuOx_Use1	F. oxysporum: Supercontig 11|Broad
2881	CoCi_Snc	CC1G_11476.1; Contig 154: 31325-36201 -; protein kinase domain; protein tyrosine kinase; synaptobrevin; only at very C-term Snc; tmr missing [Coprinus cinereus]
2877	CoCi_Ufe1	CC1G_00222.1; Contig 198: 509240-510503 -; DF_Ufe1 [Coprinus cinereus]
6675	PhNo_Ufe1	gi|111057921|gb|EAT79041.1| hypothetical protein SNOG_13594 [Phaeosphaeria nodorum SN15]
2956	PiSt_Tlg1	jgi|Picst3|59902|e_gww1.5.1.1491.1; Tlg1 [Pichia stipitis]
1287	CaAl_Tlg2	gi|46444567|gb|EAL03841.1| hypothetical protein CaO19.1538 [Candida albicans SC5314]gi|46444418|gb|EAL03693.1| hypothetical protein CaO19.9112 [Candida albicans SC5314]
11178	PaBr_Tom	PADG_00719 | Paracoccidioides brasiliensis Pb18 conserved hypothetical protein (translation) (1082 aa)
6647	NeFi_Sec9	gi|119481613|ref|XP_001260835.1| plasma membrane SNARE protein (Sec9); putative [Neosartorya fischeri NRRL 181]
6663	PhNo_Pep12	gi|111066101|gb|EAT87221.1| hypothetical protein SNOG_04830 [Phaeosphaeria nodorum SN15]
3095	CoIm_Sso	gi|90299713|gb|EAS29344.1| hypothetical protein CIMG_08090 [Coccidioides immitis RS]
9878	TrVi_Ykt6	jgi|Trive1|78433|estExt_Genewise1Plus.C_310124
10125	SaKu_Gos1	gb|AACI02000226.1|  Saccharomyces kudriavzevii IFO 1802 YM6553-Contig02.1864, whole
10717	MiVi_Nyv1p	gi|156589595|gb|CU389554.1|CU389554 CU389554 Microbotryum violaceum 100.02 Microbotryum violaceum cDNA similar to Vesicle-associated membrane protein 712, putative. 306 bp; Evalue=3e-26, mRNA sequence| Orf 1[Microbotryum violaceum]
11220	CaDu_Syx8	CHRR.070112.seq
11210	CaDu_Gos1	CHR7.070112.seq
2833	CaGu_Sec22	PGUG_03828.1; Supercontig 4: 1040122-1040688 +; Synaptobrevin; DF-Sec22 [Candida guilliermondii]
3000	ScSc_Sec20	SS1G_04785.1; Supercontig 5: 2122203-2123526 +; Sec20; DF_Sec20 [Sclerotinia sclerotinia]
6522	AsCl_Sec22	gi|121703754|ref|XP_001270141.1| protein transport protein sec22 [Aspergillus clavatus NRRL 1]
976	GiZe_Pep12	gi|42551474|gb|EAA74317.1| hypothetical protein FG10864.1 [Gibberella zeae PH-1]	
6814	AsOr_Ssoa	gi|117166073|dbj|BAF36369.1| syntaxin [Aspergillus oryzae]
10109	SaKl_Sec9	gb|AACE03000008.1|  Saccharomyces kluyveri NRRL Y-12651 SKLU-Cont10064, whole genome 
3915	TrRe_Syx8	jgi|Trire2|67382|e_gw1.21.154.1
2965	PiSt_Ufe1	jgi|Picst3|61747|e_gww1.6.1.865.1; DF_Ufe1 [Pichia stipitis]
11231	CaPa_Sec20	contig005504
149	NeCr_Bos1	gi|32407577|ref|XP_324300.1| hypothetical protein [Neurospora crassa]gi|28920796|gb|EAA30155.1| hypothetical protein [Neurospora crassa]	
9789	MyFi_Sed5	jgi|Mycfi1|29586|e_gw1.2.172.1
231	CrNe_Tlg2	gi|50256290|gb|EAL19016.1| hypothetical protein CNBI0290 [Cryptococcus neoformans var. neoformans B-3501A]gi|57230259|gb|AAW46660.1| t-SNARE, putative [Cryptococcus neoformans var. neoformans JEC21]gi|58261534|ref|XP_568177.1| t-SNARE, putative [Cryptococcus neoformans var. neoformans JEC21]	
10129	SaKu_Sec9	gb|AACI02000446.1|  Saccharomyces kudriavzevii IFO 1802 YM6553-Contig02.1675, whole
10013	AsFu_Sft1	A. fumigatus: Supercontig 6|Broad
6745	AsNg_Sec9	jgi|Aspni1|123976|gw1.2.606.1
447	ErGo_Bos1	gi|45185471|ref|NP_983188.1| ABR239Cp [Eremothecium gossypii]gi|44981160|gb|AAS51012.1| ABR239Cp [Eremothecium gossypii]	
9874	TrVi_Pep12	jgi|Trive1|59118|fgenesh1_pm.C_scaffold_23000039
1243	ErGo_Tlg2	gi|45190581|ref|NP_984835.1| AEL026Cp [Eremothecium gossypii]gi|44983523|gb|AAS52659.1| AEL026Cp [Eremothecium gossypii]	
2883	FuVe_Snc	FG08537.1; Contig 343: 156551-157366 -  (chromosome 2); synaptobrevin; Tachykinin family; DF_ [Fusarium verticillioides]
10027	CoIm_Bet1	UREG_03214.1 conserved hypothetical protein (Transcript:URET_03214)|Broad
6544	BaDe_Sso_b	BDEG_02819.1 predicted protein (Transcript:BDET_02826)
926	GiZe_Tom	gi|42546760|gb|EAA69603.1| hypothetical protein FG00343.1 [Gibberella zeae PH-1]gi|46105430|ref|XP_380519.1| hypothetical protein FG00343.1 [Gibberella zeae PH-1]	
10062	SaBa_Pep12	gb|AACG02000010.1|  Saccharomyces bayanus 623-6C YM4911-Contig02.668, whole genome
148	ErGo_Sed5	gi|45198728|ref|NP_985757.1| AFR210Cp [Eremothecium gossypii]gi|44984738|gb|AAS53581.1| AFR210Cp [Eremothecium gossypii]	
160	CaGl_Bet1	gi|50290727|ref|XP_447796.1| unnamed protein product [Candida glabrata]gi|49527107|emb|CAG60745.1| unnamed protein product [Candida glabrata CBS138]	
326	CaAl_Sec9	gi|46435881|gb|EAK95254.1| likely plasma membrane t-SNARE [Candida albicans SC5314]
2768	AsFu_Snc	gi|66845411|gb|EAL85746.1| synaptobrevin [Aspergillus fumigatus Af293]gi|70984555|ref|XP_747784.1| synaptobrevin [Aspergillus fumigatus Af293]
11190	PaBr_Bos1	PAAG_00052 | Paracoccidioides brasiliensis Pb01 membrin (translation) (465 aa)
110	YaLi_Ykt6	gi|49650094|emb|CAG79820.1| unnamed protein product [Yarrowia lipolytica CLIB99]gi|50553628|ref|XP_504225.1| hypothetical protein [Yarrowia lipolytica]	
10134	SaKu_Spo20	gb|AACI02000031.1|  Saccharomyces kudriavzevii IFO 1802 YM6553-Contig02.2036, whole
11135	TrAt_Sec22	jgi|Triat1|147198|estExt_Genewise1Plus.C_11140
2904	HiCa_Ufe1	HCAG_08675.1; Supercontig 12: 351700-353331 +; DF_Ufe1 [Histoplasma capsulatum]
2905	HiCa_Vam7	HCAG_05325.1; Supercontig 5: 1609443-1610619 -; Px-domain; DF_Vam7 [Histoplasma capsulatum]
6714	ScJp_Tlg1	SJAG_00171.1 SNARE (Transcript:SJAT_00171)
658	KlLa_Pep12	gi|50309845|ref|XP_454936.1| unnamed protein product [Kluyveromyces lactis]gi|49644071|emb|CAH00023.1| unnamed protein product [Kluyveromyces lactis NRRL Y-1140]	
2941	PhCh_Sso_b	jgi|Phchr1|42522|gww2.1.925.1; DF_Sso [Phanerochaete chrysosporium]
10181	SaPa_Sso2	gb|AABY01000043.1|  Saccharomyces paradoxus NRRL Y-17217 contig_161, whole genome shotgun sequence Length=67423
11272	PoAn_Sed5	Pa_1_21090|chrm1_SC5|Putative protein similar to integral membrane protein sed5 of Schizosaccharomyces pombe
2930	LaBi_Vti1	jgi|Lacbi1|246459|e_gww1.4.498.1; DF_Vti1 [Laccaria bicolor]
11123	CoHe_Vti1	jgi|CocheC5_1|117566|estExt_fgenesh1_pm.C_90014
1017	HyJe_Snc	gi|50541885|gb|AAT78419.1| SNCI [Hypocrea jecorina]	
3888	MyGr_Snc	jgi|Mycgr1|82260|estExt_fgenesh2_pg.C_11297
6781	PoPl_Vti	jgi|Pospl1|107184|estExt_fgenesh3_pm.C_30018
1294	SaCe_Snc1	gi|6319289|ref|NP_009372.1| Involved in mediating targeting and transport of secretory proteins; forms a complex with Snc2p and Sec9p; Snc1p [Saccharomyces cerevisiae]gi|401107|sp|P31109|SNC1_YEAST Synaptobrevin homolog 1gi|320861|pir||S31250 synaptobrevin homolog SNC1 - yeast (Saccharomyces cerevisiae,')gi|172655|gb|AAA35069.1| synaptobrevingi|595555|gb|AAC05002.1| Snc1p: Vesicle-associated membrane protein,synaptobrevin homolog [Saccharomyces cerevisiae]	
10170	SaPa_Gos1	gb|AABY01000033.1|  Saccharomyces paradoxus NRRL Y-17217 contig_38, whole genome shotgun sequence Length=73522
2808	RhOr_Bos1	RO3G_14424.1  [Rhizopus oryzae]
2873	CoCi_Sec20	CC1G_03557.1; Contig 89: 204837-206061 +; Sec20; DF-Sec20 [Coprinus cinereus]
9761	PuGr_Sed5	PGTG_03423 |  Puccinia graminis f. sp. tritici integral membrane protein sed5 (351 nt)
9852	FuOx_Bet1	FOXG_11279.2 hypothetical protein similar to ER-golgi SNARE complex subunit Bet1 (Transcript:FOXT_11279)- F. oxysporum: Supercontig 14: 1397229-1397635 +
591	ErGo_Nyv1	gi|45201149|ref|NP_986719.1| AGR054Cp [Eremothecium gossypii]gi|44985932|gb|AAS54543.1| AGR054Cp [Eremothecium gossypii]	
11118	CoHe_Pep12	jgi|CocheC5_1|106168|estExt_Genewise1Plus.C_100173
985	CaAl_Pep12	gi|46442610|gb|EAL01898.1| hypothetical protein CaO19.11768 [Candida albicans SC5314]gi|46442475|gb|EAL01764.1| hypothetical protein CaO19.4292 [Candida albicans SC5314]
2923	LaBi_Sec20	jgi|Lacbi1|297676|eu2.Lbscf0012g02310 [Laccaria bicolor]
256	MaGr_Sft1	gi|38105885|gb|EAA52261.1| hypothetical protein MG04953.4 [Magnaporthe grisea 70-15]gi|39940574|ref|XP_359824.1| hypothetical protein MG04953.4 [Magnaporthe grisea 70-15]
10700	LeEd_Sec22p	fgp|LedoSEQ1143| Orf 2
10197	CoCi_Gos1	 Contig 27|Broad
247	ScPo_Tom	gi|1256514|emb|CAA94621.1| SPAC1F3.03 [Schizosaccharomyces pombe]gi|7490925|pir||T38074 hypothetical protein SPAC1F3.03 - fission yeast  (Schizosaccharomyces pombe,')gi|1723489|sp|Q10408|YD83_SCHPO Hypothetical protein C1F3.03 in chromosome Igi|19113918|ref|NP_593006.1| similar to yeast positive regulators of exocytosis Sro77p [Schizosaccharomyces pombe]	
10087	SaCa_Sec20	gb|AACF01000136.1|  Saccharomyces castellii NRRL Y-12630 YM476-Contig581, whole genome
181	SaCe_Bos1	gi|6323107|ref|NP_013179.1| v-SNARE (vesicle specific SNAP receptor,'), localized to the endoplasmic reticulum membrane and necessary for vesicular transport from the ER to the Golgi; Bos1p [Saccharomyces cerevisiae]gi|115099|sp|P25385|BOS1_YEAST Vesicular transport protein BOS1gi|101219|pir||A39206 probable transport protein BOS1 - yeast (Saccharomyces cerevisiae,')gi|3433|emb|CAA40933.1| putative membrane protein, involved in vesicular transport [Saccharomyces cerevisiae]gi|1256880|gb|AAB67582.1| Bos1p [Saccharomyces cerevisiae]gi|1360439|emb|CAA97636.1| BOS1 [Saccharomyces cerevisiae]	
1292	YaLi_Pep12_2	gi|49649704|emb|CAG79428.1| unnamed protein product [Yarrowia lipolytica CLIB99]gi|50552850|ref|XP_503835.1| hypothetical protein [Yarrowia lipolytica]	
10704	LeEd_Sncp	fgp|LedoSEQ7834| Orf 1
11230	CaPa_Pep12	contig005806
9775	MyFi_Snc	jgi|Mycfi1|62884|fgenesh1_pm.C_scaffold_1000541
2838	CaGu_Bos1	PGUG_01175.1; hypothetical protein; Supercontig 1: 2039023-2039694 +; Vesicle transport v-SNARE protein; DF-Bos1 [Candida guilliermondii]
762	CaAl_Tlg1	gi|46443913|gb|EAL03191.1| hypothetical protein CaO19.11379 [Candida albicans SC5314]gi|46443749|gb|EAL03028.1| hypothetical protein CaO19.3898 [Candida albicans SC5314]
3913	TrRe_SsoA	jgi|Trire2|63754|e_gw1.12.198.1
9863	TrVi_Ufe1	jgi|Trive1|29055|e_gw1.1.499.1
10158	SaMi_Sso1	gb|AACH01000124.1|  Saccharomyces mikatae IFO 1815 YM4906-Contig2772, whole genome
2907	HiCa_Sed5	HCAG_06473.1; Supercontig 6: 470656-472008 -; SNARE domain; syntaxin; DF_Sed5 [Histoplasma capsulatum]
10105	SaKl_Nyv1	gb|AACE03000008.1|  Saccharomyces kluyveri NRRL Y-12651 SKLU-Cont10064, whole genome 
2918	LaBi_Sec22	jgi|Lacbi1|229426|e_gwh1.2.474.1; DF_sec22 [Laccaria bicolor]
561	AsNi_Vam7	gi|40741704|gb|EAA60894.1| hypothetical protein AN4551.2 [Aspergillus nidulans FGSC A4]	
2885	FuVe_Bet1	FG01435.1; Contig 73: 1700-2373 -  (chromosome 1); DF_Bet1 [Fusarium verticillioides]
9898	VaPl_Ufe1	gi|156849053|ref|XP_001647407.1| hypothetical protein Kpol_1018p81 [Vanderwaltozyma polyspora DSM 70294]
677	DeHa_Use1	gi|49653562|emb|CAG85946.1| unnamed protein product [Debaryomyces hansenii CBS767]gi|50418753|ref|XP_457896.1| unnamed protein product [Debaryomyces hansenii]	
10596	TaDe_Sec22	TDE00000918                Protein transport protein SEC22 related cluster| Orf 0
805	GiZe_Sec9	gi|42545196|gb|EAA68039.1| hypothetical protein FG01358.1 [Gibberella zeae PH-1]	
3848	CaTr_Sec9	CTRG_02974.3 conserved hypothetical protein (Transcript:CTRT_02974)
3010	ScSc_Sec9	SS1G_07538.1; Supercontig 10: 20176-21490 +; DF_Sec9 [Sclerotinia sclerotinia]
10724	PhPc_Gos1p	gi|120520122|gb|EH248256.1|EH248256 JGI_ACAC12791.rev ACAC Phakopsora pachyrhizi TW72-1 germinating urediniospores on water surface (20C/16 hours/dark) Phakopsora pachyrhizi cDNA clone ACAC12791 3', mRNA sequence| Orf 4[Phakopsora pachyrhizi]
3942	PhBl_Sso_a	jgi|Phybl1|60776|fgeneshPB_pg.3__401
9925	AsNg_Bos1	e_gw1_5.612 e_gw1_5.612 (Transcript:e_gw1_5.612.1)- A. niger: Contig 5: 1978144-1978848 +
6773	PoPl_Tlg1	jgi|Pospl1|46748|e_gw1.41.52.1
10745	BlEm_Ykt6p	gi|59299260|gb|CO978550.1|CO978550 BeZSPN19H10 BeZSPN Blastocladiella emersonii cDNA clone BeZSPN19H10 5', mRNA sequence| Orf 5[Blastocladiella emersonii]
11316	CoPo_Sso	CPAG_05428 | Coccidioides posadasii  RMSCC 3488 Sso2 protein (translation) (314 aa)
2901	FuVe_Pep12	FG10864.1; Contig 452: 58265-59096 -  (chromosome 3); Involucrin repeat; M protein repeat; DF_Pep12 [Fusarium verticillioides]
10589	MoVe_Ykt6p	MAE00003481                Synaptobrevin homolog ykt6 related cluster| Orf 1
3922	TrRe_Vti1	jgi|Trire2|67473|e_gw1.21.228.1
3945	PhBl_Snc_a	jgi|Phybl1|62622|fgeneshPB_pg.5__460
1090	YaLi_Tlg1	gi|49646410|emb|CAG82775.1| unnamed protein product [Yarrowia lipolytica CLIB99]gi|50546018|ref|XP_500544.1| hypothetical protein [Yarrowia lipolytica]	
10584	AlMa_SncBp	AME00004941                AMP-binding domain containing protein| Orf 0
10092	SaCa_Snc	gb|AACF01000056.1|  Saccharomyces castellii NRRL Y-12630 YM476-Contig663, whole genome
6717	ScJp_Use1	SJAG_02586.1 SNARE (Transcript:SJAT_02586)
6709	ScJp_Sec9	SJAG_00826.1 SNARE (Transcript:SJAT_00826)
6811	AsOr_Ykt6	gi|117166079|dbj|BAF36372.1| synaptobrevin [Aspergillus oryzae]
3891	MyGr_Syx8	jgi|Mycgr1|41272|fgenesh2_pg.C_scaffold_8000131
1264	UsMa_Tlg1	gi|46097064|gb|EAK82297.1| hypothetical protein UM01486.1 [Ustilago maydis 521]gi|49069624|ref|XP_399101.1| hypothetical protein UM01486.1 [Ustilago maydis 521]	
10183	SaPa_Tlg1	gb|AABY01000036.1|  Saccharomyces paradoxus NRRL Y-17217 contig_350, whole genome shotgun sequence Length=70379
6710	ScJp_Sed5	SJAG_03552.1 SNARE (Transcript:SJAT_03552)
3839	BoCi_Vam7	BC1G_10233.1 hypothetical protein (Transcript:BC1T_10233)
3090	CoIm_Sec20	gi|90299247|gb|EAS28878.1| hypothetical protein CIMG_07624 [Coccidioides immitis RS]
11302	CoPo_Bet1	CPAG_00349 | Coccidioides posadasii  RMSCC 3488 conserved hypothetical protein (translation) (104 aa)
1056	CaAl_Gos1	gi|46443304|gb|EAL02587.1| potential membrane-anchored Golgi SNARE protein [Candida albicans SC5314]gi|46442766|gb|EAL02053.1| potential membrane-anchored Golgi SNARE protein [Candida albicans SC5314]
1409	ArNi_Nyv1	gi|40747514|gb|EAA66670.1| hypothetical protein AN0571.2 [Aspergillus nidulans FGSC A4]	
10059	SaBa_Bos1	gb|AACG02000004.1|  Saccharomyces bayanus 623-6C YM4911-Contig02.672, whole genome
6678	PhNo_Vti1	gi|111063973|gb|EAT85093.1| predicted protein [Phaeosphaeria nodorum SN15]
687	SaCe_Sec22	gi|6323298|ref|NP_013370.1| Identified in a screen for dense cells that accumulated invertase at the non-permissive temperature, SEC22 encodes a v-SNARE present on ER to Golgi vesicles and is involved in anterograde and retrograde transport between the ER and Golgi; Sec22p [Saccharomyces cerevisiae]gi|134542|sp|P22214|SC22_YEAST Protein transport protein SEC22 (Protein SLY2,')gi|1078357|pir||S51405 synaptobrevin SEC22 - yeast (Saccharomyces cerevisiae,')gi|4486|emb|CAA38142.1| Sly2p [Saccharomyces cerevisiae]gi|577174|gb|AAB67373.1| Sec22p: synaptobrevin (v-SNARE,') homolog [Saccharomyces cerevisiae]gi|45269762|gb|AAS56261.1| YLR268W [Saccharomyces cerevisiae]	
10014	AsNg_Nyv1p	 A. niger: Supercontig 3
345	UsMa_Sec9	gi|46098705|gb|EAK83938.1| hypothetical protein UM02889.1 [Ustilago maydis 521]gi|49072430|ref|XP_400504.1| hypothetical protein UM02889.1 [Ustilago maydis 521]	
6740	CaTr_Sft1	CTRG_00966.3 conserved hypothetical protein (Transcript:CTRT_00966)
327	AsNi_Syx8	gi|40745057|gb|EAA64213.1| hypothetical protein AN2169.2 [Aspergillus nidulans FGSC A4]	
2931	LaBi_Gos1	jgi|Lacbi1|311731|eu2.Lbscf0004g06870; DF_Gos1 [Laccaria bicolor]
11261	PyTr_Syx8	PTRG_00683 | Pyrenophora tritici-repentis SNARE  complex subunit (Syn8) (translation) (261 aa)
10088	SaCa_Sec22	gb|AACF01000093.1|  Saccharomyces castellii NRRL Y-12630 YM476-Contig659, whole genome
269	CaAl_Sso	gi|46436230|gb|EAK95596.1| hypothetical protein CaO19.8956 [Candida albicans SC5314]gi|46436127|gb|EAK95495.1| hypothetical protein CaO19.1376 [Candida albicans SC5314]
1697	ScPo_Sec22	gi|19113010|ref|NP_596218.1| putative synaptobrevin-type protein transport protein [Schizosaccharomyces pombe]gi|7493018|pir||T40099 probable synaptobrevin-type protein transport protein - fission yeast (Schizosaccharomyces pombe,')gi|4539261|emb|CAB39850.1| SPBC2A9.08c [Schizosaccharomyces pombe]	
10128	SaKu_Sec22	gb|AACI02000788.1|  Saccharomyces kudriavzevii IFO 1802 YM6553-Contig02.1277, whole
6640	NeFi_Bet1	gi|119496311|ref|XP_001264929.1| SNARE complex subunit (Bet1); putative [Neosartorya fischeri NRRL 181]
6769	PoPl_Snc	jgi|Pospl1|114737|estExt_Genewise1Plus.C_490077
2932	LaBi_Syx8	jgi|Lacbi1|334704|fgenesh3_pg.C_scaffold_68000037; DF_Syx8 [Laccaria bicolor]
1242	GiZe_SsoB	gi|42546658|gb|EAA69501.1| hypothetical protein FG00950.1 [Gibberella zeae PH-1]	
10726	PhPc_Use1p	gi|120522268|gb|EH250402.1|EH250402 JGI_ACAC14989.fwd ACAC Phakopsora pachyrhizi TW72-1 germinating urediniospores on water surface (20C/16 hours/dark) Phakopsora pachyrhizi cDNA clone ACAC14989 5', mRNA sequence| Orf 2[Phakopsora pachyrhizi]
930	MaGr_SsoB	gi|38103655|gb|EAA50331.1| hypothetical protein MG04090.4 [Magnaporthe grisea 70-15]
3885	MyGr_Sec9	jgi|Mycgr1|58474|e_gw.5.398.1
3889	MyGr_SsoB	jgi|Mycgr1|60916|e_gw.7.987.1
3053	RhOr_Ufe1	RO3G_11201.1   [Rhizopus oryzae]
2831	CaGu_Gos1	PGUG_04063.1; hypothetical protein; Supercontig 5: 210315-210992 -; Vesicle transport v-SNARE protein; DF-Gos1 [Candida guilliermondii]
11148	TrAt_Sed5	jgi|Triat1|131102|estExt_fgenesh1_pg.C_20753
2849	CaLu_Tlg1	CLUG_01550.1; Supercontig 2: 682295-682984 -; SNARE domain; DF-Tlg1 [Candida lusitaniae]
621	NeCr_Bet1	gi|32415401|ref|XP_328180.1| hypothetical protein [Neurospora crassa]gi|16416098|emb|CAB92631.2| related to BET1 protein [Neurospora crassa]gi|28918251|gb|EAA27928.1| hypothetical protein [Neurospora crassa]	
2854	CaLu_Ufe1	CLUG_04019.1; Supercontig 4: 1608062-1609069 -; DF-Ufe1 [Candida lusitaniae]
384	UsMa_Nyv1	gi|46096036|gb|EAK81269.1| hypothetical protein UM00284.1 [Ustilago maydis 521]gi|49067218|ref|XP_397899.1| hypothetical protein UM00284.1 [Ustilago maydis 521]	
9901	VaPl_Tlg1	gi|156849003|ref|XP_001647382.1| hypothetical protein Kpol_1018p56 [Vanderwaltozyma polyspora DSM 70294]
11233	CaPa_Sec9	contig005504
2787	AsOr_Nyv1	gi|83768889|dbj|BAE59026.1| unnamed protein product [Aspergillus oryzae]
2767	AsFu_Tlg2	gi|66849456|gb|EAL89784.1| Tlg SNARE complex subunit (Tlg2), putative [Aspergillus fumigatus Af293]gi|70993950|ref|XP_751822.1| Tlg SNARE complex subunit Tlg2 [Aspergillus fumigatus Af293]
2999	ScSc_Nyv1	SS1G_08285.1; Supercontig 11: 440538-442127 +; synaptobrevin; DF_Nyv1 [Sclerotinia sclerotinia]
11212	CaDu_Pep12	CHR5.070112.seq
3967	SpRo_Tlg1	jgi|Sporo1|24545|fgenesh1_pg.C_scaffold_1000431
9887	VaPl_Bet1	gi|156837184|ref|XP_001642624.1| hypothetical protein Kpol_312p4 [Vanderwaltozyma polyspora DSM 70294]
2983	NeHa_Sft1	jgi|Necha1|43647|e_gw1.5.1219.1; DF_Sft1 [Nectria haematococca]
11145	TrAt_Vti1	jgi|Triat1|146306|estExt_fgenesh1_kg.C_40006
3074	ChGl_Bet1	gi|88176504|gb|EAQ83972.1| hypothetical protein CHGG_10376 [Chaetomium globosum CBS 148.51]
3844	CaTr_Gos1	CTRG_05064.3 hypothetical protein similar to membrane-anchored golgi SNARE protein (Transcript:CTRT_05064)
9888	VaPl_Use1	gi|156848569|ref|XP_001647166.1| hypothetical protein Kpol_1036p53 [Vanderwaltozyma polyspora DSM 70294]
986	ErGo_Gos1	gi|45185621|ref|NP_983337.1| ACL067Cp [Eremothecium gossypii]gi|44981339|gb|AAS51161.1| ACL067Cp [Eremothecium gossypii]	
10739	BlEm_QbIIIdp	gi|59277156|gb|CO962440.1|CO962440 BeE120N27F04 BeE120N Blastocladiella emersonii cDNA clone BeE120N27F04 5', mRNA sequence| Orf 0[Blastocladiella emersonii]
3091	CoIm_Nyv1	gi|90298958|gb|EAS28589.1| hypothetical protein CIMG_09793 [Coccidioides immitis RS]
325	CaGl_Ykt6	gi|49524872|emb|CAG58478.1| unnamed protein product [Candida glabrata CBS138]gi|50286277|ref|XP_445567.1| unnamed protein product [Candida glabrata]	
2988	NeHa_Gos1	jgi|Necha1|73377|estExt_gwp_GeneWisePlus.C_22031; DF_Gos1 [Nectria haematococca]
1076	KlLa_Bos1	gi|50306691|ref|XP_453319.1| unnamed protein product [Kluyveromyces lactis]gi|49642453|emb|CAH00415.1| unnamed protein product [Kluyveromyces lactis NRRL Y-1140]	
973	ErGo_Sso	gi|45198382|ref|NP_985411.1| AFL139Wp [Eremothecium gossypii]gi|44984269|gb|AAS53235.1| AFL139Wp [Eremothecium gossypii]	
2869	CoCi_Sec9	CC1G_06731.1; Contig 24: 42675-43837 -; DF_Sec9 [Coprinus cinereus]
2940	PhCh_Sso_a	jgi|Phchr1|123329|e_gwh2.1.879.1 [Phanerochaete chrysosporium]
10703	LeEd_Vti1p	fgp|LedoSEQ13296| Orf 2
11156	PaBr_Ykt6	PADG_00187 | Paracoccidioides brasiliensis Pb18 conserved hypothetical protein (translation) (227 aa)
11234	CaPa_Sed5	contig005569
408	NeCr_Nyv1	gi|32411489|ref|XP_326225.1| hypothetical protein [Neurospora crassa]gi|28924009|gb|EAA33168.1| hypothetical protein [Neurospora crassa]	
11225	CaDu_Vti1	CHR3.070111.seq
545	MaGr_Tom	gi|39973855|ref|XP_368318.1| hypothetical protein MG00926.4 [Magnaporthe grisea 70-15];
gi|38102429|gb|EAA49268.1| hypothetical protein MG00926.4 [Magnaporthe grisea 70-15]
3073	ChGl_Pep12	gi|88176564|gb|EAQ84032.1| hypothetical protein CHGG_10436 [Chaetomium globosum CBS 148.51]
11259	PyTr_Tlg1	PTRG_10955 | Pyrenophora tritici-repentis SNARE domain containing protein (translation) (213 aa)
6641	NeFi_Bos1	gi|119482984|ref|XP_001261520.1| membrin [Neosartorya fischeri NRRL 181]
9886	VaPl_Syx8	gi|156840859|ref|XP_001643807.1| hypothetical protein Kpol_1044p8 [Vanderwaltozyma polyspora DSM 70294]
3701	BoCi_Bos1	BC1G_03587.1 hypothetical protein (Transcript:BC1T_03587)
10121	SaKl_Vti1	gb|AACE03000009.1|  Saccharomyces kluyveri NRRL Y-12651 SKLU-Cont10111, whole genome 
52	AsNi_Use1	gi|40746270|gb|EAA65426.1| hypothetical protein AN0650.2 [Aspergillus nidulans FGSC A4]	
2914	HiCa_Sec9	HCAG_04628.1; Supercontig 4: 2084313-2085706 +; DF_Sec9 [Histoplasma capsulatum]
3904	TrRe_Gos1	jgi|Trire2|104490|fgenesh5_pg.C_scaffold_3000445
1462	SaCe_Sft1	gi|6322846|ref|NP_012919.1| Required for transport of proteins between an early and a later golgi compartment. possible NSF attachment protein receptor (V-SNARE,'); Sft1p [Saccharomyces cerevisiae]gi|1173432|sp|P43682|SFT1_YEAST SFT1 protein (P14,')gi|1362462|pir||S58405 SFT1 protein - yeast (Saccharomyces cerevisiae,')gi|1017852|gb|AAB34727.1| Sft1p=11 kda putative v-SNARE homolog [yeast, SEY6210, Peptide, 97 aa]gi|2131110|emb|CAA81840.1| SFT1 [Saccharomyces cerevisiae]gi|2131111|emb|CAA81842.1| SFT1 [Saccharomyces cerevisiae]	
2879	CoCi_Pep12	CC1G_05016.1; Contig 179: 157322-158538 -; SNARE domain; DF_Pep12 [Coprinus cinereus]
10077	SaBa_Use1	gb|AACG02000115.1|  Saccharomyces bayanus 623-6C YM4911-Contig02.557, whole genome
1800	CrNe_Use1	gi|50256236|gb|EAL18963.1| hypothetical protein CNBI2240 [Cryptococcus neoformans var. neoformans B-3501A]
1737	NeCr_Vam7	gi|32403430|ref|XP_322328.1| hypothetical protein [Neurospora crassa]gi|28918808|gb|EAA28477.1| hypothetical protein [Neurospora crassa]	
1074	CaGl_Gos1	gi|49525161|emb|CAG58774.1| unnamed protein product [Candida glabrata CBS138]gi|50286851|ref|XP_445855.1| unnamed protein product [Candida glabrata]	
11303	PuGr_Sncp	PGTG_19121 |  Puccinia graminis f. sp. tritici predicted protein (105 nt)
3049	RhOr_Tlg2	RO3G_12872.1  [Rhizopus oryzae]
6656	NeFi_Use1	gi|119495320|ref|XP_001264447.1| conserved hypothetical protein [Neosartorya fischeri NRRL 181]
2993	ScSc_Vti1	SS1G_14360.1; Supercontig 32: 179396-180181 +; Vesicle transport v-SNARE protein; DF_Vti1 [Sclerotinia sclerotinia]
9849	MyFi_Use1	jgi|Mycfi1|76243|fgenesh1_pg.C_scaffold_1001118
10454	HiCa_Bos1	gb|ABBS01000118.1|  Ajellomyces capsulatus G186AR Contig0.118, whole genome shotgun 
3062	ChGl_Sed5	gi|88182550|gb|EAQ90018.1| hypothetical protein CHGG_06637 [Chaetomium globosum CBS 148.51]
10089	SaCa_Sec91	gb|AACF01000078.1|  Saccharomyces castellii NRRL Y-12630 YM476-Contig648, whole genome
6772	PoPl_Syx8	jgi|Pospl1|102348|fgenesh3_pg.49__71
10705	LeEd_Sec9p	fgp|LedoSEQ8919| Orf 1
3030	UnRe_Bet1	UREG_03214.1; Supercontig 2: 724328-725057 -; SNARE domain; DF_bet1 [Uncinocarpus reesii]
3890	MyGr_SsoA	jgi|Mycgr1|48597|e_gw.1.3154.1
4521	PhNo_Tom	gi|111055703|gb|EAT76823.1| hypothetical protein SNOG_15728 [Phaeosphaeria nodorum SN15]
1401	CaGl_Nyv1	gi|50285543|ref|XP_445200.1| unnamed protein product [Candida glabrata]gi|49524504|emb|CAG58104.1| unnamed protein product [Candida glabrata CBS138]	
804	YaLi_Sso_a	gi|49650169|emb|CAG79899.1| unnamed protein product [Yarrowia lipolytica CLIB99]gi|50553778|ref|XP_504300.1| hypothetical protein [Yarrowia lipolytica]
3075	ChGl_SsoB	gi|88175556|gb|EAQ83024.1| hypothetical protein CHGG_10842 [Chaetomium globosum CBS 148.51]
2812	AsTe_Use1	ATEG_00508.1; DF_Use1 [Aspergillus terreus]
6549	BaDe_Vam7	BDEG_00163.1 conserved hypothetical protein (Transcript:BDET_00164)
1454	UsMa_Sec22	gi|46101586|gb|EAK86819.1| hypothetical protein UM05874.1 [Ustilago maydis 521]gi|49079758|ref|XP_403489.1| hypothetical protein UM05874.1 [Ustilago maydis 521]	
2959	PiSt_Vam7	jgi|Picst3|47055|e_gwh1.5.1.962.1; DF_Vam7 [Pichia stipitis]
2934	LaBi_Tlg2	jgi|Lacbi1|338789|estExt_fgenesh3_pg.C_50152; DF_Tlg2 [Laccaria bicolor]
452	YaLi_Sft1	gi|49649446|emb|CAG79158.1| unnamed protein product [Yarrowia lipolytica CLIB99]gi|50552334|ref|XP_503577.1| hypothetical protein [Yarrowia lipolytica]	
9920	AsFl_Vam7	AFL2G_06695.2 hypothetical protein similar to SNARE complex subunit Vam7 (Transcript:AFL2T_06695)-A. flavus: Contig 7: 647146-648261 -
10149	SaMi_Sec20	gb|AABZ01000028.1|  Saccharomyces mikatae IFO 1815 contig_650, whole genome shotgun
6662	PhNo_Nyv1	gi|111062519|gb|EAT83639.1| hypothetical protein SNOG_08471 [Phaeosphaeria nodorum SN15]
2953	PiSt_Gos1	jgi|Picst3|35101|fgenesh1_pm.C_chr_2.1000350; DF_Gos1 [Pichia stipitis]
952	ErGo_Snc	gi|45188228|ref|NP_984451.1| ADR355Cp [Eremothecium gossypii]gi|44983072|gb|AAS52275.1| ADR355Cp [Eremothecium gossypii]	
709	SaCe_Bet1	gi|6322187|ref|NP_012262.1| Type II membrane protein required for vesicular transport between the endoplasmic reticulum and Golgi complex; v-SNARE with similarity to synaptobrevins; Bet1p [Saccharomyces cerevisiae]gi|134544|sp|P22804|BET1_YEAST Protein transport protein BET1 (Protein SLY12,')gi|101626|pir||C39610 BET1 protein - yeast (Saccharomyces cerevisiae,')gi|4484|emb|CAA38143.1| Sly12p [Saccharomyces cerevisiae]gi|558400|emb|CAA86247.1| bet1 [Saccharomyces cerevisiae]
9883	VaPl_Sec9	gi|156846882|ref|XP_001646327.1| hypothetical protein Kpol_1032p63 [Vanderwaltozyma polyspora DSM 70294]
10708	LeSc_Ssop	fgp|LscoSEQ9723| Orf 2
227	CaGl_Sec22	gi|50285771|ref|XP_445314.1| unnamed protein product [Candida glabrata]gi|49524618|emb|CAG58220.1| unnamed protein product [Candida glabrata CBS138]	
6660	PhNo_Bet1	gi|111070009|gb|EAT91129.1| hypothetical protein SNOG_01480 [Phaeosphaeria nodorum SN15]
3035	UnRe_Sec22	UREG_03534.1; protein transport protein sec22; Supercontig 2: 1652746-1653726 +; DF_sec22 [Uncinocarpus reesii]
2813	AsTe_Sec22	ATEG_07042.1; protein transport protein sec22; DF_Sec22 [Aspergillus terreus]
11226	CaPa_Bet1	contig006102
11166	PaBr_Sed5	PAAG_06683 | Paracoccidioides brasiliensis Pb01 integral membrane protein sed5 (translation) (353 aa)
3887	MyGr_Sft1	jgi|Mycgr1|39484|fgenesh2_pg.C_scaffold_5000569
10022	AsOr_Sec20	A. oryzae: Supercontig 2| Broad
2774	AsFu_Bos1	gi|66850051|gb|EAL90378.1| Vesicle transport v-SNARE protein superfamily [Aspergillus fumigatus Af293]gi|70995315|ref|XP_752416.1| hypothetical protein Afu1g10500 [Aspergillus fumigatus Af293]
10093	SaCa_Sso2	gb|AACF01000319.1|  Saccharomyces castellii NRRL Y-12630 YM476-Contig333, whole genome
3072	ChGl_SsoA	gi|88178347|gb|EAQ85815.1| hypothetical protein CHGG_07068 [Chaetomium globosum CBS 148.51]
11139	TrAt_Vam7	jgi|Triat1|31422|e_gw1.1.1571.1
6703	ScJp_Bet1	SJAG_02103.1 SNARE (Transcript:SJAT_02103)
6706	ScJp_Pep12	SJAG_03848.1 SNARE (Transcript:SJAT_03848)
9811	MyFi_Tom	jgi|Mycfi1|44881|e_gw1.29.236.1
11278	PoAn_Vam7	Pa_7_2920|chrm7_SC1|Putative vacuolar morphogenesis protein 7
6520	AsCl_Pep12	gi|121706704|ref|XP_001271602.1| SNARE domain protein [Aspergillus clavatus NRRL 1]
10206	PhCh_Tlg2	scaffold_6 | jgi
254	ErGo_Sec20	gi|44984891|gb|AAS53715.1| AFR344Cp [Ashbya gossypii ATCC 10895]gi|45198862|ref|NP_985891.1| AFR344Cp [Eremothecium gossypii]	
9776	MyFi_Bet1	jgi|Mycfi1|30210|e_gw1.2.1140.1
9935	FuOx_Snc	FOXG_03343.2 conserved hypothetical protein (Transcript:FOXT_03343)-F. oxysporum: Supercontig 3: 2196352-2197894 -
1211	AsFu_Use1	gi|42820716|emb|CAF32029.1| hypothetical protein [Aspergillus fumigatus]	
10058	SaBa_Bet1	gb|AACG02000089.1|  Saccharomyces bayanus 623-6C YM4911-Contig02.598, whole genome
3845	CaTr_Nyv1	CTRG_01116.3 conserved hypothetical protein (Transcript:CTRT_01116)
10612	CuEl_Vti1p	CeleSEQ13202| Orf 1
10034	UnRe_Tlg1	Supercontig 2|Broad
3045	RhOr_Sso_b	RO3G_02128.1  [Rhizopus oryzae]
6732	AsOr_Use1	gi|117166095|dbj|BAF36380.1| synaptobrevin [Aspergillus oryzae]
2842	CaGu_Vam7	PGUG_01646.1; Supercontig 2: 826625-827596 +; Px-domain; SNARE domain; DF_Vam7 [Candida guilliermondii]
2967	PiSt_Vam3	jgi|Picst3|53649|e_gww1.1.2.912.1; DF_unklar [Pichia stipitis]
11267	PoAn_SsoB	Pa_5_5220|chrm5_SC5|Putative protein of unknown function
11275	PoAn_Tlg2	Pa_2_12300|chrm2_SC2|Putative Syntaxin
2908	HiCa_Sft1	HCAG_03133.1; Supercontig 3: 25072-25597 -; DF_Sft1 [Histoplasma capsulatum]
3077	CoIm_Tlg2	gi|90307430|gb|EAS37061.1| hypothetical protein CIMG_02415 [Coccidioides immitis RS]
9872	TrVi_Bet1	jgi|Trive1|9008|gw1.8.422.1
2865	CaLu_Syx8	CLUG_03817.1; Supercontig 4: 1212120-1212947 +, SNARE domain; DF-Syx8 [Candida lusitaniae]
3079	CoIm_Vti1	gi|90306488|gb|EAS36119.1| hypothetical protein CIMG_01473 [Coccidioides immitis RS]
3896	MyGr_Use1	jgi|Mycgr1|34565|fgenesh2_pg.C_scaffold_1000838
6741	LaBi_Sft1	jgi|Lacbi1|318094|eu2.Lbscf0008g02760
3908	TrRe_Sec22	jgi|Trire2|77038|estExt_GeneWisePlus.C_70187
11306	CoPo_Tom	CPAG_09413 | Coccidioides posadasii  RMSCC 3488 conserved hypothetical protein (translation) (999 aa)
3954	PhBl_Snc_b	jgi|Phybl1|9005|gw1.35.77.1
9859	FuOx_Sec9	FOXG_00022.2 conserved hypothetical protein (Transcript:FOXT_00022)-F. oxysporum: Supercontig 1: 59211-60960 +
10737	PhPc_Vam7p	gi|120508705|gb|EH236839.1|EH236839 JGI_ACAC9879.rev ACAC Phakopsora pachyrhizi TW72-1 germinating urediniospores on water surface (20C/16 hours/dark) Phakopsora pachyrhizi cDNA clone ACAC9879 3', mRNA sequence| Orf 4[Phakopsora pachyrhizi]
3046	RhOr_Sso_c	RO3G_02763.1  [Rhizopus oryzae]
6533	AsCl_Vam7	gi|121710660|ref|XP_001272946.1| SNARE complex subunit (Vam7); putative [Aspergillus clavatus NRRL 1]
11121	CoHe_SsoA-1	jgi|CocheC5_1|97691|estExt_Genewise1Plus.C_11070
2874	CoCi_Sed5	CC1G_01785.1; Contig 26: 316959-318284 +; SNARE domain; syntaxin; DF-sed5 [Coprinus cinereus]
6711	ScJp_Sft1	SJAG_00804.1 SNARE (Transcript:SJAT_00804)
3909	TrRe_Sec9	jgi|Trire2|75662|estExt_GeneWisePlus.C_40053
958	YaLi_Sso_b	gi|49649161|emb|CAG81497.1| unnamed protein product [Yarrowia lipolytica CLIB99]gi|50551637|ref|XP_503293.1| hypothetical protein [Yarrowia lipolytica]
11271	PoAn_Tlg1	Pa_2_6060|chrm2_SC2|Putative t-SNARE affecting a late Golgi compartment protein
10136	SaKu_Sso1	gb|AACI02000493.1|  Saccharomyces kudriavzevii IFO 1802 YM6553-Contig02.1605, whole
9865	TrVi_Tlg2	jgi|Trive1|78268|estExt_Genewise1Plus.C_280106
10126	SaKu_Nyv1	gb|AACI02000876.1|  Saccharomyces kudriavzevii IFO 1802 YM6553-Contig02.1058, whole
2232	AsOr_Tlg2	gi|83768162|dbj|BAE58301.1| unnamed protein product [Aspergillus oryzae]
1739	ScPo_Tlg1	gi|19112781|ref|NP_595989.1| Syntaxin homolog (t-SNARE,') [Schizosaccharomyces pombe]gi|9967702|emb|CAC05728.1| SPBC36B7.07 [Schizosaccharomyces pombe]	
1199	NeCr_Tlg1	gi|18376310|emb|CAD21422.1| related to syntaxin family member TLG1 [Neurospora crassa]	
9767	PuGr_Tom	PGTG_00409 |  Puccinia graminis f. sp. tritici conserved hypothetical protein (1065 nt)
6734	CoCi_Use1	CC1G_11807.1 predicted protein (Transcript:CC1T_11807)
3001	ScSc_Snc	SS1G_05108.1; Supercontig 6: 721344-722307 -; synaptobrevin; DF_Snc [Sclerotinia sclerotinia]
10725	PhPc_Ykt6p	gi|120516502|gb|EH244636.1|EH244636 JGI_ACAC10711.fwd ACAC Phakopsora pachyrhizi TW72-1 germinating urediniospores on water surface (20C/16 hours/dark) Phakopsora pachyrhizi cDNA clone ACAC10711 5', mRNA sequence| Orf 1[Phakopsora pachyrhizi]
3008	ScSc_Bet1	SS1G_07851.1; Supercontig 10: 898769-899870 -; SNARE domain; DF_Bet1 [Sclerotinia sclerotinia]
10203	PhCh_Bet1p	scaffold_11 | jgi
10080	SaBa_Vti1	gb|AACG02000021.1|  Saccharomyces bayanus 623-6C YM4911-Contig02.651, whole genome
6750	FuOx_SsoB	FOXG_00919.2 conserved hypothetical protein (Transcript:FOXT_00919)
2845	CaGu_Vti1	PGUG_02200.1; Supercontig 2: 1795839-1796330 -; Vesicle transport v-SNARE protein; DF_Vti1 [Candida guilliermondii]
406	KlLa_Sec20	gi|50312647|ref|XP_452746.1| unnamed protein product [Kluyveromyces lactis]gi|49641879|emb|CAH01597.1| unnamed protein product [Kluyveromyces lactis NRRL Y-1140]	
3902	TrRe_Bet1	jgi|Trire2|78740|estExt_GeneWisePlus.C_110355
9908	AsFl_Sec22	AFL2G_05785.2 protein transport protein SEC22 (Transcript:AFL2T_05785)-A. flavus: Contig 6: 374319-375212 +
3921	TrRe_Vam7	jgi|Trire2|61465|e_gw1.9.203.1
10514	MaGl_Vam7	gi|164660166|ref|XP_001731206.1| hypothetical protein MGL_1389 [Malassezia globosa CBS 7966]
1418	KlLa_Vam7	gi|50302279|ref|XP_451073.1| unnamed protein product [Kluyveromyces lactis]gi|49640204|emb|CAH02661.1| unnamed protein product [Kluyveromyces lactis NRRL Y-1140]	
3064	ChGl_Use1	gi|88181518|gb|EAQ88986.1| hypothetical protein CHGG_05605 [Chaetomium globosum CBS 148.51]
10171	SaPa_Nyv1	gb|AABY01000055.1|  Saccharomyces paradoxus NRRL Y-17217 contig_46, whole genome shotgun sequence Length=60081
10115	SaKl_Tlg1	gb|AACE03000001.1|  Saccharomyces kluyveri NRRL Y-12651 SKLU-Cont10078, whole genome 
488	CrNe_Ufe1	gi|50257264|gb|EAL19973.1| hypothetical protein CNBF3000 [Cryptococcus neoformans var. neoformans B-3501A]	
1605	KlLa_Gos1	gi|50307953|ref|XP_453975.1| unnamed protein product [Kluyveromyces lactis]gi|49643110|emb|CAG99062.1| unnamed protein product [Kluyveromyces lactis NRRL Y-1140]	
10060	SaBa_Gos1	gb|AACG02000086.1|  Saccharomyces bayanus 623-6C YM4911-Contig02.602, whole genome
10697	LeEd_Pep12p	fgp|LedoSEQ7617| Orf 0
7693	CuEl_Nyv1	gi|90391988|gb|DY889656.1|DY889656 CeleSEQ11611 Cunninghamella elegans pBluescript (EcoRI-XhoI) Cunninghamella elegans cDNA clone CeleSEQ11611, mRNA sequence[Cunninghamella elegans]
10122	SaKl_Ykt6	gb|AACE03000001.1|  Saccharomyces kluyveri NRRL Y-12651 SKLU-Cont10078, whole genome 
11292	CaDu_Ykt6	CHR1.070111.seq
583	MaGr_Nyv1	gi|38110289|gb|EAA56030.1| hypothetical protein MG01681.4 [Magnaporthe grisea 70-15]
11290	CoPo_Pep12	CPAG_09783 | Coccidioides posadasii  RMSCC 3488 SNARE domain-containing protein (translation) (272 aa)
10162	SaMi_Ufe1	gb|AACH01000584.1|  Saccharomyces mikatae IFO 1815 YM4906-Contig2344, whole genome
109	ShPo_Sec9	gi|19113435|ref|NP_596643.1| putative vesicular protein transport protein [Schizosaccharomyces pombe]gi|7493167|pir||T40014 probable vesicular protein transport protein - fission yeast (Schizosaccharomyces pombe,')gi|3650385|emb|CAA21094.1| SPBC26H8.02c [Schizosaccharomyces pombe]	
11295	RhOr_Snc	ROE00001033                Similar to sp|P33328 Saccharomyces cerevisiae YOR327c SNC2 synaptobrevin related cluster| Orf 1
753	CaAl_Ufe1	gi|46436803|gb|EAK96159.1| hypothetical protein CaO19.7141 [Candida albicans SC5314]
3834	BoCi_Snc	BC1G_07183.1 synaptobrevin (Transcript:BC1T_07183)
9768	PuGr_Pep12	PGTG_16645 |  Puccinia graminis f. sp. tritici predicted protein (293 nt)
3040	UnRe_Sso	UREG_02364.1; Supercontig 1: 6261819-6263067 +; SNARE domain; syntaxin; DF_Sso [Uncinocarpus reesii]
3895	MyGr_Ufe1	jgi|Mycgr1|68973|estExt_fgenesh2_pm.C_70147
11136	TrAt_Snc	jgi|Triat1|146380|estExt_fgenesh1_kg.C_50017
10190	SaPa_Ykt6	gb|AABY01000030.1|  Saccharomyces paradoxus NRRL Y-17217 contig_319, whole genome shotgun sequence Length=77095
10615	CuEl_Ssop	CeleSEQ15451| Orf 0
2991	ScSc_Tlg2	SS1G_09669.1; Supercontig 14: 145799-146996 -; SNARE domain; syntaxin; DF_Tlg2 [Sclerotinia sclerotinia]
622	CaAl_Syx8	gi|46434779|gb|EAK94180.1| hypothetical protein CaO19.9949 [Candida albicans SC5314]
11307	CoPo_Ufe1	CPAG_05658 | Coccidioides posadasii  RMSCC 3488 conserved hypothetical protein (translation) (385 aa)
3835	BoCi_SsoA	BC1G_08548.1 hypothetical protein (Transcript:BC1T_08548)
768	DeHa_Syx8	gi|49652535|emb|CAG84846.1| unnamed protein product [Debaryomyces hansenii CBS767]gi|50409408|ref|XP_456871.1| unnamed protein product [Debaryomyces hansenii]	
9937	FuOx_Tlg1	FOXG_01800.2 conserved hypothetical protein (Transcript:FOXT_01800)-F. oxysporum: Supercontig 2: 1316139-1316739 -
6751	FuOx_SsoA	FOXG_05496.2 hypothetical protein similar to SSOI (Transcript:FOXT_05496)
11217	CaDu_Sft1	CHRR.070112.seq
10043	KlWa_Sec9	gb|AADM01000322.1|  Kluyveromyces waltii NCYC 2644 cont321, whole genome shotgun
11147	TrAt_Tlg1	jgi|Triat1|134623|estExt_Genewise1.C_10970
2960	PiSt_Syx8	jgi|Picst3|57730|e_gww1.3.1.1549.1; DF_Syx8 [Pichia stipitis]
10015	AsNg_Pep12	est_GW1_C_130625 est_GW1_C_130625 (Transcript:est_GW1_C_130625.1)| Broad
11326	CoPo_Tlg2-2	CPSG_04155 | Coccidioides posadasii str. Silveira t-SNARE protein (translation) (415 aa)
3055	RhOr_Sec9	RO3G_16520.1   [Rhizopus oryzae]
2776	AsFu_Tlg1	gi|66845681|gb|EAL86015.1| SNARE domain protein [Aspergillus fumigatus Af293]gi|70985094|ref|XP_748053.1| hypothetical protein Afu5g02900 [Aspergillus fumigatus Af293]
10686	TrVe_Sso_ap	fgp|TverSEQ9295| Orf 0
1715	YaLi_Ufe1	gi|49647563|emb|CAG82005.1| unnamed protein product [Yarrowia lipolytica CLIB99]gi|50548453|ref|XP_501696.1| hypothetical protein [Yarrowia lipolytica]	
6764	PoPl_Sec20	jgi|Pospl1|93400|fgenesh3_pg.41__52
10751	BlEm_Sec9c	gi|148880938|gb|EE731627.1|EE731627 BeE60C09C12 BeE60C Blastocladiella emersonii cDNA clone BeE60C09C12 5', mRNA sequence| Orf 5[Blastocladiella emersonii]
9813	MyFi_Syx8	jgi|Mycfi1|16173|gw1.10.508.1
10032	UnRe_Tom	UREG_07492.1|Broad
2814	AsTe_Tlg2	ATEG_00737.1; conserved protein, syntaxin, SNARE domain; DF-Tlg2 [Aspergillus terreus]
2851	CaLu_Sec20	CLUG_04735.1; hypothetical protein; Supercontig 5: 1235770-1237710 +; Sec20 [Candida lusitaniae]
10132	SaKu_Snc1	gb|AACI02001051.1|  Saccharomyces kudriavzevii IFO 1802 YM6553-Contig02.1129, whole
3853	CaTr_Tlg1	CTRG_05453.3 conserved hypothetical protein (Transcript:CTRT_05453)
11227	CaPa_Bos1	contig005569
10103	SaKl_Bos1	gb|AACE03000007.1|  Saccharomyces kluyveri NRRL Y-12651 SKLU-Cont10062, whole genome
3971	SpRo_Sso_b	jgi|Sporo1|5764|gw1.6.484.1
1614	NeCr_Tom	gi|85090786|   ref|XP_958584.1| hypothetical protein [Neurospora crassa OR74A];
gi|32423373|ref|XP_332124.1| hypothetical protein [Neurospora crassa]	
9881	TrVi_Sec22	jgi|Trive1|55478|fgenesh1_pm.C_scaffold_5000103
2899	FuVe_Sec20	FG00494.1; Contig 20: 15773-16696 -  (chromosome 1); Sec20 [Fusarium verticillioides]
11327	CoPo_Tlg1	CPSG_00707 | Coccidioides posadasii str. Silveira SNAP-25 (translation) (272 aa)
1055	ErGo_Sec22	gi|45201363|ref|NP_986933.1| AGR267Wp [Eremothecium gossypii]gi|44986297|gb|AAS54757.1| AGR267Wp [Eremothecium gossypii]	
10050	KlWa_Tlg2	gb|AADM01000345.1|  Kluyveromyces waltii NCYC 2644 cont344, whole genome shotgun
9864	TrVi_Sft1	jgi|Trive1|45030|e_gw1.13.940.1
10131	SaKu_Sft1	gb|AACI02000338.1|  Saccharomyces kudriavzevii IFO 1802 YM6553-Contig02.1814, whole
2915	HiCa_Nyv1	HCAG_08352.1; Supercontig 11: 299166-300580 -; synaptobrevin; DF_Nyv1 [Histoplasma capsulatum]
99	DeHa_Ykt6	gi|49654477|emb|CAG86956.1| unnamed protein product [Debaryomyces hansenii CBS767]gi|50420547|ref|XP_458810.1| unnamed protein product [Debaryomyces hansenii]	
2912	HiCa_Ykt6	HCAG_07503.1; Supercontig 9: 119429-120357 -DF_Ykt6 [Histoplasma capsulatum]
11215	CaDu_Sec9	CHR6.07011.seq
3940	PhBl_Nyv1	jgi|Phybl1|35632|estExt_Genewise1Plus.C_20066
10054	KlWa_Vam7	gb|AADM01000164.1|  Kluyveromyces waltii NCYC 2644 cont163, whole genome shotgun
645	CaAl_Sed5	gi|46440798|gb|EAL00100.1| hypothetical protein CaO19.6039 [Candida albicans SC5314]gi|46440692|gb|EAK99995.1| hypothetical protein CaO19.13460 [Candida albicans SC5314]
2896	FuVe_Tom	FG00343.1; Contig 13: 29757-32848 +  (chromosome 1); WD domain, G-beta repeat; DF_tom [Fusarium verticillioides]
6783	PoPl_Sft1	jgi|Pospl1|96147|fgenesh3_pg.212__11
2922	LaBi_Pep12	jgi|Lacbi1|322751|fgenesh3_pg.C_scaffold_3000368; DF_Pep12 [Laccaria bicolor]
2926	LaBi_Bos1	jgi|Lacbi1|147100|gww1.10.151.1; DF_Bos1 [Laccaria bicolor]
722	AsNi_Sso	gi|40744204|gb|EAA63384.1| hypothetical protein AN3416.2 [Aspergillus nidulans FGSC A4]gi|49092184|ref|XP_407553.1| hypothetical protein AN3416.2 [Aspergillus nidulans FGSC A4]
10025	AsTe_Ufe1	 A. terreus: Supercontig 6|Broad
10191	AsFl_Sec20	AFL2G_12501.2 conserved hypothetical protein (Transcript:AFL2T_12501)|A. flavus: Supercontig 41|Broad
251	CaGl_Sed5	gi|49524802|emb|CAG58408.1| unnamed protein product [Candida glabrata CBS138]gi|50286137|ref|XP_445497.1| unnamed protein product [Candida glabrata]	
11126	CoHe_Nyv1	jgi|CocheC5_1|11448|fgenesh1_pm.C_scaffold_2000200
9868	TrVi_SsoB	jgi|Trive1|81367|estExt_fgenesh1_pg.C_250108
6730	BaDe_Pep12p	BDEG_05208.1 hypothetical protein (Transcript:BDET_05223)
2693	CaAl_Use1	gi|68473322|ref|XP_719219.1| hypothetical protein CaO19_12985 [Candida albicans SC5314]
3092	CoIm_Gos1	gi|90298127|gb|EAS27758.1| hypothetical protein CIMG_08962 [Coccidioides immitis RS]
10583	AlMa_Ykt6p	AME00005145                Synaptobrevin homolog ykt6 related cluster| Orf 1
1333	CrNe_Sso	gi|50255007|gb|EAL17747.1| hypothetical protein CNBL2600 [Cryptococcus neoformans var. neoformans B-3501A]gi|57228690|gb|AAW45125.1| syntaxin, putative [Cryptococcus neoformans var. neoformans JEC21]gi|58270552|ref|XP_572432.1| syntaxin, putative [Cryptococcus neoformans var. neoformans JEC21]	
10020	AsNg_Vti	 A. niger: Supercontig 17|Broad
10051	KlWa_Ufe1	gb|AADM01000258.1|  Kluyveromyces waltii NCYC 2644 cont257, whole genome shotgun
10199	PhCh_Pep12	scaffold_17 | jgi
988	DeHa_Ufe1	gi|49653497|emb|CAG85876.1| unnamed protein product [Debaryomyces hansenii CBS767]gi|50418625|ref|XP_457831.1| unnamed protein product [Debaryomyces hansenii]	
3864	LoEl_Sec20	LELG_04824.1 Supercontig 7: 566549-567856 -
1378	UsMa_Gos1	gi|46098727|gb|EAK83960.1| hypothetical protein UM02858.1 [Ustilago maydis 521]gi|49072368|ref|XP_400473.1| hypothetical protein UM02858.1 [Ustilago maydis 521]	
9853	FuOx_Bos1	F. oxysporum: Supercontig 13: 458747-461173 + FOXG_10410.2 conserved hypothetical protein (Transcript:FOXT_10410)
2868	CoCi_Vti1	CC1G_10503.1; Contig 142: 96176-97866 -; Vesicle transport v-SNARE protein; DF_Vti1 [Coprinus cinereus]
10166	SaMi_Vti1	gb|AABZ01000083.1|  Saccharomyces mikatae IFO 1815 contig_450, whole genome shotgun
2819	AsTe_Vam7	ATEG_06920.1, conserved hypothetical protein, Px domain, DF-Vam7 [Aspergillus terreus]
10073	SaBa_Syx8	gb|AACG02000040.1|  Saccharomyces bayanus 623-6C YM4911-Contig02.669, whole genome
6747	FuOx_Vam7	FOXG_02319.2 conserved hypothetical protein (Transcript:FOXT_02319)
10066	SaBa_Sed5	gb|AACG02000004.1|  Saccharomyces bayanus 623-6C YM4911-Contig02.672, whole genome
10177	SaPa_Sft1	gb|AABY01000064.1|  Saccharomyces paradoxus NRRL Y-17217 contig_407, whole genome shotgun sequence Length=53980
11312	PoAn_Sec9	Pa_1_11410|chrm1_SC2|Putative protein of unknown function
11183	PaBr_Use1	PAAG_08674 | Paracoccidioides brasiliensis Pb01 conserved hypothetical protein (translation) (354 aa)
3101	CoCi_Nyv	CC1G_07280.1; Contig 161: 18208-18585 +; synaptobrevin [Coprinus cinereus]
509	DeHa_Sec22	gi|49656668|emb|CAG89367.1| unnamed protein product [Debaryomyces hansenii CBS767]gi|50424819|ref|XP_460999.1| unnamed protein product [Debaryomyces hansenii]	
1238	CrNe_Gos1	gi|50256841|gb|EAL19559.1| hypothetical protein CNBG1880 [Cryptococcus neoformans var. neoformans B-3501A]gi|57228211|gb|AAW44668.1| 28 kda golgi snare protein, putative [Cryptococcus neoformans var. neoformans JEC21]gi|58269638|ref|XP_571975.1| 28 kda golgi snare protein, putative [Cryptococcus neoformans var. neoformans JEC21]	
6657	NeFi_Vam7	gi|119498145|ref|XP_001265830.1| SNARE complex subunit (Vam7); putative [Neosartorya fischeri NRRL 181]
502	UsMa_Tlg2	gi|46101843|gb|EAK87076.1| hypothetical protein UM06172.1 [Ustilago maydis 521]gi|49080570|ref|XP_403787.1| hypothetical protein UM06172.1 [Ustilago maydis 521]	
577	CrNe_Sec20	gi|50257778|gb|EAL20479.1| hypothetical protein CNBE4000 [Cryptococcus neoformans var. neoformans B-3501A]gi|57227265|gb|AAW43724.1| hypothetical protein CNE04010 [Cryptococcus neoformans var. neoformans JEC21]gi|58267750|ref|XP_571031.1| hypothetical protein CNE04010 [Cryptococcus neoformans var. neoformans JEC21]	
11310	CoPo_Nyv1	CPAG_02925 | Coccidioides posadasii  RMSCC 3488 vesicle-associated membrane protein 712 (translation) (251 aa)
360	ErGo_Pep12	gi|45185778|ref|NP_983494.1| ACR092Cp [Eremothecium gossypii]gi|44981533|gb|AAS51318.1| ACR092Cp [Eremothecium gossypii]	
2962	PiSt_Sed5	jgi|Picst3|90189|estExt_gwp_genewisePlus_human.C_chr_6.10270; DF_Sed5 [Pichia stipitis]
11112	CoHe_Tom	jgi|CocheC5_1|106511|estExt_Genewise1Plus.C_100579
9758	PuGr_Ufe1	PGTG_06476 |  Puccinia graminis f. sp. tritici conserved hypothetical protein (362 nt)
6521	AsCl_Sec20	gi|121705186|ref|XP_001270856.1| Sec20 domain protein [Aspergillus clavatus NRRL 1]
3949	PhBl_Ykt6	jgi|Phybl1|36116|estExt_Genewise1Plus.C_20782
10188	SaPa_Vam7	gb|AABY01000014.1|  Saccharomyces paradoxus NRRL Y-17217 contig_283, whole genome shotgun sequence Length=111071
6659	NeFi_Ykt6	gi|119500600|ref|XP_001267057.1| SNARE protein Ykt6; putative [Neosartorya fischeri NRRL 181]
6528	AsCl_Syx8	gi|121716636|ref|XP_001275866.1| SNARE  complex subunit (Syn8); putative [Aspergillus clavatus NRRL 1]
11270	PoAn_Snc	Pa_1_14625|chrm1_SC4|Putative synaptobrevin
10682	TrVe_Nyv1p	fgp|TverSEQ4445| Orf 2
205	KlLa_Syx8	gi|50310819|ref|XP_455432.1| unnamed protein product [Kluyveromyces lactis]gi|49644568|emb|CAG98140.1| unnamed protein product [Kluyveromyces lactis NRRL Y-1140]	
712	SaCe_Sso1	gi|6325024|ref|NP_015092.1| SSO1 and SSO2 encode syntaxin homologs (post-Golgi t-SNAREs,'); act in late stages of secretion; Sso1p [Saccharomyces cerevisiae]gi|730836|sp|P32867|SSO1_YEAST SSO1 proteingi|481832|pir||S39569 syntaxin-related protein SSO1 - yeast (Saccharomyces cerevisiae,')gi|452335|emb|CAA47959.1| Sso1 protein [Saccharomyces cerevisiae]gi|854530|emb|CAA54217.1| orf2 [Saccharomyces cerevisiae]gi|1181256|emb|CAA64255.1| syntaxin-related protein [Saccharomyces cerevisiae]gi|1370480|emb|CAA97949.1| SSO1 [Saccharomyces cerevisiae]
10685	TrVe_Nyv1p-2	fgp|TverSEQ4510| Orf 1
2898	FuVe_Bos1	FG02453.1; Contig 122: 129909-132074 +  (chromosome 1); Acyl-coenzyme A:6-aminopenicillanic acid acyl-transferase; Involucrin repeat; M protein repeat; DF_Bos1 [Fusarium verticillioides]
6808	AsOr_Sec22	gi|117166101|dbj|BAF36383.1| v-SNARE [Aspergillus oryzae]
10592	SaCo_Vti1p	SCE00003868                V-SNARE related cluster| Orf 1
1489	DeHa_Snc	gi|49654368|emb|CAG86840.1| unnamed protein product [Debaryomyces hansenii CBS767]gi|50420335|ref|XP_458701.1| unnamed protein product [Debaryomyces hansenii]	
2176	PiAn_Vam7	gi|62275462|gb|AAX78217.1| Vam7p [Pichia angusta]
1604	MaGr_Gos1	gi|38104074|gb|EAA50695.1| hypothetical protein MG04454.4 [Magnaporthe grisea 70-15]
72	GiZe_Bos1	gi|42547685|gb|EAA70528.1| hypothetical protein FG02453.1 [Gibberella zeae PH-1]	
1399	ScPo_Sft1	gi|914891|emb|CAA90471.1| SPAC31A2.13c [Schizosaccharomyces pombe]gi|2130424|pir||S59647 probable SNARE protein - fission yeast (Schizosaccharomyces pombe,')gi|19113837|ref|NP_592925.1| putative SNARE protein [Schizosaccharomyces pombe]gi|1175407|sp|Q09730|YA4D_SCHPO Hypothetical protein C31A2.13c in chromosome I
10453	UsMa_Bet1	gb|AACP01000062.1|  Ustilago maydis 521 chromosome 3 cont1.62_scaffold3, whole genome 
1136	NeCr_Syx8	gi|32415069|ref|XP_328014.1| hypothetical protein ( syntaxin 8 related protein - Neurospora crassa emb|CAB91387.2| (AL355930,') related to syntaxin 8 [Neurospora crassa]  ,')gi|11359701|pir||T49339 syntaxin 8 related protein - Neurospora crassagi|16416037|emb|CAB91387.2| related to syntaxin 8 [Neurospora crassa]gi|28917265|gb|EAA26976.1| hypothetical protein ( syntaxin 8 related protein [imported] - Neurospora crassa emb|CAB91387.2| (AL355930,') related to syntaxin 8 [Neurospora crassa]  ,')	
2964	PiSt_Sec9	jgi|Picst3|89723|estExt_gwp_genewisePlus_human.C_chr_5.10688; DF_Sec9 [Pichia stipitis]
3960	SpRo_Bet1	jgi|Sporo1|11801|e_gw1.4.833.1
10111	SaKl_Sft1	gb|AACE03000009.1|  Saccharomyces kluyveri NRRL Y-12651 SKLU-Cont10111, whole genome 
1663	AsNi_Bet1	gi|40743118|gb|EAA62308.1| hypothetical protein AN5127.2 [Aspergillus nidulans FGSC A4]	
10180	SaPa_Spo20	gb|AABY01000285.1|  Saccharomyces paradoxus NRRL Y-17217 contig_183, whole genome shotgun sequence Length=8569
2888	FuVe_Use1	FG05539.1; Contig 228: 10984-12136 +  (chromosome 3); Phage tail fibre repeat; Serotonin (5-HT) neurotransmitter transporter, N-terminus; DF_use1 [Fusarium verticillioides]
3052	RhOr_Vam7	RO3G_01754.1  [Rhizopus oryzae]
6524	AsCl_Sed5	gi|121704988|ref|XP_001270757.1| ER-Golgi SNARE complex subunit (Sed5); putative [Aspergillus clavatus NRRL 1]
11209	CaDu_Bos1	CHR1.070111.seq
781	CaAl_Bet1	gi|46436238|gb|EAK95604.1| hypothetical protein CaO19.8964 [Candida albicans SC5314]
6532	AsCl_Use1	gi|121701363|ref|XP_001268946.1| conserved hypothetical protein [Aspergillus clavatus NRRL 1]
1576	ScPo_Syx8	gi|19114201|ref|NP_593289.1| hypothetical coiled-coil protein (syntaxin-like,') [Schizosaccharomyces pombe]gi|7491213|pir||T11654 hypothetical protein SPAC6F12.03c - fission yeast  (Schizosaccharomyces pombe,')gi|2330850|emb|CAB11087.1| SPAC6F12.03c [Schizosaccharomyces pombe]	
11137	TrAt_Bos1	jgi|Triat1|88167|fgenesh1_pg.C_scaffold_4000549
10691	UrAp_Bet1p	gi|120425669|gb|EH300707.1|EH300707 UAHYP_10B_F_E02 UaHyphae_ARS Uromyces appendiculatus cDNA clone UAHYP_10B_E02, mRNA sequence| Orf 2[Uromyces appendiculatus]
2837	CaGu_Tlg2	PGUG_02723.1; Supercontig 3: 751325-752404 -; SNARE domain; DF_Tlg2 [Candida guilliermondii]
3914	TrRe_SsoB	jgi|Trire2|48478|estExt_Genewise1.C_100214
2919	LaBi_Ufe1	jgi|Lacbi1|145166|gww1.4.314.1; DF_Ufe1 [Laccaria bicolor]
3093	CoIm_Sec22	gi|90297961|gb|EAS27592.1| hypothetical protein CIMG_10197 [Coccidioides immitis RS]
718	DeHa_Pep12	gi|49657571|emb|CAG90364.1| unnamed protein product [Debaryomyces hansenii CBS767]gi|50426609|ref|XP_461901.1| unnamed protein product [Debaryomyces hansenii]	
10507	MaGl_Sed5	gi|164663261|ref|XP_001732752.1| hypothetical protein MGL_0527 [Malassezia globosa CBS 7966]
369	NeCr_Sec22	gi|32413028|ref|XP_326994.1| hypothetical protein [Neurospora crassa]gi|28922419|gb|EAA31652.1| hypothetical protein [Neurospora crassa]gi|28949948|emb|CAD70934.1| probable synaptobrevin SEC22 [Neurospora crassa]	
2878	CoCi_Sso	CC1G_04315.1; Contig 105: 339627-340983 +; SNARE domain; syntaxin; DF_Sso [Coprinus cinereus]
3871	LoEl_Tlg1	LELG_03877.1 conserved hypothetical protein (Transcript:LELT_03877)
2977	NeHa_Bos1	jgi|Necha1|70114|estExt_Genewise1.C_180112; DF_Bos1 [Nectria haematococca]
3029	UnRe_Pep12	UREG_05588.1; Supercontig 3: 2370104-2370993 +; DF_Pep12 [Uncinocarpus reesii]
1476	CaGl_Tlg2	gi|49526059|emb|CAG59678.1| unnamed protein product [Candida glabrata CBS138]gi|50288643|ref|XP_446751.1| unnamed protein product [Candida glabrata]	
6671	PhNo_SsoB	gi|111071020|gb|EAT92140.1| hypothetical protein SNOG_00645 [Phaeosphaeria nodorum SN15]
6704	ScJp_Bos1	SJAG_04513.1 SNARE (Transcript:SJAT_04513)
6770	PoPl_Sso_a	jgi|Pospl1|127037|estExt_fgenesh3_pg.C_220109
10098	SaCa_Ufe1	gb|AACF01000017.1|  Saccharomyces castellii NRRL Y-12630 YM476-Contig702, whole genome
934	GiZe_Snc	gi|42549271|gb|EAA72114.1| hypothetical protein FG08537.1 [Gibberella zeae PH-1]	
10156	SaMi_Spo20	gb|AACH01000026.1|  Saccharomyces mikatae IFO 1815 YM4906-Contig2858, whole genome
3956	PhBl_Sec20	jgi|Phybl1|78697|estExt_fgeneshPB_pg.C_170199
2976	NeHa_Bet1	jgi|Necha1|57347|e_gw1.29.295.1; DF_Bet1 [Nectria haematococca]
2848	CaLu_Vti1	CLUG_03392.1; Supercontig 4: 400245-400898 +; Vesicle transport v-SNARE protein; DF-Vti1 [Candida lusitaniae]
6737	CaAl_Sft1	CAWG_01472.1 conserved hypothetical protein (Transcript:CAWT_01472)
563	CrNe_Snc	gi|50256011|gb|EAL18740.1| hypothetical protein CNBI3260 [Cryptococcus neoformans var. neoformans B-3501A]gi|57228774|gb|AAW45209.1| v-SNARE, putative [Cryptococcus neoformans var. neoformans JEC21]gi|58270720|ref|XP_572516.1| v-SNARE, putative [Cryptococcus neoformans var. neoformans JEC21]	
888	AsFu_Nyv1	gi|21627828|emb|CAD37160.1| putative synaptobrevin [Aspergillus fumigatus]	
9893	VaPl_Sed5	gi|156837132|ref|XP_001642599.1| hypothetical protein Kpol_297p2 [Vanderwaltozyma polyspora DSM 70294]
3961	SpRo_Sec9	jgi|Sporo1|31938|estExt_fgenesh1_pg.C_20543
10185	SaPa_Ufe1	gb|AABY01000181.1|  Saccharomyces paradoxus NRRL Y-17217 contig_478, whole genome shotgun sequence Length=19363
468	NeCr_Use1	gi|32403314|ref|XP_322270.1| predicted protein [Neurospora crassa]gi|28917470|gb|EAA27171.1| predicted protein [Neurospora crassa]
2821	AsTe_Sec9	ATEG_01360.1; conserved hypothetical protein; DF-Sec9 [Aspergillus terreus]
11202	PaBr_Nyv1	PADG_05024 | Paracoccidioides brasiliensis Pb18 vesicle-associated membrane protein (translation) (249 aa)
6812	AsOr_Ufe1	gi|117166071|dbj|BAF36368.1| syntaxin [Aspergillus oryzae]
3036	UnRe_Use1	UREG_03655.1; Supercontig 2: 1993354-1994432 +; DF_Use1 [Uncinocarpus reesii]
3057	ChGl_Sec9	gi|88185209|gb|EAQ92677.1| hypothetical protein CHGG_00912 [Chaetomium globosum CBS 148.51]
10757	BlEm_Ssop	gi|59296103|gb|CO977538.1|CO977538 BeZSPN08B10 BeZSPN Blastocladiella emersonii cDNA clone BeZSPN08B10 5', mRNA sequence| Orf 0[Blastocladiella emersonii]
2857	CaLu_Sso	CLUG_04174.1; Supercontig 5: 155134-155994 -; SNARE domain; DF-Sso [Candida lusitaniae]
3903	TrRe_Bos1	jgi|Trire2|58990|e_gw1.5.363.1
9895	VaPl_Sft1	gi|156843255|ref|XP_001644696.1| hypothetical protein Kpol_1056p39 [Vanderwaltozyma polyspora DSM 70294]
6746	AsOr_Sec9	gi|117166085|dbj|BAF36375.1| v-SNARE [Aspergillus oryzae]
1270	NeCr_Sec9	gi|38566993|emb|CAE76293.1| related to protein transport protein SEC9 [Neurospora crassa]	
6712	ScJp_Snc	SJAG_02241.1 synaptobrevin (Transcript:SJAT_02241)
598	CaGl_Sec9	gi|49524140|emb|CAG57731.1| unnamed protein product [Candida glabrata CBS138]gi|50284821|ref|XP_444838.1| unnamed protein product [Candida glabrata]	
11138	TrAt_Nyv1	jgi|Triat1|139720|estExt_Genewise1.C_50252
11140	TrAt_Sft1	jgi|Triat1|144746|estExt_Genewise1.C_140664
4519	FuOx_Tom	FOXG_00717.2 conserved hypothetical protein (Transcript:FOXT_00717)
3056	RhOr_Vti1	RO3G_09316.1   [Rhizopus oryzae]
1326	YaLi_Sec22	gi|49649000|emb|CAG81330.1| unnamed protein product [Yarrowia lipolytica CLIB99]gi|50551317|ref|XP_503132.1| hypothetical protein [Yarrowia lipolytica]	
2894	FuVe_Ufe1	FG09738.1; Contig 401: 244370-245594 +  (chromosome 4); Phage tail fibre repeat; DF_ufe1 [Fusarium verticillioides]
11133	TrAt_Sec9p	jgi|Triat1|157019|estExt_Genewise1Plus.C_140075
10112	SaKl_Snc	gb|AACE03000007.1|  Saccharomyces kluyveri NRRL Y-12651 SKLU-Cont10062, whole genome
11128	CoHe_SsoA-2	jgi|CocheC5_1|75670|e_gw1.24.86.1
10124	SaKu_Bos1	gb|AACI02000822.1|  Saccharomyces kudriavzevii IFO 1802 YM6553-Contig02.1220, whole
11143	TrAt_Syx8	jgi|Triat1|138643|estExt_Genewise1.C_40024
10747	BlEm_QcIIIcp	gi|59277385|gb|CO962669.1|CO962669 BeE120N31G03 BeE120N Blastocladiella emersonii cDNA clone BeE120N31G03 5', mRNA sequence| Orf 1[Blastocladiella emersonii]
6767	PoPl_Sed5	jgi|Pospl1|60711|e_gw1.153.61.1
6653	NeFi_Tlg1	gi|119498967|ref|XP_001266241.1| SNARE domain protein [Neosartorya fischeri NRRL 181]
567	DeHa_Nyv1	gi|49657596|emb|CAG90391.1| unnamed protein product [Debaryomyces hansenii CBS767]gi|50426657|ref|XP_461926.1| unnamed protein product [Debaryomyces hansenii]	
382	ScPo_Use1	gi|19115166|ref|NP_594254.1| hypothetical protein [Schizosaccharomyces pombe]gi|3915440|sp|O13785|YEO7_SCHPO Hypothetical protein C17G6.07c in chromosome Igi|7490857|pir||T37839 hypothetical protein SPAC17G6.07c - fission yeast  (Schizosaccharomyces pombe,')gi|2408020|emb|CAB16218.1| SPAC17G6.07c [Schizosaccharomyces pombe]	
9909	AsFl_Sec9	AFL2G_07027.2 hypothetical protein similar to plasma membrane SNARE protein Sec9 (Transcript:AFL2T_07027)-A. flavus: Contig 7: 1659192-1660619 +
10142	SaKu_Vam7	gb|AACI02000501.1|  Saccharomyces kudriavzevii IFO 1802 YM6553-Contig02.1650, whole
125	ErGo_Ufe1	gi|44982910|gb|AAS52140.1| ADR220Wp [Ashbya gossypii ATCC 10895]gi|45188093|ref|NP_984316.1| ADR220Wp [Eremothecium gossypii]	
3882	MyGr_Pep12	jgi|Mycgr1|69073|estExt_fgenesh2_pm.C_90035
3852	CaTr_Syx8	CTRG_00786.3 conserved hypothetical protein (Transcript:CTRT_00786)
3088	CoIm_Ykt6	gi|90300524|gb|EAS30155.1| synaptobrevin homolog ykt6 [Coccidioides immitis RS]
9877	TrVi_Tom	jgi|Trive1|55945|fgenesh1_pm.C_scaffold_6000165
462	CaGl_Syx8	gi|49526379|emb|CAG60003.1| unnamed protein product [Candida glabrata CBS138]gi|50289279|ref|XP_447070.1| unnamed protein product [Candida glabrata]	
6739	CaLu_Sft1	CLUG_05414.1 hypothetical protein (Transcript:CLUT_05414)
11315	CoPo_Sec9	CPAG_06446 | Coccidioides posadasii  RMSCC 3488 transport protein SEC9 (translation) (427 aa)
9899	VaPl_Nyv1	gi|156846375|ref|XP_001646075.1| hypothetical protein Kpol_543p47 [Vanderwaltozyma polyspora DSM 70294]
6534	AsCl_Vti1	gi|121707790|ref|XP_001271942.1| vesicle transport v-snare protein; putative [Aspergillus clavatus NRRL 1]
10041	KlWa_Sec20	gb|AADM01000270.1|  Kluyveromyces waltii NCYC 2644 cont269, whole genome shotgun
2927	LaBi_Use1	jgi|Lacbi1|314363|eu2.Lbscf0060g00600; DF_Use1? [Laccaria bicolor]
10163	SaMi_Use1	gb|AACH01001038.1|  Saccharomyces mikatae IFO 1815 YM4906-Contig1880, whole genome
10617	CuEl_Sncp	CeleSEQ13845| Orf 2
6669	PhNo_Snc	gi|111055801|gb|EAT76921.1| hypothetical protein SNOG_15546 [Phaeosphaeria nodorum SN15]
785	GiZe_Bet1	gi|42544473|gb|EAA67316.1| hypothetical protein FG01435.1 [Gibberella zeae PH-1]	
2773	AsFu_Bet1	gi|66848120|gb|EAL88450.1| ER-Golgi SNARE complex subunit (Bet1), putative [Aspergillus fumigatus Af293]gi|70991278|ref|XP_750488.1| ER-golgi SNARE complex subunit Bet1 [Aspergillus fumigatus Af293]
3068	ChGl_Syx8	gi|88179299|gb|EAQ86767.1| hypothetical protein CHGG_08020 [Chaetomium globosum CBS 148.51]
10091	SaCa_Sed5	gb|AACF01000001.1|  Saccharomyces castellii NRRL Y-12630 YM476-Contig721, whole genome
11248	PyTr_Use1	PTRG_09840 | Pyrenophora tritici-repentis synaptobrevin (translation) (300 aa)
11224	CaDu_Vam7	CHR6.07011.seq
11260	PyTr_Vti1	PTRG_06063 | Pyrenophora tritici-repentis vesicle transport v-snare protein (translation) (227 aa)
6756	PoPl_Bos1	jgi|Pospl1|59290|e_gw1.42.114.1
348	GiZe_SsoA	gi|42547311|gb|EAA70154.1| hypothetical protein FG09928.1 [Gibberella zeae PH-1]	
6665	PhNo_Sec22	gi|111070162|gb|EAT91282.1| hypothetical protein SNOG_01633 [Phaeosphaeria nodorum SN15]
10100	SaCa_Vam3	gb|AACF01000024.1|  Saccharomyces castellii NRRL Y-12630 YM476-Contig697, whole genome
1144	KlLa_Snc	gi|50302471|ref|XP_451170.1| unnamed protein product [Kluyveromyces lactis]gi|49640301|emb|CAH02758.1| unnamed protein product [Kluyveromyces lactis NRRL Y-1140]	
6775	PoPl_Tlg2	jgi|Pospl1|26798|gw1.183.22.1
956	SaCe_Use1	gi|6321340|ref|NP_011417.1| Use1p is a SNARE and forms a complex with the SNAREs Sec22p, Sec20p and Ufe1p. The protein is localized to the ER and use1 mutants show defects in retrograde traffic from the Golgi to the ER; Use1p [Saccharomyces cerevisiae]gi|1723893|sp|P53146|YGJ8_YEAST HYPOTHETICAL 28.1 KD PROTEIN IN SEH1-PRP20 INTERGENIC REGIONgi|2132545|pir||S64105 probable membrane protein YGL098w - yeast (Saccharomyces cerevisiae,')gi|1322635|emb|CAA96804.1| unnamed protein product [Saccharomyces cerevisiae]gi|45269519|gb|AAS56140.1| YGL098W [Saccharomyces cerevisiae]
6538	BaDe_Nyv1	BDEG_03249.1 conserved hypothetical protein (Transcript:BDET_03257)
10118	SaKl_Use1	gb|AACE03000009.1|  Saccharomyces kluyveri NRRL Y-12651 SKLU-Cont10111, whole genome 
6676	PhNo_Use1	gi|111060673|gb|EAT81793.1| hypothetical protein SNOG_10399 [Phaeosphaeria nodorum SN15]
asd_167	SaKu_Sro77	gb|AACI02000728.1|  Saccharomyces kudriavzevii IFO 1802 YM6553-Contig02.1383, whole 
asd_188	ScJp_Syx8	SJAG_03348.1 predicted protein (Transcript:SJAT_03348); SJAG_03347.1 conserved hypothetical protein (Transcript:SJAT_03347)
asd_183	CaPa_Tom	contig005504
asd_186	SaPa_Syx8frag	gb|AABY01000074.1|  Saccharomyces paradoxus NRRL Y-17217 contig_218, whole genome shotgun sequence Length=47651
asd_165	SaCa_Sro7	gb|AACF01000012.1|  Saccharomyces castellii NRRL Y-12630 YM476-Contig715, whole genome
asd_182	CaDu_Tom	CHR6.07011.seq
asd_71	CaTr_Tom	CTRG_02999.3 conserved hypothetical protein (Transcript:CTRT_02999)
asd_63	KlLa_Tom	gi|49643372|emb|CAG99324.1| unnamed protein product [Kluyveromyces lactis NRRL Y-1140]
asd_181	MaGl_Tom	gi|164662052|ref|XP_001732148.1| hypothetical protein MGL_0741 [Malassezia globosa CBS 7966]
asd_60	CaAl_Tom	gi|46433853|gb|EAK93281.1| hypothetical protein CaO19.8794 [Candida albicans SC5314]
asd_179	MaGl_Gos1	gi|164655729|ref|XP_001728993.1| hypothetical protein MGL_3781 [Malassezia globosa CBS 7966]
asd_189	PhCh_Sec20frag	scaffold_7 | jgi
asd_185	SaKu_Sec20frag	gb|AACI02001932.1|  Saccharomyces kudriavzevii IFO 1802 YM6553-Contig02.80, whole
asd_72	ChGl_Tom	CHGG_09679.1 hypothetical protein (Transcript:CHGT_09679)
asd_187	ScJp_Tomp	 SJAG_03754.1 Lgl family protein (Transcript:SJAT_03754)
asd_166	SaKl_Tom	gb|AACE03000002.1|  Saccharomyces kluyveri NRRL Y-12651 SKLU-Cont10121, whole genome
asd_31	YaLi_Tom	gi|49648884|emb|CAG81208.1| unnamed protein product [Yarrowia lipolytica CLIB99]gi|50551085|ref|XP_503016.1| hypothetical protein [Yarrowia lipolytica]	
asd_67	BoCi_Tom	BC1G_06945.1 hypothetical protein (Transcript:BC1T_06945)
asd_70	CaLu_Tom	CLUG_01562.1 hypothetical protein (Transcript:CLUT_01562)
asd_162	SaPa_Sro77	gb|AABY01000039.1|  Saccharomyces paradoxus NRRL Y-17217 contig_450, whole genome shotgun sequence Length=68823
asd_168	KlWa_Tom	gb|AADM01000046.1|  Kluyveromyces waltii NCYC 2644 cont45, whole genome shotgun sequence
asd_170	SaBa_Sro77	gb|AACG02000054.1|  Saccharomyces bayanus 623-6C YM4911-Contig02.625, whole genome
asd_180	MaGl_Tlg2	gi|164658814|ref|XP_001730532.1| hypothetical protein MGL_2328 [Malassezia globosa CBS 7966]
asd_61	DeHa_Tom	gi|49657434|emb|CAG90221.1| unnamed protein product [Debaryomyces hansenii CBS767]
asd_69	CaGu_Tom	PGUG_02944.1 hypothetical protein (Transcript:PGUT_02944)
asd_64	SaCe_Sro7	gi|1314106|emb|CAA95028.1| unknown [Saccharomyces cerevisiae] gi|6325289|ref|NP_015357.1| Protein with roles in exocytosis and cation homeostasis; functions in docking and fusion of post-Golgi vesicles with plasma membrane; homolog of Sro77p and Drosophila lethal giant la
asd_184	CaLu_Sec22	Supercontig 4: 1012377-1012934 
asd_62	ErGo_Tom	gi|44981666|gb|AAS51416.1| ACR190Cp [Ashbya gossypii ATCC 10895]
asd_161	SaPa_Sro7	gb|AABY01000152.1|  Saccharomyces paradoxus NRRL Y-17217 contig_65, whole genome shotgun sequence Length=24290
asd_163	SaMi_Sro7	gb|AABZ01000037.1|  Saccharomyces mikatae IFO 1815 contig_246, whole genome shotgun 
asd_65	SaCe_Sro77	gi|498989|emb|CAA55989.1| E-1010 protein [Saccharomyces cerevisiae]
asd_164	SaBa_Sro7	gb|AACG02000011.1|  Saccharomyces bayanus 623-6C YM4911-Contig02.661, whole genome
